# Supplementary material for: A recombinant protein containing influenza viral conserved epitopes and superantigen induces broad-spectrum protection
Source: eLife. 2021 Nov 16;10:e71725. doi: 10.7554/eLife.71725 (PMC8635977; doi:10.7554/eLife.71725)
Supplement: Figure 6—source data 1. — This folder contains the overlays of binding kinetics of antibodies to HAs (HA of H1, H2, H3, and H5) at different concentrations were detected with Biacore (individual files are named ‘the binding kinetics of antibodies to H1.txt,’ ‘the binding kinetics of antibodies to H2.txt,’ ‘the binding kinetics of antibodies to H3.txt,’ ‘the binding kinetics of antibodies to H5.txt’). The detection processes are contained in Methods. [file elife-71725-fig6-data1.zip]

Archive with 4 entries (4 files):
- The binding kinetics of antibodies to H1.txt
- The binding kinetics of antibodies to H2.txt
- The binding kinetics of antibodies to H3.txt
- The binding kinetics of antibodies to H5.txt
