# Supplementary material for: A recombinant protein containing influenza viral conserved epitopes and superantigen induces broad-spectrum protection
Source: eLife. 2021 Nov 16;10:e71725. doi: 10.7554/eLife.71725 (PMC8635977; doi:10.7554/eLife.71725)
Supplement: Figure 6—source data 1. — This folder contains the overlays of binding kinetics of antibodies to HAs (HA of H1, H2, H3, and H5) at different concentrations were detected with Biacore (individual files are named ‘the binding kinetics of antibodies to H1.txt,’ ‘the binding kinetics of antibodies to H2.txt,’ ‘the binding kinetics of antibodies to H3.txt,’ ‘the binding kinetics of antibodies to H5.txt’). The detection processes are contained in Methods. [file elife-71725-fig6-data1.zip › The binding kinetics of antibodies to H1.txt]

Cycle: 7 H1 0.625 �g/ml_X	Cycle: 7 H1 0.625 �g/ml_Y	Cycle: 8 H1 1.25 �g/ml_X	Cycle: 8 H1 1.25 �g/ml_Y	Cycle: 9 H1 2.5 �g/ml_X	Cycle: 9 H1 2.5 �g/ml_Y	Cycle: 12 H1 20 �g/ml_X	Cycle: 12 H1 20 �g/ml_Y	Cycle: 15 H1 10 �g/ml_X	Cycle: 15 H1 10 �g/ml_Y	Cycle: 5 H1 0 �g/ml_X	Cycle: 5 H1 0 �g/ml_Y
-60.06	1.78564	-60.06	1.98047	-60.06	1.98291	-60.06	1.94678	-60.06	1.72852	-60.06	1.78369
-59.96	1.77588	-59.96	1.98047	-59.96	1.97119	-59.96	1.94678	-59.96	1.73828	-59.96	1.78369
-59.86	1.77588	-59.86	1.98047	-59.86	1.9751	-59.86	1.94678	-59.86	1.74316	-59.86	1.79346
-59.76	1.77002	-59.76	1.97656	-59.76	1.97705	-59.76	1.96045	-59.76	1.75	-59.76	1.78369
-59.66	1.77588	-59.66	1.95117	-59.66	1.97119	-59.66	1.97412	-59.66	1.74512	-59.66	1.77393
-59.56	1.76611	-59.56	1.96094	-59.56	1.95752	-59.56	1.97803	-59.56	1.73828	-59.56	1.77002
-59.46	1.76611	-59.46	1.98047	-59.46	1.95557	-59.46	1.98779	-59.46	1.75977	-59.46	1.76416
-59.36	1.76221	-59.36	2	-59.36	1.95752	-59.36	2.01709	-59.36	1.75977	-59.36	1.73486
-59.26	1.75635	-59.26	2.01563	-59.26	1.95557	-59.26	2.01709	-59.26	1.76953	-59.26	1.68408
-59.16	1.74658	-59.16	2.01758	-59.16	1.95166	-59.16	2.00732	-59.16	1.74316	-59.16	1.67432
-59.06	1.76611	-59.06	2.01172	-59.06	1.93213	-59.06	1.98779	-59.06	1.75977	-59.06	1.68408
-58.96	1.76025	-58.96	1.95117	-58.96	1.9165	-58.96	1.98779	-58.96	1.75977	-58.96	1.67432
-58.86	1.74658	-58.86	1.86133	-58.86	1.90088	-58.86	1.96826	-58.86	1.75977	-58.86	1.67432
-58.76	1.81689	-58.76	1.80078	-58.76	1.75244	-58.76	1.96826	-58.76	1.75977	-58.76	1.67432
-58.66	1.82666	-58.66	1.76758	-58.66	1.72119	-58.66	1.95654	-58.66	1.71484	-58.66	1.67432
-58.56	1.89697	-58.56	1.67578	-58.56	1.63135	-58.56	1.8374	-58.56	1.71094	-58.56	1.68408
-58.46	1.81689	-58.46	1.69727	-58.46	1.65088	-58.46	1.57764	-58.46	1.33984	-58.46	1.68018
-58.36	1.9458	-58.36	1.68164	-58.36	1.62158	-58.36	1.59717	-58.36	1.06055	-58.36	1.68799
-58.26	0.945801	-58.26	1.64063	-58.26	1.5708	-58.26	1.62646	-58.26	1.31055	-58.26	1.69385
-58.16	0.115723	-58.16	1.60156	-58.16	1.5708	-58.16	1.70654	-58.16	1.36523	-58.16	1.70361
-58.06	1.60596	-58.06	1.61133	-58.06	1.57568	-58.06	1.72803	-58.06	1.44922	-58.06	1.70361
-57.96	1.59424	-57.96	1.72461	-57.96	1.78857	-57.96	1.76709	-57.96	1.43945	-57.96	1.69385
-57.86	1.76611	-57.86	1.86133	-57.86	1.80127	-57.86	1.79834	-57.86	1.41016	-57.86	1.69775
-57.76	1.84033	-57.76	1.8418	-57.76	1.8374	-57.76	1.80811	-57.76	1.43945	-57.76	1.70166
-57.66	1.82471	-57.66	1.875	-57.66	1.83252	-57.66	1.75146	-57.66	1.43359	-57.66	1.72705
-57.56	1.78955	-57.56	1.87109	-57.56	1.81787	-57.56	1.76318	-57.56	1.41016	-57.56	1.73291
-57.46	1.76416	-57.46	1.85156	-57.46	1.8374	-57.46	1.7417	-57.46	1.39063	-57.46	1.73291
-57.36	1.76807	-57.36	1.85156	-57.36	1.86377	-57.36	1.74756	-57.36	1.41992	-57.36	1.73291
-57.26	1.77393	-57.26	1.88086	-57.26	1.81299	-57.26	1.74756	-57.26	1.44922	-57.26	1.7583
-57.16	1.78955	-57.16	1.90527	-57.16	1.75439	-57.16	1.74756	-57.16	1.4707	-57.16	1.81299
-57.06	1.77393	-57.06	1.92188	-57.06	1.74268	-57.06	1.75732	-57.06	1.49414	-57.06	1.81299
-56.96	1.77783	-56.96	1.92188	-56.96	1.73291	-56.96	1.75732	-56.96	1.49023	-56.96	1.8374
-56.86	1.79346	-56.86	1.9043	-56.86	1.73291	-56.86	1.75732	-56.86	1.46875	-56.86	1.82471
-56.76	1.76416	-56.76	1.95117	-56.76	1.72705	-56.76	1.74756	-56.76	1.44922	-56.76	1.82471
-56.66	1.81006	-56.66	1.95703	-56.66	1.72314	-56.66	1.74756	-56.66	1.54883	-56.66	1.78564
-56.56	1.79541	-56.56	1.97461	-56.56	1.71338	-56.56	1.73193	-56.56	1.58398	-56.56	1.81885
-56.46	1.77979	-56.46	2.00781	-56.46	1.71338	-56.46	1.72607	-56.46	1.58984	-56.46	1.81494
-56.36	1.64502	-56.36	0.625	-56.36	1.70361	-56.36	1.72607	-56.36	1.58008	-56.36	1.80518
-56.26	1.70947	-56.26	0.736328	-56.26	1.70361	-56.26	1.74756	-56.26	1.58984	-56.26	1.74463
-56.16	1.61572	-56.16	1.05664	-56.16	1.71338	-56.16	1.74756	-56.16	1.57422	-56.16	1.75439
-56.06	0.67041	-56.06	1.49414	-56.06	1.70361	-56.06	1.73779	-56.06	1.56836	-56.06	1.92432
-55.96	0.580566	-55.96	1.59375	-55.96	1.70361	-55.96	1.72607	-55.96	1.5625	-55.96	1.93018
-55.86	0.916504	-55.86	1.64648	-55.86	1.68799	-55.86	1.71631	-55.86	1.55859	-55.86	0.615723
-55.76	1.05518	-55.76	1.64063	-55.76	1.68213	-55.76	1.71631	-55.76	1.54883	-55.76	0.309082
-55.66	1.34619	-55.66	1.69141	-55.66	1.69385	-55.66	1.72021	-55.66	1.54883	-55.66	1.00439
-55.56	1.39893	-55.56	1.72461	-55.56	1.68213	-55.56	1.71631	-55.56	1.54883	-55.56	1.80518
-55.46	1.45557	-55.46	1.74023	-55.46	1.67236	-55.46	1.71045	-55.46	1.54883	-55.46	1.66455
-55.36	1.51611	-55.36	1.75977	-55.36	1.6626	-55.36	1.70654	-55.36	1.54883	-55.36	1.61377
-55.26	1.54932	-55.26	1.77344	-55.26	1.67236	-55.26	1.69678	-55.26	1.55371	-55.26	1.7915
-55.16	1.56494	-55.16	1.75977	-55.16	1.65283	-55.16	1.69678	-55.16	1.54102	-55.16	1.7251
-55.06	1.59424	-55.06	1.7793	-55.06	1.65283	-55.06	1.69678	-55.06	1.5166	-55.06	1.76416
-54.96	1.61963	-54.96	1.76367	-54.96	1.65283	-54.96	1.70654	-54.96	1.51465	-54.96	1.74951
-54.86	1.64502	-54.86	1.75586	-54.86	1.65283	-54.86	1.69678	-54.86	1.50977	-54.86	1.74756
-54.76	1.66455	-54.76	1.74023	-54.76	1.65283	-54.76	1.69678	-54.76	1.5	-54.76	1.78564
-54.66	1.65479	-54.66	1.73047	-54.66	1.64307	-54.66	1.70166	-54.66	1.5	-54.66	1.81494
-54.56	1.64893	-54.56	1.7168	-54.56	1.65674	-54.56	1.7085	-54.56	1.5	-54.56	1.83447
-54.46	1.64502	-54.46	1.7207	-54.46	1.65283	-54.46	1.68896	-54.46	1.49023	-54.46	1.81494
-54.36	1.64893	-54.36	1.7207	-54.36	1.65283	-54.36	1.67725	-54.36	1.49414	-54.36	1.81494
-54.26	1.65479	-54.26	1.7207	-54.26	1.65283	-54.26	1.66748	-54.26	1.5	-54.26	1.81494
-54.16	1.65479	-54.16	1.72461	-54.16	1.65283	-54.16	1.65771	-54.16	1.5	-54.16	1.82471
-54.06	1.65479	-54.06	1.73047	-54.06	1.6333	-54.06	1.64795	-54.06	1.48047	-54.06	1.81494
-53.96	1.66943	-53.96	1.71094	-53.96	1.6333	-53.96	1.61279	-53.96	1.48047	-53.96	1.80518
-53.86	1.6958	-53.86	1.69922	-53.86	1.6333	-53.86	1.60889	-53.86	1.4707	-53.86	1.80029
-53.76	1.70947	-53.76	1.69336	-53.76	1.63721	-53.76	1.60889	-53.76	1.45117	-53.76	1.80322
-53.66	1.71533	-53.66	1.69922	-53.66	1.6333	-53.66	1.5874	-53.66	1.44141	-53.66	1.81787
-53.56	1.70947	-53.56	1.68945	-53.56	1.63721	-53.56	1.58154	-53.56	1.43359	-53.56	1.82861
-53.46	1.71143	-53.46	1.68359	-53.46	1.63135	-53.46	1.5874	-53.46	1.43945	-53.46	1.84424
-53.36	1.70557	-53.36	1.67578	-53.36	1.63525	-53.36	1.5874	-53.36	1.42969	-53.36	1.84424
-53.26	1.70947	-53.26	1.65625	-53.26	1.63135	-53.26	1.58154	-53.26	1.42383	-53.26	1.8501
-53.16	1.70166	-53.16	1.63086	-53.16	1.63135	-53.16	1.5874	-53.16	1.41992	-53.16	1.84912
-53.06	1.69189	-53.06	1.63086	-53.06	1.60791	-53.06	1.57764	-53.06	1.41992	-53.06	1.84229
-52.96	1.62549	-52.96	1.61914	-52.96	1.59229	-52.96	1.57178	-52.96	1.41406	-52.96	1.81299
-52.86	1.62549	-52.86	1.61328	-52.86	1.58643	-52.86	1.57764	-52.86	1.41016	-52.86	1.80322
-52.76	1.6001	-52.76	1.60938	-52.76	1.58252	-52.76	1.56396	-52.76	1.41016	-52.76	1.79346
-52.66	1.60596	-52.66	1.60938	-52.66	1.57275	-52.66	1.56201	-52.66	1.41016	-52.66	1.78369
-52.56	1.59619	-52.56	1.61328	-52.56	1.56299	-52.56	1.55811	-52.56	1.4043	-52.56	1.76416
-52.46	1.59619	-52.46	1.5957	-52.46	1.55518	-52.46	1.54639	-52.46	1.40039	-52.46	1.76416
-52.36	1.57666	-52.36	1.58398	-52.36	1.55127	-52.36	1.53076	-52.36	1.38867	-52.36	1.76416
-52.26	1.56689	-52.26	1.58984	-52.26	1.55127	-52.26	1.52686	-52.26	1.38867	-52.26	1.76416
-52.16	1.57666	-52.16	1.59473	-52.16	1.53174	-52.16	1.521	-52.16	1.38867	-52.16	1.76416
-52.06	1.58057	-52.06	1.5918	-52.06	1.53174	-52.06	1.51709	-52.06	1.37305	-52.06	1.77393
-51.96	1.58643	-51.96	1.57031	-51.96	1.52588	-51.96	1.49756	-51.96	1.35938	-51.96	1.76416
-51.86	1.58643	-51.86	1.56445	-51.86	1.53174	-51.86	1.49756	-51.86	1.35352	-51.86	1.75244
-51.76	1.59033	-51.76	1.57422	-51.76	1.53174	-51.76	1.48975	-51.76	1.35938	-51.76	1.75244
-51.66	1.60205	-51.66	1.57031	-51.66	1.51709	-51.66	1.48584	-51.66	1.33984	-51.66	1.75244
-51.56	1.59619	-51.56	1.57422	-51.56	1.53369	-51.56	1.48584	-51.56	1.32813	-51.56	1.74268
-51.46	1.59033	-51.46	1.57031	-51.46	1.53369	-51.46	1.47607	-51.46	1.30859	-51.46	1.73291
-51.36	1.59619	-51.36	1.55469	-51.36	1.52783	-51.36	1.48584	-51.36	1.30859	-51.36	1.73291
-51.26	1.58643	-51.26	1.55078	-51.26	1.52393	-51.26	1.49072	-51.26	1.30273	-51.26	1.72314
-51.16	1.59033	-51.16	1.54492	-51.16	1.51611	-51.16	1.51904	-51.16	1.29883	-51.16	1.72314
-51.06	1.56494	-51.06	1.55078	-51.06	1.51221	-51.06	1.50244	-51.06	1.29883	-51.06	1.71338
-50.96	1.54541	-50.96	1.54102	-50.96	1.49268	-50.96	1.50049	-50.96	1.30371	-50.96	1.71338
-50.86	1.55518	-50.86	1.50977	-50.86	1.48291	-50.86	1.50732	-50.86	1.31055	-50.86	1.71826
-50.76	1.54932	-50.76	1.50391	-50.76	1.47705	-50.76	1.49756	-50.76	1.30078	-50.76	1.7251
-50.66	1.53564	-50.66	1.49023	-50.66	1.47314	-50.66	1.49756	-50.66	1.29102	-50.66	1.7251
-50.56	1.53564	-50.56	1.50977	-50.56	1.46338	-50.56	1.48779	-50.56	1.29102	-50.56	1.70557
-50.46	1.53564	-50.46	1.51367	-50.46	1.45166	-50.46	1.47803	-50.46	1.29102	-50.46	1.6958
-50.36	1.53564	-50.36	1.50977	-50.36	1.44189	-50.36	1.48193	-50.36	1.28516	-50.36	1.6958
-50.26	1.52979	-50.26	1.50488	-50.26	1.4458	-50.26	1.4585	-50.26	1.28125	-50.26	1.6958
-50.16	1.56494	-50.16	1.51172	-50.16	1.45166	-50.16	1.41748	-50.16	1.28125	-50.16	1.6958
-50.06	1.54541	-50.06	1.50195	-50.06	1.44189	-50.06	1.41162	-50.06	1.26953	-50.06	1.68799
-49.96	1.53564	-49.96	1.50195	-49.96	1.44189	-49.96	1.39795	-49.96	1.25977	-49.96	1.68408
-49.86	1.52393	-49.86	1.49609	-49.86	1.43604	-49.86	1.40771	-49.86	1.25	-49.86	1.68408
-49.76	1.52393	-49.76	1.47461	-49.76	1.44189	-49.76	1.37842	-49.76	1.24023	-49.76	1.67822
-49.66	1.52393	-49.66	1.44141	-49.66	1.43213	-49.66	1.37256	-49.66	1.24414	-49.66	1.67041
-49.56	1.51416	-49.56	1.41992	-49.56	1.42236	-49.56	1.3667	-49.56	1.24023	-49.56	1.66455
-49.46	1.50439	-49.46	1.41406	-49.46	1.42627	-49.46	1.3667	-49.46	1.23438	-49.46	1.65479
-49.36	1.49463	-49.36	1.40039	-49.36	1.43213	-49.36	1.35693	-49.36	1.24023	-49.36	1.65479
-49.26	1.48486	-49.26	1.39063	-49.26	1.4126	-49.26	1.34717	-49.26	1.23047	-49.26	1.64502
-49.16	1.48877	-49.16	1.39453	-49.16	1.40674	-49.16	1.3667	-49.16	1.23047	-49.16	1.64502
-49.06	1.48486	-49.06	1.40039	-49.06	1.40088	-49.06	1.3667	-49.06	1.2207	-49.06	1.65869
-48.96	1.4751	-48.96	1.40039	-48.96	1.39111	-48.96	1.36084	-48.96	1.2207	-48.96	1.67432
-48.86	1.46533	-48.86	1.39063	-48.86	1.39111	-48.86	1.35693	-48.86	1.22461	-48.86	1.67432
-48.76	1.46533	-48.76	1.38477	-48.76	1.38623	-48.76	1.34717	-48.76	1.23047	-48.76	1.67432
-48.66	1.45361	-48.66	1.39063	-48.66	1.3833	-48.66	1.35693	-48.66	1.21875	-48.66	1.67432
-48.56	1.44385	-48.56	1.40039	-48.56	1.37354	-48.56	1.34717	-48.56	1.22266	-48.56	1.67432
-48.46	1.44385	-48.46	1.41016	-48.46	1.36377	-48.46	1.34717	-48.46	1.21875	-48.46	1.67822
-48.36	1.43018	-48.36	1.40039	-48.36	1.35791	-48.36	1.35107	-48.36	1.21875	-48.36	1.68994
-48.26	1.43408	-48.26	1.4043	-48.26	1.36377	-48.26	1.35693	-48.26	1.20898	-48.26	1.68408
-48.16	1.44385	-48.16	1.40039	-48.16	1.35791	-48.16	1.35303	-48.16	1.21289	-48.16	1.68408
-48.06	1.43408	-48.06	1.38086	-48.06	1.36377	-48.06	1.3374	-48.06	1.21875	-48.06	1.67432
-47.96	1.44385	-47.96	1.37305	-47.96	1.36768	-47.96	1.34131	-47.96	1.20898	-47.96	1.66455
-47.86	1.44385	-47.86	1.36914	-47.86	1.36182	-47.86	1.3374	-47.86	1.19922	-47.86	1.66455
-47.76	1.43408	-47.76	1.36914	-47.76	1.35205	-47.76	1.3374	-47.76	1.18945	-47.76	1.66455
-47.66	1.43408	-47.66	1.35938	-47.66	1.35596	-47.66	1.31787	-47.66	1.18359	-47.66	1.65479
-47.56	1.44385	-47.56	1.34961	-47.56	1.35205	-47.56	1.31787	-47.56	1.18945	-47.56	1.64502
-47.46	1.44385	-47.46	1.33984	-47.46	1.33252	-47.46	1.30615	-47.46	1.17969	-47.46	1.64502
-47.36	1.43799	-47.36	1.34375	-47.36	1.33252	-47.36	1.30615	-47.36	1.18945	-47.36	1.64893
-47.26	1.44385	-47.26	1.33984	-47.26	1.32666	-47.26	1.29639	-47.26	1.18945	-47.26	1.64502
-47.16	1.43408	-47.16	1.33008	-47.16	1.33252	-47.16	1.29053	-47.16	1.17969	-47.16	1.64502
-47.06	1.43408	-47.06	1.30859	-47.06	1.31299	-47.06	1.30615	-47.06	1.17285	-47.06	1.6333
-46.96	1.43408	-46.96	1.29883	-46.96	1.31689	-46.96	1.30615	-46.96	1.16992	-46.96	1.6333
-46.86	1.42432	-46.86	1.30371	-46.86	1.31104	-46.86	1.30225	-46.86	1.16992	-46.86	1.6333
-46.76	1.42432	-46.76	1.29102	-46.76	1.31104	-46.76	1.29053	-46.76	1.16992	-46.76	1.63721
-46.66	1.41455	-46.66	1.30078	-46.66	1.29541	-46.66	1.29639	-46.66	1.16016	-46.66	1.64307
-46.56	1.41455	-46.56	1.30078	-46.56	1.2915	-46.56	1.29053	-46.56	1.1543	-46.56	1.6333
-46.46	1.41943	-46.46	1.29492	-46.46	1.2915	-46.46	1.28662	-46.46	1.15039	-46.46	1.6333
-46.36	1.4165	-46.36	1.30078	-46.36	1.28662	-46.36	1.27686	-46.36	1.15039	-46.36	1.6333
-46.26	1.41162	-46.26	1.29102	-46.26	1.28369	-46.26	1.271	-46.26	1.14063	-46.26	1.62354
-46.16	1.39502	-46.16	1.29102	-46.16	1.27393	-46.16	1.27686	-46.16	1.14453	-46.16	1.61963
-46.06	1.39502	-46.06	1.28516	-46.06	1.27393	-46.06	1.26318	-46.06	1.14063	-46.06	1.61768
-45.96	1.38525	-45.96	1.28125	-45.96	1.27783	-45.96	1.24756	-45.96	1.14063	-45.96	1.61377
-45.86	1.38525	-45.86	1.28125	-45.86	1.27393	-45.86	1.23975	-45.86	1.13086	-45.86	1.59424
-45.76	1.39502	-45.76	1.27148	-45.76	1.26416	-45.76	1.23584	-45.76	1.125	-45.76	1.59424
-45.66	1.3999	-45.66	1.25977	-45.66	1.26416	-45.66	1.22607	-45.66	1.13086	-45.66	1.604
-45.56	1.39697	-45.56	1.25	-45.56	1.26416	-45.56	1.20654	-45.56	1.13086	-45.56	1.61768
-45.46	1.39697	-45.46	1.23047	-45.46	1.25635	-45.46	1.19678	-45.46	1.13086	-45.46	1.61377
-45.36	1.40674	-45.36	1.23047	-45.36	1.25244	-45.36	1.18701	-45.36	1.11914	-45.36	1.604
-45.26	1.39209	-45.26	1.2207	-45.26	1.24268	-45.26	1.18213	-45.26	1.11914	-45.26	1.604
-45.16	1.38525	-45.16	1.20117	-45.16	1.24268	-45.16	1.17725	-45.16	1.10938	-45.16	1.60791
-45.06	1.38525	-45.06	1.19141	-45.06	1.23682	-45.06	1.17139	-45.06	1.09961	-45.06	1.6001
-44.96	1.37549	-44.96	1.19141	-44.96	1.23291	-44.96	1.16748	-44.96	1.09375	-44.96	1.58447
-44.86	1.36377	-44.86	1.18555	-44.86	1.23291	-44.86	1.15771	-44.86	1.08984	-44.86	1.58447
-44.76	1.36377	-44.76	1.17969	-44.76	1.22314	-44.76	1.14795	-44.76	1.08984	-44.76	1.58447
-44.66	1.354	-44.66	1.16992	-44.66	1.22705	-44.66	1.14209	-44.66	1.09375	-44.66	1.57471
-44.56	1.34424	-44.56	1.16016	-44.56	1.21338	-44.56	1.13818	-44.56	1.08984	-44.56	1.57471
-44.46	1.34424	-44.46	1.1543	-44.46	1.21338	-44.46	1.12842	-44.46	1.08008	-44.46	1.57471
-44.36	1.33447	-44.36	1.16016	-44.36	1.20557	-44.36	1.12061	-44.36	1.08398	-44.36	1.56299
-44.26	1.32471	-44.26	1.15039	-44.26	1.21143	-44.26	1.11279	-44.26	1.07617	-44.26	1.56299
-44.16	1.32471	-44.16	1.15039	-44.16	1.20166	-44.16	1.09717	-44.16	1.0625	-44.16	1.55322
-44.06	1.31494	-44.06	1.15039	-44.06	1.1958	-44.06	1.09131	-44.06	1.05859	-44.06	1.54346
-43.96	1.31006	-43.96	1.14453	-43.96	1.19189	-43.96	1.0874	-43.96	1.05859	-43.96	1.53369
-43.86	1.30225	-43.86	1.15039	-43.86	1.19189	-43.86	1.0874	-43.86	1.05859	-43.86	1.52393
-43.76	1.28857	-43.76	1.14063	-43.76	1.18213	-43.76	1.07764	-43.76	1.04883	-43.76	1.52393
-43.66	1.28564	-43.66	1.13086	-43.66	1.17627	-43.66	1.05811	-43.66	1.05273	-43.66	1.51025
-43.56	1.28564	-43.56	1.13086	-43.56	1.18213	-43.56	1.05225	-43.56	1.04883	-43.56	1.49463
-43.46	1.28564	-43.46	1.11914	-43.46	1.18213	-43.46	1.06201	-43.46	1.04395	-43.46	1.48877
-43.36	1.27588	-43.36	1.10938	-43.36	1.17627	-43.36	1.06787	-43.36	1.05078	-43.36	1.49463
-43.26	1.26611	-43.26	1.11328	-43.26	1.17236	-43.26	1.05615	-43.26	1.05078	-43.26	1.48291
-43.16	1.26611	-43.16	1.10938	-43.16	1.16064	-43.16	1.03662	-43.16	1.04102	-43.16	1.48291
-43.06	1.25635	-43.06	1.09961	-43.06	1.16064	-43.06	1.03076	-43.06	1.03125	-43.06	1.48291
-42.96	1.25049	-42.96	1.08984	-42.96	1.15088	-42.96	1.03662	-42.96	1.03516	-42.96	1.47314
-42.86	1.25635	-42.86	1.09375	-42.86	1.14111	-42.86	1.02686	-42.86	1.03125	-42.86	1.47314
-42.76	1.24658	-42.76	1.09961	-42.76	1.146	-42.76	1.021	-42.76	1.01953	-42.76	1.46338
-42.66	1.23682	-42.66	1.08984	-42.66	1.15283	-42.66	1.02686	-42.66	1.02344	-42.66	1.46338
-42.56	1.24072	-42.56	1.08984	-42.56	1.14307	-42.56	1.03174	-42.56	1.01953	-42.56	1.46338
-42.46	1.23486	-42.46	1.08984	-42.46	1.14307	-42.46	1.02881	-42.46	1.00977	-42.46	1.45361
-42.36	1.23486	-42.36	1.09473	-42.36	1.13721	-42.36	1.01904	-42.36	1.00977	-42.36	1.44385
-42.26	1.2251	-42.26	1.0918	-42.26	1.14307	-42.26	1.01123	-42.26	1.00977	-42.26	1.44385
-42.16	1.229	-42.16	1.08203	-42.16	1.1333	-42.16	1.00732	-42.16	1.00391	-42.16	1.43408
-42.06	1.2251	-42.06	1.08203	-42.06	1.12354	-42.06	1.00732	-42.06	1	-42.06	1.42432
-41.96	1.21533	-41.96	1.08594	-41.96	1.12354	-41.96	1.00146	-41.96	1	-41.96	1.42432
-41.86	1.20557	-41.86	1.0918	-41.86	1.11377	-41.86	0.997559	-41.86	0.990234	-41.86	1.42041
-41.76	1.20557	-41.76	1.08398	-41.76	1.104	-41.76	0.987793	-41.76	0.990234	-41.76	1.40869
-41.66	1.20557	-41.66	1.08984	-41.66	1.104	-41.66	0.978027	-41.66	0.990234	-41.66	1.41455
-41.56	1.1958	-41.56	1.08008	-41.56	1.10791	-41.56	0.981934	-41.56	0.980469	-41.56	1.41064
-41.46	1.1958	-41.46	1.08008	-41.46	1.10205	-41.46	0.983887	-41.46	0.994141	-41.46	1.39697
-41.36	1.18604	-41.36	1.08398	-41.36	1.09229	-41.36	0.972168	-41.36	0.990234	-41.36	1.40283
-41.26	1.18604	-41.26	1.08008	-41.26	1.09229	-41.26	0.968262	-41.26	0.990234	-41.26	1.39307
-41.16	1.17236	-41.16	1.07031	-41.16	1.08252	-41.16	0.956543	-41.16	0.990234	-41.16	1.3833
-41.06	1.15674	-41.06	1.07031	-41.06	1.08252	-41.06	0.956543	-41.06	0.980469	-41.06	1.37939
-40.96	1.15674	-40.96	1.06055	-40.96	1.07666	-40.96	0.950684	-40.96	0.970703	-40.96	1.36377
-40.86	1.15674	-40.86	1.06055	-40.86	1.08252	-40.86	0.946777	-40.86	0.970703	-40.86	1.36377
-40.76	1.14502	-40.76	1.05078	-40.76	1.08252	-40.76	0.950684	-40.76	0.958984	-40.76	1.354
-40.66	1.14502	-40.66	1.04492	-40.66	1.08643	-40.66	0.946777	-40.66	0.958984	-40.66	1.354
-40.56	1.13525	-40.56	1.05078	-40.56	1.08252	-40.56	0.946777	-40.56	0.949219	-40.56	1.354
-40.46	1.12549	-40.46	1.05078	-40.46	1.07275	-40.46	0.937012	-40.46	0.943359	-40.46	1.34424
-40.36	1.12549	-40.36	1.04102	-40.36	1.07275	-40.36	0.937012	-40.36	0.939453	-40.36	1.34424
-40.26	1.11572	-40.26	1.03125	-40.26	1.06689	-40.26	0.931152	-40.26	0.929688	-40.26	1.33447
-40.16	1.11572	-40.16	1.03125	-40.16	1.06299	-40.16	0.937012	-40.16	0.929688	-40.16	1.33447
-40.06	1.10596	-40.06	1.03516	-40.06	1.06299	-40.06	0.927246	-40.06	0.919922	-40.06	1.32861
-39.96	1.09229	-39.96	1.04102	-39.96	1.06299	-39.96	0.91748	-39.96	0.919922	-39.96	1.32471
-39.86	1.08643	-39.86	1.0293	-39.86	1.05127	-39.86	0.91748	-39.86	0.919922	-39.86	1.32471
-39.76	1.08057	-39.76	1.01953	-39.76	1.04541	-39.76	0.91748	-39.76	0.910156	-39.76	1.31299
-39.66	1.08643	-39.66	1.01953	-39.66	1.05127	-39.66	0.907715	-39.66	0.904297	-39.66	1.30322
-39.56	1.07666	-39.56	1.01367	-39.56	1.0415	-39.56	0.911621	-39.56	0.910156	-39.56	1.29346
-39.46	1.07666	-39.46	1.00977	-39.46	1.03564	-39.46	0.905762	-39.46	0.910156	-39.46	1.29346
-39.36	1.06494	-39.36	1.01367	-39.36	1.0415	-39.36	0.905762	-39.36	0.898438	-39.36	1.28369
-39.26	1.06494	-39.26	1.00977	-39.26	1.03174	-39.26	0.895996	-39.26	0.888672	-39.26	1.28369
-39.16	1.05518	-39.16	1	-39.16	1.03662	-39.16	0.900879	-39.16	0.882813	-39.16	1.27783
-39.06	1.05518	-39.06	1	-39.06	1.03369	-39.06	0.897949	-39.06	0.888672	-39.06	1.27393
-38.96	1.04541	-38.96	0.995117	-38.96	1.03369	-38.96	0.897949	-38.96	0.878906	-38.96	1.27393
-38.86	1.04541	-38.86	1.00195	-38.86	1.0376	-38.86	0.897949	-38.86	0.878906	-38.86	1.27393
-38.76	1.03564	-38.76	0.992188	-38.76	1.03369	-38.76	0.888184	-38.76	0.869141	-38.76	1.26416
-38.66	1.03564	-38.66	0.992188	-38.66	1.02393	-38.66	0.888184	-38.66	0.873047	-38.66	1.2583
-38.56	1.02979	-38.56	0.984375	-38.56	1.02393	-38.56	0.878418	-38.56	0.869141	-38.56	1.26025
-38.46	1.03564	-38.46	0.990234	-38.46	1.01221	-38.46	0.878418	-38.46	0.859375	-38.46	1.25439
-38.36	1.02588	-38.36	0.980469	-38.36	1.01611	-38.36	0.872559	-38.36	0.849609	-38.36	1.24658
-38.26	1.02588	-38.26	0.974609	-38.26	1.01221	-38.26	0.878418	-38.26	0.849609	-38.26	1.24268
-38.16	1.02588	-38.16	0.980469	-38.16	1.00244	-38.16	0.868652	-38.16	0.849609	-38.16	1.23291
-38.06	1.01221	-38.06	0.970703	-38.06	1.00635	-38.06	0.868652	-38.06	0.842773	-38.06	1.23291
-37.96	0.996582	-37.96	0.970703	-37.96	1.00244	-37.96	0.868652	-37.96	0.849609	-37.96	1.23682
-37.86	1.00049	-37.86	0.964844	-37.86	0.996582	-37.86	0.858887	-37.86	0.839844	-37.86	1.23291
-37.76	0.994629	-37.76	0.960938	-37.76	1.00244	-37.76	0.858887	-37.76	0.839844	-37.76	1.22314
-37.66	0.990723	-37.66	0.964844	-37.66	0.992676	-37.66	0.847168	-37.66	0.84375	-37.66	1.22314
-37.56	0.975098	-37.56	0.960938	-37.56	0.996582	-37.56	0.837402	-37.56	0.839844	-37.56	1.21338
-37.46	0.975098	-37.46	0.960938	-37.46	0.992676	-37.46	0.837402	-37.46	0.830078	-37.46	1.2085
-37.36	0.965332	-37.36	0.951172	-37.36	0.98291	-37.36	0.841309	-37.36	0.833984	-37.36	1.19385
-37.26	0.965332	-37.26	0.939453	-37.26	0.977051	-37.26	0.847168	-37.26	0.839844	-37.26	1.19385
-37.16	0.961426	-37.16	0.933594	-37.16	0.971191	-37.16	0.837402	-37.16	0.839844	-37.16	1.19385
-37.06	0.949707	-37.06	0.933594	-37.06	0.965332	-37.06	0.837402	-37.06	0.833984	-37.06	1.18408
-36.96	0.941895	-36.96	0.939453	-36.96	0.971191	-36.96	0.827637	-36.96	0.839844	-36.96	1.17822
-36.86	0.930176	-36.86	0.929688	-36.86	0.966309	-36.86	0.827637	-36.86	0.839844	-36.86	1.17432
-36.76	0.936035	-36.76	0.929688	-36.76	0.963379	-36.76	0.817871	-36.76	0.830078	-36.76	1.17432
-36.66	0.936035	-36.66	0.923828	-36.66	0.953613	-36.66	0.817871	-36.66	0.820313	-36.66	1.16455
-36.56	0.92627	-36.56	0.923828	-36.56	0.947754	-36.56	0.808105	-36.56	0.824219	-36.56	1.15869
-36.46	0.922363	-36.46	0.919922	-36.46	0.953613	-36.46	0.812012	-36.46	0.826172	-36.46	1.14502
-36.36	0.92041	-36.36	0.910156	-36.36	0.943848	-36.36	0.817871	-36.36	0.814453	-36.36	1.14502
-36.26	0.916504	-36.26	0.900391	-36.26	0.937988	-36.26	0.808105	-36.26	0.810547	-36.26	1.13525
-36.16	0.906738	-36.16	0.900391	-36.16	0.943848	-36.16	0.808105	-36.16	0.810547	-36.16	1.12354
-36.06	0.906738	-36.06	0.893555	-36.06	0.936035	-36.06	0.802246	-36.06	0.798828	-36.06	1.11377
-35.96	0.906738	-35.96	0.880859	-35.96	0.932129	-35.96	0.804199	-35.96	0.792969	-35.96	1.104
-35.86	0.89502	-35.86	0.880859	-35.86	0.92627	-35.86	0.79834	-35.86	0.798828	-35.86	1.10791
-35.76	0.885254	-35.76	0.880859	-35.76	0.922363	-35.76	0.790527	-35.76	0.789063	-35.76	1.104
-35.66	0.885254	-35.66	0.875	-35.66	0.912598	-35.66	0.800293	-35.66	0.792969	-35.66	1.09424
-35.56	0.879395	-35.56	0.871094	-35.56	0.906738	-35.56	0.806152	-35.56	0.789063	-35.56	1.09424
-35.46	0.875488	-35.46	0.865234	-35.46	0.902832	-35.46	0.796387	-35.46	0.789063	-35.46	1.08447
-35.36	0.875488	-35.36	0.861328	-35.36	0.896973	-35.36	0.796387	-35.36	0.789063	-35.36	1.07861
-35.26	0.865723	-35.26	0.865234	-35.26	0.902832	-35.26	0.796387	-35.26	0.783203	-35.26	1.08447
-35.16	0.855957	-35.16	0.861328	-35.16	0.89502	-35.16	0.790527	-35.16	0.779297	-35.16	1.08447
-35.06	0.859863	-35.06	0.853516	-35.06	0.891113	-35.06	0.796387	-35.06	0.779297	-35.06	1.07471
-34.96	0.855957	-34.96	0.859375	-34.96	0.871582	-34.96	0.786621	-34.96	0.769531	-34.96	1.07471
-34.86	0.855957	-34.86	0.853516	-34.86	0.871582	-34.86	0.776855	-34.86	0.774414	-34.86	1.06299
-34.76	0.855957	-34.76	0.849609	-34.76	0.861816	-34.76	0.776855	-34.76	0.78125	-34.76	1.05713
-34.66	0.850098	-34.66	0.84375	-34.66	0.852051	-34.66	0.76709	-34.66	0.771484	-34.66	1.06299
-34.56	0.844238	-34.56	0.849609	-34.56	0.842285	-34.56	0.76123	-34.56	0.763672	-34.56	1.05322
-34.46	0.844238	-34.46	0.839844	-34.46	0.846191	-34.46	0.76709	-34.46	0.769531	-34.46	1.05322
-34.36	0.834473	-34.36	0.833984	-34.36	0.842285	-34.36	0.757324	-34.36	0.769531	-34.36	1.03955
-34.26	0.828613	-34.26	0.844727	-34.26	0.837402	-34.26	0.747559	-34.26	0.759766	-34.26	1.02783
-34.16	0.834473	-34.16	0.841797	-34.16	0.83252	-34.16	0.73584	-34.16	0.753906	-34.16	1.0376
-34.06	0.834473	-34.06	0.841797	-34.06	0.822754	-34.06	0.73584	-34.06	0.755859	-34.06	1.03369
-33.96	0.824707	-33.96	0.835938	-33.96	0.807129	-33.96	0.726074	-33.96	0.753906	-33.96	1.02393
-33.86	0.828613	-33.86	0.830078	-33.86	0.812988	-33.86	0.72998	-33.86	0.75	-33.86	1.01416
-33.76	0.820801	-33.76	0.824219	-33.76	0.803223	-33.76	0.726074	-33.76	0.75	-33.76	1.00635
-33.66	0.814941	-33.66	0.820313	-33.66	0.797363	-33.66	0.726074	-33.66	0.744141	-33.66	1.01221
-33.56	0.805176	-33.56	0.824219	-33.56	0.793457	-33.56	0.716309	-33.56	0.75	-33.56	1.01221
-33.46	0.805176	-33.46	0.820313	-33.46	0.783691	-33.46	0.716309	-33.46	0.740234	-33.46	0.998535
-33.36	0.799316	-33.36	0.810547	-33.36	0.783691	-33.36	0.706543	-33.36	0.730469	-33.36	0.996582
-33.26	0.79541	-33.26	0.804688	-33.26	0.775879	-33.26	0.696777	-33.26	0.724609	-33.26	0.992676
-33.16	0.79541	-33.16	0.804688	-33.16	0.771973	-33.16	0.696777	-33.16	0.726563	-33.16	0.992676
-33.06	0.783691	-33.06	0.800781	-33.06	0.775879	-33.06	0.687012	-33.06	0.724609	-33.06	0.98291
-32.96	0.787598	-32.96	0.791016	-32.96	0.771973	-32.96	0.691895	-32.96	0.71875	-32.96	0.98291
-32.86	0.783691	-32.86	0.794922	-32.86	0.762207	-32.86	0.688965	-32.86	0.708984	-32.86	0.978027
-32.76	0.773926	-32.76	0.792969	-32.76	0.756348	-32.76	0.688965	-32.76	0.708984	-32.76	0.975098
-32.66	0.773926	-32.66	0.789063	-32.66	0.752441	-32.66	0.677246	-32.66	0.699219	-32.66	0.965332
-32.56	0.76416	-32.56	0.793945	-32.56	0.746582	-32.56	0.677246	-32.56	0.699219	-32.56	0.965332
-32.46	0.754395	-32.46	0.78125	-32.46	0.752441	-32.46	0.66748	-32.46	0.693359	-32.46	0.955566
-32.36	0.754395	-32.36	0.771484	-32.36	0.742676	-32.36	0.671387	-32.36	0.689453	-32.36	0.959473
-32.26	0.749512	-32.26	0.771484	-32.26	0.730957	-32.26	0.66748	-32.26	0.689453	-32.26	0.955566
-32.16	0.746582	-32.16	0.775391	-32.16	0.725098	-32.16	0.661621	-32.16	0.693359	-32.16	0.955566
-32.06	0.746582	-32.06	0.771484	-32.06	0.730957	-32.06	0.66748	-32.06	0.679688	-32.06	0.955566
-31.96	0.740723	-31.96	0.765625	-31.96	0.721191	-31.96	0.657715	-31.96	0.679688	-31.96	0.947754
-31.86	0.746582	-31.86	0.761719	-31.86	0.711426	-31.86	0.651855	-31.86	0.669922	-31.86	0.943848
-31.76	0.736816	-31.76	0.753906	-31.76	0.711426	-31.76	0.647949	-31.76	0.660156	-31.76	0.943848
-31.66	0.729004	-31.66	0.75	-31.66	0.706543	-31.66	0.651855	-31.66	0.660156	-31.66	0.934082
-31.56	0.734863	-31.56	0.744141	-31.56	0.703613	-31.56	0.647949	-31.56	0.652344	-31.56	0.924316
-31.46	0.725098	-31.46	0.744141	-31.46	0.693848	-31.46	0.63623	-31.46	0.658203	-31.46	0.924316
-31.36	0.719238	-31.36	0.75	-31.36	0.693848	-31.36	0.630371	-31.36	0.648438	-31.36	0.914551
-31.26	0.715332	-31.26	0.740234	-31.26	0.687988	-31.26	0.626465	-31.26	0.638672	-31.26	0.918457
-31.16	0.719238	-31.16	0.730469	-31.16	0.684082	-31.16	0.626465	-31.16	0.638672	-31.16	0.924316
-31.06	0.725098	-31.06	0.724609	-31.06	0.67627	-31.06	0.620605	-31.06	0.638672	-31.06	0.914551
-30.96	0.705566	-30.96	0.730469	-30.96	0.682129	-30.96	0.616699	-30.96	0.633789	-30.96	0.914551
-30.86	0.705566	-30.86	0.720703	-30.86	0.672363	-30.86	0.606934	-30.86	0.630859	-30.86	0.904785
-30.76	0.705566	-30.76	0.708984	-30.76	0.662598	-30.76	0.61084	-30.76	0.621094	-30.76	0.904785
-30.66	0.695801	-30.66	0.693359	-30.66	0.656738	-30.66	0.616699	-30.66	0.621094	-30.66	0.89502
-30.56	0.686035	-30.56	0.703125	-30.56	0.662598	-30.56	0.606934	-30.56	0.621094	-30.56	0.898926
-30.46	0.689941	-30.46	0.699219	-30.46	0.656738	-30.46	0.597168	-30.46	0.611328	-30.46	0.900879
-30.36	0.684082	-30.36	0.689453	-30.36	0.652832	-30.36	0.587402	-30.36	0.605469	-30.36	0.887207
-30.26	0.684082	-30.26	0.68457	-30.26	0.646973	-30.26	0.592285	-30.26	0.611328	-30.26	0.883301
-30.16	0.674316	-30.16	0.671875	-30.16	0.652832	-30.16	0.587402	-30.16	0.611328	-30.16	0.873535
-30.06	0.664551	-30.06	0.675781	-30.06	0.643066	-30.06	0.581543	-30.06	0.599609	-30.06	0.86377
-29.96	0.668457	-29.96	0.671875	-29.96	0.631348	-29.96	0.57373	-29.96	0.599609	-29.96	0.86377
-29.86	0.674316	-29.86	0.675781	-29.86	0.621582	-29.86	0.571777	-29.86	0.59375	-29.86	0.85791
-29.76	0.668457	-29.76	0.669922	-29.76	0.625488	-29.76	0.567871	-29.76	0.589844	-29.76	0.86377
-29.66	0.664551	-29.66	0.654297	-29.66	0.621582	-29.66	0.558105	-29.66	0.580078	-29.66	0.854004
-29.56	0.654785	-29.56	0.660156	-29.56	0.611816	-29.56	0.562012	-29.56	0.583984	-29.56	0.844238
-29.46	0.659668	-29.46	0.650391	-29.46	0.605957	-29.46	0.558105	-29.46	0.589844	-29.46	0.838379
-29.36	0.656738	-29.36	0.644531	-29.36	0.611816	-29.36	0.558105	-29.36	0.583984	-29.36	0.844238
-29.26	0.646973	-29.26	0.640625	-29.26	0.611816	-29.26	0.54834	-29.26	0.576172	-29.26	0.844238
-29.16	0.646973	-29.16	0.630859	-29.16	0.602051	-29.16	0.54248	-29.16	0.570313	-29.16	0.83252
-29.06	0.635254	-29.06	0.625	-29.06	0.597168	-29.06	0.54834	-29.06	0.574219	-29.06	0.82666
-28.96	0.635254	-28.96	0.609375	-28.96	0.604004	-28.96	0.552246	-28.96	0.560547	-28.96	0.83252
-28.86	0.615723	-28.86	0.603516	-28.86	0.604004	-28.86	0.546387	-28.86	0.564453	-28.86	0.822754
-28.76	0.615723	-28.76	0.609375	-28.76	0.598145	-28.76	0.526855	-28.76	0.570313	-28.76	0.812988
-28.66	0.609863	-28.66	0.603516	-28.66	0.592285	-28.66	0.526855	-28.66	0.558594	-28.66	0.808105
-28.56	0.611816	-28.56	0.599609	-28.56	0.592285	-28.56	0.520996	-28.56	0.558594	-28.56	0.814941
-28.46	0.600098	-28.46	0.594727	-28.46	0.596191	-28.46	0.51709	-28.46	0.552734	-28.46	0.805176
-28.36	0.596191	-28.36	0.601563	-28.36	0.592285	-28.36	0.51123	-28.36	0.548828	-28.36	0.79541
-28.26	0.586426	-28.26	0.591797	-28.26	0.586426	-28.26	0.51709	-28.26	0.539063	-28.26	0.789551
-28.16	0.57666	-28.16	0.585938	-28.16	0.58252	-28.16	0.501465	-28.16	0.542969	-28.16	0.785645
-28.06	0.57666	-28.06	0.580078	-28.06	0.58252	-28.06	0.507324	-28.06	0.539063	-28.06	0.785645
-27.96	0.570801	-27.96	0.570313	-27.96	0.572754	-27.96	0.507324	-27.96	0.533203	-27.96	0.773926
-27.86	0.564941	-27.86	0.570313	-27.86	0.566895	-27.86	0.500488	-27.86	0.539063	-27.86	0.773926
-27.76	0.564941	-27.76	0.564453	-27.76	0.572754	-27.76	0.497559	-27.76	0.539063	-27.76	0.76416
-27.66	0.555176	-27.66	0.560547	-27.66	0.562988	-27.66	0.487793	-27.66	0.529297	-27.66	0.754395
-27.56	0.555176	-27.56	0.564453	-27.56	0.566895	-27.56	0.487793	-27.56	0.519531	-27.56	0.744629
-27.46	0.549316	-27.46	0.560547	-27.46	0.566895	-27.46	0.481934	-27.46	0.524414	-27.46	0.744629
-27.36	0.555176	-27.36	0.550781	-27.36	0.562988	-27.36	0.478027	-27.36	0.521484	-27.36	0.73877
-27.26	0.555176	-27.26	0.544922	-27.26	0.562988	-27.26	0.462402	-27.26	0.509766	-27.26	0.734863
-27.16	0.54541	-27.16	0.550781	-27.16	0.55127	-27.16	0.468262	-27.16	0.503906	-27.16	0.725098
-27.06	0.549316	-27.06	0.541016	-27.06	0.555176	-27.06	0.458496	-27.06	0.509766	-27.06	0.725098
-26.96	0.54541	-26.96	0.53125	-26.96	0.561035	-26.96	0.44873	-26.96	0.513672	-26.96	0.715332
-26.86	0.535645	-26.86	0.535156	-26.86	0.55127	-26.86	0.452637	-26.86	0.509766	-26.86	0.719238
-26.76	0.525879	-26.76	0.544922	-26.76	0.541504	-26.76	0.446777	-26.76	0.503906	-26.76	0.709473
-26.66	0.525879	-26.66	0.539063	-26.66	0.541504	-26.66	0.437012	-26.66	0.5	-26.66	0.703613
-26.56	0.516113	-26.56	0.533203	-26.56	0.531738	-26.56	0.427246	-26.56	0.503906	-26.56	0.697754
-26.46	0.52002	-26.46	0.529297	-26.46	0.535645	-26.46	0.421387	-26.46	0.5	-26.46	0.693848
-26.36	0.51416	-26.36	0.53418	-26.36	0.531738	-26.36	0.427246	-26.36	0.490234	-26.36	0.684082
-26.26	0.51416	-26.26	0.53125	-26.26	0.521973	-26.26	0.431152	-26.26	0.484375	-26.26	0.684082
-26.16	0.518066	-26.16	0.521484	-26.16	0.526855	-26.16	0.427246	-26.16	0.478516	-26.16	0.684082
-26.06	0.51416	-26.06	0.525391	-26.06	0.523926	-26.06	0.41748	-26.06	0.478516	-26.06	0.674316
-25.96	0.51416	-25.96	0.521484	-25.96	0.523926	-25.96	0.407715	-25.96	0.462891	-25.96	0.674316
-25.86	0.504395	-25.86	0.515625	-25.86	0.518066	-25.86	0.407715	-25.86	0.46875	-25.86	0.674316
-25.76	0.494629	-25.76	0.521484	-25.76	0.512207	-25.76	0.401855	-25.76	0.472656	-25.76	0.664551
-25.66	0.494629	-25.66	0.511719	-25.66	0.512207	-25.66	0.407715	-25.66	0.46875	-25.66	0.664551
-25.56	0.484863	-25.56	0.503906	-25.56	0.502441	-25.56	0.395996	-25.56	0.458984	-25.56	0.64502
-25.46	0.484863	-25.46	0.509766	-25.46	0.506348	-25.46	0.395996	-25.46	0.454102	-25.46	0.633301
-25.36	0.475098	-25.36	0.503906	-25.36	0.502441	-25.36	0.395996	-25.36	0.460938	-25.36	0.637207
-25.26	0.479004	-25.26	0.5	-25.26	0.502441	-25.26	0.395996	-25.26	0.451172	-25.26	0.643066
-25.16	0.475098	-25.16	0.494141	-25.16	0.496582	-25.16	0.38623	-25.16	0.451172	-25.16	0.633301
-25.06	0.475098	-25.06	0.494141	-25.06	0.492676	-25.06	0.38623	-25.06	0.445313	-25.06	0.633301
-24.96	0.465332	-24.96	0.5	-24.96	0.492676	-24.96	0.376465	-24.96	0.439453	-24.96	0.623535
-24.86	0.453613	-24.86	0.494141	-24.86	0.48291	-24.86	0.366699	-24.86	0.439453	-24.86	0.627441
-24.76	0.453613	-24.76	0.490234	-24.76	0.486816	-24.76	0.366699	-24.76	0.433594	-24.76	0.623535
-24.66	0.443848	-24.66	0.484375	-24.66	0.48291	-24.66	0.366699	-24.66	0.429688	-24.66	0.619629
-24.56	0.44873	-24.56	0.478516	-24.56	0.48291	-24.56	0.36084	-24.56	0.433594	-24.56	0.61377
-24.46	0.455566	-24.46	0.478516	-24.46	0.48291	-24.46	0.356934	-24.46	0.429688	-24.46	0.60791
-24.36	0.445801	-24.36	0.483398	-24.36	0.473145	-24.36	0.356934	-24.36	0.423828	-24.36	0.61377
-24.26	0.436035	-24.26	0.480469	-24.26	0.473145	-24.26	0.347168	-24.26	0.429688	-24.26	0.604004
-24.16	0.436035	-24.16	0.484375	-24.16	0.465332	-24.16	0.337402	-24.16	0.419922	-24.16	0.604004
-24.06	0.42627	-24.06	0.490234	-24.06	0.471191	-24.06	0.341309	-24.06	0.414063	-24.06	0.594238
-23.96	0.42627	-23.96	0.470703	-23.96	0.461426	-23.96	0.335449	-23.96	0.419922	-23.96	0.594238
-23.86	0.416504	-23.86	0.474609	-23.86	0.465332	-23.86	0.335449	-23.86	0.414063	-23.86	0.588379
-23.76	0.416504	-23.76	0.474609	-23.76	0.461426	-23.76	0.325684	-23.76	0.410156	-23.76	0.584473
-23.66	0.416504	-23.66	0.480469	-23.66	0.45166	-23.66	0.325684	-23.66	0.410156	-23.66	0.584473
-23.56	0.406738	-23.56	0.480469	-23.56	0.45166	-23.56	0.315918	-23.56	0.402344	-23.56	0.572754
-23.46	0.406738	-23.46	0.474609	-23.46	0.432129	-23.46	0.315918	-23.46	0.398438	-23.46	0.572754
-23.36	0.406738	-23.36	0.484375	-23.36	0.42627	-23.36	0.311035	-23.36	0.393555	-23.36	0.572754
-23.26	0.396973	-23.26	0.480469	-23.26	0.422363	-23.26	0.317871	-23.26	0.390625	-23.26	0.562988
-23.16	0.400879	-23.16	0.474609	-23.16	0.422363	-23.16	0.308105	-23.16	0.390625	-23.16	0.557129
-23.06	0.396973	-23.06	0.480469	-23.06	0.427246	-23.06	0.302246	-23.06	0.380859	-23.06	0.562988
-22.96	0.38916	-22.96	0.474609	-22.96	0.424316	-22.96	0.308105	-22.96	0.375	-22.96	0.562988
-22.86	0.39502	-22.86	0.46875	-22.86	0.416504	-22.86	0.302246	-22.86	0.380859	-22.86	0.562988
-22.76	0.385254	-22.76	0.458984	-22.76	0.412598	-22.76	0.308105	-22.76	0.380859	-22.76	0.557129
-22.66	0.379395	-22.66	0.449219	-22.66	0.412598	-22.66	0.308105	-22.66	0.371094	-22.66	0.562988
-22.56	0.38916	-22.56	0.43457	-22.56	0.402832	-22.56	0.308105	-22.56	0.365234	-22.56	0.543457
-22.46	0.385254	-22.46	0.441406	-22.46	0.406738	-22.46	0.29834	-22.46	0.359375	-22.46	0.543457
-22.36	0.375488	-22.36	0.435547	-22.36	0.402832	-22.36	0.308105	-22.36	0.359375	-22.36	0.543457
-22.26	0.375488	-22.26	0.421875	-22.26	0.393066	-22.26	0.308105	-22.26	0.349609	-22.26	0.523926
-22.16	0.375488	-22.16	0.404297	-22.16	0.393066	-22.16	0.302246	-22.16	0.339844	-22.16	0.523926
-22.06	0.365723	-22.06	0.394531	-22.06	0.383301	-22.06	0.308105	-22.06	0.34375	-22.06	0.512207
-21.96	0.359863	-21.96	0.390625	-21.96	0.387207	-21.96	0.29834	-21.96	0.349609	-21.96	0.51709
-21.86	0.365723	-21.86	0.384766	-21.86	0.383301	-21.86	0.29834	-21.86	0.353516	-21.86	0.51416
-21.76	0.355957	-21.76	0.371094	-21.76	0.383301	-21.76	0.276855	-21.76	0.349609	-21.76	0.508301
-21.66	0.355957	-21.66	0.375	-21.66	0.383301	-21.66	0.26123	-21.66	0.349609	-21.66	0.508301
-21.56	0.352051	-21.56	0.369141	-21.56	0.377441	-21.56	0.237793	-21.56	0.34375	-21.56	0.504395
-21.46	0.367676	-21.46	0.353516	-21.46	0.38916	-21.46	0.247559	-21.46	0.349609	-21.46	0.498535
-21.36	0.368652	-21.36	0.339844	-21.36	0.373535	-21.36	0.220215	-21.36	0.353516	-21.36	0.494629
-21.26	0.365723	-21.26	0.324219	-21.26	0.365723	-21.26	0.237793	-21.26	0.345703	-21.26	0.494629
-21.16	0.369629	-21.16	0.310547	-21.16	0.365723	-21.16	0.247559	-21.16	0.333984	-21.16	0.48877
-21.06	0.355957	-21.06	0.310547	-21.06	0.352051	-21.06	0.226074	-21.06	0.339844	-21.06	0.48291
-20.96	0.359863	-20.96	0.303711	-20.96	0.342285	-20.96	0.247559	-20.96	0.330078	-20.96	0.477051
-20.86	0.355957	-20.86	0.300781	-20.86	0.312988	-20.86	0.290527	-20.86	0.318359	-20.86	0.473145
-20.76	0.359863	-20.76	0.304688	-20.76	0.29541	-20.76	0.26709	-20.76	0.308594	-20.76	0.473145
-20.66	0.365723	-20.66	0.300781	-20.66	0.281738	-20.66	0.23584	-20.66	0.308594	-20.66	0.45752
-20.56	0.338379	-20.56	0.294922	-20.56	0.221191	-20.56	-0.0786133	-20.56	0.3125	-20.56	0.453613
-20.46	0.334473	-20.46	0.28125	-20.46	0.115723	-20.46	-0.104004	-20.46	0.308594	-20.46	0.437988
-20.36	0.309082	-20.36	0.285156	-20.36	0.126465	-20.36	-0.174316	-20.36	0.298828	-20.36	0.434082
-20.26	0.314941	-20.26	0.28125	-20.26	0.162598	-20.26	-0.162598	-20.26	0.289063	-20.26	0.434082
-20.16	0.254395	-20.16	0.275391	-20.16	0.193848	-20.16	-0.128418	-20.16	0.289063	-20.16	0.41748
-20.06	0.344238	-20.06	0.277344	-20.06	0.184082	-20.06	0.218262	-20.06	0.289063	-20.06	0.39502
-19.96	0.275879	-19.96	0.279297	-19.96	0.174316	-19.96	0.218262	-19.96	0.279297	-19.96	0.354004
-19.86	0.178223	-19.86	0.273438	-19.86	0.162598	-19.86	0.218262	-19.86	0.279297	-19.86	0.289551
-19.76	0.184082	-19.76	0.273438	-19.76	0.166504	-19.76	0.237793	-19.76	0.269531	-19.76	0.26416
-19.66	0.168457	-19.66	0.25	-19.66	0.152832	-19.66	0.241699	-19.66	0.269531	-19.66	0.215332
-19.56	-0.405762	-19.56	0.240234	-19.56	0.152832	-19.56	0.237793	-19.56	0.269531	-19.56	0.197754
-19.46	-0.189941	-19.46	0.21875	-19.46	0.166504	-19.46	0.151855	-19.46	0.273438	-19.46	0.184082
-19.36	-0.505371	-19.36	0.21875	-19.36	0.172363	-19.36	0.16748	-19.36	0.269531	-19.36	0.174316
-19.26	0.27002	-19.26	0.223633	-19.26	0.186035	-19.26	0.196777	-19.26	0.269531	-19.26	0.193848
-19.16	0.199707	-19.16	0.230469	-19.16	0.143066	-19.16	0.208496	-19.16	0.259766	-19.16	0.197754
-19.06	0.209473	-19.06	0.224609	-19.06	0.133301	-19.06	0.177246	-19.06	0.259766	-19.06	0.221191
-18.96	0.279785	-18.96	0.240234	-18.96	0.162598	-18.96	0.157715	-18.96	0.259766	-18.96	0.258301
-18.86	0.29541	-18.86	0.285156	-18.86	0.195801	-18.86	0.171387	-18.86	0.264648	-18.86	0.307129
-18.76	0.314941	-18.76	0.304688	-18.76	0.182129	-18.76	0.187012	-18.76	0.254883	-18.76	0.402832
-18.66	0.299316	-18.66	0.291016	-18.66	0.162598	-18.66	0.206543	-18.66	0.248047	-18.66	0.528809
-18.56	0.314941	-18.56	0.294922	-18.56	0.152832	-18.56	0.206543	-18.56	0.248047	-18.56	0.54541
-18.46	0.32959	-18.46	0.310547	-18.46	0.166504	-18.46	0.222168	-18.46	0.243164	-18.46	0.54541
-18.36	0.346191	-18.36	0.310547	-18.36	0.182129	-18.36	0.228027	-18.36	0.25	-18.36	0.555176
-18.26	0.369629	-18.26	0.300781	-18.26	0.182129	-18.26	0.237793	-18.26	0.25	-18.26	0.549316
-18.16	0.371582	-18.16	0.304688	-18.16	0.191895	-18.16	0.247559	-18.16	0.25	-18.16	0.564941
-18.06	0.375488	-18.06	0.314453	-18.06	0.186035	-18.06	0.257324	-18.06	0.25	-18.06	0.539551
-17.96	0.375488	-17.96	0.349609	-17.96	0.191895	-17.96	0.26709	-17.96	0.25	-17.96	0.533691
-17.86	0.355957	-17.86	0.339844	-17.86	0.191895	-17.86	0.270996	-17.86	0.240234	-17.86	0.533691
-17.76	0.400879	-17.76	0.150391	-17.76	0.191895	-17.76	0.26709	-17.76	0.240234	-17.76	0.523926
-17.66	0.42627	-17.66	-0.621094	-17.66	0.195801	-17.66	0.276855	-17.66	0.240234	-17.66	0.504395
-17.56	0.416504	-17.56	-0.541016	-17.56	0.20166	-17.56	0.286621	-17.56	0.230469	-17.56	0.508301
-17.46	0.320801	-17.46	-0.197266	-17.46	0.20166	-17.46	0.280762	-17.46	0.220703	-17.46	0.51416
-17.36	0.156738	-17.36	-0.291016	-17.36	0.205566	-17.36	0.286621	-17.36	0.210938	-17.36	0.504395
-17.26	-0.804199	-17.26	-0.0195313	-17.26	0.20166	-17.26	0.282715	-17.26	0.220703	-17.26	0.494629
-17.16	-0.444824	-17.16	0.0751953	-17.16	0.20166	-17.16	0.276855	-17.16	0.210938	-17.16	0.479004
-17.06	-0.153809	-17.06	0.140625	-17.06	0.20166	-17.06	0.276855	-17.06	0.210938	-17.06	0.453613
-16.96	-0.200684	-16.96	0.246094	-16.96	0.20166	-16.96	0.276855	-16.96	0.205078	-16.96	0.484863
-16.86	-0.0327148	-16.86	0.271484	-16.86	0.191895	-16.86	0.276855	-16.86	0.210938	-16.86	0.404785
-16.76	0.0864258	-16.76	0.255859	-16.76	0.187012	-16.76	0.26709	-16.76	0.201172	-16.76	0.344238
-16.66	0.105957	-16.66	0.291016	-16.66	0.193848	-16.66	0.270996	-16.66	0.205078	-16.66	-0.632324
-16.56	0.156738	-16.56	0.291016	-16.56	0.184082	-16.56	0.276855	-16.56	0.210938	-16.56	-0.366699
-16.46	0.156738	-16.46	0.294922	-16.46	0.187988	-16.46	0.286621	-16.46	0.199219	-16.46	-0.097168
-16.36	0.186035	-16.36	0.300781	-16.36	0.193848	-16.36	0.286621	-16.36	0.199219	-16.36	0.0141602
-16.26	0.17627	-16.26	0.304688	-16.26	0.186035	-16.26	0.286621	-16.26	0.189453	-16.26	0.254395
-16.16	0.215332	-16.16	0.320313	-16.16	0.191895	-16.16	0.276855	-16.16	0.193359	-16.16	0.373535
-16.06	0.225098	-16.06	0.324219	-16.06	0.191895	-16.06	0.276855	-16.06	0.199219	-16.06	0.344238
-15.96	0.225098	-15.96	0.320313	-15.96	0.186035	-15.96	0.280762	-15.96	0.199219	-15.96	0.334473
-15.86	0.225098	-15.86	0.320313	-15.86	0.191895	-15.86	0.276855	-15.86	0.189453	-15.86	0.303223
-15.76	0.229004	-15.76	0.304688	-15.76	0.182129	-15.76	0.276855	-15.76	0.189453	-15.76	0.328613
-15.66	0.234863	-15.66	0.310547	-15.66	0.172363	-15.66	0.276855	-15.66	0.179688	-15.66	0.322754
-15.56	0.234863	-15.56	0.314453	-15.56	0.172363	-15.56	0.276855	-15.56	0.179688	-15.56	0.334473
-15.46	0.225098	-15.46	0.310547	-15.46	0.182129	-15.46	0.276855	-15.46	0.183594	-15.46	0.312988
-15.36	0.234863	-15.36	0.310547	-15.36	0.186035	-15.36	0.281738	-15.36	0.179688	-15.36	0.338379
-15.26	0.23877	-15.26	0.310547	-15.26	0.182129	-15.26	0.278809	-15.26	0.169922	-15.26	0.33252
-15.16	0.244629	-15.16	0.303711	-15.16	0.186035	-15.16	0.278809	-15.16	0.160156	-15.16	0.33252
-15.06	0.256348	-15.06	0.300781	-15.06	0.191895	-15.06	0.269043	-15.06	0.160156	-15.06	0.312988
-14.96	0.248535	-14.96	0.291016	-14.96	0.187988	-14.96	0.269043	-14.96	0.150391	-14.96	0.312988
-14.86	0.244629	-14.86	0.295898	-14.86	0.186035	-14.86	0.257324	-14.86	0.154297	-14.86	0.303223
-14.76	0.234863	-14.76	0.279297	-14.76	0.182129	-14.76	0.257324	-14.76	0.148438	-14.76	0.293457
-14.66	0.227051	-14.66	0.269531	-14.66	0.182129	-14.66	0.247559	-14.66	0.152344	-14.66	0.283691
-14.56	0.205566	-14.56	0.269531	-14.56	0.186035	-14.56	0.247559	-14.56	0.148438	-14.56	0.277832
-14.46	0.186035	-14.46	0.259766	-14.46	0.182129	-14.46	0.237793	-14.46	0.138672	-14.46	0.283691
-14.36	0.172363	-14.36	0.259766	-14.36	0.172363	-14.36	0.228027	-14.36	0.138672	-14.36	0.273926
-14.26	0.166504	-14.26	0.240234	-14.26	0.172363	-14.26	0.228027	-14.26	0.128906	-14.26	0.262207
-14.16	0.166504	-14.16	0.245117	-14.16	0.162598	-14.16	0.218262	-14.16	0.119141	-14.16	0.262207
-14.06	0.156738	-14.06	0.242188	-14.06	0.156738	-14.06	0.218262	-14.06	0.123047	-14.06	0.252441
-13.96	0.146973	-13.96	0.230469	-13.96	0.162598	-13.96	0.208496	-13.96	0.119141	-13.96	0.247559
-13.86	0.146973	-13.86	0.220703	-13.86	0.150879	-13.86	0.19873	-13.86	0.119141	-13.86	0.244629
-13.76	0.135254	-13.76	0.224609	-13.76	0.150879	-13.76	0.188965	-13.76	0.109375	-13.76	0.244629
-13.66	0.125488	-13.66	0.220703	-13.66	0.13623	-13.66	0.183105	-13.66	0.0996094	-13.66	0.22998
-13.56	0.115723	-13.56	0.210938	-13.56	0.143066	-13.56	0.177246	-13.56	0.0996094	-13.56	0.223145
-13.46	0.115723	-13.46	0.210938	-13.46	0.133301	-13.46	0.177246	-13.46	0.0898438	-13.46	0.223145
-13.36	0.111816	-13.36	0.201172	-13.36	0.123535	-13.36	0.157715	-13.36	0.0898438	-13.36	0.203613
-13.26	0.0961914	-13.26	0.205078	-13.26	0.11377	-13.26	0.157715	-13.26	0.0898438	-13.26	0.203613
-13.16	0.090332	-13.16	0.201172	-13.16	0.104004	-13.16	0.147949	-13.16	0.0830078	-13.16	0.189941
-13.06	0.0864258	-13.06	0.191406	-13.06	0.0981445	-13.06	0.138184	-13.06	0.0898438	-13.06	0.17627
-12.96	0.0766602	-12.96	0.195313	-12.96	0.104004	-12.96	0.128418	-12.96	0.0800781	-12.96	0.182129
-12.86	0.0766602	-12.86	0.191406	-12.86	0.0922852	-12.86	0.122559	-12.86	0.0839844	-12.86	0.172363
-12.76	0.0668945	-12.76	0.179688	-12.76	0.0825195	-12.76	0.118652	-12.76	0.0800781	-12.76	0.162598
-12.66	0.0708008	-12.66	0.169922	-12.66	0.0864258	-12.66	0.118652	-12.66	0.0800781	-12.66	0.162598
-12.56	0.0649414	-12.56	0.169922	-12.56	0.0825195	-12.56	0.106934	-12.56	0.0703125	-12.56	0.152832
-12.46	0.0551758	-12.46	0.164063	-12.46	0.0727539	-12.46	0.11084	-12.46	0.0703125	-12.46	0.143066
-12.36	0.0454102	-12.36	0.160156	-12.36	0.0727539	-12.36	0.106934	-12.36	0.0644531	-12.36	0.133301
-12.26	0.0395508	-12.26	0.154297	-12.26	0.0668945	-12.26	0.097168	-12.26	0.0703125	-12.26	0.123535
-12.16	0.0454102	-12.16	0.160156	-12.16	0.0629883	-12.16	0.0874023	-12.16	0.0605469	-12.16	0.123535
-12.06	0.0454102	-12.06	0.150391	-12.06	0.0629883	-12.06	0.081543	-12.06	0.0644531	-12.06	0.11377
-11.96	0.0356445	-11.96	0.154297	-11.96	0.0571289	-11.96	0.0776367	-11.96	0.0605469	-11.96	0.104004
-11.86	0.0356445	-11.86	0.150391	-11.86	0.0532227	-11.86	0.0776367	-11.86	0.0605469	-11.86	0.097168
-11.76	0.0258789	-11.76	0.150391	-11.76	0.0571289	-11.76	0.0717773	-11.76	0.0605469	-11.76	0.104004
-11.66	0.0102539	-11.66	0.140625	-11.66	0.0512695	-11.66	0.0678711	-11.66	0.0644531	-11.66	0.0942383
-11.56	0.0161133	-11.56	0.140625	-11.56	0.0415039	-11.56	0.0678711	-11.56	0.0605469	-11.56	0.0942383
-11.46	4.39453e-3	-11.46	0.130859	-11.46	0.0454102	-11.46	0.0561523	-11.46	0.0488281	-11.46	0.0844727
-11.36	4.39453e-3	-11.36	0.119141	-11.36	0.0415039	-11.36	0.0600586	-11.36	0.0527344	-11.36	0.074707
-11.26	8.30078e-3	-11.26	0.123047	-11.26	0.0356445	-11.26	0.0561523	-11.26	0.0488281	-11.26	0.0649414
-11.16	4.39453e-3	-11.16	0.119141	-11.16	0.0415039	-11.16	0.0463867	-11.16	0.0488281	-11.16	0.0649414
-11.06	4.39453e-3	-11.06	0.109375	-11.06	0.0317383	-11.06	0.0405273	-11.06	0.0527344	-11.06	0.0551758
-10.96	4.39453e-3	-10.96	0.109375	-10.96	0.0219727	-10.96	0.0366211	-10.96	0.0488281	-10.96	0.0454102
-10.86	-5.37109e-3	-10.86	0.0898438	-10.86	0.0268555	-10.86	0.0366211	-10.86	0.0390625	-10.86	0.0356445
-10.76	-0.0151367	-10.76	0.0800781	-10.76	0.0239258	-10.76	0.0307617	-10.76	0.0390625	-10.76	0.0356445
-10.66	-0.0112305	-10.66	0.0800781	-10.66	0.0141602	-10.66	0.0268555	-10.66	0.0390625	-10.66	0.0239258
-10.56	-5.37109e-3	-10.56	0.0703125	-10.56	0.0141602	-10.56	0.0268555	-10.56	0.0292969	-10.56	0.0141602
-10.46	-0.0151367	-10.46	0.0605469	-10.46	4.39453e-3	-10.46	0.0170898	-10.46	0.0292969	-10.46	4.39453e-3
-10.36	-0.0112305	-10.36	0.0605469	-10.36	8.30078e-3	-10.36	0.0170898	-10.36	0.0234375	-10.36	4.39453e-3
-10.26	-5.37109e-3	-10.26	0.0488281	-10.26	2.44141e-3	-10.26	0.012207	-10.26	0.0292969	-10.26	4.39453e-3
-10.16	-5.37109e-3	-10.16	0.0292969	-10.16	2.44141e-3	-10.16	0.019043	-10.16	0.0292969	-10.16	-5.37109e-3
-10.06	-0.0151367	-10.06	0.0332031	-10.06	-3.41797e-3	-10.06	7.32422e-3	-10.06	0.0195313	-10.06	-0.0151367
-9.96001	-0.0209961	-9.96001	0.0292969	-9.96001	2.44141e-3	-9.95999	7.32422e-3	-9.96001	0.0244141	-9.96001	-0.0249023
-9.86	-0.0249023	-9.86002	0.0195313	-9.86	-3.41797e-3	-9.86	-2.44141e-3	-9.86	0.03125	-9.86002	-0.0249023
-9.75999	-0.0249023	-9.76001	0.0146484	-9.76001	-7.32422e-3	-9.75999	-0.012207	-9.75999	0.0214844	-9.76001	-0.034668
-9.66	-0.034668	-9.66	0.0214844	-9.66	-7.32422e-3	-9.66	-0.0180664	-9.66	0.0214844	-9.66	-0.0444336
-9.56	-0.034668	-9.56001	0.0117188	-9.56	-0.0170898	-9.56	-0.0219727	-9.56	9.76563e-3	-9.56001	-0.0444336
-9.46001	-0.0415039	-9.46001	-9.76563e-3	-9.46001	-0.0229492	-9.45999	-0.0317383	-9.46001	9.76563e-3	-9.46001	-0.0444336
-9.36	-0.034668	-9.36002	-9.76563e-3	-9.36	-0.0170898	-9.36	-0.0415039	-9.36	3.90625e-3	-9.36002	-0.0561523
-9.25999	-0.0444336	-9.26001	-0.0195313	-9.26001	-0.0268555	-9.25999	-0.0375977	-9.25999	0	-9.26001	-0.0561523
-9.16	-0.0541992	-9.16	-0.0253906	-9.16	-0.0327148	-9.16	-0.0415039	-9.16	-9.76563e-3	-9.16	-0.0561523
-9.06	-0.050293	-9.06001	-0.0195313	-9.06	-0.0268555	-9.06	-0.0532227	-9.06	-0.0195313	-9.06001	-0.065918
-8.96001	-0.0541992	-8.96001	-0.0292969	-8.96001	-0.0385742	-8.95999	-0.0532227	-8.96001	-0.0195313	-8.96001	-0.0620117
-8.86	-0.0541992	-8.86002	-0.0351563	-8.86	-0.0483398	-8.86	-0.059082	-8.86	-0.0292969	-8.86002	-0.065918
-8.75999	-0.050293	-8.76001	-0.0390625	-8.76001	-0.0444336	-8.75999	-0.0629883	-8.75999	-0.0253906	-8.76001	-0.0756836
-8.66	-0.0541992	-8.66	-0.0585938	-8.66	-0.0483398	-8.66	-0.0727539	-8.66	-0.0292969	-8.66	-0.0756836
-8.56	-0.050293	-8.56001	-0.0644531	-8.56	-0.0483398	-8.56	-0.0825195	-8.56	-0.0292969	-8.56001	-0.0893555
-8.46001	-0.0541992	-8.46001	-0.0800781	-8.46001	-0.0541992	-8.45999	-0.0786133	-8.46001	-0.0390625	-8.46001	-0.0952148
-8.36	-0.0541992	-8.36002	-0.0761719	-8.36	-0.0483398	-8.36	-0.0825195	-8.36	-0.0449219	-8.36002	-0.101074
-8.25999	-0.0600586	-8.26001	-0.0800781	-8.26001	-0.0581055	-8.25999	-0.0922852	-8.25999	-0.0390625	-8.26001	-0.0952148
-8.16	-0.0541992	-8.16	-0.0898438	-8.16	-0.0541992	-8.16	-0.0922852	-8.16	-0.0507813	-8.16	-0.10498
-8.06	-0.0639648	-8.06001	-0.0996094	-8.06	-0.0581055	-8.06	-0.102051	-8.06	-0.0605469	-8.06001	-0.114746
-7.96001	-0.0639648	-7.96001	-0.109375	-7.96001	-0.0581055	-7.95999	-0.102051	-7.96001	-0.0703125	-7.96001	-0.124512
-7.86	-0.0717773	-7.86002	-0.115234	-7.86	-0.0678711	-7.86	-0.109863	-7.86	-0.0664063	-7.86002	-0.124512
-7.75999	-0.065918	-7.76001	-0.119141	-7.76001	-0.0678711	-7.75999	-0.104004	-7.75999	-0.0703125	-7.76001	-0.124512
-7.66	-0.065918	-7.66	-0.140625	-7.66	-0.0776367	-7.66	-0.11377	-7.66	-0.0800781	-7.66	-0.13623
-7.56	-0.0756836	-7.56001	-0.146484	-7.56	-0.0844727	-7.56	-0.11377	-7.56	-0.0761719	-7.56001	-0.145996
-7.46001	-0.0717773	-7.46001	-0.140625	-7.46001	-0.0776367	-7.45999	-0.123535	-7.46001	-0.0800781	-7.46001	-0.145996
-7.36	-0.0756836	-7.36002	-0.160156	-7.36	-0.0874023	-7.36	-0.123535	-7.36	-0.0800781	-7.36002	-0.155762
-7.25999	-0.0854492	-7.26001	-0.169922	-7.26001	-0.0874023	-7.25999	-0.133301	-7.25999	-0.0898438	-7.26001	-0.165527
-7.16	-0.0854492	-7.16	-0.189453	-7.16	-0.097168	-7.16	-0.129395	-7.16	-0.0996094	-7.16	-0.165527
-7.06	-0.0854492	-7.06001	-0.197266	-7.06	-0.097168	-7.06	-0.133301	-7.06	-0.0996094	-7.06001	-0.175293
-6.96001	-0.0854492	-6.96001	-0.210938	-6.96001	-0.103027	-6.95999	-0.143066	-6.96001	-0.107422	-6.96001	-0.171387
-6.86	-0.0854492	-6.86002	-0.220703	-6.86	-0.106934	-6.86	-0.143066	-6.86	-0.111328	-6.86002	-0.175293
-6.75999	-0.081543	-6.76001	-0.240234	-6.76001	-0.103027	-6.75999	-0.143066	-6.75999	-0.111328	-6.76001	-0.188965
-6.66	-0.0854492	-6.66	-0.235352	-6.66	-0.106934	-6.66	-0.152832	-6.66	-0.121094	-6.66	-0.190918
-6.56	-0.0952148	-6.56001	-0.238281	-6.56	-0.116699	-6.56	-0.158691	-6.56	-0.117188	-6.56001	-0.194824
-6.46001	-0.0952148	-6.46001	-0.257813	-6.46001	-0.126465	-6.45999	-0.152832	-6.46001	-0.121094	-6.46001	-0.194824
-6.36	-0.0952148	-6.36002	-0.257813	-6.36	-0.122559	-6.36	-0.162598	-6.36	-0.130859	-6.36002	-0.206543
-6.25999	-0.100098	-6.26001	-0.275391	-6.26001	-0.126465	-6.25999	-0.174316	-6.25999	-0.130859	-6.26001	-0.216309
-6.16	-0.0981445	-6.16	-0.279297	-6.16	-0.126465	-6.16	-0.174316	-6.16	-0.136719	-6.16	-0.226074
-6.06	-0.100098	-6.06001	-0.289063	-6.06	-0.138184	-6.06	-0.184082	-6.06	-0.130859	-6.06001	-0.226074
-5.96001	-0.0932617	-5.96001	-0.294922	-5.96001	-0.147949	-5.95999	-0.184082	-5.96001	-0.140625	-5.96001	-0.226074
-5.86	-0.0932617	-5.86002	-0.298828	-5.86	-0.144043	-5.86	-0.184082	-5.86	-0.140625	-5.86002	-0.23584
-5.75999	-0.103027	-5.76001	-0.314453	-5.76001	-0.147949	-5.75999	-0.193848	-5.75999	-0.150391	-5.76001	-0.241699
-5.66	-0.114746	-5.66	-0.320313	-5.66	-0.157715	-5.66	-0.19873	-5.66	-0.145508	-5.66	-0.23584
-5.56	-0.11084	-5.56001	-0.339844	-5.56	-0.16748	-5.56	-0.196777	-5.56	-0.150391	-5.56001	-0.23584
-5.46001	-0.114746	-5.46001	-0.349609	-5.46001	-0.16748	-5.45999	-0.203613	-5.46001	-0.150391	-5.46001	-0.245605
-5.36	-0.114746	-5.36002	-0.365234	-5.36	-0.16748	-5.36	-0.223145	-5.36	-0.160156	-5.36002	-0.241699
-5.25999	-0.124512	-5.26001	-0.369141	-5.26001	-0.177246	-5.25999	-0.218262	-5.25999	-0.169922	-5.26001	-0.245605
-5.16	-0.120605	-5.16	-0.375	-5.16	-0.17334	-5.16	-0.221191	-5.16	-0.166016	-5.16	-0.255371
-5.06	-0.124512	-5.06001	-0.380859	-5.06	-0.177246	-5.06	-0.221191	-5.06	-0.160156	-5.06001	-0.263184
-4.96001	-0.124512	-4.96001	-0.400391	-4.96001	-0.183105	-4.95999	-0.230957	-4.96001	-0.169922	-4.96001	-0.257324
-4.86	-0.134277	-4.86002	-0.412109	-4.86	-0.177246	-4.86	-0.230957	-4.86	-0.175781	-4.86002	-0.26709
-4.75999	-0.134277	-4.76001	-0.419922	-4.76001	-0.19873	-4.75999	-0.227051	-4.75999	-0.179688	-4.76001	-0.272949
-4.66	-0.130371	-4.66	-0.424805	-4.66	-0.194824	-4.66	-0.23291	-4.66	-0.189453	-4.66	-0.276855
-4.56	-0.134277	-4.56001	-0.427734	-4.56	-0.19873	-4.56	-0.229004	-4.56	-0.185547	-4.56001	-0.282715
-4.46001	-0.134277	-4.46001	-0.435547	-4.46001	-0.208496	-4.45999	-0.23291	-4.46001	-0.183594	-4.46001	-0.290527
-4.36	-0.130371	-4.36002	-0.449219	-4.36	-0.208496	-4.36	-0.23291	-4.36	-0.185547	-4.36002	-0.302246
-4.25999	-0.124512	-4.26001	-0.46875	-4.26001	-0.213379	-4.25999	-0.242676	-4.25999	-0.189453	-4.26001	-0.306152
-4.16	-0.134277	-4.16	-0.484375	-4.16	-0.216309	-4.16	-0.23291	-4.16	-0.189453	-4.16	-0.315918
-4.06	-0.134277	-4.06001	-0.488281	-4.06	-0.226074	-4.06	-0.23291	-4.06	-0.199219	-4.06001	-0.311035
-3.96001	-0.134277	-3.96001	-0.505859	-3.96001	-0.226074	-3.95999	-0.23877	-3.96001	-0.210938	-3.96001	-0.309082
-3.86	-0.134277	-3.86002	-0.505859	-3.86	-0.23584	-3.86	-0.242676	-3.86	-0.210938	-3.86002	-0.33252
-3.75999	-0.140137	-3.76001	-0.519531	-3.76001	-0.243652	-3.75999	-0.242676	-3.75999	-0.207031	-3.76001	-0.335449
-3.66	-0.138184	-3.66	-0.525391	-3.66	-0.251465	-3.66	-0.252441	-3.66	-0.210938	-3.66	-0.341309
-3.56	-0.153809	-3.56001	-0.542969	-3.56	-0.253418	-3.56	-0.262207	-3.56	-0.220703	-3.56001	-0.335449
-3.46001	-0.149902	-3.46001	-0.566406	-3.46001	-0.257324	-3.45999	-0.271973	-3.46001	-0.216797	-3.46001	-0.35498
-3.36	-0.144043	-3.36002	-0.576172	-3.36	-0.253418	-3.36	-0.258301	-3.36	-0.210938	-3.36002	-0.364746
-3.25999	-0.155762	-3.26001	-0.595703	-3.26001	-0.26709	-3.25999	-0.268066	-3.25999	-0.207031	-3.26001	-0.382324
-3.16	-0.161621	-3.16	-0.599609	-3.16	-0.263184	-3.16	-0.273926	-3.16	-0.210938	-3.16	-0.364746
-3.06	-0.14209	-3.06001	-0.609375	-3.06	-0.257324	-3.06	-0.27002	-3.06	-0.216797	-3.06001	-0.372559
-2.96001	-0.145996	-2.96001	-0.626953	-2.96001	-0.249512	-2.95999	-0.260254	-2.96001	-0.21582	-2.96001	-0.38623
-2.86	-0.156738	-2.86002	-0.616211	-2.86	-0.26123	-2.86	-0.269043	-2.86	-0.205078	-2.86002	-0.421387
-2.75999	-0.163574	-2.76001	-0.628906	-2.76001	-0.26709	-2.75999	-0.316895	-2.75999	-0.205078	-2.76001	-0.442871
-2.66	-0.220215	-2.66	-0.660156	-2.66	-0.269043	-2.66	-0.33252	-2.66	-0.220703	-2.66	-0.462402
-2.56	-0.239746	-2.56001	-0.679688	-2.56	-0.233887	-2.56	-0.334473	-2.56	-0.255859	-2.56001	-0.477051
-2.46001	-0.231934	-2.46001	-0.685547	-2.46001	-0.229004	-2.45999	-0.367676	-2.46001	-0.287109	-2.46001	-0.501465
-2.36	-0.218262	-2.36002	-0.6875	-2.36	-0.305176	-2.36	-0.404785	-2.36	-0.277344	-2.36002	-0.501465
-2.25999	-0.255371	-2.26001	-0.722656	-2.26001	-0.38916	-2.25999	-0.398926	-2.25999	-0.375	-2.26001	-0.560059
-2.16	-0.325684	-2.16	-0.826172	-2.16	-0.413574	-2.16	-0.42041	-2.16	-0.422852	-2.16	-0.587402
-2.06	-0.400879	-2.06001	-0.685547	-2.06	-0.266113	-2.06	-0.438965	-2.06	-0.435547	-2.06001	-0.587402
-1.96001	-0.212402	-1.96001	-0.603516	-1.96001	-0.158691	-1.95999	-0.42041	-1.96001	-0.425781	-1.96001	-0.481934
-1.86	-0.050293	-1.86002	-0.566406	-1.86	-0.200684	-1.86	-0.369629	-1.86	-0.163086	-1.86002	-0.446777
-1.75999	-0.258301	-1.76001	-0.678711	-1.76001	-0.233887	-1.75999	-0.190918	-1.75999	-0.127441	-1.76001	-0.338867
-1.66	-0.249512	-1.66	-0.704102	-1.66	-4.82959	-1.66	-0.650879	-1.66	-3.7207	-1.66	-1.72021
-1.56	-1.51221	-1.56001	-7.17773	-1.56	-7.63135	-1.56	-8.88574	-1.56	-9.66943	-1.56001	-8.27588
-1.46001	-8.28613	-1.46001	-7.73926	-1.46001	-5.55176	-1.45999	-7.64014	-1.46001	-7.48389	-1.46001	-6.75049
-1.36	-6.78955	-1.36002	-5.41309	-1.36	-4.63525	-1.36	-4.95654	-1.36	-5.82031	-1.36002	-4.16211
-1.25999	-4.40625	-1.26001	-4.88135	-1.26001	-4.59619	-1.25999	-4.95996	-1.25999	-5.95215	-1.26001	-4.24658
-1.16	-4.36182	-1.16	-4.83936	-1.16	-4.6167	-1.16	-5.00635	-1.16	-5.98828	-1.16	-4.28662
-1.06	-4.36377	-1.06001	-4.87256	-1.06	-4.70654	-1.06	-5.07568	-1.06	-6.07031	-1.06001	-4.43115
-0.960007	-4.46436	-0.960007	-5.03613	-0.960007	-4.79932	-0.959991	-5.15381	-0.960007	-6.11523	-0.960007	-4.43311
-0.860001	-4.48096	-0.860016	-5.18848	-0.860001	-4.82275	-0.860001	-5.4126	-0.860001	-6.44043	-0.860016	-4.39014
-0.759995	-4.6665	-0.76001	-5.40137	-0.76001	-4.9502	-0.759995	-5.31201	-0.759995	-6.29785	-0.76001	-4.39697
-0.660004	-4.63525	-0.660004	-2.82617	-0.660004	1.95654	-0.660004	0.316895	-0.660004	-0.490234	-0.660004	-4.05273
-0.559998	2.01123	-0.560013	6.59961	-0.559998	6.01318	-0.559998	5.646	-0.559998	7.08105	-0.560013	7.66602
-0.460007	5.9458	-0.460007	2.1665	-0.460007	2.875	-0.459991	0.98877	-0.460007	2.39551	-0.460007	3.3374
-0.360001	1.48535	-0.360016	0.576172	-0.360001	8.36523	-0.360001	-0.818848	-0.360001	11.2563	-0.360016	0.0478516
-0.259995	1.87012	-0.26001	0.901367	-0.26001	-3.51025	-0.259995	-4.48096	-0.259995	2.58301	-0.26001	0.314453
-0.160004	-1.99805	-0.160004	-10.1465	-0.160004	-11.2295	-0.160004	-51.0347	-0.160004	-27.2686	-0.160004	-4.45264
-0.0599976	-6.1626	-0.0600128	-9.25732	-0.0599976	-9.46924	-0.0599976	-46.3555	-0.0599976	-23.9888	-0.0600128	-3.67188
0.0399933	-4.95508	0.0399933	-7.67725	0.0399933	-7.64307	0.0400085	-38.498	0.0399933	-19.54	0.0399933	-3.01953
0.139999	-3.85986	0.139984	-6.25293	0.139999	-6.14111	0.139999	-31.8115	0.139999	-15.9707	0.139984	-2.30127
0.240005	-3.01855	0.23999	-4.8042	0.23999	-4.9126	0.240005	-26.0967	0.240005	-12.7808	0.23999	-1.79199
0.339996	-2.3335	0.339996	-3.8623	0.339996	-3.84131	0.339996	-21.3667	0.339996	-10.4053	0.339996	-1.25439
0.440002	-1.75049	0.439987	-3.12891	0.440002	-2.9502	0.440002	-17.2295	0.440002	-8.18799	0.439987	-0.930176
0.539993	-1.09863	0.539993	-2.63818	0.539993	-2.35938	0.540009	-13.728	0.539993	-6.46924	0.539993	-0.739746
0.639999	-0.83252	0.639984	-1.89355	0.639999	-1.96582	0.639999	-10.8896	0.639999	-5.21387	0.639984	-0.578613
0.740005	-0.458496	0.73999	-1.4502	0.73999	-1.53613	0.740005	-8.79541	0.740005	-3.92822	0.73999	-0.36084
0.839996	-0.187988	0.839996	-1.12207	0.839996	-1.14111	0.839996	-6.91357	0.839996	-2.98779	0.839996	-0.231934
0.940002	0.0151367	0.939987	-0.805664	0.940002	-0.806152	0.940002	-5.06738	0.940002	-2.0835	0.939987	-0.127441
1.03999	0.168457	1.03999	-0.535156	1.03999	-0.539551	1.04001	-3.8335	1.03999	-1.3584	1.03999	-0.0600586
1.14	0.319824	1.13998	-0.350586	1.14	-0.308105	1.14	-2.71582	1.14	-0.878418	1.13998	0.0395508
1.24001	0.439941	1.23999	-0.240234	1.23999	-0.166504	1.24001	-1.7002	1.24001	-0.37793	1.23999	0.0454102
1.34	0.518066	1.34	-0.139648	1.34	0.0395508	1.34	-0.943359	1.34	0.141602	1.34	0.0786133
1.44	0.577637	1.43999	-0.0742188	1.44	0.151855	1.44	-0.287109	1.44	0.347656	1.43999	0.109863
1.53999	0.617676	1.53999	-0.0214844	1.53999	0.273926	1.54001	0.293457	1.53999	0.592773	1.53999	0.141113
1.64	0.646973	1.63998	0.0322266	1.64	0.387207	1.64	0.654297	1.64	0.80957	1.63998	0.17041
1.74001	0.682129	1.73999	0.0878906	1.73999	0.428223	1.74001	1.02197	1.74001	1.04004	1.73999	0.184082
1.84	0.711426	1.84	0.140625	1.84	0.473145	1.84	1.23438	1.84	1.26367	1.84	0.199707
1.94	0.73291	1.93999	0.203125	1.94	0.54834	1.94	1.43994	1.94	1.4043	1.93999	0.219238
2.03999	0.756348	2.03999	0.236328	2.03999	0.600098	2.04001	1.61963	2.03999	1.50488	2.03999	0.248535
2.14	0.790527	2.13998	0.28125	2.14	0.623535	2.14	1.7915	2.14	1.64453	2.13998	0.27002
2.24001	0.816895	2.23999	0.330078	2.23999	0.654785	2.24001	1.91846	2.24001	1.7334	2.23999	0.26416
2.34	0.824707	2.34	0.365234	2.34	0.689941	2.34	2.08447	2.34	1.73242	2.34	0.26416
2.44	0.855957	2.43999	0.416016	2.44	0.70459	2.44	2.20264	2.44	1.78809	2.43999	0.260254
2.53999	0.875488	2.53999	0.4375	2.53999	0.70752	2.54001	2.30713	2.53999	1.83008	2.53999	0.258301
2.64	0.891113	2.63998	0.441406	2.64	0.734863	2.64	2.41748	2.64	1.88086	2.63998	0.26416
2.74001	0.891113	2.73999	0.456055	2.73999	0.777832	2.74001	2.5415	2.74001	1.93555	2.73999	0.260254
2.84	0.89502	2.84	0.445313	2.84	0.799316	2.84	2.64209	2.84	2	2.84	0.258301
2.94	0.910645	2.93999	0.46875	2.94	0.813965	2.94	2.72119	2.94	2.0625	2.93999	0.254395
3.03999	0.904785	3.03999	0.476563	3.03999	0.828613	3.04001	2.81201	3.03999	2.07715	3.03999	0.254395
3.14	0.912598	3.13998	0.480469	3.14	0.828613	3.14	2.89111	3.14	2.13086	3.13998	0.254395
3.24001	0.916504	3.23999	0.490234	3.23999	0.838379	3.24001	2.94678	3.24001	2.18945	3.23999	0.258301
3.34	0.92627	3.34	0.486328	3.34	0.848145	3.34	3.00244	3.34	2.23633	3.34	0.254395
3.44	0.932129	3.43999	0.490234	3.44	0.848145	3.44	3.05713	3.44	2.27539	3.43999	0.244629
3.53999	0.936035	3.53999	0.496094	3.53999	0.852051	3.54001	3.10107	3.53999	2.31055	3.53999	0.248535
3.64	0.940918	3.63998	0.509766	3.64	0.869629	3.64	3.14111	3.64	2.3457	3.63998	0.254395
3.74001	0.934082	3.73999	0.509766	3.73999	0.859863	3.74001	3.18506	3.74001	2.38184	3.73999	0.244629
3.84	0.934082	3.84	0.515625	3.84	0.873535	3.84	3.23193	3.84	2.4043	3.84	0.244629
3.94	0.930176	3.93999	0.509766	3.94	0.878418	3.94	3.28955	3.94	2.4043	3.93999	0.23877
4.03999	0.924316	4.03999	0.521484	4.03999	0.881348	4.04001	3.31006	4.03999	2.43555	4.03999	0.244629
4.14	0.924316	4.13998	0.53125	4.14	0.883301	4.14	3.33057	4.14	2.44531	4.13998	0.236816
4.24001	0.934082	4.23999	0.53125	4.23999	0.891113	4.24001	3.36084	4.24001	2.45898	4.23999	0.242676
4.34	0.934082	4.34	0.53125	4.34	0.898926	4.34	3.37158	4.34	2.47656	4.34	0.236816
4.44	0.930176	4.43999	0.541016	4.44	0.898926	4.44	3.39404	4.44	2.48633	4.43999	0.23291
4.53999	0.924316	4.53999	0.541016	4.53999	0.898926	4.54001	3.42529	4.53999	2.49609	4.53999	0.223145
4.64	0.924316	4.63998	0.541016	4.64	0.908691	4.64	3.43604	4.64	2.50977	4.63998	0.223145
4.74001	0.924316	4.73999	0.541016	4.73999	0.912598	4.74001	3.47412	4.74001	2.5166	4.73999	0.217285
4.84	0.924316	4.84	0.541016	4.84	0.914551	4.84	3.49561	4.84	2.51953	4.84	0.213379
4.94	0.910645	4.93999	0.550781	4.94	0.902832	4.94	3.49854	4.94	2.53906	4.93999	0.213379
5.03999	0.904785	5.03999	0.546875	5.03999	0.907715	5.04001	3.5249	5.03999	2.54492	5.03999	0.208496
5.14	0.904785	5.13998	0.53125	5.14	0.908691	5.14	3.54639	5.14	2.54492	5.13998	0.205566
5.24001	0.900879	5.23999	0.541016	5.23999	0.902832	5.24001	3.55908	5.24001	2.55859	5.23999	0.205566
5.34	0.89502	5.34	0.541016	5.34	0.908691	5.34	3.59521	5.34	2.56445	5.34	0.193848
5.44	0.89502	5.43999	0.541016	5.44	0.902832	5.44	3.62451	5.44	2.57617	5.43999	0.197754
5.53999	0.885254	5.53999	0.541016	5.53999	0.898926	5.54001	3.65967	5.53999	2.58008	5.53999	0.197754
5.64	0.885254	5.63998	0.541016	5.64	0.902832	5.64	3.68994	5.64	2.58984	5.63998	0.193848
5.74001	0.885254	5.73999	0.550781	5.73999	0.898926	5.74001	3.68115	5.74001	2.5957	5.73999	0.184082
5.84	0.881348	5.84	0.550781	5.84	0.902832	5.84	3.68408	5.84	2.60547	5.84	0.184082
5.94	0.875488	5.93999	0.546875	5.94	0.898926	5.94	3.7085	5.94	2.60938	5.93999	0.178223
6.03999	0.865723	6.03999	0.541016	6.03999	0.893066	6.04001	3.73975	6.03999	2.61719	6.03999	0.164551
6.14	0.865723	6.13998	0.541016	6.14	0.88916	6.14	3.75537	6.14	2.62109	6.13998	0.168457
6.24001	0.865723	6.23999	0.541016	6.23999	0.893066	6.24001	3.77979	6.24001	2.62695	6.23999	0.164551
6.34	0.865723	6.34	0.541016	6.34	0.898926	6.34	3.80811	6.34	2.61621	6.34	0.158691
6.44	0.855957	6.43999	0.541016	6.44	0.888184	6.44	3.81006	6.44	2.61914	6.43999	0.152832
6.53999	0.852051	6.53999	0.550781	6.53999	0.891113	6.54001	3.84521	6.53999	2.61523	6.53999	0.146973
6.64	0.846191	6.63998	0.550781	6.64	0.887207	6.64	3.85986	6.64	2.61914	6.63998	0.143066
6.74001	0.836426	6.73999	0.550781	6.73999	0.881348	6.74001	3.86865	6.74001	2.62891	6.73999	0.137207
6.84	0.836426	6.84	0.550781	6.84	0.891113	6.84	3.88037	6.84	2.63477	6.84	0.133301
6.94	0.836426	6.93999	0.550781	6.94	0.887207	6.94	3.89404	6.94	2.62891	6.93999	0.128418
7.03999	0.840332	7.03999	0.550781	7.03999	0.893066	7.04001	3.90869	7.03999	2.63477	7.03999	0.125488
7.14	0.83252	7.13998	0.554688	7.14	0.893066	7.14	3.90771	7.14	2.62891	7.13998	0.119629
7.24001	0.82666	7.23999	0.560547	7.23999	0.893066	7.24001	3.91943	7.24001	2.64063	7.23999	0.125488
7.34	0.814941	7.34	0.560547	7.34	0.893066	7.34	3.93896	7.34	2.64648	7.34	0.117676
7.44	0.814941	7.43999	0.560547	7.44	0.88916	7.44	3.93994	7.44	2.64063	7.43999	0.117676
7.53999	0.818848	7.53999	0.564453	7.53999	0.879395	7.54001	3.94873	7.53999	2.65039	7.53999	0.11377
7.64	0.811035	7.63998	0.570313	7.64	0.883301	7.64	3.95264	7.64	2.65039	7.63998	0.10791
7.74001	0.805176	7.73999	0.560547	7.73999	0.873535	7.74001	3.9585	7.74001	2.65625	7.73999	0.10791
7.84	0.805176	7.84	0.560547	7.84	0.879395	7.84	3.96045	7.84	2.65039	7.84	0.104004
7.94	0.799316	7.93999	0.564453	7.94	0.869629	7.94	3.97412	7.94	2.64648	7.93999	0.0981445
8.03999	0.805176	8.03999	0.570313	8.03999	0.86377	8.04001	3.98877	8.03999	2.64063	8.03999	0.0942383
8.14	0.805176	8.13998	0.560547	8.14	0.86377	8.14	3.99951	8.14	2.65039	8.13998	0.0864258
8.24001	0.79541	8.23999	0.560547	8.23999	0.86377	8.24001	3.99951	8.24001	2.65039	8.23999	0.0874023
8.34	0.785645	8.34	0.564453	8.34	0.86377	8.34	4.02295	8.34	2.65039	8.34	0.0844727
8.44	0.775879	8.43999	0.570313	8.44	0.86377	8.44	4.02979	8.44	2.66016	8.43999	0.0786133
8.53999	0.779785	8.53999	0.560547	8.53999	0.859863	8.54001	4.04248	8.53999	2.66992	8.53999	0.074707
8.64	0.785645	8.63998	0.564453	8.64	0.854004	8.64	4.04834	8.64	2.66992	8.63998	0.0688477
8.74001	0.775879	8.73999	0.570313	8.73999	0.854004	8.74001	4.06396	8.74001	2.66992	8.73999	0.0649414
8.84	0.766113	8.84	0.570313	8.84	0.849121	8.84	4.06982	8.84	2.65625	8.84	0.0688477
8.94	0.77002	8.93999	0.564453	8.94	0.83252	8.94	4.05908	8.94	2.65039	8.93999	0.0688477
9.03999	0.766113	9.03999	0.570313	9.03999	0.83252	9.04001	4.06201	9.03999	2.66406	9.03999	0.0688477
9.14	0.766113	9.13998	0.574219	9.14	0.83252	9.14	4.06787	9.14	2.66992	9.13998	0.0668945
9.24001	0.758301	9.23999	0.580078	9.23999	0.83252	9.24001	4.0835	9.24001	2.66992	9.23999	0.0629883
9.34	0.754395	9.34	0.584961	9.34	0.83252	9.34	4.09326	9.34	2.66992	9.34	0.0473633
9.44	0.754395	9.43999	0.582031	9.44	0.83252	9.44	4.09912	9.44	2.66992	9.43999	0.0473633
9.53999	0.744629	9.53999	0.582031	9.53999	0.83252	9.54001	4.10498	9.53999	2.66992	9.53999	0.0336914
9.64	0.744629	9.63998	0.582031	9.64	0.83252	9.64	4.11377	9.64	2.66992	9.63998	0.0288086
9.74001	0.73877	9.73999	0.574219	9.73999	0.820801	9.74001	4.11865	9.74001	2.66992	9.73999	0.0356445
9.84	0.734863	9.84	0.580078	9.84	0.820801	9.84	4.12256	9.84	2.66992	9.84	0.0180664
9.94	0.725098	9.93999	0.580078	9.94	0.820801	9.94	4.13428	9.94	2.66992	9.93999	0.0239258
10.04	0.719238	10.04	0.574219	10.04	0.820801	10.04	4.14404	10.04	2.66016	10.04	0.0180664
10.14	0.715332	10.14	0.580078	10.14	0.820801	10.14	4.1499	10.14	2.66016	10.14	0.0180664
10.24	0.703613	10.24	0.583984	10.24	0.820801	10.24	4.14307	10.24	2.65039	10.24	0.0141602
10.34	0.693848	10.34	0.580078	10.34	0.811035	10.34	4.15186	10.34	2.65039	10.34	-1.46484e-3
10.44	0.688965	10.44	0.580078	10.44	0.811035	10.44	4.17725	10.44	2.66016	10.44	-5.37109e-3
10.54	0.695801	10.54	0.583984	10.54	0.811035	10.54	4.19287	10.54	2.6543	10.54	-0.0131836
10.64	0.689941	10.64	0.580078	10.64	0.811035	10.64	4.18896	10.64	2.66016	10.64	-3.41797e-3
10.74	0.695801	10.74	0.580078	10.74	0.811035	10.74	4.18311	10.74	2.66016	10.74	-3.41797e-3
10.84	0.689941	10.84	0.583984	10.84	0.80127	10.84	4.18896	10.84	2.65039	10.84	-2.44141e-3
10.94	0.686035	10.94	0.580078	10.94	0.80127	10.94	4.18408	10.94	2.66016	10.94	-5.37109e-3
11.04	0.689941	11.04	0.583984	11.04	0.80127	11.04	4.18311	11.04	2.6543	11.04	-0.0112305
11.14	0.686035	11.14	0.589844	11.14	0.80127	11.14	4.19287	11.14	2.66016	11.14	-0.0112305
11.24	0.67627	11.24	0.580078	11.24	0.80127	11.24	4.19287	11.24	2.65039	11.24	-0.0112305
11.34	0.668457	11.34	0.583984	11.34	0.80127	11.34	4.18896	11.34	2.65039	11.34	-0.0209961
11.44	0.664551	11.44	0.580078	11.44	0.80127	11.44	4.18311	11.44	2.6543	11.44	-0.0112305
11.54	0.668457	11.54	0.580078	11.54	0.791504	11.54	4.17334	11.54	2.65039	11.54	-0.0229492
11.64	0.668457	11.64	0.570313	11.64	0.786621	11.64	4.18506	11.64	2.64453	11.64	-0.0229492
11.74	0.664551	11.74	0.575195	11.74	0.793457	11.74	4.18018	11.74	2.65039	11.74	-0.0366211
11.84	0.658691	11.84	0.574219	11.84	0.783691	11.84	4.18311	11.84	2.65039	11.84	-0.0512695
11.94	0.654785	11.94	0.580078	11.94	0.783691	11.94	4.18311	11.94	2.6543	11.94	-0.050293
12.04	0.649902	12.04	0.574219	12.04	0.777832	12.04	4.19287	12.04	2.64844	12.04	-0.065918
12.14	0.650879	12.14	0.574219	12.14	0.773926	12.14	4.19287	12.14	2.64258	12.14	-0.0717773
12.24	0.646973	12.24	0.583984	12.24	0.773926	12.24	4.19287	12.24	2.63379	12.24	-0.081543
12.34	0.63916	12.34	0.580078	12.34	0.773926	12.34	4.19971	12.34	2.64063	12.34	-0.081543
12.44	0.635254	12.44	0.570313	12.44	0.766113	12.44	4.19287	12.44	2.63477	12.44	-0.081543
12.54	0.615723	12.54	0.574219	12.54	0.762207	12.54	4.20264	12.54	2.63086	12.54	-0.081543
12.64	0.609863	12.64	0.570313	12.64	0.762207	12.64	4.2124	12.64	2.625	12.64	-0.0874023
12.74	0.609863	12.74	0.564453	12.74	0.752441	12.74	4.2124	12.74	2.63086	12.74	-0.0932617
12.84	0.605957	12.84	0.570313	12.84	0.742676	12.84	4.21436	12.84	2.625	12.84	-0.103027
12.94	0.588379	12.94	0.560547	12.94	0.73291	12.94	4.21436	12.94	2.63477	12.94	-0.106934
13.04	0.584473	13.04	0.554688	13.04	0.73291	13.04	4.21436	13.04	2.62891	13.04	-0.111816
13.14	0.578613	13.14	0.548828	13.14	0.727051	13.14	4.20947	13.14	2.62305	13.14	-0.124512
13.24	0.574707	13.24	0.548828	13.24	0.73291	13.24	4.2124	13.24	2.61914	13.24	-0.130371
13.34	0.568848	13.34	0.543945	13.34	0.723145	13.34	4.20264	13.34	2.61328	13.34	-0.14209
13.44	0.574707	13.44	0.541016	13.44	0.717285	13.44	4.20264	13.44	2.61328	13.44	-0.14209
13.54	0.568848	13.54	0.535156	13.54	0.723145	13.54	4.20264	13.54	2.60938	13.54	-0.155762
13.64	0.564941	13.64	0.541016	13.64	0.723145	13.64	4.19287	13.64	2.61328	13.64	-0.161621
13.74	0.54834	13.74	0.535156	13.74	0.711426	13.74	4.19482	13.74	2.60938	13.74	-0.161621
13.84	0.555176	13.84	0.53125	13.84	0.70166	13.84	4.19482	13.84	2.59961	13.84	-0.161621
13.94	0.535645	13.94	0.525391	13.94	0.70166	13.94	4.2085	13.94	2.59277	13.94	-0.163574
14.04	0.529785	14.04	0.53125	14.04	0.705566	14.04	4.20947	14.04	2.59961	14.04	-0.16748
14.14	0.529785	14.14	0.525391	14.14	0.70166	14.14	4.20264	14.14	2.59375	14.14	-0.182129
14.24	0.525879	14.24	0.523438	14.24	0.70166	14.24	4.20264	14.24	2.59961	14.24	-0.181152
14.34	0.516113	14.34	0.519531	14.34	0.691895	14.34	4.20264	14.34	2.59375	14.34	-0.181152
14.44	0.500488	14.44	0.513672	14.44	0.691895	14.44	4.20264	14.44	2.58984	14.44	-0.194824
14.54	0.506348	14.54	0.509766	14.54	0.682129	14.54	4.20459	14.54	2.58398	14.54	-0.212402
14.64	0.494629	14.64	0.503906	14.64	0.672363	14.64	4.19482	14.64	2.58008	14.64	-0.212402
14.74	0.48877	14.74	0.5	14.74	0.672363	14.74	4.20361	14.74	2.57031	14.74	-0.212402
14.84	0.484863	14.84	0.494141	14.84	0.67627	14.84	4.20264	14.84	2.57422	14.84	-0.222168
14.94	0.479004	14.94	0.5	14.94	0.672363	14.94	4.2124	14.94	2.57031	14.94	-0.222168
15.04	0.484863	15.04	0.490234	15.04	0.662598	15.04	4.2085	15.04	2.56055	15.04	-0.230957
15.14	0.475098	15.14	0.483398	15.14	0.662598	15.14	4.20264	15.14	2.56445	15.14	-0.23584
15.24	0.469238	15.24	0.494141	15.24	0.652832	15.24	4.20459	15.24	2.57031	15.24	-0.251465
15.34	0.465332	15.34	0.490234	15.34	0.652832	15.34	4.21436	15.34	2.5625	15.34	-0.247559
15.44	0.455566	15.44	0.480469	15.44	0.641113	15.44	4.21338	15.44	2.55859	15.44	-0.251465
15.54	0.447754	15.54	0.484375	15.54	0.641113	15.54	4.2124	15.54	2.55859	15.54	-0.251465
15.64	0.443848	15.64	0.480469	15.64	0.631348	15.64	4.2124	15.64	2.55273	15.64	-0.263184
15.74	0.434082	15.74	0.474609	15.74	0.631348	15.74	4.2124	15.74	2.54883	15.74	-0.26709
15.84	0.424316	15.84	0.470703	15.84	0.621582	15.84	4.2124	15.84	2.54883	15.84	-0.272949
15.94	0.414551	15.94	0.460938	15.94	0.611816	15.94	4.21436	15.94	2.54395	15.94	-0.272949
16.04	0.409668	16.04	0.451172	16.04	0.611816	16.04	4.21436	16.04	2.54102	16.04	-0.271973
16.14	0.416504	16.14	0.445313	16.14	0.602051	16.14	4.21436	16.14	2.54492	16.14	-0.270996
16.24	0.406738	16.24	0.451172	16.24	0.602051	16.24	4.20459	16.24	2.54102	16.24	-0.274902
16.34	0.396973	16.34	0.443359	16.34	0.602051	16.34	4.21826	16.34	2.54102	16.34	-0.280762
16.44	0.38916	16.44	0.439453	16.44	0.602051	16.44	4.22314	16.44	2.53125	16.44	-0.282715
16.54	0.39502	16.54	0.433594	16.54	0.596191	16.54	4.22217	16.54	2.53516	16.54	-0.29248
16.64	0.385254	16.64	0.429688	16.64	0.592285	16.64	4.2124	16.64	2.5332	16.64	-0.306152
16.74	0.375488	16.74	0.423828	16.74	0.58252	16.74	4.21631	16.74	2.5293	16.74	-0.321777
16.84	0.365723	16.84	0.419922	16.84	0.58252	16.84	4.22217	16.84	2.5293	16.84	-0.321777
16.94	0.365723	16.94	0.419922	16.94	0.578613	16.94	4.2124	16.94	2.5293	16.94	-0.325684
17.04	0.355957	17.04	0.415039	17.04	0.561035	17.04	4.21436	17.04	2.51953	17.04	-0.343262
17.14	0.355957	17.14	0.412109	17.14	0.561035	17.14	4.21826	17.14	2.51953	17.14	-0.342285
17.24	0.346191	17.24	0.404297	17.24	0.55127	17.24	4.23389	17.24	2.51367	17.24	-0.345215
17.34	0.346191	17.34	0.410156	17.34	0.55127	17.34	4.22412	17.34	2.51953	17.34	-0.351074
17.44	0.346191	17.44	0.410156	17.44	0.547363	17.44	4.22314	17.44	2.51953	17.44	-0.35498
17.54	0.336426	17.54	0.410156	17.54	0.541504	17.54	4.23193	17.54	2.51953	17.54	-0.36084
17.64	0.336426	17.64	0.400391	17.64	0.541504	17.64	4.23584	17.64	2.52344	17.64	-0.351074
17.74	0.32666	17.74	0.400391	17.74	0.55127	17.74	4.24365	17.74	2.51563	17.74	-0.35498
17.84	0.316895	17.84	0.400391	17.84	0.541504	17.84	4.25342	17.84	2.50977	17.84	-0.358887
17.94	0.316895	17.94	0.404297	17.94	0.541504	17.94	4.25342	17.94	2.51367	17.94	-0.356934
18.04	0.305176	18.04	0.410156	18.04	0.537598	18.04	4.25342	18.04	2.50977	18.04	-0.362793
18.14	0.29541	18.14	0.404297	18.14	0.531738	18.14	4.26318	18.14	2.51367	18.14	-0.372559
18.24	0.29541	18.24	0.410156	18.24	0.531738	18.24	4.25342	18.24	2.50977	18.24	-0.371582
18.34	0.285645	18.34	0.400391	18.34	0.521973	18.34	4.24854	18.34	2.50977	18.34	-0.374512
18.44	0.275879	18.44	0.400391	18.44	0.521973	18.44	4.24365	18.44	2.50977	18.44	-0.39209
18.54	0.266113	18.54	0.390625	18.54	0.512207	18.54	4.24365	18.54	2.50977	18.54	-0.39209
18.64	0.266113	18.64	0.390625	18.64	0.508301	18.64	4.24365	18.64	2.5	18.64	-0.395996
18.74	0.256348	18.74	0.384766	18.74	0.502441	18.74	4.25342	18.74	2.5	18.74	-0.401855
18.84	0.250488	18.84	0.390625	18.84	0.492676	18.84	4.26318	18.84	2.48828	18.84	-0.405762
18.94	0.252441	18.94	0.394531	18.94	0.492676	18.94	4.26318	18.94	2.48828	18.94	-0.411621
19.04	0.236816	19.04	0.390625	19.04	0.492676	19.04	4.26318	19.04	2.47852	19.04	-0.421387
19.14	0.236816	19.14	0.380859	19.14	0.48291	19.14	4.26025	19.14	2.48242	19.14	-0.415527
19.24	0.225098	19.24	0.380859	19.24	0.48291	19.24	4.25342	19.24	2.47852	19.24	-0.421387
19.34	0.225098	19.34	0.380859	19.34	0.473145	19.34	4.25342	19.34	2.47852	19.34	-0.42334
19.44	0.215332	19.44	0.373047	19.44	0.473145	19.44	4.25342	19.44	2.46875	19.44	-0.427246
19.54	0.215332	19.54	0.378906	19.54	0.473145	19.54	4.25732	19.54	2.47363	19.54	-0.442871
19.64	0.195801	19.64	0.378906	19.64	0.463379	19.64	4.26318	19.64	2.48047	19.64	-0.446777
19.74	0.195801	19.74	0.378906	19.74	0.463379	19.74	4.26318	19.74	2.48047	19.74	-0.461426
19.84	0.182129	19.84	0.369141	19.84	0.45166	19.84	4.25342	19.84	2.48438	19.84	-0.472168
19.94	0.166504	19.94	0.363281	19.94	0.45166	19.94	4.25244	19.94	2.48047	19.94	-0.481934
20.04	0.156738	20.04	0.369141	20.04	0.441895	20.04	4.25342	20.04	2.4707	20.04	-0.48584
20.14	0.146973	20.14	0.359375	20.14	0.441895	20.14	4.25342	20.14	2.46094	20.14	-0.501465
20.24	0.135254	20.24	0.349609	20.24	0.436035	20.24	4.25342	20.24	2.45508	20.24	-0.501465
20.34	0.125488	20.34	0.354492	20.34	0.432129	20.34	4.25342	20.34	2.45117	20.34	-0.505371
20.44	0.11084	20.44	0.351563	20.44	0.432129	20.44	4.25342	20.44	2.45117	20.44	-0.513184
20.54	0.0942383	20.54	0.351563	20.54	0.422363	20.54	4.25342	20.54	2.44336	20.54	-0.526855
20.64	0.0844727	20.64	0.341797	20.64	0.422363	20.64	4.24365	20.64	2.43945	20.64	-0.532715
20.74	0.074707	20.74	0.341797	20.74	0.412598	20.74	4.25244	20.74	2.43945	20.74	-0.54248
20.84	0.0610352	20.84	0.332031	20.84	0.412598	20.84	4.25732	20.84	2.43945	20.84	-0.556152
20.94	0.0454102	20.94	0.332031	20.94	0.412598	20.94	4.24951	20.94	2.43359	20.94	-0.577637
21.04	0.0356445	21.04	0.322266	21.04	0.412598	21.04	4.24365	21.04	2.43945	21.04	-0.592285
21.14	0.0356445	21.14	0.322266	21.14	0.412598	21.14	4.23389	21.14	2.42969	21.14	-0.60498
21.24	0.0200195	21.24	0.322266	21.24	0.398926	21.24	4.23389	21.24	2.41992	21.24	-0.620605
21.34	0.0141602	21.34	0.314453	21.34	0.393066	21.34	4.22412	21.34	2.42383	21.34	-0.63623
21.44	4.39453e-3	21.44	0.310547	21.44	0.393066	21.44	4.22412	21.44	2.41992	21.44	-0.655762
21.54	-5.37109e-3	21.54	0.320313	21.54	0.393066	21.54	4.22412	21.54	2.41992	21.54	-0.661621
21.64	-9.27734e-3	21.64	0.310547	21.64	0.383301	21.64	4.22314	21.64	2.41992	21.64	-0.675293
21.74	-0.0249023	21.74	0.314453	21.74	0.383301	21.74	4.22217	21.74	2.41992	21.74	-0.694824
21.84	-0.0444336	21.84	0.320313	21.84	0.383301	21.84	4.22607	21.84	2.41992	21.84	-0.702637
21.94	-0.0541992	21.94	0.310547	21.94	0.379395	21.94	4.23193	21.94	2.41016	21.94	-0.712402
22.04	-0.0639648	22.04	0.310547	22.04	0.373535	22.04	4.23389	22.04	2.41016	22.04	-0.712402
22.14	-0.0795898	22.14	0.310547	22.14	0.373535	22.14	4.23389	22.14	2.4043	22.14	-0.716309
22.24	-0.0952148	22.24	0.310547	22.24	0.36377	22.24	4.23389	22.24	2.39844	22.24	-0.722168
22.34	-0.10498	22.34	0.300781	22.34	0.359863	22.34	4.23389	22.34	2.38867	22.34	-0.731934
22.44	-0.114746	22.44	0.300781	22.44	0.354004	22.44	4.22412	22.44	2.38477	22.44	-0.73584
22.54	-0.124512	22.54	0.291016	22.54	0.342285	22.54	4.22314	22.54	2.36914	22.54	-0.742676
22.64	-0.134277	22.64	0.285156	22.64	0.338379	22.64	4.23193	22.64	2.37305	22.64	-0.741699
22.74	-0.144043	22.74	0.291016	22.74	0.33252	22.74	4.23193	22.74	2.36914	22.74	-0.73584
22.84	-0.144043	22.84	0.28125	22.84	0.336426	22.84	4.23389	22.84	2.36914	22.84	-0.751465
22.94	-0.144043	22.94	0.28125	22.94	0.328613	22.94	4.22803	22.94	2.35938	22.94	-0.755371
23.04	-0.153809	23.04	0.271484	23.04	0.322754	23.04	4.23389	23.04	2.35938	23.04	-0.770996
23.14	-0.165527	23.14	0.271484	23.14	0.322754	23.14	4.22412	23.14	2.34961	23.14	-0.770996
23.24	-0.165527	23.24	0.259766	23.24	0.32666	23.24	4.21436	23.24	2.35352	23.24	-0.776855
23.34	-0.179199	23.34	0.25	23.34	0.318848	23.34	4.21826	23.34	2.34961	23.34	-0.782715
23.44	-0.185059	23.44	0.25	23.44	0.312988	23.44	4.22412	23.44	2.34961	23.44	-0.796387
23.54	-0.194824	23.54	0.25	23.54	0.317871	23.54	4.21338	23.54	2.34961	23.54	-0.802246
23.64	-0.19873	23.64	0.25	23.64	0.30127	23.64	4.21631	23.64	2.33984	23.64	-0.796387
23.74	-0.214355	23.74	0.25	23.74	0.30127	23.74	4.22217	23.74	2.33984	23.74	-0.815918
23.84	-0.224121	23.84	0.25	23.84	0.30127	23.84	4.22217	23.84	2.33984	23.84	-0.821777
23.94	-0.233887	23.94	0.240234	23.94	0.297363	23.94	4.22217	23.94	2.33984	23.94	-0.827637
24.04	-0.233887	24.04	0.240234	24.04	0.291504	24.04	4.22412	24.04	2.33984	24.04	-0.837402
24.14	-0.243652	24.14	0.240234	24.14	0.291504	24.14	4.21436	24.14	2.33984	24.14	-0.843262
24.24	-0.243652	24.24	0.244141	24.24	0.281738	24.24	4.21436	24.24	2.33984	24.24	-0.847168
24.34	-0.257324	24.34	0.240234	24.34	0.281738	24.34	4.20459	24.34	2.33984	24.34	-0.852051
24.44	-0.263184	24.44	0.240234	24.44	0.277832	24.44	4.2085	24.44	2.32813	24.44	-0.85498
24.54	-0.272949	24.54	0.240234	24.54	0.271973	24.54	4.21436	24.54	2.32813	24.54	-0.86084
24.64	-0.284668	24.64	0.230469	24.64	0.268066	24.64	4.20361	24.64	2.32813	24.64	-0.864746
24.74	-0.284668	24.74	0.240234	24.74	0.262207	24.74	4.20654	24.74	2.32813	24.74	-0.870605
24.84	-0.294434	24.84	0.230469	24.84	0.248535	24.84	4.2124	24.84	2.31836	24.84	-0.876465
24.94	-0.294434	24.94	0.230469	24.94	0.242676	24.94	4.20264	24.94	2.31836	24.94	-0.88623
25.04	-0.304199	25.04	0.230469	25.04	0.23877	25.04	4.20264	25.04	2.30859	25.04	-0.901855
25.14	-0.304199	25.14	0.234375	25.14	0.223145	25.14	4.19287	25.14	2.30859	25.14	-0.905762
25.24	-0.318848	25.24	0.230469	25.24	0.229004	25.24	4.19287	25.24	2.30859	25.24	-0.905762
25.34	-0.325684	25.34	0.230469	25.34	0.223145	25.34	4.19287	25.34	2.30859	25.34	-0.921387
25.44	-0.325684	25.44	0.230469	25.44	0.223145	25.44	4.19482	25.44	2.30859	25.44	-0.925293
25.54	-0.335449	25.54	0.220703	25.54	0.223145	25.54	4.2085	25.54	2.30859	25.54	-0.933105
25.64	-0.345215	25.64	0.220703	25.64	0.219238	25.64	4.21338	25.64	2.30859	25.64	-0.937012
25.74	-0.345215	25.74	0.220703	25.74	0.213379	25.74	4.20264	25.74	2.30469	25.74	-0.956543
25.84	-0.345215	25.84	0.220703	25.84	0.213379	25.84	4.2124	25.84	2.29883	25.84	-0.962402
25.94	-0.35498	25.94	0.220703	25.94	0.213379	25.94	4.2124	25.94	2.29883	25.94	-0.966309
26.04	-0.35498	26.04	0.210938	26.04	0.203613	26.04	4.20264	26.04	2.28906	26.04	-0.98584
26.14	-0.364746	26.14	0.210938	26.14	0.203613	26.14	4.20264	26.14	2.28906	26.14	-0.993652
26.24	-0.376465	26.24	0.210938	26.24	0.203613	26.24	4.20459	26.24	2.28906	26.24	-1.00732
26.34	-0.371582	26.34	0.199219	26.34	0.193848	26.34	4.19873	26.34	2.28906	26.34	-1.01709
26.44	-0.374512	26.44	0.199219	26.44	0.189941	26.44	4.20459	26.44	2.2793	26.44	-1.03174
26.54	-0.384277	26.54	0.193359	26.54	0.184082	26.54	4.20361	26.54	2.2793	26.54	-1.04443
26.64	-0.384277	26.64	0.199219	26.64	0.184082	26.64	4.19678	26.64	2.2793	26.64	-1.05029
26.74	-0.394043	26.74	0.208984	26.74	0.174316	26.74	4.20264	26.74	2.26953	26.74	-1.05225
26.84	-0.403809	26.84	0.199219	26.84	0.174316	26.84	4.19287	26.84	2.26953	26.84	-1.06592
26.94	-0.403809	26.94	0.199219	26.94	0.174316	26.94	4.19287	26.94	2.25977	26.94	-1.07178
27.04	-0.413574	27.04	0.199219	27.04	0.169434	27.04	4.19287	27.04	2.25977	27.04	-1.08545
27.14	-0.413574	27.14	0.189453	27.14	0.150879	27.14	4.18701	27.14	2.25977	27.14	-1.09131
27.24	-0.419434	27.24	0.189453	27.24	0.150879	27.24	4.19287	27.24	2.25977	27.24	-1.10693
27.34	-0.42334	27.34	0.193359	27.34	0.150879	27.34	4.18311	27.34	2.25	27.34	-1.11279
27.44	-0.42334	27.44	0.189453	27.44	0.141113	27.44	4.18311	27.44	2.25	27.44	-1.12646
27.54	-0.435059	27.54	0.189453	27.54	0.141113	27.54	4.18896	27.54	2.24023	27.54	-1.13623
27.64	-0.435059	27.64	0.179688	27.64	0.141113	27.64	4.19482	27.64	2.24023	27.64	-1.14209
27.74	-0.444824	27.74	0.179688	27.74	0.141113	27.74	4.18896	27.74	2.24023	27.74	-1.15576
27.84	-0.44873	27.84	0.175781	27.84	0.131348	27.84	4.19385	27.84	2.24023	27.84	-1.16357
27.94	-0.464355	27.94	0.164063	27.94	0.131348	27.94	4.18701	27.94	2.24023	27.94	-1.16748
28.04	-0.464355	28.04	0.169922	28.04	0.121582	28.04	4.20264	28.04	2.22852	28.04	-1.17725
28.14	-0.464355	28.14	0.166016	28.14	0.121582	28.14	4.19287	28.14	2.22852	28.14	-1.19189
28.24	-0.464355	28.24	0.150391	28.24	0.111816	28.24	4.19287	28.24	2.23242	28.24	-1.20459
28.34	-0.474121	28.34	0.150391	28.34	0.111816	28.34	4.18311	28.34	2.23828	28.34	-1.21045
28.44	-0.474121	28.44	0.150391	28.44	0.10791	28.44	4.18701	28.44	2.22852	28.44	-1.22607
28.54	-0.474121	28.54	0.140625	28.54	0.102051	28.54	4.19287	28.54	2.22852	28.54	-1.24561
28.64	-0.483887	28.64	0.140625	28.64	0.102051	28.64	4.19287	28.64	2.22852	28.64	-1.25146
28.74	-0.493652	28.74	0.140625	28.74	0.102051	28.74	4.19873	28.74	2.21875	28.74	-1.26514
28.84	-0.503418	28.84	0.130859	28.84	0.0922852	28.84	4.20459	28.84	2.21875	28.84	-1.2749
28.94	-0.503418	28.94	0.130859	28.94	0.0883789	28.94	4.20361	28.94	2.20898	28.94	-1.29248
29.04	-0.513184	29.04	0.119141	29.04	0.0727539	29.04	4.19678	29.04	2.20898	29.04	-1.29639
29.14	-0.518066	29.14	0.113281	29.14	0.0727539	29.14	4.20264	29.14	2.20898	29.14	-1.31592
29.24	-0.524902	29.24	0.119141	29.24	0.0727539	29.24	4.20264	29.24	2.19922	29.24	-1.32178
29.34	-0.524902	29.34	0.119141	29.34	0.0727539	29.34	4.20264	29.34	2.19922	29.34	-1.32178
29.44	-0.534668	29.44	0.119141	29.44	0.0727539	29.44	4.20264	29.44	2.19922	29.44	-1.33545
29.54	-0.534668	29.54	0.109375	29.54	0.0727539	29.54	4.20654	29.54	2.18945	29.54	-1.34326
29.64	-0.538574	29.64	0.109375	29.64	0.0727539	29.64	4.21436	29.64	2.18945	29.64	-1.35303
29.74	-0.556152	29.74	0.109375	29.74	0.0629883	29.74	4.20459	29.74	2.18945	29.74	-1.35303
29.84	-0.556152	29.84	0.109375	29.84	0.0629883	29.84	4.20459	29.84	2.17969	29.84	-1.3667
29.94	-0.565918	29.94	0.0996094	29.94	0.0629883	29.94	4.20361	29.94	2.17969	29.94	-1.37646
30.04	-0.565918	30.04	0.0996094	30.04	0.0629883	30.04	4.20264	30.04	2.17383	30.04	-1.38135
30.14	-0.57959	30.14	0.0996094	30.14	0.0629883	30.14	4.19678	30.14	2.17969	30.14	-1.38428
30.24	-0.585449	30.24	0.0898438	30.24	0.0512695	30.24	4.20264	30.24	2.17969	30.24	-1.396
30.34	-0.595215	30.34	0.0898438	30.34	0.0512695	30.34	4.2124	30.34	2.17969	30.34	-1.41553
30.44	-0.595215	30.44	0.0898438	30.44	0.0512695	30.44	4.2124	30.44	2.16797	30.44	-1.42139
30.54	-0.608887	30.54	0.0800781	30.54	0.0512695	30.54	4.21436	30.54	2.16797	30.54	-1.43506
30.64	-0.614746	30.64	0.0800781	30.64	0.0512695	30.64	4.20459	30.64	2.1582	30.64	-1.44482
30.74	-0.624512	30.74	0.0703125	30.74	0.0473633	30.74	4.20459	30.74	2.1582	30.74	-1.45068
30.84	-0.624512	30.84	0.0703125	30.84	0.0317383	30.84	4.20459	30.84	2.14844	30.84	-1.45264
30.94	-0.638184	30.94	0.0703125	30.94	0.0317383	30.94	4.20361	30.94	2.14844	30.94	-1.45654
31.04	-0.644043	31.04	0.0605469	31.04	0.0317383	31.04	4.19873	31.04	2.15332	31.04	-1.46631
31.14	-0.653809	31.14	0.0605469	31.14	0.0317383	31.14	4.19287	31.14	2.15039	31.14	-1.47217
31.24	-0.653809	31.24	0.0605469	31.24	0.027832	31.24	4.19287	31.24	2.15039	31.24	-1.48193
31.34	-0.657715	31.34	0.0488281	31.34	0.0219727	31.34	4.20264	31.34	2.14063	31.34	-1.48584
31.44	-0.675293	31.44	0.0488281	31.44	0.0219727	31.44	4.19678	31.44	2.13086	31.44	-1.4917
31.54	-0.685059	31.54	0.0488281	31.54	0.0219727	31.54	4.20459	31.54	2.13086	31.54	-1.49756
31.64	-0.685059	31.64	0.0390625	31.64	0.0219727	31.64	4.20459	31.64	2.13086	31.64	-1.51318
31.74	-0.69873	31.74	0.0390625	31.74	0.0180664	31.74	4.21338	31.74	2.125	31.74	-1.51709
31.84	-0.70459	31.84	0.0390625	31.84	0.012207	31.84	4.2124	31.84	2.13086	31.84	-1.52197
31.94	-0.708496	31.94	0.0292969	31.94	0.0161133	31.94	4.21631	31.94	2.13086	31.94	-1.5249
32.04	-0.724121	32.04	0.0292969	32.04	0.0180664	32.04	4.22217	32.04	2.13086	32.04	-1.54053
32.14	-0.728027	32.14	0.0292969	32.14	0.012207	32.14	4.22217	32.14	2.125	32.14	-1.54443
32.24	-0.733887	32.24	0.0292969	32.24	-1.46484e-3	32.24	4.22412	32.24	2.13086	32.24	-1.55225
32.34	-0.733887	32.34	0.0195313	32.34	-7.32422e-3	32.34	4.22412	32.34	2.11914	32.34	-1.56592
32.44	-0.748535	32.44	9.76563e-3	32.44	-7.32422e-3	32.44	4.21826	32.44	2.13086	32.44	-1.57568
32.54	-0.755371	32.54	9.76563e-3	32.54	-7.32422e-3	32.54	4.22412	32.54	2.11914	32.54	-1.59131
32.64	-0.759277	32.64	0	32.64	-7.32422e-3	32.64	4.22412	32.64	2.11914	32.64	-1.59521
32.74	-0.778809	32.74	0	32.74	-7.32422e-3	32.74	4.22314	32.74	2.11914	32.74	-1.60107
32.84	-0.784668	32.84	-9.76563e-3	32.84	-0.0112305	32.84	4.22217	32.84	2.10938	32.84	-1.6167
32.94	-0.784668	32.94	-9.76563e-3	32.94	-0.0268555	32.94	4.2124	32.94	2.11914	32.94	-1.63232
33.04	-0.79834	33.04	-9.76563e-3	33.04	-0.0317383	33.04	4.2124	33.04	2.10938	33.04	-1.646
33.14	-0.808105	33.14	-5.85938e-3	33.14	-0.0385742	33.14	4.2124	33.14	2.10938	33.14	-1.65186
33.24	-0.82373	33.24	-3.90625e-3	33.24	-0.0385742	33.24	4.21436	33.24	2.09961	33.24	-1.65576
33.34	-0.835449	33.34	-0.0195313	33.34	-0.0385742	33.34	4.20459	33.34	2.09375	33.34	-1.67334
33.44	-0.839355	33.44	-0.0195313	33.44	-0.0385742	33.44	4.20459	33.44	2.0957	33.44	-1.67236
33.54	-0.845215	33.54	-0.03125	33.54	-0.0522461	33.54	4.20459	33.54	2.08008	33.54	-1.68506
33.64	-0.85498	33.64	-0.03125	33.64	-0.0581055	33.64	4.19873	33.64	2.08008	33.64	-1.69482
33.74	-0.868652	33.74	-0.03125	33.74	-0.0483398	33.74	4.20361	33.74	2.07031	33.74	-1.71045
33.84	-0.884277	33.84	-0.0410156	33.84	-0.0483398	33.84	4.20264	33.84	2.07031	33.84	-1.71436
33.94	-0.884277	33.94	-0.0410156	33.94	-0.0581055	33.94	4.19678	33.94	2.06445	33.94	-1.73193
34.04	-0.897949	34.04	-0.0507813	34.04	-0.0620117	34.04	4.20264	34.04	2.07031	34.04	-1.7417
34.14	-0.913574	34.14	-0.0507813	34.14	-0.0678711	34.14	4.20654	34.14	2.07031	34.14	-1.74561
34.24	-0.913574	34.24	-0.0507813	34.24	-0.0678711	34.24	4.20264	34.24	2.06445	34.24	-1.75146
34.34	-0.928223	34.34	-0.0566406	34.34	-0.0678711	34.34	4.20654	34.34	2.07031	34.34	-1.76514
34.44	-0.935059	34.44	-0.0507813	34.44	-0.0678711	34.44	4.20264	34.44	2.07031	34.44	-1.77295
34.54	-0.944824	34.54	-0.0507813	34.54	-0.0678711	34.54	4.19287	34.54	2.07031	34.54	-1.78662
34.64	-0.95459	34.64	-0.0507813	34.64	-0.081543	34.64	4.19678	34.64	2.06445	34.64	-1.79248
34.74	-0.95459	34.74	-0.0507813	34.74	-0.0874023	34.74	4.19287	34.74	2.07031	34.74	-1.79639
34.84	-0.970215	34.84	-0.0605469	34.84	-0.0834961	34.84	4.19482	34.84	2.07031	34.84	-1.81201
34.94	-0.98584	34.94	-0.0605469	34.94	-0.0913086	34.94	4.18408	34.94	2.05859	34.94	-1.81592
35.04	-0.995605	35.04	-0.0703125	35.04	-0.097168	35.04	4.18701	35.04	2.0625	35.04	-1.8374
35.14	-0.995605	35.14	-0.0800781	35.14	-0.097168	35.14	4.18311	35.14	2.05859	35.14	-1.85303
35.24	-0.995605	35.24	-0.0800781	35.24	-0.097168	35.24	4.18701	35.24	2.04883	35.24	-1.85693
35.34	-1.00537	35.34	-0.0898438	35.34	-0.106934	35.34	4.18311	35.34	2.04883	35.34	-1.87646
35.44	-1.01514	35.44	-0.0898438	35.44	-0.11084	35.44	4.17725	35.44	2.03906	35.44	-1.88135
35.54	-1.01514	35.54	-0.0996094	35.54	-0.116699	35.54	4.18311	35.54	2.04297	35.54	-1.896
35.64	-1.02881	35.64	-0.0996094	35.64	-0.126465	35.64	4.18701	35.64	2.03906	35.64	-1.90186
35.74	-1.03467	35.74	-0.106445	35.74	-0.126465	35.74	4.17725	35.74	2.03906	35.74	-1.91553
35.84	-1.04443	35.84	-0.109375	35.84	-0.126465	35.84	4.18311	35.84	2.0293	35.84	-1.92139
35.94	-1.04834	35.94	-0.109375	35.94	-0.126465	35.94	4.18701	35.94	2.03418	35.94	-1.93115
36.04	-1.06396	36.04	-0.119141	36.04	-0.14209	36.04	4.18311	36.04	2.04102	36.04	-1.93506
36.14	-1.06396	36.14	-0.119141	36.14	-0.147949	36.14	4.17725	36.14	2.03125	36.14	-1.95264
36.24	-1.07568	36.24	-0.128906	36.24	-0.147949	36.24	4.18311	36.24	2.03125	36.24	-1.95264
36.34	-1.07959	36.34	-0.128906	36.34	-0.147949	36.34	4.17334	36.34	2.02148	36.34	-1.96631
36.44	-1.09521	36.44	-0.128906	36.44	-0.147949	36.44	4.16748	36.44	2.02148	36.44	-1.98584
36.54	-1.10498	36.54	-0.128906	36.54	-0.161621	36.54	4.1626	36.54	2.02148	36.54	-1.99561
36.64	-1.11475	36.64	-0.138672	36.64	-0.16748	36.64	4.16553	36.64	2.00977	36.64	-2.00732
36.74	-1.11865	36.74	-0.134766	36.74	-0.16748	36.74	4.16162	36.74	2.01367	36.74	-2.01318
36.84	-1.13428	36.84	-0.138672	36.84	-0.16748	36.84	4.16748	36.84	2.00977	36.84	-2.01709
36.94	-1.13428	36.94	-0.138672	36.94	-0.16748	36.94	4.16357	36.94	2.00977	36.94	-2.02295
37.04	-1.14404	37.04	-0.148438	37.04	-0.16748	37.04	4.15381	37.04	2.00586	37.04	-2.03662
37.14	-1.14795	37.14	-0.148438	37.14	-0.16748	37.14	4.15381	37.14	2	37.14	-2.04639
37.24	-1.16357	37.24	-0.148438	37.24	-0.16748	37.24	4.14795	37.24	1.99414	37.24	-2.06592
37.34	-1.17334	37.34	-0.158203	37.34	-0.171387	37.34	4.15381	37.34	2	37.34	-2.07275
37.44	-1.17334	37.44	-0.158203	37.44	-0.177246	37.44	4.14404	37.44	2	37.44	-2.07568
37.54	-1.18896	37.54	-0.158203	37.54	-0.177246	37.54	4.13428	37.54	1.99023	37.54	-2.09521
37.64	-1.20459	37.64	-0.169922	37.64	-0.187012	37.64	4.12842	37.64	1.99023	37.64	-2.10498
37.74	-1.20459	37.74	-0.169922	37.74	-0.187012	37.74	4.13428	37.74	1.98047	37.74	-2.11475
37.84	-1.21924	37.84	-0.169922	37.84	-0.196777	37.84	4.12842	37.84	1.98047	37.84	-2.12061
37.94	-1.23584	37.94	-0.179688	37.94	-0.20166	37.94	4.1333	37.94	1.98438	37.94	-2.12451
38.04	-1.23584	38.04	-0.179688	38.04	-0.208496	38.04	4.13232	38.04	1.98047	38.04	-2.146
38.14	-1.24951	38.14	-0.179688	38.14	-0.208496	38.14	4.12646	38.14	1.98047	38.14	-2.15576
38.24	-1.26514	38.24	-0.179688	38.24	-0.208496	38.24	4.13232	38.24	1.9707	38.24	-2.16162
38.34	-1.27881	38.34	-0.175781	38.34	-0.212402	38.34	4.12256	38.34	1.96484	38.34	-2.16553
38.44	-1.28467	38.44	-0.179688	38.44	-0.218262	38.44	4.12256	38.44	1.95898	38.44	-2.17139
38.54	-1.29443	38.54	-0.179688	38.54	-0.218262	38.54	4.1167	38.54	1.95898	38.54	-2.17529
38.64	-1.30811	38.64	-0.189453	38.64	-0.222168	38.64	4.11279	38.64	1.95898	38.64	-2.19678
38.74	-1.31396	38.74	-0.193359	38.74	-0.228027	38.74	4.10303	38.74	1.95898	38.74	-2.20264
38.84	-1.32959	38.84	-0.205078	38.84	-0.237793	38.84	4.10889	38.84	1.94922	38.84	-2.20654
38.94	-1.33545	38.94	-0.199219	38.94	-0.237793	38.94	4.10498	38.94	1.95313	38.94	-2.22607
39.04	-1.34912	39.04	-0.208984	39.04	-0.237793	39.04	4.104	39.04	1.94922	39.04	-2.23584
39.14	-1.36475	39.14	-0.208984	39.14	-0.237793	39.14	4.09717	39.14	1.94922	39.14	-2.2417
39.24	-1.36475	39.24	-0.21875	39.24	-0.237793	39.24	4.10693	39.24	1.93945	39.24	-2.25537
39.34	-1.37451	39.34	-0.21875	39.34	-0.241699	39.34	4.10303	39.34	1.93945	39.34	-2.26709
39.44	-1.38818	39.44	-0.21875	39.44	-0.257324	39.44	4.10693	39.44	1.93359	39.44	-2.27295
39.54	-1.39404	39.54	-0.21875	39.54	-0.257324	39.54	4.10303	39.54	1.92969	39.54	-2.27686
39.64	-1.40381	39.64	-0.21875	39.64	-0.257324	39.64	4.10693	39.64	1.92969	39.64	-2.28662
39.74	-1.41357	39.74	-0.21875	39.74	-0.257324	39.74	4.11279	39.74	1.92383	39.74	-2.30225
39.84	-1.42334	39.84	-0.228516	39.84	-0.26709	39.84	4.1167	39.84	1.91992	39.84	-2.29639
39.94	-1.42334	39.94	-0.228516	39.94	-0.270996	39.94	4.11279	39.94	1.91992	39.94	-2.30615
40.04	-1.42334	40.04	-0.228516	40.04	-0.276855	40.04	4.1167	40.04	1.91992	40.04	-2.31104
40.14	-1.43506	40.14	-0.228516	40.14	-0.276855	40.14	4.1167	40.14	1.91016	40.14	-2.32568
40.24	-1.44873	40.24	-0.224609	40.24	-0.286621	40.24	4.1167	40.24	1.91016	40.24	-2.33545
40.34	-1.46436	40.34	-0.234375	40.34	-0.286621	40.34	4.11279	40.34	1.91016	40.34	-2.34521
40.44	-1.47412	40.44	-0.240234	40.44	-0.290527	40.44	4.1167	40.44	1.89844	40.44	-2.36084
40.54	-1.47412	40.54	-0.240234	40.54	-0.296387	40.54	4.11279	40.54	1.89844	40.54	-2.36475
40.64	-1.48389	40.64	-0.25	40.64	-0.296387	40.64	4.11865	40.64	1.88867	40.64	-2.37061
40.74	-1.49756	40.74	-0.25	40.74	-0.296387	40.74	4.11475	40.74	1.88867	40.74	-2.38623
40.84	-1.50342	40.84	-0.25	40.84	-0.296387	40.84	4.11377	40.84	1.87891	40.84	-2.396
40.94	-1.51318	40.94	-0.25	40.94	-0.300293	40.94	4.11279	40.94	1.87891	40.94	-2.40576
41.04	-1.52295	41.04	-0.259766	41.04	-0.306152	41.04	4.10693	41.04	1.87891	41.04	-2.41162
41.14	-1.52295	41.14	-0.255859	41.14	-0.306152	41.14	4.11279	41.14	1.87891	41.14	-2.42529
41.24	-1.53467	41.24	-0.25	41.24	-0.310059	41.24	4.10693	41.24	1.86914	41.24	-2.43115
41.34	-1.53467	41.34	-0.259766	41.34	-0.315918	41.34	4.11279	41.34	1.86914	41.34	-2.44678
41.44	-1.53467	41.44	-0.259766	41.44	-0.315918	41.44	4.10303	41.44	1.86914	41.44	-2.45654
41.54	-1.54443	41.54	-0.259766	41.54	-0.327637	41.54	4.10693	41.54	1.86914	41.54	-2.46631
41.64	-1.5542	41.64	-0.269531	41.64	-0.327637	41.64	4.10303	41.64	1.85938	41.64	-2.48193
41.74	-1.55908	41.74	-0.269531	41.74	-0.327637	41.74	4.10303	41.74	1.84961	41.74	-2.48584
41.84	-1.57568	41.84	-0.269531	41.84	-0.327637	41.84	4.10303	41.84	1.84961	41.84	-2.49561
41.94	-1.57568	41.94	-0.269531	41.94	-0.331543	41.94	4.09326	41.94	1.84961	41.94	-2.51318
42.04	-1.58545	42.04	-0.269531	42.04	-0.337402	42.04	4.09912	42.04	1.84961	42.04	-2.51709
42.14	-1.58545	42.14	-0.279297	42.14	-0.347168	42.14	4.104	42.14	1.83984	42.14	-2.53662
42.24	-1.59521	42.24	-0.279297	42.24	-0.347168	42.24	4.09326	42.24	1.83984	42.24	-2.54639
42.34	-1.60498	42.34	-0.289063	42.34	-0.347168	42.34	4.0874	42.34	1.83984	42.34	-2.55615
42.44	-1.61475	42.44	-0.289063	42.44	-0.347168	42.44	4.09717	42.44	1.83008	42.44	-2.57178
42.54	-1.61475	42.54	-0.289063	42.54	-0.347168	42.54	4.09326	42.54	1.83008	42.54	-2.57764
42.64	-1.61963	42.64	-0.298828	42.64	-0.352051	42.64	4.09326	42.64	1.83008	42.64	-2.5874
42.74	-1.61768	42.74	-0.298828	42.74	-0.368652	42.74	4.0874	42.74	1.83008	42.74	-2.59326
42.84	-1.63623	42.84	-0.298828	42.84	-0.358887	42.84	4.09326	42.84	1.81836	42.84	-2.59717
42.94	-1.64111	42.94	-0.298828	42.94	-0.368652	42.94	4.09717	42.94	1.81836	42.94	-2.60693
43.04	-1.63428	43.04	-0.298828	43.04	-0.372559	43.04	4.09326	43.04	1.81836	43.04	-2.61182
43.14	-1.64404	43.14	-0.298828	43.14	-0.378418	43.14	4.09326	43.14	1.81836	43.14	-2.61475
43.24	-1.64404	43.24	-0.308594	43.24	-0.388184	43.24	4.0874	43.24	1.80859	43.24	-2.63037
43.34	-1.65381	43.34	-0.308594	43.34	-0.388184	43.34	4.09326	43.34	1.80859	43.34	-2.63623
43.44	-1.65967	43.44	-0.308594	43.44	-0.388184	43.44	4.08252	43.44	1.79883	43.44	-2.64209
43.54	-1.65381	43.54	-0.308594	43.54	-0.388184	43.54	4.0874	43.54	1.79883	43.54	-2.646
43.64	-1.65381	43.64	-0.320313	43.64	-0.397949	43.64	4.0835	43.64	1.79883	43.64	-2.65186
43.74	-1.65381	43.74	-0.320313	43.74	-0.388184	43.74	4.0874	43.74	1.79883	43.74	-2.65576
43.84	-1.65381	43.84	-0.320313	43.84	-0.388184	43.84	4.0835	43.84	1.79883	43.84	-2.67529
43.94	-1.65967	43.94	-0.330078	43.94	-0.39209	43.94	4.0835	43.94	1.79883	43.94	-2.68115
44.04	-1.6499	44.04	-0.330078	44.04	-0.394043	44.04	4.06982	44.04	1.78906	44.04	-2.68701
44.14	-1.64404	44.14	-0.330078	44.14	-0.39209	44.14	4.06396	44.14	1.78516	44.14	-2.70264
44.24	-1.65381	44.24	-0.330078	44.24	-0.397949	44.24	4.06396	44.24	1.7793	44.24	-2.69678
44.34	-1.65381	44.34	-0.34375	44.34	-0.407715	44.34	4.05322	44.34	1.7793	44.34	-2.70654
44.44	-1.66357	44.44	-0.349609	44.44	-0.407715	44.44	4.04639	44.44	1.76953	44.44	-2.72607
44.54	-1.66357	44.54	-0.349609	44.54	-0.41748	44.54	4.05225	44.54	1.76953	44.54	-2.73193
44.64	-1.66357	44.64	-0.349609	44.64	-0.41748	44.64	4.05225	44.64	1.76953	44.64	-2.73584
44.74	-1.6792	44.74	-0.349609	44.74	-0.41748	44.74	4.04248	44.74	1.76563	44.74	-2.74365
44.84	-1.68896	44.84	-0.359375	44.84	-0.41748	44.84	4.04248	44.84	1.75977	44.84	-2.74756
44.94	-1.69873	44.94	-0.359375	44.94	-0.431152	44.94	4.04248	44.94	1.75977	44.94	-2.76709
45.04	-1.71924	45.04	-0.359375	45.04	-0.437012	45.04	4.03271	45.04	1.75	45.04	-2.77197
45.14	-1.73389	45.14	-0.369141	45.14	-0.437012	45.14	4.02295	45.14	1.75586	45.14	-2.7749
45.24	-1.74561	45.24	-0.369141	45.24	-0.437012	45.24	4.01709	45.24	1.74023	45.24	-2.78076
45.34	-1.75928	45.34	-0.378906	45.34	-0.437012	45.34	4.01318	45.34	1.74023	45.34	-2.78467
45.44	-1.77295	45.44	-0.378906	45.44	-0.446777	45.44	4.01416	45.44	1.74023	45.44	-2.79443
45.54	-1.79834	45.54	-0.378906	45.54	-0.446777	45.54	4.00342	45.54	1.74023	45.54	-2.80225
45.64	-1.80811	45.64	-0.388672	45.64	-0.446777	45.64	4.00732	45.64	1.74023	45.64	-2.80225
45.74	-1.82275	45.74	-0.394531	45.74	-0.450684	45.74	4.01318	45.74	1.73047	45.74	-2.80615
45.84	-1.84912	45.84	-0.392578	45.84	-0.452637	45.84	4.00342	45.84	1.73047	45.84	-2.82568
45.94	-1.85889	45.94	-0.410156	45.94	-0.462402	45.94	3.99365	45.94	1.7207	45.94	-2.83545
46.04	-1.86865	46.04	-0.416016	46.04	-0.468262	46.04	3.99756	46.04	1.7207	46.04	-2.84131
46.14	-1.88818	46.14	-0.410156	46.14	-0.468262	46.14	3.99365	46.14	1.7207	46.14	-2.84521
46.24	-1.91162	46.24	-0.414063	46.24	-0.468262	46.24	3.99365	46.24	1.7207	46.24	-2.85693
46.34	-1.93799	46.34	-0.429688	46.34	-0.468262	46.34	3.98779	46.34	1.7168	46.34	-2.87256
46.44	-1.95264	46.44	-0.429688	46.44	-0.468262	46.44	3.98389	46.44	1.71094	46.44	-2.87256
46.54	-1.98389	46.54	-0.439453	46.54	-0.481934	46.54	3.98779	46.54	1.71094	46.54	-2.88623
46.64	-2.01318	46.64	-0.435547	46.64	-0.487793	46.64	3.98291	46.64	1.69922	46.64	-2.896
46.74	-2.03271	46.74	-0.433594	46.74	-0.487793	46.74	3.98584	46.74	1.70313	46.74	-2.90186
46.84	-2.06299	46.84	-0.445313	46.84	-0.497559	46.84	3.98193	46.84	1.70898	46.84	-2.91748
46.94	-2.0835	46.94	-0.439453	46.94	-0.497559	46.94	3.98193	46.94	1.69922	46.94	-2.92236
47.04	-2.11279	47.04	-0.439453	47.04	-0.497559	47.04	3.97607	47.04	1.69922	47.04	-2.93506
47.14	-2.14209	47.14	-0.449219	47.14	-0.497559	47.14	3.98389	47.14	1.68945	47.14	-2.94482
47.24	-2.1626	47.24	-0.449219	47.24	-0.497559	47.24	3.97412	47.24	1.68945	47.24	-2.95068
47.34	-2.19678	47.34	-0.449219	47.34	-0.507324	47.34	3.96826	47.34	1.68555	47.34	-2.96436
47.44	-2.22217	47.44	-0.458984	47.44	-0.507324	47.44	3.96436	47.44	1.67383	47.44	-2.97217
47.54	-2.24268	47.54	-0.458984	47.54	-0.51709	47.54	3.96826	47.54	1.67578	47.54	-2.97607
47.64	-2.27686	47.64	-0.455078	47.64	-0.51709	47.64	3.97412	47.64	1.66992	47.64	-2.9917
47.74	-2.30225	47.74	-0.458984	47.74	-0.51709	47.74	3.96826	47.74	1.66992	47.74	-3.00146
47.84	-2.33154	47.84	-0.462891	47.84	-0.526855	47.84	3.96436	47.84	1.66992	47.84	-3.00146
47.94	-2.35205	47.94	-0.46875	47.94	-0.530762	47.94	3.96826	47.94	1.66016	47.94	-3.00537
48.04	-2.37646	48.04	-0.476563	48.04	-0.536621	48.04	3.96338	48.04	1.66016	48.04	-3.01318
48.14	-2.40771	48.14	-0.470703	48.14	-0.536621	48.14	3.95654	48.14	1.66016	48.14	-3.02295
48.24	-2.43311	48.24	-0.470703	48.24	-0.546387	48.24	3.95264	48.24	1.66406	48.24	-3.02686
48.34	-2.4585	48.34	-0.470703	48.34	-0.546387	48.34	3.95264	48.34	1.66016	48.34	-3.03271
48.44	-2.47314	48.44	-0.480469	48.44	-0.546387	48.44	3.94678	48.44	1.66016	48.44	-3.03662
48.54	-2.49951	48.54	-0.480469	48.54	-0.556152	48.54	3.94678	48.54	1.65039	48.54	-3.0415
48.64	-2.52295	48.64	-0.490234	48.64	-0.560059	48.64	3.94287	48.64	1.65039	48.64	-3.04443
48.74	-2.54834	48.74	-0.490234	48.74	-0.565918	48.74	3.93701	48.74	1.65039	48.74	-3.06201
48.84	-2.57178	48.84	-0.490234	48.84	-0.571777	48.84	3.94287	48.84	1.65039	48.84	-3.06592
48.94	-2.59229	48.94	-0.5	48.94	-0.569824	48.94	3.93701	48.94	1.64453	48.94	-3.07568
49.04	-2.62842	49.04	-0.509766	49.04	-0.575684	49.04	3.93701	49.04	1.64063	49.04	-3.08154
49.14	-2.63818	49.14	-0.509766	49.14	-0.587402	49.14	3.93311	49.14	1.64063	49.14	-3.08545
49.24	-2.65967	49.24	-0.509766	49.24	-0.587402	49.24	3.92725	49.24	1.64453	49.24	-3.09131
49.34	-2.68311	49.34	-0.519531	49.34	-0.587402	49.34	3.93311	49.34	1.65039	49.34	-3.09521
49.44	-2.7085	49.44	-0.519531	49.44	-0.597168	49.44	3.92725	49.44	1.65039	49.44	-3.10107
49.54	-2.71826	49.54	-0.519531	49.54	-0.597168	49.54	3.92725	49.54	1.65039	49.54	-3.09521
49.64	-2.74268	49.64	-0.529297	49.64	-0.606934	49.64	3.92334	49.64	1.63477	49.64	-3.10693
49.74	-2.76318	49.74	-0.529297	49.74	-0.606934	49.74	3.92725	49.74	1.64453	49.74	-3.11279
49.84	-2.79248	49.84	-0.539063	49.84	-0.611816	49.84	3.92725	49.84	1.63867	49.84	-3.1167
49.94	-2.80811	49.94	-0.539063	49.94	-0.618652	49.94	3.92334	49.94	1.63867	49.94	-3.12646
50.04	-2.82764	50.04	-0.535156	50.04	-0.618652	50.04	3.9292	50.04	1.63867	50.04	-3.13623
50.14	-2.83838	50.14	-0.539063	50.14	-0.618652	50.14	3.92432	50.14	1.63867	50.14	-3.146
50.24	-2.85889	50.24	-0.550781	50.24	-0.622559	50.24	3.91748	50.24	1.63867	50.24	-3.15186
50.34	-2.86865	50.34	-0.546875	50.34	-0.638184	50.34	3.91357	50.34	1.63867	50.34	-3.15576
50.44	-2.88818	50.44	-0.541016	50.44	-0.638184	50.44	3.91748	50.44	1.63867	50.44	-3.15576
50.54	-2.90186	50.54	-0.550781	50.54	-0.638184	50.54	3.91748	50.54	1.62891	50.54	-3.16748
50.64	-2.92529	50.64	-0.550781	50.64	-0.638184	50.64	3.91357	50.64	1.62891	50.64	-3.17334
50.74	-2.93311	50.74	-0.550781	50.74	-0.638184	50.74	3.91748	50.74	1.61914	50.74	-3.17725
50.84	-2.95947	50.84	-0.550781	50.84	-0.638184	50.84	3.92334	50.84	1.62305	50.84	-3.18701
50.94	-2.97021	50.94	-0.550781	50.94	-0.638184	50.94	3.91357	50.94	1.62891	50.94	-3.18701
51.04	-2.98584	51.04	-0.560547	51.04	-0.647949	51.04	3.91748	51.04	1.62891	51.04	-3.19678
51.14	-2.98975	51.14	-0.560547	51.14	-0.638184	51.14	3.91357	51.14	1.61914	51.14	-3.20166
51.24	-2.99951	51.24	-0.560547	51.24	-0.651855	51.24	3.91748	51.24	1.61914	51.24	-3.20459
51.34	-3.01904	51.34	-0.570313	51.34	-0.657715	51.34	3.91357	51.34	1.61914	51.34	-3.21045
51.44	-3.02881	51.44	-0.570313	51.44	-0.657715	51.44	3.91748	51.44	1.60938	51.44	-3.21631
51.54	-3.04834	51.54	-0.570313	51.54	-0.657715	51.54	3.91357	51.54	1.61328	51.54	-3.2124
51.64	-3.05811	51.64	-0.570313	51.64	-0.657715	51.64	3.91748	51.64	1.61914	51.64	-3.22607
51.74	-3.06787	51.74	-0.580078	51.74	-0.657715	51.74	3.9126	51.74	1.60938	51.74	-3.22217
51.84	-3.0835	51.84	-0.576172	51.84	-0.661621	51.84	3.90576	51.84	1.60938	51.84	-3.22607
51.94	-3.09814	51.94	-0.570313	51.94	-0.66748	51.94	3.91162	51.94	1.60938	51.94	-3.23584
52.04	-3.10498	52.04	-0.580078	52.04	-0.66748	52.04	3.90576	52.04	1.59961	52.04	-3.2417
52.14	-3.11865	52.14	-0.583984	52.14	-0.671387	52.14	3.90186	52.14	1.59961	52.14	-3.24561
52.24	-3.12451	52.24	-0.589844	52.24	-0.677246	52.24	3.89209	52.24	1.59961	52.24	-3.2417
52.34	-3.13818	52.34	-0.589844	52.34	-0.677246	52.34	3.89795	52.34	1.59961	52.34	-3.24561
52.44	-3.14404	52.44	-0.589844	52.44	-0.681152	52.44	3.89404	52.44	1.59961	52.44	-3.25537
52.54	-3.14795	52.54	-0.589844	52.54	-0.687012	52.54	3.88818	52.54	1.59961	52.54	-3.25537
52.64	-3.16553	52.64	-0.589844	52.64	-0.687012	52.64	3.88428	52.64	1.59961	52.64	-3.26709
52.74	-3.16943	52.74	-0.589844	52.74	-0.687012	52.74	3.87842	52.74	1.59961	52.74	-3.27686
52.84	-3.18506	52.84	-0.599609	52.84	-0.690918	52.84	3.87842	52.84	1.59961	52.84	-3.28271
52.94	-3.18506	52.94	-0.599609	52.94	-0.696777	52.94	3.88428	52.94	1.59961	52.94	-3.28662
53.04	-3.19873	53.04	-0.609375	53.04	-0.696777	53.04	3.87842	53.04	1.59961	53.04	-3.29639
53.14	-3.20459	53.14	-0.609375	53.14	-0.710449	53.14	3.87451	53.14	1.59961	53.14	-3.31592
53.24	-3.2085	53.24	-0.609375	53.24	-0.716309	53.24	3.86377	53.24	1.58984	53.24	-3.31592
53.34	-3.21436	53.34	-0.609375	53.34	-0.716309	53.34	3.86279	53.34	1.58984	53.34	-3.32178
53.44	-3.21826	53.44	-0.609375	53.44	-0.721191	53.44	3.85693	53.44	1.58984	53.44	-3.32764
53.54	-3.23877	53.54	-0.613281	53.54	-0.728027	53.54	3.86279	53.54	1.58984	53.54	-3.3374
53.64	-3.24561	53.64	-0.630859	53.64	-0.728027	53.64	3.85303	53.64	1.58984	53.64	-3.34229
53.74	-3.25928	53.74	-0.630859	53.74	-0.728027	53.74	3.85693	53.74	1.58984	53.74	-3.34521
53.84	-3.26904	53.84	-0.644531	53.84	-0.731934	53.84	3.85303	53.84	1.58984	53.84	-3.35498
53.94	-3.28467	53.94	-0.650391	53.94	-0.737793	53.94	3.84717	53.94	1.58594	53.94	-3.37451
54.04	-3.28467	54.04	-0.650391	54.04	-0.737793	54.04	3.85303	54.04	1.56836	54.04	-3.38037
54.14	-3.28857	54.14	-0.650391	54.14	-0.737793	54.14	3.84717	54.14	1.56836	54.14	-3.37451
54.24	-3.3042	54.24	-0.660156	54.24	-0.741699	54.24	3.85303	54.24	1.56836	54.24	-3.38623
54.34	-3.30811	54.34	-0.660156	54.34	-0.747559	54.34	3.84326	54.34	1.56836	54.34	-3.396
54.44	-3.32373	54.44	-0.660156	54.44	-0.747559	54.44	3.8335	54.44	1.56836	54.44	-3.41162
54.54	-3.32764	54.54	-0.669922	54.54	-0.751465	54.54	3.8374	54.54	1.55859	54.54	-3.41553
54.64	-3.34521	54.64	-0.669922	54.64	-0.757324	54.64	3.83252	54.64	1.55859	54.64	-3.42529
54.74	-3.34521	54.74	-0.669922	54.74	-0.757324	54.74	3.8374	54.74	1.55859	54.74	-3.43115
54.84	-3.34912	54.84	-0.673828	54.84	-0.770996	54.84	3.8335	54.84	1.55859	54.84	-3.43506
54.94	-3.36475	54.94	-0.685547	54.94	-0.776855	54.94	3.82764	54.94	1.55859	54.94	-3.44482
55.04	-3.36865	55.04	-0.679688	55.04	-0.776855	55.04	3.82373	55.04	1.55859	55.04	-3.45264
55.14	-3.38428	55.14	-0.683594	55.14	-0.776855	55.14	3.82373	55.14	1.54492	55.14	-3.46631
55.24	-3.38037	55.24	-0.695313	55.24	-0.780762	55.24	3.82764	55.24	1.53906	55.24	-3.47217
55.34	-3.38428	55.34	-0.689453	55.34	-0.786621	55.34	3.82373	55.34	1.53906	55.34	-3.48584
55.44	-3.38818	55.44	-0.689453	55.44	-0.786621	55.44	3.82764	55.44	1.5293	55.44	-3.49561
55.54	-3.40381	55.54	-0.689453	55.54	-0.786621	55.54	3.82373	55.54	1.5293	55.54	-3.50146
55.64	-3.41357	55.64	-0.693359	55.64	-0.790527	55.64	3.82373	55.64	1.5293	55.64	-3.50342
55.74	-3.41943	55.74	-0.708984	55.74	-0.796387	55.74	3.81787	55.74	1.51953	55.74	-3.51709
55.84	-3.41748	55.84	-0.708984	55.84	-0.806152	55.84	3.81396	55.84	1.51953	55.84	-3.52295
55.94	-3.43311	55.94	-0.708984	55.94	-0.806152	55.94	3.81787	55.94	1.51953	55.94	-3.53662
56.04	-3.4292	56.04	-0.708984	56.04	-0.806152	56.04	3.81299	56.04	1.51953	56.04	-3.54639
56.14	-3.43506	56.14	-0.708984	56.14	-0.817871	56.14	3.80615	56.14	1.50977	56.14	-3.55127
56.24	-3.43506	56.24	-0.708984	56.24	-0.817871	56.24	3.81201	56.24	1.50977	56.24	-3.55615
56.34	-3.44482	56.34	-0.71875	56.34	-0.817871	56.34	3.80225	56.34	1.50977	56.34	-3.57178
56.44	-3.44482	56.44	-0.71875	56.44	-0.831543	56.44	3.79248	56.44	1.50977	56.44	-3.57178
56.54	-3.45459	56.54	-0.71875	56.54	-0.837402	56.54	3.79639	56.54	1.50977	56.54	-3.57568
56.64	-3.46436	56.64	-0.730469	56.64	-0.837402	56.64	3.79639	56.64	1.5	56.64	-3.59131
56.74	-3.46436	56.74	-0.730469	56.74	-0.837402	56.74	3.79248	56.74	1.5	56.74	-3.60498
56.84	-3.47021	56.84	-0.734375	56.84	-0.841309	56.84	3.78662	56.84	1.5	56.84	-3.61279
56.94	-3.46436	56.94	-0.746094	56.94	-0.856934	56.94	3.79443	56.94	1.5	56.94	-3.62646
57.04	-3.47412	57.04	-0.744141	57.04	-0.856934	57.04	3.78857	57.04	1.49023	57.04	-3.63232
57.14	-3.47021	57.14	-0.746094	57.14	-0.856934	57.14	3.78467	57.14	1.49023	57.14	-3.646
57.24	-3.47412	57.24	-0.75	57.24	-0.856934	57.24	3.78467	57.24	1.49023	57.24	-3.646
57.34	-3.47412	57.34	-0.759766	57.34	-0.856934	57.34	3.77881	57.34	1.49023	57.34	-3.65576
57.44	-3.47412	57.44	-0.759766	57.44	-0.856934	57.44	3.77393	57.44	1.47461	57.44	-3.67334
57.54	-3.47998	57.54	-0.759766	57.54	-0.871582	57.54	3.77686	57.54	1.46875	57.54	-3.67725
57.64	-3.47412	57.64	-0.759766	57.64	-0.878418	57.64	3.78271	57.64	1.46875	57.64	-3.69678
57.74	-3.47998	57.74	-0.759766	57.74	-0.878418	57.74	3.77295	57.74	1.48047	57.74	-3.7124
57.84	-3.47412	57.84	-0.769531	57.84	-0.882324	57.84	3.77686	57.84	1.46875	57.84	-3.71631
57.94	-3.47021	57.94	-0.773438	57.94	-0.888184	57.94	3.77686	57.94	1.46875	57.94	-3.73291
58.04	-3.47607	58.04	-0.789063	58.04	-0.888184	58.04	3.77295	58.04	1.46875	58.04	-3.73193
58.14	-3.47217	58.14	-0.789063	58.14	-0.897949	58.14	3.77295	58.14	1.45898	58.14	-3.73584
58.24	-3.47607	58.24	-0.794922	58.24	-0.888184	58.24	3.76709	58.24	1.46289	58.24	-3.7417
58.34	-3.47119	58.34	-0.798828	58.34	-0.897949	58.34	3.77295	58.34	1.46484	58.34	-3.75537
58.44	-3.47021	58.44	-0.798828	58.44	-0.897949	58.44	3.77295	58.44	1.44922	58.44	-3.771
58.54	-3.47021	58.54	-0.808594	58.54	-0.897949	58.54	3.76709	58.54	1.44922	58.54	-3.771
58.64	-3.47412	58.64	-0.808594	58.64	-0.907715	58.64	3.77295	58.64	1.44922	58.64	-3.78662
58.74	-3.47021	58.74	-0.808594	58.74	-0.911621	58.74	3.76318	58.74	1.43945	58.74	-3.79248
58.84	-3.47021	58.84	-0.820313	58.84	-0.91748	58.84	3.75732	58.84	1.43945	58.84	-3.80615
58.94	-3.46045	58.94	-0.820313	58.94	-0.927246	58.94	3.76904	58.94	1.43945	58.94	-3.81201
59.04	-3.46436	59.04	-0.820313	59.04	-0.927246	59.04	3.76416	59.04	1.42969	59.04	-3.82178
59.14	-3.47021	59.14	-0.830078	59.14	-0.927246	59.14	3.75732	59.14	1.42969	59.14	-3.8374
59.24	-3.46045	59.24	-0.830078	59.24	-0.927246	59.24	3.75342	59.24	1.42969	59.24	-3.84229
59.34	-3.44971	59.34	-0.830078	59.34	-0.927246	59.34	3.75732	59.34	1.42969	59.34	-3.85498
59.44	-3.45068	59.44	-0.830078	59.44	-0.927246	59.44	3.75342	59.44	1.41992	59.44	-3.86475
59.54	-3.44092	59.54	-0.835938	59.54	-0.927246	59.54	3.74365	59.54	1.41992	59.54	-3.88428
59.64	-3.44092	59.64	-0.833984	59.64	-0.931152	59.64	3.74756	59.64	1.41992	59.64	-3.89209
59.74	-3.43115	59.74	-0.845703	59.74	-0.946777	59.74	3.74756	59.74	1.41016	59.74	-3.896
59.84	-3.43115	59.84	-0.839844	59.84	-0.946777	59.84	3.75732	59.84	1.41016	59.84	-3.91553
59.94	-3.42139	59.94	-0.849609	59.94	-0.946777	59.94	3.75342	59.94	1.41016	59.94	-3.92139
60.04	-3.42139	60.04	-0.849609	60.04	-0.946777	60.04	3.74756	60.04	1.40039	60.04	-3.93506
60.14	-3.42139	60.14	-0.859375	60.14	-0.946777	60.14	3.74365	60.14	1.40039	60.14	-3.94092
60.24	-3.41553	60.24	-0.859375	60.24	-0.958496	60.24	3.74756	60.24	1.40039	60.24	-3.94482
60.34	-3.42529	60.34	-0.859375	60.34	-0.958496	60.34	3.74365	60.34	1.40039	60.34	-3.95264
60.44	-3.43018	60.44	-0.869141	60.44	-0.958496	60.44	3.74365	60.44	1.39063	60.44	-3.95654
60.54	-3.41943	60.54	-0.869141	60.54	-0.958496	60.54	3.73779	60.54	1.39063	60.54	-3.97607
60.64	-3.40967	60.64	-0.878906	60.64	-0.958496	60.64	3.73779	60.64	1.39063	60.64	-3.98193
60.74	-3.40967	60.74	-0.878906	60.74	-0.962402	60.74	3.74268	60.74	1.39063	60.74	-3.98584
60.84	-3.40381	60.84	-0.890625	60.84	-0.968262	60.84	3.73584	60.84	1.39063	60.84	-4.00146
60.94	-3.41162	60.94	-0.890625	60.94	-0.968262	60.94	3.73193	60.94	1.39063	60.94	-4.00732
61.04	-3.40576	61.04	-0.890625	61.04	-0.978027	61.04	3.73584	61.04	1.39063	61.04	-4.01318
61.14	-3.40186	61.14	-0.900391	61.14	-0.978027	61.14	3.73193	61.14	1.37891	61.14	-4.01709
61.24	-3.396	61.24	-0.900391	61.24	-0.978027	61.24	3.72217	61.24	1.37891	61.24	-4.03662
61.34	-3.40576	61.34	-0.90625	61.34	-0.978027	61.34	3.72803	61.34	1.37891	61.34	-4.05225
61.44	-3.40186	61.44	-0.900391	61.44	-0.981934	61.44	3.72412	61.44	1.37891	61.44	-4.04639
61.54	-3.40576	61.54	-0.910156	61.54	-0.987793	61.54	3.71826	61.54	1.37891	61.54	-4.06787
61.64	-3.40186	61.64	-0.910156	61.64	-0.987793	61.64	3.71436	61.64	1.36914	61.64	-4.07275
61.74	-3.40576	61.74	-0.910156	61.74	-0.987793	61.74	3.71826	61.74	1.36914	61.74	-4.08545
61.84	-3.40576	61.84	-0.919922	61.84	-0.987793	61.84	3.71436	61.84	1.36914	61.84	-4.09131
61.94	-3.40088	61.94	-0.919922	61.94	-0.987793	61.94	3.7085	61.94	1.36914	61.94	-4.09521
62.04	-3.40381	62.04	-0.929688	62.04	-0.987793	62.04	3.71436	62.04	1.36914	62.04	-4.11475
62.14	-3.40381	62.14	-0.929688	62.14	-0.987793	62.14	3.70361	62.14	1.35938	62.14	-4.12061
62.24	-3.40967	62.24	-0.929688	62.24	-0.991699	62.24	3.69678	62.24	1.35938	62.24	-4.12646
62.34	-3.40381	62.34	-0.939453	62.34	-0.997559	62.34	3.70654	62.34	1.35938	62.34	-4.146
62.44	-3.41357	62.44	-0.939453	62.44	-0.997559	62.44	3.70264	62.44	1.35938	62.44	-4.15576
62.54	-3.41943	62.54	-0.949219	62.54	-0.997559	62.54	3.70654	62.54	1.35938	62.54	-4.16162
62.64	-3.41357	62.64	-0.949219	62.64	-0.997559	62.64	3.70264	62.64	1.35938	62.64	-4.16553
62.74	-3.41357	62.74	-0.960938	62.74	-0.997559	62.74	3.70654	62.74	1.3457	62.74	-4.18506
62.84	-3.41943	62.84	-0.960938	62.84	-1.01123	62.84	3.70264	62.84	1.33984	62.84	-4.19287
62.94	-3.41357	62.94	-0.960938	62.94	-1.01709	62.94	3.69287	62.94	1.33984	62.94	-4.19678
63.04	-3.41357	63.04	-0.960938	63.04	-1.01709	63.04	3.69678	63.04	1.33984	63.04	-4.20654
63.14	-3.42529	63.14	-0.970703	63.14	-1.01709	63.14	3.69678	63.14	1.33398	63.14	-4.2124
63.24	-3.43506	63.24	-0.970703	63.24	-1.01709	63.24	3.69287	63.24	1.33984	63.24	-4.21631
63.34	-3.44482	63.34	-0.970703	63.34	-1.01709	63.34	3.69678	63.34	1.33984	63.34	-4.22607
63.44	-3.44482	63.44	-0.970703	63.44	-1.02197	63.44	3.69287	63.44	1.32617	63.44	-4.23193
63.54	-3.44482	63.54	-0.970703	63.54	-1.02881	63.54	3.68701	63.54	1.31055	63.54	-4.23584
63.64	-3.45068	63.64	-0.980469	63.64	-1.03857	63.64	3.68311	63.64	1.31055	63.64	-4.24756
63.74	-3.45459	63.74	-0.980469	63.74	-1.03857	63.74	3.67334	63.74	1.31055	63.74	-4.25342
63.84	-3.45459	63.84	-0.980469	63.84	-1.03857	63.84	3.66748	63.84	1.31055	63.84	-4.25732
63.94	-3.45459	63.94	-0.980469	63.94	-1.03857	63.94	3.6792	63.94	1.30078	63.94	-4.26709
64.04	-3.46436	64.04	-0.990234	64.04	-1.03857	64.04	3.6792	64.04	1.30078	64.04	-4.27686
64.14	-3.46436	64.14	-0.990234	64.14	-1.03857	64.14	3.67432	64.14	1.30078	64.14	-4.28174
64.24	-3.47412	64.24	-0.990234	64.24	-1.04834	64.24	3.66748	64.24	1.30078	64.24	-4.28467
64.34	-3.47998	64.34	-0.990234	64.34	-1.04834	64.34	3.66748	64.34	1.30078	64.34	-4.29443
64.44	-3.47412	64.44	-1	64.44	-1.04834	64.44	3.67334	64.44	1.28906	64.44	-4.3042
64.54	-3.48584	64.54	-1	64.54	-1.04834	64.54	3.66748	64.54	1.28906	64.54	-4.31201
64.64	-3.48584	64.64	-1	64.64	-1.04834	64.64	3.66357	64.64	1.28906	64.64	-4.31592
64.74	-3.48584	64.74	-1.00391	64.74	-1.05225	64.74	3.65771	64.74	1.2793	64.74	-4.32568
64.84	-3.49561	64.84	-1.00586	64.84	-1.05811	64.84	3.66357	64.84	1.2793	64.84	-4.33154
64.94	-3.49561	64.94	-1.01367	64.94	-1.05811	64.94	3.65771	64.94	1.2793	64.94	-4.33545
65.04	-3.50537	65.04	-1.01953	65.04	-1.06201	65.04	3.66357	65.04	1.26953	65.04	-4.34521
65.14	-3.50537	65.14	-1.0293	65.14	-1.06787	65.14	3.65771	65.14	1.26953	65.14	-4.35107
65.24	-3.51514	65.24	-1.0293	65.24	-1.07178	65.24	3.66357	65.24	1.26953	65.24	-4.35498
65.34	-3.51514	65.34	-1.0293	65.34	-1.07764	65.34	3.65771	65.34	1.26953	65.34	-4.3667
65.44	-3.5249	65.44	-1.03906	65.44	-1.07764	65.44	3.65381	65.44	1.25977	65.44	-4.37256
65.54	-3.5249	65.54	-1.03906	65.54	-1.07764	65.54	3.65381	65.54	1.25977	65.54	-4.37646
65.64	-3.53467	65.64	-1.03906	65.64	-1.07764	65.64	3.64795	65.64	1.25977	65.64	-4.38623
65.74	-3.53467	65.74	-1.04883	65.74	-1.0874	65.74	3.65283	65.74	1.25977	65.74	-4.396
65.84	-3.54443	65.84	-1.04883	65.84	-1.09131	65.84	3.646	65.84	1.25	65.84	-4.40186
65.94	-3.54443	65.94	-1.04883	65.94	-1.09717	65.94	3.65186	65.94	1.25	65.94	-4.40576
66.04	-3.5542	66.04	-1.04883	66.04	-1.09717	66.04	3.646	66.04	1.24023	66.04	-4.41162
66.14	-3.5542	66.14	-1.06055	66.14	-1.09717	66.14	3.64209	66.14	1.24023	66.14	-4.41357
66.24	-3.5542	66.24	-1.06055	66.24	-1.09717	66.24	3.646	66.24	1.24023	66.24	-4.40771
66.34	-3.56592	66.34	-1.06055	66.34	-1.10107	66.34	3.64209	66.34	1.24023	66.34	-4.41748
66.44	-3.57568	66.44	-1.07031	66.44	-1.10693	66.44	3.63623	66.44	1.24023	66.44	-4.42236
66.54	-3.58545	66.54	-1.07031	66.54	-1.1167	66.54	3.64404	66.54	1.23047	66.54	-4.42529
66.64	-3.58545	66.64	-1.07031	66.64	-1.1167	66.64	3.63818	66.64	1.23047	66.64	-4.43506
66.74	-3.59521	66.74	-1.07031	66.74	-1.1167	66.74	3.63428	66.74	1.23047	66.74	-4.44482
66.84	-3.59521	66.84	-1.07031	66.84	-1.1167	66.84	3.62842	66.84	1.2207	66.84	-4.44092
66.94	-3.60498	66.94	-1.08008	66.94	-1.1167	66.94	3.62451	66.94	1.2168	66.94	-4.44482
67.04	-3.60107	67.04	-1.08008	67.04	-1.1167	67.04	3.62842	67.04	1.21094	67.04	-4.45459
67.14	-3.60498	67.14	-1.08984	67.14	-1.1167	67.14	3.62451	67.14	1.19922	67.14	-4.45068
67.24	-3.61865	67.24	-1.08984	67.24	-1.1167	67.24	3.61865	67.24	1.21094	67.24	-4.45459
67.34	-3.62451	67.34	-1.08984	67.34	-1.12646	67.34	3.61865	67.34	1.19922	67.34	-4.46631
67.44	-3.63428	67.44	-1.08984	67.44	-1.12646	67.44	3.62354	67.44	1.19922	67.44	-4.47217
67.54	-3.64404	67.54	-1.08984	67.54	-1.12646	67.54	3.6167	67.54	1.19922	67.54	-4.47607
67.64	-3.64404	67.64	-1.09961	67.64	-1.12646	67.64	3.6167	67.64	1.19922	67.64	-4.48584
67.74	-3.64404	67.74	-1.09961	67.74	-1.14014	67.74	3.61279	67.74	1.18945	67.74	-4.4917
67.84	-3.65576	67.84	-1.10547	67.84	-1.146	67.84	3.6167	67.84	1.18945	67.84	-4.49561
67.94	-3.65576	67.94	-1.10352	67.94	-1.146	67.94	3.61279	67.94	1.18945	67.94	-4.50146
68.04	-3.65186	68.04	-1.11523	68.04	-1.146	68.04	3.60693	68.04	1.17969	68.04	-4.50537
68.14	-3.65576	68.14	-1.10938	68.14	-1.146	68.14	3.60303	68.14	1.17969	68.14	-4.51318
68.24	-3.66553	68.24	-1.10938	68.24	-1.15771	68.24	3.59717	68.24	1.16992	68.24	-4.51709
68.34	-3.66553	68.34	-1.11914	68.34	-1.15771	68.34	3.60303	68.34	1.16992	68.34	-4.52686
68.44	-3.67529	68.44	-1.11914	68.44	-1.15771	68.44	3.59717	68.44	1.17383	68.44	-4.52295
68.54	-3.67529	68.54	-1.13086	68.54	-1.16748	68.54	3.59326	68.54	1.16992	68.54	-4.53662
68.64	-3.68506	68.64	-1.13086	68.64	-1.17139	68.64	3.5874	68.64	1.16992	68.64	-4.54639
68.74	-3.68506	68.74	-1.13086	68.74	-1.17334	68.74	3.59326	68.74	1.16016	68.74	-4.55225
68.84	-3.68506	68.84	-1.14063	68.84	-1.17139	68.84	3.5874	68.84	1.16016	68.84	-4.55615
68.94	-3.69482	68.94	-1.14063	68.94	-1.17725	68.94	3.5835	68.94	1.16016	68.94	-4.56299
69.04	-3.70459	69.04	-1.14063	69.04	-1.18701	69.04	3.57373	69.04	1.16016	69.04	-4.55615
69.14	-3.70459	69.14	-1.14063	69.14	-1.18701	69.14	3.56787	69.14	1.16016	69.14	-4.56201
69.24	-3.71436	69.24	-1.15039	69.24	-1.18701	69.24	3.57764	69.24	1.15039	69.24	-4.56201
69.34	-3.71436	69.34	-1.15625	69.34	-1.18701	69.34	3.57764	69.34	1.15039	69.34	-4.56592
69.44	-3.71436	69.44	-1.1543	69.44	-1.19678	69.44	3.57764	69.44	1.15039	69.44	-4.57568
69.54	-3.72607	69.54	-1.16602	69.54	-1.19678	69.54	3.58252	69.54	1.15039	69.54	-4.58154
69.64	-3.73193	69.64	-1.16016	69.64	-1.19678	69.64	3.57178	69.64	1.14063	69.64	-4.58545
69.74	-3.72607	69.74	-1.16992	69.74	-1.19678	69.74	3.56201	69.74	1.14453	69.74	-4.59131
69.84	-3.72607	69.84	-1.16992	69.84	-1.21143	69.84	3.56787	69.84	1.15039	69.84	-4.59521
69.94	-3.72607	69.94	-1.17969	69.94	-1.21826	69.94	3.56396	69.94	1.14063	69.94	-4.59131
70.04	-3.73584	70.04	-1.18945	70.04	-1.21826	70.04	3.55811	70.04	1.14063	70.04	-4.59717
70.14	-3.74561	70.14	-1.18945	70.14	-1.21826	70.14	3.5542	70.14	1.14063	70.14	-4.60693
70.24	-3.74072	70.24	-1.18945	70.24	-1.21826	70.24	3.55811	70.24	1.14063	70.24	-4.61279
70.34	-3.73389	70.34	-1.20117	70.34	-1.21826	70.34	3.5542	70.34	1.12891	70.34	-4.60693
70.44	-3.74365	70.44	-1.19727	70.44	-1.22803	70.44	3.54834	70.44	1.12891	70.44	-4.61279
70.54	-3.75342	70.54	-1.20117	70.54	-1.22803	70.54	3.5542	70.54	1.12891	70.54	-4.6167
70.64	-3.75342	70.64	-1.20117	70.64	-1.23779	70.64	3.54834	70.64	1.12891	70.64	-4.62646
70.74	-3.76318	70.74	-1.21094	70.74	-1.23779	70.74	3.54443	70.74	1.12891	70.74	-4.63135
70.84	-3.76318	70.84	-1.21094	70.84	-1.2417	70.84	3.54346	70.84	1.11914	70.84	-4.63428
70.94	-3.76318	70.94	-1.2207	70.94	-1.25342	70.94	3.53662	70.94	1.11914	70.94	-4.63037
71.04	-3.77295	71.04	-1.21582	71.04	-1.24756	71.04	3.53662	71.04	1.11914	71.04	-4.63623
71.14	-3.77295	71.14	-1.20898	71.14	-1.25928	71.14	3.53271	71.14	1.11523	71.14	-4.64209
71.24	-3.78467	71.24	-1.20898	71.24	-1.25928	71.24	3.53271	71.24	1.09961	71.24	-4.63232
71.34	-3.78467	71.34	-1.22363	71.34	-1.26904	71.34	3.52686	71.34	1.09961	71.34	-4.63623
71.44	-3.79443	71.44	-1.23047	71.44	-1.26904	71.44	3.53271	71.44	1.09961	71.44	-4.64209
71.54	-3.79443	71.54	-1.24023	71.54	-1.26904	71.54	3.52686	71.54	1.09961	71.54	-4.63623
71.64	-3.8042	71.64	-1.24023	71.64	-1.26904	71.64	3.52295	71.64	1.09961	71.64	-4.64209
71.74	-3.8042	71.74	-1.24023	71.74	-1.26904	71.74	3.51709	71.74	1.09961	71.74	-4.646
71.84	-3.81396	71.84	-1.25	71.84	-1.26904	71.84	3.52295	71.84	1.08984	71.84	-4.65576
71.94	-3.81396	71.94	-1.25	71.94	-1.27881	71.94	3.51709	71.94	1.08984	71.94	-4.65576
72.04	-3.82373	72.04	-1.25	72.04	-1.27881	72.04	3.51318	72.04	1.08984	72.04	-4.66162
72.14	-3.82373	72.14	-1.25977	72.14	-1.27881	72.14	3.51709	72.14	1.08984	72.14	-4.66748
72.24	-3.82373	72.24	-1.25977	72.24	-1.27881	72.24	3.51318	72.24	1.08008	72.24	-4.67334
72.34	-3.8335	72.34	-1.26953	72.34	-1.27881	72.34	3.50244	72.34	1.08008	72.34	-4.66748
72.44	-3.8335	72.44	-1.26953	72.44	-1.29248	72.44	3.50732	72.44	1.08008	72.44	-4.67236
72.54	-3.84326	72.54	-1.27637	72.54	-1.29834	72.54	3.50732	72.54	1.08008	72.54	-4.67529
72.64	-3.84326	72.64	-1.26953	72.64	-1.29834	72.64	3.51318	72.64	1.08008	72.64	-4.67529
72.74	-3.85303	72.74	-1.26953	72.74	-1.29834	72.74	3.50732	72.74	1.08008	72.74	-4.68115
72.84	-3.85303	72.84	-1.2793	72.84	-1.29834	72.84	3.51318	72.84	1.08008	72.84	-4.67529
72.94	-3.85303	72.94	-1.27539	72.94	-1.29834	72.94	3.50342	72.94	1.07031	72.94	-4.68506
73.04	-3.86279	73.04	-1.26953	73.04	-1.29834	73.04	3.49756	73.04	1.07031	73.04	-4.68115
73.14	-3.86279	73.14	-1.2793	73.14	-1.31201	73.14	3.50342	73.14	1.07031	73.14	-4.68506
73.24	-3.86279	73.24	-1.2793	73.24	-1.31787	73.24	3.50732	73.24	1.07031	73.24	-4.68115
73.34	-3.87451	73.34	-1.2793	73.34	-1.31787	73.34	3.50342	73.34	1.07031	73.34	-4.68506
73.44	-3.87451	73.44	-1.28906	73.44	-1.31787	73.44	3.50732	73.44	1.06055	73.44	-4.69092
73.54	-3.88428	73.54	-1.28906	73.54	-1.32178	73.54	3.51318	73.54	1.06055	73.54	-4.69678
73.64	-3.88428	73.64	-1.28906	73.64	-1.32764	73.64	3.50342	73.64	1.06055	73.64	-4.69287
73.74	-3.89404	73.74	-1.28906	73.74	-1.32764	73.74	3.49756	73.74	1.06055	73.74	-4.69678
73.84	-3.89404	73.84	-1.28906	73.84	-1.32764	73.84	3.50342	73.84	1.06055	73.84	-4.69287
73.94	-3.90381	73.94	-1.29883	73.94	-1.33154	73.94	3.49756	73.94	1.06055	73.94	-4.68701
74.04	-3.91357	74.04	-1.29883	74.04	-1.34717	74.04	3.50732	74.04	1.06055	74.04	-4.68701
74.14	-3.91357	74.14	-1.29883	74.14	-1.34717	74.14	3.50244	74.14	1.05078	74.14	-4.69287
74.24	-3.92334	74.24	-1.30273	74.24	-1.34717	74.24	3.49561	74.24	1.06055	74.24	-4.68701
74.34	-3.92334	74.34	-1.30859	74.34	-1.34717	74.34	3.4917	74.34	1.05078	74.34	-4.69287
74.44	-3.93311	74.44	-1.31836	74.44	-1.34717	74.44	3.49756	74.44	1.04688	74.44	-4.68701
74.54	-3.93799	74.54	-1.31836	74.54	-1.34717	74.54	3.49365	74.54	1.04102	74.54	-4.69678
74.64	-3.95459	74.64	-1.31836	74.64	-1.35107	74.64	3.49756	74.64	1.04102	74.64	-4.69678
74.74	-3.95459	74.74	-1.31836	74.74	-1.35693	74.74	3.49365	74.74	1.04102	74.74	-4.70166
74.84	-3.95459	74.84	-1.32813	74.84	-1.35693	74.84	3.49756	74.84	1.04102	74.84	-4.69482
74.94	-3.96631	74.94	-1.32813	74.94	-1.36084	74.94	3.49365	74.94	1.04102	74.94	-4.69092
75.04	-3.96631	75.04	-1.33789	75.04	-1.3667	75.04	3.48779	75.04	1.04102	75.04	-4.69482
75.14	-3.97607	75.14	-1.33789	75.14	-1.37646	75.14	3.49365	75.14	1.04102	75.14	-4.69482
75.24	-3.97998	75.24	-1.34277	75.24	-1.38037	75.24	3.48779	75.24	1.04102	75.24	-4.70068
75.34	-3.98975	75.34	-1.34961	75.34	-1.38232	75.34	3.49365	75.34	1.04102	75.34	-4.69482
75.44	-4.00537	75.44	-1.34961	75.44	-1.38037	75.44	3.48779	75.44	1.04102	75.44	-4.69482
75.54	-4.01514	75.54	-1.36133	75.54	-1.38623	75.54	3.49756	75.54	1.03711	75.54	-4.70264
75.64	-4.01904	75.64	-1.36133	75.64	-1.38623	75.64	3.49365	75.64	1.03125	75.64	-4.69678
75.74	-4.0249	75.74	-1.36133	75.74	-1.396	75.74	3.49756	75.74	1.03125	75.74	-4.70264
75.84	-4.03857	75.84	-1.36133	75.84	-1.396	75.84	3.49268	75.84	1.03125	75.84	-4.69678
75.94	-4.04834	75.94	-1.37109	75.94	-1.396	75.94	3.49561	75.94	1.03125	75.94	-4.69678
76.04	-4.06787	76.04	-1.36621	76.04	-1.396	76.04	3.49561	76.04	1.03125	76.04	-4.70264
76.14	-4.0835	76.14	-1.36426	76.14	-1.41162	76.14	3.50342	76.14	1.03125	76.14	-4.70654
76.24	-4.09717	76.24	-1.36621	76.24	-1.41748	76.24	3.49365	76.24	1.03125	76.24	-4.70654
76.34	-4.10303	76.34	-1.36914	76.34	-1.41357	76.34	3.49756	76.34	1.03125	76.34	-4.70264
76.44	-4.10303	76.44	-1.36914	76.44	-1.40771	76.44	3.49756	76.44	1.02734	76.44	-4.70654
76.54	-4.11475	76.54	-1.36914	76.54	-1.41162	76.54	3.50342	76.54	1.02148	76.54	-4.70654
76.64	-4.11475	76.64	-1.36914	76.64	-1.41748	76.64	3.49756	76.64	1.02148	76.64	-4.7124
76.74	-4.12939	76.74	-1.37891	76.74	-1.42725	76.74	3.49365	76.74	1.02148	76.74	-4.70654
76.84	-4.13623	76.84	-1.37891	76.84	-1.42725	76.84	3.49365	76.84	1.00977	76.84	-4.70654
76.94	-4.1499	76.94	-1.38867	76.94	-1.42725	76.94	3.48779	76.94	1.00977	76.94	-4.71631
77.04	-4.16553	77.04	-1.38867	77.04	-1.42725	77.04	3.49365	77.04	1.00977	77.04	-4.72119
77.14	-4.17334	77.14	-1.38867	77.14	-1.42725	77.14	3.48779	77.14	1.01367	77.14	-4.71436
77.24	-4.19482	77.24	-1.39844	77.24	-1.42725	77.24	3.48389	77.24	1.01953	77.24	-4.71436
77.34	-4.19873	77.34	-1.39844	77.34	-1.43701	77.34	3.48779	77.34	1.00977	77.34	-4.72217
77.44	-4.21826	77.44	-1.39844	77.44	-1.43701	77.44	3.48779	77.44	1.00977	77.44	-4.71631
77.54	-4.22412	77.54	-1.39844	77.54	-1.43701	77.54	3.49268	77.54	1.00977	77.54	-4.7124
77.64	-4.23779	77.64	-1.39453	77.64	-1.44678	77.64	3.48584	77.64	1.00977	77.64	-4.71631
77.74	-4.24756	77.74	-1.38867	77.74	-1.45166	77.74	3.48193	77.74	1.00977	77.74	-4.72607
77.84	-4.26807	77.84	-1.39844	77.84	-1.4585	77.84	3.48584	77.84	1	77.84	-4.72607
77.94	-4.27881	77.94	-1.39844	77.94	-1.4585	77.94	3.48584	77.94	1	77.94	-4.73193
78.04	-4.29443	78.04	-1.39844	78.04	-1.46826	78.04	3.49365	78.04	0.990234	78.04	-4.72607
78.14	-4.29834	78.14	-1.38867	78.14	-1.46826	78.14	3.48779	78.14	0.990234	78.14	-4.73193
78.24	-4.3042	78.24	-1.38477	78.24	-1.47217	78.24	3.48389	78.24	0.990234	78.24	-4.72607
78.34	-4.31982	78.34	-1.38867	78.34	-1.47412	78.34	3.47803	78.34	0.990234	78.34	-4.72217
78.44	-4.32959	78.44	-1.38867	78.44	-1.47217	78.44	3.48389	78.44	0.990234	78.44	-4.72607
78.54	-4.34521	78.54	-1.40234	78.54	-1.48779	78.54	3.47803	78.54	0.980469	78.54	-4.72217
78.64	-4.34912	78.64	-1.4082	78.64	-1.48779	78.64	3.47412	78.64	0.980469	78.64	-4.7124
78.74	-4.36475	78.74	-1.4082	78.74	-1.48779	78.74	3.47803	78.74	0.980469	78.74	-4.71631
78.84	-4.36865	78.84	-1.4082	78.84	-1.48779	78.84	3.47803	78.84	0.980469	78.84	-4.71631
78.94	-4.38428	78.94	-1.41992	78.94	-1.49756	78.94	3.47412	78.94	0.980469	78.94	-4.71143
79.04	-4.39209	79.04	-1.41992	79.04	-1.50146	79.04	3.46826	79.04	0.970703	79.04	-4.71436
79.14	-4.41357	79.14	-1.41992	79.14	-1.50342	79.14	3.47412	79.14	0.970703	79.14	-4.71436
79.24	-4.41846	79.24	-1.42969	79.24	-1.50146	79.24	3.46826	79.24	0.970703	79.24	-4.71436
79.34	-4.43896	79.34	-1.42969	79.34	-1.51709	79.34	3.47412	79.34	0.960938	79.34	-4.71045
79.44	-4.44873	79.44	-1.42578	79.44	-1.51709	79.44	3.46826	79.44	0.960938	79.44	-4.71436
79.54	-4.4585	79.54	-1.42969	79.54	-1.51709	79.54	3.47314	79.54	0.960938	79.54	-4.71045
79.64	-4.47412	79.64	-1.42969	79.64	-1.52686	79.64	3.4624	79.64	0.960938	79.64	-4.71631
79.74	-4.48779	79.74	-1.42969	79.74	-1.52686	79.74	3.46631	79.74	0.951172	79.74	-4.71631
79.84	-4.49365	79.84	-1.43945	79.84	-1.52686	79.84	3.47217	79.84	0.951172	79.84	-4.7124
79.94	-4.49365	79.94	-1.43945	79.94	-1.52295	79.94	3.46631	79.94	0.951172	79.94	-4.71631
80.04	-4.50537	80.04	-1.43945	80.04	-1.521	80.04	3.4624	80.04	0.939453	80.04	-4.7124
80.14	-4.50537	80.14	-1.44922	80.14	-1.52686	80.14	3.46631	80.14	0.939453	80.14	-4.71631
80.24	-4.51514	80.24	-1.44922	80.24	-1.52686	80.24	3.4624	80.24	0.939453	80.24	-4.71631
80.34	-4.5249	80.34	-1.44922	80.34	-1.53857	80.34	3.46826	80.34	0.939453	80.34	-4.72217
80.44	-4.5249	80.44	-1.45898	80.44	-1.53857	80.44	3.46436	80.44	0.939453	80.44	-4.71631
80.54	-4.53467	80.54	-1.45898	80.54	-1.53857	80.54	3.46436	80.54	0.929688	80.54	-4.71631
80.64	-4.53467	80.64	-1.45898	80.64	-1.53857	80.64	3.4585	80.64	0.929688	80.64	-4.71631
80.74	-4.54443	80.74	-1.46484	80.74	-1.54834	80.74	3.46436	80.74	0.933594	80.74	-4.7124
80.84	-4.5542	80.84	-1.45898	80.84	-1.54834	80.84	3.45361	80.84	0.939453	80.84	-4.71631
80.94	-4.5542	80.94	-1.46875	80.94	-1.54834	80.94	3.44678	80.94	0.939453	80.94	-4.7124
81.04	-4.5542	81.04	-1.46875	81.04	-1.54834	81.04	3.45654	81.04	0.929688	81.04	-4.70654
81.14	-4.5542	81.14	-1.46875	81.14	-1.54443	81.14	3.45654	81.14	0.919922	81.14	-4.70264
81.24	-4.56396	81.24	-1.46875	81.24	-1.53857	81.24	3.45264	81.24	0.919922	81.24	-4.69678
81.34	-4.56396	81.34	-1.47852	81.34	-1.54834	81.34	3.44287	81.34	0.916016	81.34	-4.69189
81.44	-4.57373	81.44	-1.47852	81.44	-1.54834	81.44	3.44678	81.44	0.904297	81.44	-4.68506
81.54	-4.58545	81.54	-1.47852	81.54	-1.54834	81.54	3.44678	81.54	0.910156	81.54	-4.69092
81.64	-4.58545	81.64	-1.49023	81.64	-1.54834	81.64	3.44287	81.64	0.900391	81.64	-4.68506
81.74	-4.59912	81.74	-1.49023	81.74	-1.54834	81.74	3.44678	81.74	0.900391	81.74	-4.68115
81.84	-4.60498	81.84	-1.49023	81.84	-1.55811	81.84	3.44287	81.84	0.900391	81.84	-4.67529
81.94	-4.61084	81.94	-1.5	81.94	-1.55811	81.94	3.43311	81.94	0.890625	81.94	-4.67139
82.04	-4.60498	82.04	-1.5	82.04	-1.55811	82.04	3.42725	82.04	0.890625	82.04	-4.66553
82.14	-4.61865	82.14	-1.50586	82.14	-1.56787	82.14	3.42725	82.14	0.886719	82.14	-4.67529
82.24	-4.62061	82.24	-1.5	82.24	-1.56787	82.24	3.43701	82.24	0.871094	82.24	-4.67139
82.34	-4.62451	82.34	-1.50977	82.34	-1.57178	82.34	3.43701	82.34	0.871094	82.34	-4.66553
82.44	-4.63428	82.44	-1.50977	82.44	-1.57764	82.44	3.43311	82.44	0.861328	82.44	-4.66162
82.54	-4.63428	82.54	-1.50977	82.54	-1.57764	82.54	3.43701	82.54	0.865234	82.54	-4.65186
82.64	-4.64014	82.64	-1.51953	82.64	-1.59131	82.64	3.43701	82.64	0.871094	82.64	-4.646
82.74	-4.63428	82.74	-1.51953	82.74	-1.59717	82.74	3.43311	82.74	0.859375	82.74	-4.64209
82.84	-4.64404	82.84	-1.5293	82.84	-1.59717	82.84	3.43896	82.84	0.859375	82.84	-4.63623
82.94	-4.64404	82.94	-1.5293	82.94	-1.59717	82.94	3.43408	82.94	0.859375	82.94	-4.63623
83.04	-4.65381	83.04	-1.53906	83.04	-1.59717	83.04	3.43701	83.04	0.859375	83.04	-4.63135
83.14	-4.65381	83.14	-1.53906	83.14	-1.59717	83.14	3.43311	83.14	0.859375	83.14	-4.62451
83.24	-4.66553	83.24	-1.54883	83.24	-1.59717	83.24	3.42725	83.24	0.855469	83.24	-4.62451
83.34	-4.66553	83.34	-1.54883	83.34	-1.59717	83.34	3.43311	83.34	0.849609	83.34	-4.62061
83.44	-4.67529	83.44	-1.54883	83.44	-1.59717	83.44	3.42725	83.44	0.849609	83.44	-4.61084
83.54	-4.67139	83.54	-1.54492	83.54	-1.59717	83.54	3.43311	83.54	0.849609	83.54	-4.59521
83.64	-4.67529	83.64	-1.54297	83.64	-1.59717	83.64	3.42725	83.64	0.839844	83.64	-4.59521
83.74	-4.67529	83.74	-1.54883	83.74	-1.60107	83.74	3.42334	83.74	0.839844	83.74	-4.59131
83.84	-4.68506	83.84	-1.56055	83.84	-1.60693	83.84	3.42725	83.84	0.839844	83.84	-4.58545
83.94	-4.69092	83.94	-1.56055	83.94	-1.60693	83.94	3.43701	83.94	0.839844	83.94	-4.58545
84.04	-4.68506	84.04	-1.57031	84.04	-1.60693	84.04	3.43311	84.04	0.839844	84.04	-4.58154
84.14	-4.69482	84.14	-1.57031	84.14	-1.60693	84.14	3.42725	84.14	0.839844	84.14	-4.56592
84.24	-4.69092	84.24	-1.57031	84.24	-1.60693	84.24	3.43311	84.24	0.830078	84.24	-4.56201
84.34	-4.69482	84.34	-1.57031	84.34	-1.6167	84.34	3.43311	84.34	0.830078	84.34	-4.55615
84.44	-4.69482	84.44	-1.58008	84.44	-1.60693	84.44	3.42725	84.44	0.830078	84.44	-4.55615
84.54	-4.69971	84.54	-1.58008	84.54	-1.60693	84.54	3.43896	84.54	0.830078	84.54	-4.55225
84.64	-4.69287	84.64	-1.58008	84.64	-1.6167	84.64	3.43506	84.64	0.830078	84.64	-4.54639
84.74	-4.70459	84.74	-1.58008	84.74	-1.62061	84.74	3.4292	84.74	0.830078	84.74	-4.55225
84.84	-4.71436	84.84	-1.58008	84.84	-1.62256	84.84	3.42432	84.84	0.820313	84.84	-4.54639
84.94	-4.71045	84.94	-1.58008	84.94	-1.62061	84.94	3.42725	84.94	0.820313	84.94	-4.53174
85.04	-4.71436	85.04	-1.58984	85.04	-1.62646	85.04	3.42334	85.04	0.820313	85.04	-4.5249
85.14	-4.71436	85.14	-1.58984	85.14	-1.62646	85.14	3.42725	85.14	0.820313	85.14	-4.5249
85.24	-4.72021	85.24	-1.58984	85.24	-1.62646	85.24	3.43701	85.24	0.820313	85.24	-4.5249
85.34	-4.72412	85.34	-1.58984	85.34	-1.62646	85.34	3.43311	85.34	0.820313	85.34	-4.521
85.44	-4.72412	85.44	-1.58984	85.44	-1.63037	85.44	3.43311	85.44	0.810547	85.44	-4.51514
85.54	-4.72998	85.54	-1.59961	85.54	-1.646	85.54	3.42725	85.54	0.810547	85.54	-4.51514
85.64	-4.72412	85.64	-1.60352	85.64	-1.646	85.64	3.43311	85.64	0.810547	85.64	-4.51123
85.74	-4.73389	85.74	-1.60938	85.74	-1.646	85.74	3.42725	85.74	0.810547	85.74	-4.50537
85.84	-4.72998	85.84	-1.60938	85.84	-1.646	85.84	3.43311	85.84	0.810547	85.84	-4.50537
85.94	-4.73389	85.94	-1.60547	85.94	-1.6499	85.94	3.42725	85.94	0.796875	85.94	-4.50146
86.04	-4.74561	86.04	-1.60352	86.04	-1.65576	86.04	3.42334	86.04	0.791016	86.04	-4.48193
86.14	-4.7417	86.14	-1.61523	86.14	-1.65576	86.14	3.42725	86.14	0.791016	86.14	-4.47607
86.24	-4.74561	86.24	-1.60938	86.24	-1.65576	86.24	3.43701	86.24	0.791016	86.24	-4.47217
86.34	-4.75537	86.34	-1.61328	86.34	-1.65576	86.34	3.43311	86.34	0.791016	86.34	-4.4624
86.44	-4.76514	86.44	-1.61523	86.44	-1.65576	86.44	3.43408	86.44	0.791016	86.44	-4.45654
86.54	-4.76514	86.54	-1.61328	86.54	-1.65576	86.54	3.43701	86.54	0.791016	86.54	-4.45654
86.64	-4.771	86.64	-1.62891	86.64	-1.65576	86.64	3.44287	86.64	0.78125	86.64	-4.45264
86.74	-4.7749	86.74	-1.62891	86.74	-1.65576	86.74	3.44287	86.74	0.78125	86.74	-4.44678
86.84	-4.78076	86.84	-1.62891	86.84	-1.65576	86.84	3.43311	86.84	0.78125	86.84	-4.44678
86.94	-4.7749	86.94	-1.62891	86.94	-1.65576	86.94	3.43701	86.94	0.78125	86.94	-4.44287
87.04	-4.78467	87.04	-1.62891	87.04	-1.66064	87.04	3.44287	87.04	0.78125	87.04	-4.43701
87.14	-4.78076	87.14	-1.63281	87.14	-1.66748	87.14	3.43701	87.14	0.78125	87.14	-4.44189
87.24	-4.78467	87.24	-1.63477	87.24	-1.67139	87.24	3.44287	87.24	0.78125	87.24	-4.42529
87.34	-4.78467	87.34	-1.62891	87.34	-1.67725	87.34	3.44678	87.34	0.78125	87.34	-4.42529
87.44	-4.7915	87.44	-1.62891	87.44	-1.67725	87.44	3.45459	87.44	0.78125	87.44	-4.42139
87.54	-4.78467	87.54	-1.62891	87.54	-1.69287	87.54	3.45459	87.54	0.776367	87.54	-4.41553
87.64	-4.78467	87.64	-1.62891	87.64	-1.69873	87.64	3.44385	87.64	0.759766	87.64	-4.41553
87.74	-4.79053	87.74	-1.64258	87.74	-1.69873	87.74	3.44678	87.74	0.759766	87.74	-4.41162
87.84	-4.79443	87.84	-1.64844	87.84	-1.69873	87.84	3.45264	87.84	0.759766	87.84	-4.40576
87.94	-4.79053	87.94	-1.64453	87.94	-1.70264	87.94	3.44678	87.94	0.759766	87.94	-4.40186
88.04	-4.79443	88.04	-1.63867	88.04	-1.7085	88.04	3.44287	88.04	0.759766	88.04	-4.396
88.14	-4.79443	88.14	-1.63867	88.14	-1.7085	88.14	3.44678	88.14	0.759766	88.14	-4.40186
88.24	-4.8042	88.24	-1.64258	88.24	-1.7085	88.24	3.44287	88.24	0.748047	88.24	-4.396
88.34	-4.81006	88.34	-1.66016	88.34	-1.7085	88.34	3.43701	88.34	0.748047	88.34	-4.39209
88.44	-4.81396	88.44	-1.66016	88.44	-1.7085	88.44	3.44678	88.44	0.75293	88.44	-4.38623
88.54	-4.81006	88.54	-1.65625	88.54	-1.7085	88.54	3.44287	88.54	0.754883	88.54	-4.38232
88.64	-4.81396	88.64	-1.6543	88.64	-1.7085	88.64	3.43701	88.64	0.748047	88.64	-4.37256
88.74	-4.81396	88.74	-1.66016	88.74	-1.7085	88.74	3.44287	88.74	0.748047	88.74	-4.3667
88.84	-4.82178	88.84	-1.66016	88.84	-1.71826	88.84	3.43311	88.84	0.748047	88.84	-4.3667
88.94	-4.82568	88.94	-1.66992	88.94	-1.71826	88.94	3.42725	88.94	0.748047	88.94	-4.37158
89.04	-4.83154	89.04	-1.66992	89.04	-1.71826	89.04	3.42725	89.04	0.748047	89.04	-4.36475
89.14	-4.82568	89.14	-1.67969	89.14	-1.71826	89.14	3.42334	89.14	0.743164	89.14	-4.36084
89.24	-4.83154	89.24	-1.67969	89.24	-1.73193	89.24	3.41748	89.24	0.75	89.24	-4.35498
89.34	-4.83545	89.34	-1.67969	89.34	-1.73779	89.34	3.41357	89.34	0.75	89.34	-4.36084
89.44	-4.83545	89.44	-1.68945	89.44	-1.73779	89.44	3.40771	89.44	0.740234	89.44	-4.35107
89.54	-4.84521	89.54	-1.68945	89.54	-1.73779	89.54	3.39307	89.54	0.740234	89.54	-4.34521
89.64	-4.84521	89.64	-1.69922	89.64	-1.73779	89.64	3.396	89.64	0.740234	89.64	-4.35107
89.74	-4.8501	89.74	-1.69531	89.74	-1.73779	89.74	3.38623	89.74	0.740234	89.74	-4.34521
89.84	-4.84326	89.84	-1.68945	89.84	-1.74756	89.84	3.39209	89.84	0.740234	89.84	-4.34521
89.94	-4.85303	89.94	-1.69922	89.94	-1.75146	89.94	3.38623	89.94	0.734375	89.94	-4.34131
90.04	-4.86084	90.04	-1.69922	90.04	-1.75732	90.04	3.38623	90.04	0.740234	90.04	-4.33545
90.14	-4.85498	90.14	-1.69922	90.14	-1.76709	90.14	3.38623	90.14	0.740234	90.14	-4.34326
90.24	-4.86475	90.24	-1.70898	90.24	-1.76709	90.24	3.38623	90.24	0.740234	90.24	-4.3335
90.34	-4.87451	90.34	-1.70898	90.34	-1.76709	90.34	3.38232	90.34	0.730469	90.34	-4.31592
90.44	-4.87061	90.44	-1.71875	90.44	-1.76709	90.44	3.37646	90.44	0.730469	90.44	-4.32275
90.54	-4.87451	90.54	-1.71875	90.54	-1.78076	90.54	3.37646	90.54	0.730469	90.54	-4.31592
90.64	-4.88428	90.64	-1.71875	90.64	-1.78662	90.64	3.37256	90.64	0.720703	90.64	-4.31592
90.74	-4.88037	90.74	-1.72852	90.74	-1.78662	90.74	3.3667	90.74	0.720703	90.74	-4.31201
90.84	-4.87451	90.84	-1.72852	90.84	-1.78662	90.84	3.36279	90.84	0.720703	90.84	-4.30225
90.94	-4.88428	90.94	-1.72461	90.94	-1.78662	90.94	3.34717	90.94	0.720703	90.94	-4.30615
91.04	-4.89014	91.04	-1.71875	91.04	-1.78662	91.04	3.35693	91.04	0.710938	91.04	-4.30225
91.14	-4.89404	91.14	-1.71875	91.14	-1.78662	91.14	3.35693	91.14	0.710938	91.14	-4.29248
91.24	-4.89404	91.24	-1.73047	91.24	-1.78662	91.24	3.35693	91.24	0.710938	91.24	-4.28662
91.34	-4.8999	91.34	-1.73047	91.34	-1.79639	91.34	3.35693	91.34	0.710938	91.34	-4.28271
91.44	-4.89404	91.44	-1.73047	91.44	-1.79639	91.44	3.35303	91.44	0.710938	91.44	-4.27295
91.54	-4.89404	91.54	-1.74414	91.54	-1.79639	91.54	3.34717	91.54	0.710938	91.54	-4.26709
91.64	-4.89404	91.64	-1.74609	91.64	-1.79639	91.64	3.3374	91.64	0.701172	91.64	-4.27295
91.74	-4.90186	91.74	-1.74023	91.74	-1.80029	91.74	3.3374	91.74	0.701172	91.74	-4.26709
91.84	-4.896	91.84	-1.75	91.84	-1.81592	91.84	3.3335	91.84	0.701172	91.84	-4.26318
91.94	-4.90576	91.94	-1.75	91.94	-1.81592	91.94	3.31787	91.94	0.701172	91.94	-4.25732
92.04	-4.91162	92.04	-1.75	92.04	-1.81592	92.04	3.31787	92.04	0.701172	92.04	-4.25732
92.14	-4.90576	92.14	-1.75977	92.14	-1.81592	92.14	3.32764	92.14	0.689453	92.14	-4.25244
92.24	-4.91553	92.24	-1.76367	92.24	-1.81592	92.24	3.32764	92.24	0.689453	92.24	-4.24561
92.34	-4.91064	92.34	-1.76563	92.34	-1.82764	92.34	3.32764	92.34	0.689453	92.34	-4.2417
92.44	-4.91357	92.44	-1.75977	92.44	-1.82764	92.44	3.32764	92.44	0.689453	92.44	-4.23584
92.54	-4.91357	92.54	-1.76953	92.54	-1.82764	92.54	3.32373	92.54	0.689453	92.54	-4.23193
92.64	-4.92334	92.64	-1.76953	92.64	-1.82764	92.64	3.31787	92.64	0.679688	92.64	-4.22607
92.74	-4.91943	92.74	-1.76953	92.74	-1.82764	92.74	3.31787	92.74	0.679688	92.74	-4.22607
92.84	-4.92334	92.84	-1.7793	92.84	-1.82764	92.84	3.31787	92.84	0.679688	92.84	-4.22217
92.94	-4.92334	92.94	-1.7793	92.94	-1.84229	92.94	3.31787	92.94	0.679688	92.94	-4.21631
93.04	-4.93311	93.04	-1.78906	93.04	-1.84424	93.04	3.31787	93.04	0.666016	93.04	-4.2124
93.14	-4.93311	93.14	-1.78906	93.14	-1.85205	93.14	3.31787	93.14	0.660156	93.14	-4.20654
93.24	-4.9292	93.24	-1.79492	93.24	-1.854	93.24	3.31787	93.24	0.664063	93.24	-4.20264
93.34	-4.93506	93.34	-1.79297	93.34	-1.84717	93.34	3.31299	93.34	0.65625	93.34	-4.19678
93.44	-4.94482	93.44	-1.79883	93.44	-1.84717	93.44	3.31592	93.44	0.650391	93.44	-4.19287
93.54	-4.94092	93.54	-1.79883	93.54	-1.85693	93.54	3.31592	93.54	0.654297	93.54	-4.18701
93.64	-4.94482	93.64	-1.80664	93.64	-1.85693	93.64	3.31592	93.64	0.650391	93.64	-4.18311
93.74	-4.94482	93.74	-1.80078	93.74	-1.85693	93.74	3.31201	93.74	0.650391	93.74	-4.17725
93.84	-4.95459	93.84	-1.80078	93.84	-1.85693	93.84	3.30615	93.84	0.650391	93.84	-4.17236
93.94	-4.95459	93.94	-1.81055	93.94	-1.86182	93.94	3.30615	93.94	0.654297	93.94	-4.16553
94.04	-4.96045	94.04	-1.81445	94.04	-1.87842	94.04	3.31201	94.04	0.660156	94.04	-4.16553
94.14	-4.95459	94.14	-1.82031	94.14	-1.87842	94.14	3.30615	94.14	0.65625	94.14	-4.16162
94.24	-4.95459	94.24	-1.83008	94.24	-1.87842	94.24	3.30615	94.24	0.654297	94.24	-4.15576
94.34	-4.96436	94.34	-1.83008	94.34	-1.87842	94.34	3.30615	94.34	0.650391	94.34	-4.15186
94.44	-4.96436	94.44	-1.83008	94.44	-1.87842	94.44	3.30615	94.44	0.650391	94.44	-4.146
94.54	-4.96436	94.54	-1.83008	94.54	-1.87842	94.54	3.31396	94.54	0.646484	94.54	-4.146
94.64	-4.97412	94.64	-1.83008	94.64	-1.87842	94.64	3.30811	94.64	0.644531	94.64	-4.13232
94.74	-4.97412	94.74	-1.82617	94.74	-1.87842	94.74	3.30811	94.74	0.640625	94.74	-4.12646
94.84	-4.97021	94.84	-1.82422	94.84	-1.87842	94.84	3.31396	94.84	0.640625	94.84	-4.12256
94.94	-4.96436	94.94	-1.83008	94.94	-1.88232	94.94	3.30811	94.94	0.636719	94.94	-4.1167
95.04	-4.97412	95.04	-1.83984	95.04	-1.88818	95.04	3.31787	95.04	0.621094	95.04	-4.1167
95.14	-4.97412	95.14	-1.83984	95.14	-1.88818	95.14	3.31396	95.14	0.621094	95.14	-4.11279
95.24	-4.97412	95.24	-1.83984	95.24	-1.88818	95.24	3.30811	95.24	0.621094	95.24	-4.09717
95.34	-4.98584	95.34	-1.83984	95.34	-1.88818	95.34	3.3042	95.34	0.621094	95.34	-4.09326
95.44	-4.98584	95.44	-1.83984	95.44	-1.88818	95.44	3.30811	95.44	0.621094	95.44	-4.0835
95.54	-4.98193	95.54	-1.83984	95.54	-1.89209	95.54	3.30811	95.54	0.621094	95.54	-4.07764
95.64	-4.98584	95.64	-1.83984	95.64	-1.90771	95.64	3.3042	95.64	0.621094	95.64	-4.07764
95.74	-4.98584	95.74	-1.83984	95.74	-1.90771	95.74	3.30811	95.74	0.621094	95.74	-4.07275
95.84	-4.9917	95.84	-1.84961	95.84	-1.90771	95.84	3.30322	95.84	0.621094	95.84	-4.06592
95.94	-4.98584	95.94	-1.84961	95.94	-1.90771	95.94	3.30615	95.94	0.621094	95.94	-4.06592
96.04	-4.99561	96.04	-1.84961	96.04	-1.91162	96.04	3.30615	96.04	0.621094	96.04	-4.06201
96.14	-4.99561	96.14	-1.84961	96.14	-1.91748	96.14	3.30615	96.14	0.621094	96.14	-4.05615
96.24	-4.9917	96.24	-1.84961	96.24	-1.91748	96.24	3.30615	96.24	0.621094	96.24	-4.04053
96.34	-4.99561	96.34	-1.84961	96.34	-1.91748	96.34	3.31201	96.34	0.611328	96.34	-4.03467
96.44	-4.99561	96.44	-1.85938	96.44	-1.92725	96.44	3.30615	96.44	0.611328	96.44	-4.03467
96.54	-5.00537	96.54	-1.85938	96.54	-1.91748	96.54	3.30615	96.54	0.611328	96.54	-4.021
96.64	-5.00537	96.64	-1.85938	96.64	-1.92725	96.64	3.31592	96.64	0.607422	96.64	-4.01514
96.74	-5.00537	96.74	-1.85938	96.74	-1.92725	96.74	3.31592	96.74	0.605469	96.74	-4.01514
96.84	-5.01514	96.84	-1.86914	96.84	-1.92725	96.84	3.31592	96.84	0.607422	96.84	-4.00146
96.94	-5.01025	96.94	-1.86914	96.94	-1.93115	96.94	3.31201	96.94	0.601563	96.94	-3.99561
97.04	-5.01318	97.04	-1.86914	97.04	-1.93701	97.04	3.31592	97.04	0.589844	97.04	-3.99561
97.14	-5.01318	97.14	-1.87891	97.14	-1.93701	97.14	3.31201	97.14	0.589844	97.14	-3.98193
97.24	-5.02295	97.24	-1.87891	97.24	-1.94678	97.24	3.30615	97.24	0.589844	97.24	-3.97607
97.34	-5.01904	97.34	-1.87891	97.34	-1.94678	97.34	3.30615	97.34	0.589844	97.34	-3.9624
97.44	-5.01318	97.44	-1.87891	97.44	-1.94678	97.44	3.31396	97.44	0.589844	97.44	-3.95654
97.54	-5.021	97.54	-1.89063	97.54	-1.94678	97.54	3.30811	97.54	0.584961	97.54	-3.95264
97.64	-5.01514	97.64	-1.89063	97.64	-1.95068	97.64	3.30811	97.64	0.568359	97.64	-3.94678
97.74	-5.0249	97.74	-1.89063	97.74	-1.95264	97.74	3.3042	97.74	0.583008	97.74	-3.94287
97.84	-5.0249	97.84	-1.89063	97.84	-1.95068	97.84	3.29834	97.84	0.584961	97.84	-3.92725
97.94	-5.03467	97.94	-1.89063	97.94	-1.95654	97.94	3.30811	97.94	0.578125	97.94	-3.92725
98.04	-5.03076	98.04	-1.89063	98.04	-1.95654	98.04	3.3042	98.04	0.568359	98.04	-3.92236
98.14	-5.0249	98.14	-1.89063	98.14	-1.96631	98.14	3.29834	98.14	0.568359	98.14	-3.91553
98.24	-5.04443	98.24	-1.89063	98.24	-1.96631	98.24	3.29834	98.24	0.568359	98.24	-3.90186
98.34	-5.04443	98.34	-1.89063	98.34	-1.97021	98.34	3.29443	98.34	0.573242	98.34	-3.896
98.44	-5.0542	98.44	-1.89063	98.44	-1.97607	98.44	3.29834	98.44	0.580078	98.44	-3.89209
98.54	-5.05029	98.54	-1.89063	98.54	-1.97607	98.54	3.29443	98.54	0.580078	98.54	-3.88623
98.64	-5.04443	98.64	-1.89063	98.64	-1.97607	98.64	3.28857	98.64	0.580078	98.64	-3.88232
98.74	-5.0542	98.74	-1.89063	98.74	-1.98779	98.74	3.28369	98.74	0.580078	98.74	-3.8667
98.84	-5.0542	98.84	-1.89453	98.84	-1.98779	98.84	3.27686	98.84	0.580078	98.84	-3.86279
98.94	-5.06006	98.94	-1.90625	98.94	-1.98779	98.94	3.28271	98.94	0.580078	98.94	-3.85693
99.04	-5.0542	99.04	-1.89063	99.04	-1.98779	99.04	3.27686	99.04	0.580078	99.04	-3.84131
99.14	-5.06592	99.14	-1.90039	99.14	-1.9917	99.14	3.27686	99.14	0.580078	99.14	-3.83545
99.24	-5.06201	99.24	-1.9043	99.24	-1.99756	99.24	3.27295	99.24	0.580078	99.24	-3.83154
99.34	-5.05615	99.34	-1.91016	99.34	-1.99756	99.34	3.26709	99.34	0.580078	99.34	-3.81592
99.44	-5.06592	99.44	-1.90625	99.44	-1.99756	99.44	3.27295	99.44	0.580078	99.44	-3.81592
99.54	-5.06592	99.54	-1.9043	99.54	-1.99756	99.54	3.26709	99.54	0.570313	99.54	-3.80225
99.64	-5.06592	99.64	-1.91016	99.64	-1.99756	99.64	3.26318	99.64	0.570313	99.64	-3.79639
99.74	-5.06592	99.74	-1.91016	99.74	-2.00146	99.74	3.25732	99.74	0.570313	99.74	-3.7915
99.84	-5.07178	99.84	-1.91016	99.84	-2.01709	99.84	3.25342	99.84	0.570313	99.84	-3.7749
99.94	-5.06592	99.94	-1.91602	99.94	-2.01709	99.94	3.25732	99.94	0.570313	99.94	-3.7749
100.04	-5.07568	100.04	-1.91016	100.04	-2.01709	100.04	3.25342	100.04	0.555664	100.04	-3.76514
100.14	-5.07568	100.14	-1.90039	100.14	-2.01709	100.14	3.24756	100.14	0.548828	100.14	-3.76123
100.24	-5.08057	100.24	-1.91016	100.24	-2.01709	100.24	3.25732	100.24	0.548828	100.24	-3.73584
100.34	-5.07373	100.34	-1.91016	100.34	-2.02686	100.34	3.25732	100.34	0.548828	100.34	-3.73584
100.44	-5.07373	100.44	-1.91016	100.44	-2.02686	100.44	3.26318	100.44	0.558594	100.44	-3.72217
100.54	-5.07959	100.54	-1.92383	100.54	-2.02686	100.54	3.25732	100.54	0.558594	100.54	-3.71631
100.64	-5.0835	100.64	-1.92969	100.64	-2.03174	100.64	3.25732	100.64	0.558594	100.64	-3.70264
100.74	-5.0835	100.74	-1.92969	100.74	-2.03857	100.74	3.25244	100.74	0.554688	100.74	-3.69678
100.84	-5.07959	100.84	-1.92969	100.84	-2.03857	100.84	3.25732	100.84	0.548828	100.84	-3.68506
100.94	-5.0835	100.94	-1.92969	100.94	-2.03857	100.94	3.25732	100.94	0.552734	100.94	-3.67529
101.04	-5.09521	101.04	-1.92969	101.04	-2.04834	101.04	3.25342	101.04	0.554688	101.04	-3.66553
101.14	-5.09521	101.14	-1.92969	101.14	-2.04834	101.14	3.24756	101.14	0.558594	101.14	-3.66162
101.24	-5.09521	101.24	-1.92969	101.24	-2.04834	101.24	3.25342	101.24	0.558594	101.24	-3.646
101.34	-5.09131	101.34	-1.92969	101.34	-2.04834	101.34	3.24756	101.34	0.558594	101.34	-3.63623
101.44	-5.09131	101.44	-1.92969	101.44	-2.06201	101.44	3.24365	101.44	0.558594	101.44	-3.62646
101.54	-5.08545	101.54	-1.92969	101.54	-2.06787	101.54	3.23779	101.54	0.558594	101.54	-3.62256
101.64	-5.08545	101.64	-1.93945	101.64	-2.06787	101.64	3.24756	101.64	0.548828	101.64	-3.60693
101.74	-5.08545	101.74	-1.93945	101.74	-2.06787	101.74	3.24365	101.74	0.548828	101.74	-3.60693
101.84	-5.09521	101.84	-1.93945	101.84	-2.06787	101.84	3.24756	101.84	0.548828	101.84	-3.59717
101.94	-5.09521	101.94	-1.93359	101.94	-2.06787	101.94	3.24365	101.94	0.544922	101.94	-3.59717
102.04	-5.09131	102.04	-1.93945	102.04	-2.06787	102.04	3.23779	102.04	0.539063	102.04	-3.58154
102.14	-5.08545	102.14	-1.93945	102.14	-2.06787	102.14	3.23389	102.14	0.539063	102.14	-3.56592
102.24	-5.09131	102.24	-1.93945	102.24	-2.07178	102.24	3.22803	102.24	0.539063	102.24	-3.56592
102.34	-5.08545	102.34	-1.94922	102.34	-2.0874	102.34	3.23389	102.34	0.539063	102.34	-3.55615
102.44	-5.08545	102.44	-1.94922	102.44	-2.0835	102.44	3.22314	102.44	0.544922	102.44	-3.55225
102.54	-5.08545	102.54	-1.94922	102.54	-2.07764	102.54	3.21631	102.54	0.529297	102.54	-3.53662
102.64	-5.09521	102.64	-1.94922	102.64	-2.07764	102.64	3.22607	102.64	0.529297	102.64	-3.53662
102.74	-5.09131	102.74	-1.94922	102.74	-2.08154	102.74	3.22217	102.74	0.542969	102.74	-3.52197
102.84	-5.08545	102.84	-1.94922	102.84	-2.0874	102.84	3.22607	102.84	0.544922	102.84	-3.50537
102.94	-5.09521	102.94	-1.94922	102.94	-2.0874	102.94	3.22217	102.94	0.539063	102.94	-3.49561
103.04	-5.09521	103.04	-1.95313	103.04	-2.08154	103.04	3.21631	103.04	0.539063	103.04	-3.48584
103.14	-5.09521	103.14	-1.95898	103.14	-2.0874	103.14	3.22217	103.14	0.539063	103.14	-3.47412
103.24	-5.1001	103.24	-1.95898	103.24	-2.09131	103.24	3.21631	103.24	0.539063	103.24	-3.47412
103.34	-5.09326	103.34	-1.95898	103.34	-2.09717	103.34	3.21631	103.34	0.539063	103.34	-3.46436
103.44	-5.09326	103.44	-1.95898	103.44	-2.09717	103.44	3.22412	103.44	0.539063	103.44	-3.46436
103.54	-5.09326	103.54	-1.95898	103.54	-2.10693	103.54	3.21826	103.54	0.539063	103.54	-3.45068
103.64	-5.09326	103.64	-1.95898	103.64	-2.10107	103.64	3.21436	103.64	0.539063	103.64	-3.43506
103.74	-5.10303	103.74	-1.96875	103.74	-2.10693	103.74	3.2085	103.74	0.539063	103.74	-3.42529
103.84	-5.10303	103.84	-1.96875	103.84	-2.1167	103.84	3.20459	103.84	0.539063	103.84	-3.42529
103.94	-5.10303	103.94	-1.96875	103.94	-2.10693	103.94	3.2085	103.94	0.539063	103.94	-3.41162
104.04	-5.09912	104.04	-1.97266	104.04	-2.1167	104.04	3.20459	104.04	0.539063	104.04	-3.396
104.14	-5.09326	104.14	-1.97852	104.14	-2.12061	104.14	3.19873	104.14	0.539063	104.14	-3.38623
104.24	-5.10303	104.24	-1.97852	104.24	-2.1167	104.24	3.2085	104.24	0.535156	104.24	-3.37646
104.34	-5.10303	104.34	-1.97852	104.34	-2.1167	104.34	3.20459	104.34	0.529297	104.34	-3.36475
104.44	-5.09912	104.44	-1.97852	104.44	-2.12061	104.44	3.19873	104.44	0.529297	104.44	-3.36084
104.54	-5.09326	104.54	-1.98828	104.54	-2.12646	104.54	3.19873	104.54	0.529297	104.54	-3.34521
104.64	-5.08936	104.64	-1.98828	104.64	-2.12646	104.64	3.20361	104.64	0.529297	104.64	-3.33545
104.74	-5.0835	104.74	-1.98828	104.74	-2.12646	104.74	3.19678	104.74	0.529297	104.74	-3.32568
104.84	-5.09521	104.84	-1.98828	104.84	-2.13135	104.84	3.20654	104.84	0.525391	104.84	-3.31592
104.94	-5.09521	104.94	-1.98828	104.94	-2.13818	104.94	3.20264	104.94	0.519531	104.94	-3.30615
105.04	-5.09521	105.04	-1.98828	105.04	-2.13818	105.04	3.20264	105.04	0.519531	105.04	-3.29639
105.14	-5.09521	105.14	-1.98828	105.14	-2.14209	105.14	3.20654	105.14	0.519531	105.14	-3.29639
105.24	-5.10107	105.24	-1.99316	105.24	-2.14795	105.24	3.20654	105.24	0.529297	105.24	-3.28662
105.34	-5.09521	105.34	-2	105.34	-2.14795	105.34	3.20264	105.34	0.529297	105.34	-3.2749
105.44	-5.09521	105.44	-2	105.44	-2.14209	105.44	3.20654	105.44	0.525391	105.44	-3.2749
105.54	-5.10107	105.54	-2	105.54	-2.15771	105.54	3.20264	105.54	0.519531	105.54	-3.271
105.64	-5.09521	105.64	-2	105.64	-2.14795	105.64	3.20654	105.64	0.519531	105.64	-3.25537
105.74	-5.09521	105.74	-1.99023	105.74	-2.15771	105.74	3.20264	105.74	0.519531	105.74	-3.25537
105.84	-5.10498	105.84	-2.00391	105.84	-2.15771	105.84	3.19678	105.84	0.515625	105.84	-3.25537
105.94	-5.10498	105.94	-2.00977	105.94	-2.14795	105.94	3.2085	105.94	0.509766	105.94	-3.2417
106.04	-5.10107	106.04	-2.00977	106.04	-2.14795	106.04	3.20459	106.04	0.509766	106.04	-3.23584
106.14	-5.09912	106.14	-2.00391	106.14	-2.15186	106.14	3.19873	106.14	0.521484	106.14	-3.22607
106.24	-5.11084	106.24	-2.01953	106.24	-2.15771	106.24	3.19482	106.24	0.521484	106.24	-3.22607
106.34	-5.10498	106.34	-2.01953	106.34	-2.15771	106.34	3.18896	106.34	0.521484	106.34	-3.2124
106.44	-5.11084	106.44	-2.01953	106.44	-2.15771	106.44	3.19385	106.44	0.521484	106.44	-3.20654
106.54	-5.10498	106.54	-2.01953	106.54	-2.15771	106.54	3.18701	106.54	0.521484	106.54	-3.20654
106.64	-5.10498	106.64	-2.01953	106.64	-2.15771	106.64	3.18701	106.64	0.516602	106.64	-3.19678
106.74	-5.10107	106.74	-2.01953	106.74	-2.16162	106.74	3.19287	106.74	0.509766	106.74	-3.19287
106.84	-5.10498	106.84	-2.01953	106.84	-2.16748	106.84	3.18701	106.84	0.509766	106.84	-3.18701
106.94	-5.1001	106.94	-2.0293	106.94	-2.16748	106.94	3.18701	106.94	0.509766	106.94	-3.17725
107.04	-5.09326	107.04	-2.02344	107.04	-2.16748	107.04	3.18311	107.04	0.509766	107.04	-3.16748
107.14	-5.10303	107.14	-2.03906	107.14	-2.17139	107.14	3.17725	107.14	0.505859	107.14	-3.16748
107.24	-5.10303	107.24	-2.03906	107.24	-2.18701	107.24	3.17334	107.24	0.488281	107.24	-3.16748
107.34	-5.09912	107.34	-2.03516	107.34	-2.18701	107.34	3.16748	107.34	0.488281	107.34	-3.15186
107.44	-5.10498	107.44	-2.03906	107.44	-2.18701	107.44	3.17725	107.44	0.488281	107.44	-3.146
107.54	-5.11475	107.54	-2.04297	107.54	-2.18701	107.54	3.17334	107.54	0.488281	107.54	-3.146
107.64	-5.11475	107.64	-2.04492	107.64	-2.18701	107.64	3.16748	107.64	0.488281	107.64	-3.13623
107.74	-5.12061	107.74	-2.04297	107.74	-2.19092	107.74	3.17334	107.74	0.488281	107.74	-3.13135
107.84	-5.11084	107.84	-2.04883	107.84	-2.19678	107.84	3.16748	107.84	0.484375	107.84	-3.12451
107.94	-5.11475	107.94	-2.04883	107.94	-2.19678	107.94	3.16357	107.94	0.478516	107.94	-3.11084
108.04	-5.11475	108.04	-2.04883	108.04	-2.19678	108.04	3.16748	108.04	0.478516	108.04	-3.10498
108.14	-5.11084	108.14	-2.04883	108.14	-2.19678	108.14	3.16357	108.14	0.478516	108.14	-3.10498
108.24	-5.10498	108.24	-2.06055	108.24	-2.20654	108.24	3.14795	108.24	0.478516	108.24	-3.10107
108.34	-5.11475	108.34	-2.06055	108.34	-2.20654	108.34	3.14795	108.34	0.478516	108.34	-3.09521
108.44	-5.12061	108.44	-2.06055	108.44	-2.20654	108.44	3.15283	108.44	0.46875	108.44	-3.08154
108.54	-5.11475	108.54	-2.06055	108.54	-2.21045	108.54	3.146	108.54	0.464844	108.54	-3.07568
108.64	-5.11084	108.64	-2.06055	108.64	-2.21631	108.64	3.146	108.64	0.458984	108.64	-3.07568
108.74	-5.11475	108.74	-2.06055	108.74	-2.22607	108.74	3.14209	108.74	0.46875	108.74	-3.07568
108.84	-5.11084	108.84	-2.07031	108.84	-2.22607	108.84	3.13623	108.84	0.458984	108.84	-3.07568
108.94	-5.11475	108.94	-2.07422	108.94	-2.22607	108.94	3.13623	108.94	0.455078	108.94	-3.07178
109.04	-5.11475	109.04	-2.07031	109.04	-2.23584	109.04	3.13232	109.04	0.449219	109.04	-3.06592
109.14	-5.12158	109.14	-2.07617	109.14	-2.23584	109.14	3.12646	109.14	0.449219	109.14	-3.05615
109.24	-5.11475	109.24	-2.07031	109.24	-2.23584	109.24	3.12646	109.24	0.449219	109.24	-3.05615
109.34	-5.12061	109.34	-2.07422	109.34	-2.23584	109.34	3.12256	109.34	0.449219	109.34	-3.05615
109.44	-5.11475	109.44	-2.08008	109.44	-2.24756	109.44	3.1167	109.44	0.445313	109.44	-3.06201
109.54	-5.12061	109.54	-2.08008	109.54	-2.24756	109.54	3.1167	109.54	0.439453	109.54	-3.05615
109.64	-5.11475	109.64	-2.08008	109.64	-2.25244	109.64	3.12646	109.64	0.439453	109.64	-3.05615
109.74	-5.12061	109.74	-2.08008	109.74	-2.26904	109.74	3.12256	109.74	0.439453	109.74	-3.05615
109.84	-5.12451	109.84	-2.08008	109.84	-2.26904	109.84	3.1167	109.84	0.435547	109.84	-3.05615
109.94	-5.12061	109.94	-2.08984	109.94	-2.26904	109.94	3.1167	109.94	0.429688	109.94	-3.05225
110.04	-5.11475	110.04	-2.08984	110.04	-2.26904	110.04	3.1167	110.04	0.429688	110.04	-3.04639
110.14	-5.12061	110.14	-2.08594	110.14	-2.27881	110.14	3.11279	110.14	0.429688	110.14	-3.04639
110.24	-5.12451	110.24	-2.08008	110.24	-2.27881	110.24	3.10693	110.24	0.429688	110.24	-3.05225
110.34	-5.13037	110.34	-2.08008	110.34	-2.27881	110.34	3.10303	110.34	0.429688	110.34	-3.04639
110.44	-5.12451	110.44	-2.08008	110.44	-2.28857	110.44	3.09717	110.44	0.429688	110.44	-3.04639
110.54	-5.13037	110.54	-2.08008	110.54	-2.28857	110.54	3.09717	110.54	0.429688	110.54	-3.04639
110.64	-5.11963	110.64	-2.08008	110.64	-2.28857	110.64	3.09326	110.64	0.416016	110.64	-3.0415
110.74	-5.12451	110.74	-2.08398	110.74	-2.29834	110.74	3.0874	110.74	0.410156	110.74	-3.03467
110.84	-5.13037	110.84	-2.08984	110.84	-2.29834	110.84	3.0874	110.84	0.410156	110.84	-3.04053
110.94	-5.13037	110.94	-2.08984	110.94	-2.29834	110.94	3.07373	110.94	0.410156	110.94	-3.03467
111.04	-5.12451	111.04	-2.09961	111.04	-2.29834	111.04	3.06787	111.04	0.410156	111.04	-3.03076
111.14	-5.12061	111.14	-2.09961	111.14	-2.30811	111.14	3.06787	111.14	0.410156	111.14	-3.0249
111.24	-5.12061	111.24	-2.09961	111.24	-2.31201	111.24	3.06787	111.24	0.410156	111.24	-3.021
111.34	-5.12061	111.34	-2.10547	111.34	-2.31396	111.34	3.06787	111.34	0.410156	111.34	-3.01514
111.44	-5.12451	111.44	-2.09961	111.44	-2.30811	111.44	3.06787	111.44	0.40625	111.44	-3.0249
111.54	-5.13037	111.54	-2.09961	111.54	-2.31201	111.54	3.06787	111.54	0.404297	111.54	-3.021
111.64	-5.12061	111.64	-2.11328	111.64	-2.31787	111.64	3.06787	111.64	0.410156	111.64	-3.01514
111.74	-5.12451	111.74	-2.11523	111.74	-2.32764	111.74	3.06299	111.74	0.40625	111.74	-3.01514
111.84	-5.12061	111.84	-2.10938	111.84	-2.32764	111.84	3.05615	111.84	0.400391	111.84	-3.01514
111.94	-5.12158	111.94	-2.10938	111.94	-2.32764	111.94	3.05615	111.94	0.400391	111.94	-3.01123
112.04	-5.11475	112.04	-2.10938	112.04	-2.32764	112.04	3.05615	112.04	0.400391	112.04	-3.01709
112.14	-5.11475	112.14	-2.10938	112.14	-2.34131	112.14	3.05225	112.14	0.400391	112.14	-3.01709
112.24	-5.12061	112.24	-2.10938	112.24	-2.34717	112.24	3.04639	112.24	0.400391	112.24	-3.01709
112.34	-5.11084	112.34	-2.10938	112.34	-2.34717	112.34	3.04248	112.34	0.390625	112.34	-3.01318
112.44	-5.11475	112.44	-2.10938	112.44	-2.35107	112.44	3.03662	112.44	0.390625	112.44	-3.01709
112.54	-5.11475	112.54	-2.11914	112.54	-2.36865	112.54	3.03662	112.54	0.385742	112.54	-3.01709
112.64	-5.11084	112.64	-2.11914	112.64	-2.36865	112.64	3.03271	112.64	0.378906	112.64	-3.02686
112.74	-5.11475	112.74	-2.11914	112.74	-2.36865	112.74	3.02686	112.74	0.383789	112.74	-3.02295
112.84	-5.11084	112.84	-2.11914	112.84	-2.36865	112.84	3.02686	112.84	0.385742	112.84	-3.01709
112.94	-5.11475	112.94	-2.11914	112.94	-2.36865	112.94	3.02295	112.94	0.378906	112.94	-3.02197
113.04	-5.11084	113.04	-2.11914	113.04	-2.37256	113.04	3.01709	113.04	0.378906	113.04	-3.01514
113.14	-5.10498	113.14	-2.11914	113.14	-2.37842	113.14	3.01318	113.14	0.383789	113.14	-3.0249
113.24	-5.11475	113.24	-2.11914	113.24	-2.37842	113.24	3.00732	113.24	0.385742	113.24	-3.03076
113.34	-5.11084	113.34	-2.11914	113.34	-2.37842	113.34	3.01709	113.34	0.378906	113.34	-3.0249
113.44	-5.11475	113.44	-2.11914	113.44	-2.38232	113.44	3.01318	113.44	0.378906	113.44	-3.021
113.54	-5.12061	113.54	-2.12891	113.54	-2.38818	113.54	3.00732	113.54	0.378906	113.54	-3.0249
113.64	-5.11475	113.64	-2.12891	113.64	-2.38818	113.64	3.00732	113.64	0.378906	113.64	-3.0249
113.74	-5.12158	113.74	-2.12891	113.74	-2.38818	113.74	3.00342	113.74	0.375	113.74	-3.0249
113.84	-5.11475	113.84	-2.12891	113.84	-2.39209	113.84	3.00732	113.84	0.369141	113.84	-3.03076
113.94	-5.11084	113.94	-2.12891	113.94	-2.39795	113.94	3.00732	113.94	0.369141	113.94	-3.02881
114.04	-5.11475	114.04	-2.13281	114.04	-2.40186	114.04	3.00244	114.04	0.369141	114.04	-3.04248
114.14	-5.11475	114.14	-2.13867	114.14	-2.40771	114.14	2.99561	114.14	0.369141	114.14	-3.03662
114.24	-5.11084	114.24	-2.13867	114.24	-2.40771	114.24	3.00732	114.24	0.369141	114.24	-3.04248
114.34	-5.11084	114.34	-2.13867	114.34	-2.41162	114.34	3.00732	114.34	0.369141	114.34	-3.03662
114.44	-5.10498	114.44	-2.14258	114.44	-2.41748	114.44	3.00342	114.44	0.369141	114.44	-3.04639
114.54	-5.10107	114.54	-2.14844	114.54	-2.40576	114.54	2.99756	114.54	0.369141	114.54	-3.05225
114.64	-5.10498	114.64	-2.14844	114.64	-2.40576	114.64	2.99756	114.64	0.369141	114.64	-3.04639
114.74	-5.10107	114.74	-2.14844	114.74	-2.40576	114.74	2.99365	114.74	0.369141	114.74	-3.05615
114.84	-5.09521	114.84	-2.14844	114.84	-2.40576	114.84	2.99756	114.84	0.369141	114.84	-3.05225
114.94	-5.10107	114.94	-2.14844	114.94	-2.42236	114.94	2.99365	114.94	0.369141	114.94	-3.05615
115.04	-5.09521	115.04	-2.16016	115.04	-2.41748	115.04	2.98779	115.04	0.378906	115.04	-3.05225
115.14	-5.10107	115.14	-2.16016	115.14	-2.41748	115.14	2.99756	115.14	0.378906	115.14	-3.05615
115.24	-5.09521	115.24	-2.16016	115.24	-2.41748	115.24	2.99365	115.24	0.369141	115.24	-3.05225
115.34	-5.1001	115.34	-2.16016	115.34	-2.42139	115.34	2.98779	115.34	0.365234	115.34	-3.05615
115.44	-5.09326	115.44	-2.16016	115.44	-2.42725	115.44	2.98779	115.44	0.359375	115.44	-3.05615
115.54	-5.08936	115.54	-2.16992	115.54	-2.42725	115.54	2.98779	115.54	0.359375	115.54	-3.06299
115.64	-5.09326	115.64	-2.16992	115.64	-2.41748	115.64	2.99365	115.64	0.359375	115.64	-3.05615
115.74	-5.09326	115.74	-2.16016	115.74	-2.41748	115.74	2.98779	115.74	0.359375	115.74	-3.06201
115.84	-5.08936	115.84	-2.16016	115.84	-2.43115	115.84	2.98389	115.84	0.369141	115.84	-3.05615
115.94	-5.0835	115.94	-2.16406	115.94	-2.43701	115.94	2.98779	115.94	0.369141	115.94	-3.06201
116.04	-5.08936	116.04	-2.16992	116.04	-2.42725	116.04	2.98389	116.04	0.365234	116.04	-3.06592
116.14	-5.07959	116.14	-2.16992	116.14	-2.43115	116.14	2.97803	116.14	0.359375	116.14	-3.06201
116.24	-5.07373	116.24	-2.16992	116.24	-2.43701	116.24	2.97803	116.24	0.359375	116.24	-3.06592
116.34	-5.08545	116.34	-2.16992	116.34	-2.43701	116.34	2.97314	116.34	0.359375	116.34	-3.06592
116.44	-5.08154	116.44	-2.17969	116.44	-2.44092	116.44	2.96631	116.44	0.359375	116.44	-3.07568
116.54	-5.07568	116.54	-2.17969	116.54	-2.44678	116.54	2.97607	116.54	0.359375	116.54	-3.08545
116.64	-5.07568	116.64	-2.17969	116.64	-2.44678	116.64	2.97607	116.64	0.359375	116.64	-3.09521
116.74	-5.08154	116.74	-2.17969	116.74	-2.45068	116.74	2.97217	116.74	0.359375	116.74	-3.09131
116.84	-5.07568	116.84	-2.18945	116.84	-2.45654	116.84	2.97607	116.84	0.355469	116.84	-3.08545
116.94	-5.07178	116.94	-2.19336	116.94	-2.45654	116.94	2.97607	116.94	0.349609	116.94	-3.09131
117.04	-5.07568	117.04	-2.19922	117.04	-2.45654	117.04	2.97217	117.04	0.349609	117.04	-3.09717
117.14	-5.07178	117.14	-2.19922	117.14	-2.46045	117.14	2.97607	117.14	0.349609	117.14	-3.09326
117.24	-5.07568	117.24	-2.19922	117.24	-2.46631	117.24	2.97217	117.24	0.349609	117.24	-3.09717
117.34	-5.07568	117.34	-2.19922	117.34	-2.46631	117.34	2.96631	117.34	0.345703	117.34	-3.09717
117.44	-5.0708	117.44	-2.19922	117.44	-2.46631	117.44	2.96631	117.44	0.353516	117.44	-3.10693
117.54	-5.06982	117.54	-2.19922	117.54	-2.46631	117.54	2.96631	117.54	0.359375	117.54	-3.11279
117.64	-5.06396	117.64	-2.19922	117.64	-2.47021	117.64	2.9624	117.64	0.355469	117.64	-3.10693
117.74	-5.06396	117.74	-2.2041	117.74	-2.47607	117.74	2.96826	117.74	0.349609	117.74	-3.1167
117.84	-5.06982	117.84	-2.20605	117.84	-2.47607	117.84	2.96436	117.84	0.349609	117.84	-3.11182
117.94	-5.06396	117.94	-2.2041	117.94	-2.47119	117.94	2.9585	117.94	0.349609	117.94	-3.11475
118.04	-5.06982	118.04	-2.21094	118.04	-2.48779	118.04	2.95459	118.04	0.345703	118.04	-3.11475
118.14	-5.06396	118.14	-2.21094	118.14	-2.47803	118.14	2.9585	118.14	0.339844	118.14	-3.12061
118.24	-5.07373	118.24	-2.21094	118.24	-2.47803	118.24	2.9585	118.24	0.339844	118.24	-3.11475
118.34	-5.06982	118.34	-2.21094	118.34	-2.4917	118.34	2.95459	118.34	0.339844	118.34	-3.12451
118.44	-5.06396	118.44	-2.21094	118.44	-2.48779	118.44	2.94873	118.44	0.349609	118.44	-3.12451
118.54	-5.07178	118.54	-2.21094	118.54	-2.49756	118.54	2.94873	118.54	0.345703	118.54	-3.12061
118.64	-5.06592	118.64	-2.21094	118.64	-2.49756	118.64	2.94482	118.64	0.330078	118.64	-3.12646
118.74	-5.07178	118.74	-2.21094	118.74	-2.49756	118.74	2.94873	118.74	0.339844	118.74	-3.12646
118.84	-5.06592	118.84	-2.21094	118.84	-2.49756	118.84	2.94873	118.84	0.339844	118.84	-3.13623
118.94	-5.07178	118.94	-2.2207	118.94	-2.49756	118.94	2.94873	118.94	0.334961	118.94	-3.13232
119.04	-5.06592	119.04	-2.2207	119.04	-2.50146	119.04	2.94385	119.04	0.328125	119.04	-3.13623
119.14	-5.07568	119.14	-2.2207	119.14	-2.50732	119.14	2.93701	119.14	0.328125	119.14	-3.146
119.24	-5.07568	119.24	-2.2207	119.24	-2.50732	119.24	2.94678	119.24	0.328125	119.24	-3.14209
119.34	-5.08057	119.34	-2.2207	119.34	-2.50732	119.34	2.94287	119.34	0.318359	119.34	-3.146
119.44	-5.06982	119.44	-2.2207	119.44	-2.51709	119.44	2.93701	119.44	0.318359	119.44	-3.15186
119.54	-5.07373	119.54	-2.2207	119.54	-2.51709	119.54	2.93701	119.54	0.318359	119.54	-3.146
119.64	-5.06982	119.64	-2.2207	119.64	-2.51709	119.64	2.93701	119.64	0.318359	119.64	-3.15576
119.74	-5.07373	119.74	-2.22461	119.74	-2.51709	119.74	2.93701	119.74	0.323242	119.74	-3.16162
119.84	-5.07373	119.84	-2.23633	119.84	-2.51709	119.84	2.93311	119.84	0.330078	119.84	-3.16748
119.94	-5.06982	119.94	-2.23047	119.94	-2.51709	119.94	2.93701	119.94	0.325195	119.94	-3.16357
120.04	-5.07373	120.04	-2.23047	120.04	-2.51709	120.04	2.93311	120.04	0.318359	120.04	-3.16748
120.14	-5.08545	120.14	-2.23047	120.14	-2.52881	120.14	2.92725	120.14	0.318359	120.14	-3.16748
120.24	-5.08154	120.24	-2.23047	120.24	-2.52881	120.24	2.92725	120.24	0.318359	120.24	-3.17725
120.34	-5.07568	120.34	-2.23047	120.34	-2.52881	120.34	2.92725	120.34	0.308594	120.34	-3.17236
120.44	-5.08154	120.44	-2.24023	120.44	-2.53271	120.44	2.92334	120.44	0.308594	120.44	-3.17529
120.54	-5.07568	120.54	-2.24023	120.54	-2.53857	120.54	2.91748	120.54	0.308594	120.54	-3.17529
120.64	-5.07568	120.64	-2.24023	120.64	-2.54834	120.64	2.92725	120.64	0.318359	120.64	-3.18506
120.74	-5.08545	120.74	-2.24023	120.74	-2.54834	120.74	2.92334	120.74	0.318359	120.74	-3.18506
120.84	-5.08154	120.84	-2.24023	120.84	-2.54834	120.84	2.91748	120.84	0.314453	120.84	-3.19092
120.94	-5.08545	120.94	-2.24023	120.94	-2.54834	120.94	2.91357	120.94	0.308594	120.94	-3.18506
121.04	-5.08545	121.04	-2.24023	121.04	-2.54834	121.04	2.90771	121.04	0.308594	121.04	-3.19092
121.14	-5.08154	121.14	-2.24023	121.14	-2.54834	121.14	2.90771	121.14	0.308594	121.14	-3.19482
121.24	-5.08545	121.24	-2.24023	121.24	-2.55225	121.24	2.90381	121.24	0.308594	121.24	-3.19482
121.34	-5.08545	121.34	-2.24023	121.34	-2.55811	121.34	2.90771	121.34	0.308594	121.34	-3.20459
121.44	-5.09521	121.44	-2.24023	121.44	-2.56787	121.44	2.90771	121.44	0.308594	121.44	-3.20068
121.54	-5.09033	121.54	-2.23535	121.54	-2.57178	121.54	2.9126	121.54	0.308594	121.54	-3.20654
121.64	-5.09326	121.64	-2.2334	121.64	-2.57764	121.64	2.90576	121.64	0.298828	121.64	-3.21631
121.74	-5.09326	121.74	-2.23535	121.74	-2.57764	121.74	2.90576	121.74	0.298828	121.74	-3.22217
121.84	-5.09326	121.84	-2.22852	121.84	-2.57764	121.84	2.90576	121.84	0.298828	121.84	-3.21631
121.94	-5.10303	121.94	-2.22852	121.94	-2.57764	121.94	2.90186	121.94	0.285156	121.94	-3.22607
122.04	-5.10303	122.04	-2.22852	122.04	-2.57764	122.04	2.90576	122.04	0.283203	122.04	-3.23193
122.14	-5.10303	122.14	-2.22852	122.14	-2.58154	122.14	2.90576	122.14	0.289063	122.14	-3.22607
122.24	-5.10303	122.24	-2.23828	122.24	-2.59717	122.24	2.90576	122.24	0.289063	122.24	-3.23584
122.34	-5.10889	122.34	-2.23828	122.34	-2.59717	122.34	2.91748	122.34	0.289063	122.34	-3.23584
122.44	-5.10303	122.44	-2.23828	122.44	-2.59717	122.44	2.91748	122.44	0.279297	122.44	-3.2417
122.54	-5.11475	122.54	-2.23438	122.54	-2.59717	122.54	2.91357	122.54	0.289063	122.54	-3.23584
122.64	-5.11475	122.64	-2.23828	122.64	-2.60693	122.64	2.90771	122.64	0.289063	122.64	-3.2417
122.74	-5.11084	122.74	-2.23828	122.74	-2.61084	122.74	2.91357	122.74	0.279297	122.74	-3.24756
122.84	-5.10498	122.84	-2.23828	122.84	-2.6167	122.84	2.90771	122.84	0.279297	122.84	-3.25732
122.94	-5.11475	122.94	-2.23828	122.94	-2.6167	122.94	2.91357	122.94	0.275391	122.94	-3.26709
123.04	-5.11475	123.04	-2.23828	123.04	-2.6167	123.04	2.90771	123.04	0.273438	123.04	-3.26318
123.14	-5.12451	123.14	-2.25	123.14	-2.6167	123.14	2.90771	123.14	0.275391	123.14	-3.25732
123.24	-5.12061	123.24	-2.25	123.24	-2.6167	123.24	2.90381	123.24	0.269531	123.24	-3.26709
123.34	-5.12451	123.34	-2.25	123.34	-2.6167	123.34	2.90771	123.34	0.269531	123.34	-3.27686
123.44	-5.12451	123.44	-2.24609	123.44	-2.6167	123.44	2.90381	123.44	0.269531	123.44	-3.28174
123.54	-5.13428	123.54	-2.24023	123.54	-2.62646	123.54	2.89795	123.54	0.269531	123.54	-3.28467
123.64	-5.13037	123.64	-2.24023	123.64	-2.62646	123.64	2.89404	123.64	0.259766	123.64	-3.30615
123.74	-5.13428	123.74	-2.24023	123.74	-2.63135	123.74	2.88818	123.74	0.255859	123.74	-3.30225
123.84	-5.13428	123.84	-2.24023	123.84	-2.63818	123.84	2.89795	123.84	0.25	123.84	-3.30615
123.94	-5.14404	123.94	-2.25	123.94	-2.63818	123.94	2.89795	123.94	0.253906	123.94	-3.32568
124.04	-5.1499	124.04	-2.25	124.04	-2.6333	124.04	2.89795	124.04	0.25	124.04	-3.33154
124.14	-5.14404	124.14	-2.25	124.14	-2.62646	124.14	2.90771	124.14	0.25	124.14	-3.32568
124.24	-5.14014	124.24	-2.25	124.24	-2.62646	124.24	2.90283	124.24	0.259766	124.24	-3.33154
124.34	-5.13428	124.34	-2.25	124.34	-2.62646	124.34	2.90576	124.34	0.25	124.34	-3.33545
124.44	-5.146	124.44	-2.25977	124.44	-2.63135	124.44	2.90576	124.44	0.25	124.44	-3.34521
124.54	-5.146	124.54	-2.25977	124.54	-2.63818	124.54	2.90576	124.54	0.246094	124.54	-3.34131
124.64	-5.15576	124.64	-2.25977	124.64	-2.63818	124.64	2.91553	124.64	0.240234	124.64	-3.34521
124.74	-5.15186	124.74	-2.25977	124.74	-2.63818	124.74	2.91553	124.74	0.240234	124.74	-3.35693
124.84	-5.146	124.84	-2.25977	124.84	-2.63818	124.84	2.91162	124.84	0.240234	124.84	-3.36279
124.94	-5.15576	124.94	-2.25	124.94	-2.63818	124.94	2.90576	124.94	0.240234	124.94	-3.3667
125.04	-5.16162	125.04	-2.25	125.04	-2.63818	125.04	2.91748	125.04	0.244141	125.04	-3.37256
125.14	-5.15576	125.14	-2.25	125.14	-2.62842	125.14	2.91357	125.14	0.246094	125.14	-3.37646
125.24	-5.15967	125.24	-2.25	125.24	-2.63232	125.24	2.90771	125.24	0.240234	125.24	-3.38623
125.34	-5.16162	125.34	-2.25	125.34	-2.63818	125.34	2.90771	125.34	0.240234	125.34	-3.396
125.44	-5.16553	125.44	-2.25	125.44	-2.64209	125.44	2.90381	125.44	0.240234	125.44	-3.396
125.54	-5.16553	125.54	-2.25	125.54	-2.64795	125.54	2.90771	125.54	0.25	125.54	-3.40186
125.64	-5.17529	125.64	-2.24414	125.64	-2.63818	125.64	2.90771	125.64	0.246094	125.64	-3.40771
125.74	-5.17529	125.74	-2.25	125.74	-2.64209	125.74	2.90381	125.74	0.240234	125.74	-3.41748
125.84	-5.18018	125.84	-2.25	125.84	-2.64795	125.84	2.90771	125.84	0.240234	125.84	-3.42725
125.94	-5.17334	125.94	-2.25	125.94	-2.65186	125.94	2.90771	125.94	0.240234	125.94	-3.43213
126.04	-5.17334	126.04	-2.25	126.04	-2.65771	126.04	2.91748	126.04	0.236328	126.04	-3.43506
126.14	-5.18311	126.14	-2.25	126.14	-2.65771	126.14	2.91357	126.14	0.230469	126.14	-3.44482
126.24	-5.19092	126.24	-2.25	126.24	-2.66162	126.24	2.90771	126.24	0.230469	126.24	-3.44092
126.34	-5.18506	126.34	-2.25977	126.34	-2.66748	126.34	2.91748	126.34	0.220703	126.34	-3.44482
126.44	-5.18506	126.44	-2.25977	126.44	-2.65771	126.44	2.91357	126.44	0.220703	126.44	-3.45459
126.54	-5.19482	126.54	-2.25977	126.54	-2.65771	126.54	2.90771	126.54	0.230469	126.54	-3.4624
126.64	-5.19482	126.64	-2.25977	126.64	-2.66162	126.64	2.90771	126.64	0.226563	126.64	-3.46631
126.74	-5.20459	126.74	-2.25977	126.74	-2.66748	126.74	2.91357	126.74	0.210938	126.74	-3.47607
126.84	-5.20068	126.84	-2.26367	126.84	-2.67139	126.84	2.90771	126.84	0.210938	126.84	-3.48193
126.94	-5.19482	126.94	-2.26953	126.94	-2.67725	126.94	2.91748	126.94	0.210938	126.94	-3.48584
127.04	-5.19482	127.04	-2.26953	127.04	-2.67725	127.04	2.91357	127.04	0.210938	127.04	-3.49561
127.14	-5.19092	127.14	-2.25977	127.14	-2.67725	127.14	2.90771	127.14	0.210938	127.14	-3.50537
127.24	-5.19482	127.24	-2.26465	127.24	-2.67725	127.24	2.91748	127.24	0.220703	127.24	-3.51514
127.34	-5.19482	127.34	-2.27148	127.34	-2.68115	127.34	2.9126	127.34	0.220703	127.34	-3.5249
127.44	-5.20459	127.44	-2.27148	127.44	-2.68701	127.44	2.90576	127.44	0.220703	127.44	-3.53271
127.54	-5.20068	127.54	-2.27148	127.54	-2.68701	127.54	2.90576	127.54	0.220703	127.54	-3.53662
127.64	-5.20459	127.64	-2.28125	127.64	-2.68701	127.64	2.91357	127.64	0.220703	127.64	-3.54639
127.74	-5.20459	127.74	-2.28125	127.74	-2.68701	127.74	2.90381	127.74	0.216797	127.74	-3.55615
127.84	-5.20459	127.84	-2.28516	127.84	-2.69189	127.84	2.89795	127.84	0.220703	127.84	-3.56201
127.94	-5.20459	127.94	-2.29102	127.94	-2.69873	127.94	2.89795	127.94	0.220703	127.94	-3.56592
128.04	-5.20068	128.04	-2.29102	128.04	-2.69873	128.04	2.90771	128.04	0.220703	128.04	-3.57568
128.14	-5.20459	128.14	-2.29102	128.14	-2.69873	128.14	2.90381	128.14	0.220703	128.14	-3.58545
128.24	-5.20459	128.24	-2.29102	128.24	-2.68896	128.24	2.89795	128.24	0.21582	128.24	-3.58545
128.34	-5.20459	128.34	-2.29492	128.34	-2.68896	128.34	2.90381	128.34	0.21875	128.34	-3.60303
128.44	-5.21436	128.44	-2.30078	128.44	-2.68896	128.44	2.89795	128.44	0.21875	128.44	-3.59717
128.54	-5.21436	128.54	-2.31055	128.54	-2.69287	128.54	2.89795	128.54	0.21875	128.54	-3.60693
128.64	-5.22412	128.64	-2.30078	128.64	-2.68896	128.64	2.90771	128.64	0.21875	128.64	-3.60693
128.74	-5.22412	128.74	-2.30078	128.74	-2.69873	128.74	2.90381	128.74	0.21875	128.74	-3.6167
128.84	-5.22021	128.84	-2.31445	128.84	-2.69873	128.84	2.89795	128.84	0.214844	128.84	-3.62256
128.94	-5.21436	128.94	-2.31055	128.94	-2.69287	128.94	2.90771	128.94	0.208984	128.94	-3.63623
129.04	-5.22607	129.04	-2.31055	129.04	-2.69873	129.04	2.90381	129.04	0.208984	129.04	-3.646
129.14	-5.22217	129.14	-2.31055	129.14	-2.69873	129.14	2.90771	129.14	0.21875	129.14	-3.65283
129.24	-5.21631	129.24	-2.31445	129.24	-2.69873	129.24	2.91357	129.24	0.214844	129.24	-3.65576
129.34	-5.21631	129.34	-2.32031	129.34	-2.69873	129.34	2.90283	129.34	0.208984	129.34	-3.67529
129.44	-5.21631	129.44	-2.32031	129.44	-2.69873	129.44	2.896	129.44	0.208984	129.44	-3.68506
129.54	-5.22607	129.54	-2.32031	129.54	-2.70264	129.54	2.90576	129.54	0.21875	129.54	-3.69482
129.64	-5.22119	129.64	-2.32031	129.64	-2.7085	129.64	2.91553	129.64	0.214844	129.64	-3.70068
129.74	-5.21924	129.74	-2.32422	129.74	-2.7124	129.74	2.91162	129.74	0.208984	129.74	-3.70459
129.84	-5.22119	129.84	-2.33008	129.84	-2.71826	129.84	2.91357	129.84	0.208984	129.84	-3.71436
129.94	-5.22412	129.94	-2.33008	129.94	-2.72217	129.94	2.91748	129.94	0.208984	129.94	-3.72607
130.04	-5.22412	130.04	-2.33008	130.04	-2.72803	130.04	2.91748	130.04	0.208984	130.04	-3.73584
130.14	-5.22412	130.14	-2.33008	130.14	-2.72803	130.14	2.91748	130.14	0.205078	130.14	-3.75146
130.24	-5.22021	130.24	-2.33398	130.24	-2.73193	130.24	2.92334	130.24	0.199219	130.24	-3.75537
130.34	-5.21826	130.34	-2.33984	130.34	-2.73779	130.34	2.91748	130.34	0.199219	130.34	-3.76514
130.44	-5.22998	130.44	-2.33984	130.44	-2.73779	130.44	2.92334	130.44	0.199219	130.44	-3.771
130.54	-5.22412	130.54	-2.33984	130.54	-2.73779	130.54	2.91748	130.54	0.208984	130.54	-3.78662
130.64	-5.22412	130.64	-2.34375	130.64	-2.73779	130.64	2.92334	130.64	0.199219	130.64	-3.79248
130.74	-5.23389	130.74	-2.34961	130.74	-2.73779	130.74	2.92725	130.74	0.199219	130.74	-3.79639
130.84	-5.23389	130.84	-2.34961	130.84	-2.7417	130.84	2.93311	130.84	0.199219	130.84	-3.80615
130.94	-5.24365	130.94	-2.34961	130.94	-2.74756	130.94	2.93701	130.94	0.199219	130.94	-3.82568
131.04	-5.24951	131.04	-2.36328	131.04	-2.75732	131.04	2.93311	131.04	0.199219	131.04	-3.83545
131.14	-5.24365	131.14	-2.36914	131.14	-2.75732	131.14	2.93896	131.14	0.199219	131.14	-3.84131
131.24	-5.24365	131.24	-2.36914	131.24	-2.75732	131.24	2.93896	131.24	0.199219	131.24	-3.84717
131.34	-5.24365	131.34	-2.36914	131.34	-2.76709	131.34	2.93408	131.34	0.199219	131.34	-3.85693
131.44	-5.25342	131.44	-2.36914	131.44	-2.76709	131.44	2.93701	131.44	0.199219	131.44	-3.87256
131.54	-5.25342	131.54	-2.36914	131.54	-2.76709	131.54	2.93701	131.54	0.199219	131.54	-3.87646
131.64	-5.24951	131.64	-2.37891	131.64	-2.76709	131.64	2.93701	131.64	0.199219	131.64	-3.88623
131.74	-5.25537	131.74	-2.37891	131.74	-2.76709	131.74	2.94287	131.74	0.199219	131.74	-3.896
131.84	-5.25537	131.84	-2.37891	131.84	-2.76709	131.84	2.93701	131.84	0.199219	131.84	-3.91162
131.94	-5.25537	131.94	-2.38379	131.94	-2.76709	131.94	2.94678	131.94	0.199219	131.94	-3.90576
132.04	-5.25537	132.04	-2.39063	132.04	-2.76709	132.04	2.94678	132.04	0.199219	132.04	-3.92725
132.14	-5.26514	132.14	-2.39063	132.14	-2.76709	132.14	2.95264	132.14	0.199219	132.14	-3.93701
132.24	-5.26514	132.24	-2.39063	132.24	-2.77686	132.24	2.94678	132.24	0.208984	132.24	-3.94287
132.34	-5.26123	132.34	-2.39063	132.34	-2.77686	132.34	2.94678	132.34	0.205078	132.34	-3.94678
132.44	-5.26514	132.44	-2.39063	132.44	-2.77686	132.44	2.94678	132.44	0.199219	132.44	-3.96631
132.54	-5.26514	132.54	-2.39453	132.54	-2.77686	132.54	2.95654	132.54	0.199219	132.54	-3.97607
132.64	-5.26514	132.64	-2.40039	132.64	-2.77686	132.64	2.95654	132.64	0.199219	132.64	-3.98779
132.74	-5.26514	132.74	-2.40039	132.74	-2.77686	132.74	2.9624	132.74	0.199219	132.74	-4.00732
132.84	-5.2749	132.84	-2.40039	132.84	-2.77686	132.84	2.95654	132.84	0.199219	132.84	-4.02197
132.94	-5.2749	132.94	-2.41016	132.94	-2.77686	132.94	2.96631	132.94	0.195313	132.94	-4.0249
133.04	-5.28467	133.04	-2.41016	133.04	-2.78662	133.04	2.9624	133.04	0.189453	133.04	-4.03467
133.14	-5.28076	133.14	-2.41992	133.14	-2.78662	133.14	2.95654	133.14	0.189453	133.14	-4.04443
133.24	-5.28857	133.24	-2.41992	133.24	-2.78662	133.24	2.95654	133.24	0.189453	133.24	-4.05615
133.34	-5.29053	133.34	-2.41992	133.34	-2.78662	133.34	2.95654	133.34	0.189453	133.34	-4.07178
133.44	-5.29443	133.44	-2.41992	133.44	-2.78662	133.44	2.96436	133.44	0.185547	133.44	-4.06592
133.54	-5.3042	133.54	-2.41992	133.54	-2.78662	133.54	2.9585	133.54	0.179688	133.54	-4.07568
133.64	-5.3042	133.64	-2.42969	133.64	-2.78662	133.64	2.9585	133.64	0.179688	133.64	-4.09521
133.74	-5.31592	133.74	-2.42969	133.74	-2.78662	133.74	2.95459	133.74	0.179688	133.74	-4.10498
133.84	-5.31592	133.84	-2.42969	133.84	-2.79639	133.84	2.94873	133.84	0.179688	133.84	-4.11084
133.94	-5.31592	133.94	-2.42383	133.94	-2.79639	133.94	2.9585	133.94	0.179688	133.94	-4.11475
134.04	-5.32178	134.04	-2.43945	134.04	-2.79639	134.04	2.94482	134.04	0.179688	134.04	-4.12646
134.14	-5.31592	134.14	-2.43945	134.14	-2.79639	134.14	2.93896	134.14	0.179688	134.14	-4.13232
134.24	-5.32568	134.24	-2.43945	134.24	-2.80615	134.24	2.94482	134.24	0.179688	134.24	-4.13623
134.34	-5.32568	134.34	-2.43359	134.34	-2.80615	134.34	2.93896	134.34	0.179688	134.34	-4.146
134.44	-5.32568	134.44	-2.43945	134.44	-2.80615	134.44	2.94873	134.44	0.175781	134.44	-4.15576
134.54	-5.32568	134.54	-2.43945	134.54	-2.80615	134.54	2.94873	134.54	0.169922	134.54	-4.17139
134.64	-5.32568	134.64	-2.43945	134.64	-2.80615	134.64	2.94873	134.64	0.181641	134.64	-4.1792
134.74	-5.32178	134.74	-2.43945	134.74	-2.80615	134.74	2.94873	134.74	0.181641	134.74	-4.19287
134.84	-5.32568	134.84	-2.43945	134.84	-2.80615	134.84	2.94873	134.84	0.181641	134.84	-4.19678
134.94	-5.32568	134.94	-2.44336	134.94	-2.80615	134.94	2.94385	134.94	0.181641	134.94	-4.20654
135.04	-5.32568	135.04	-2.45898	135.04	-2.81592	135.04	2.94678	135.04	0.181641	135.04	-4.20264
135.14	-5.33936	135.14	-2.44922	135.14	-2.81592	135.14	2.94287	135.14	0.176758	135.14	-4.21631
135.24	-5.34521	135.24	-2.44922	135.24	-2.8208	135.24	2.93701	135.24	0.169922	135.24	-4.22607
135.34	-5.34131	135.34	-2.45313	135.34	-2.82275	135.34	2.93311	135.34	0.169922	135.34	-4.23584
135.44	-5.34912	135.44	-2.45898	135.44	-2.81592	135.44	2.92725	135.44	0.169922	135.44	-4.24561
135.54	-5.35107	135.54	-2.45898	135.54	-2.81592	135.54	2.92334	135.54	0.169922	135.54	-4.25342
135.64	-5.34521	135.64	-2.45898	135.64	-2.81592	135.64	2.91748	135.64	0.169922	135.64	-4.25732
135.74	-5.34521	135.74	-2.46875	135.74	-2.81592	135.74	2.91357	135.74	0.169922	135.74	-4.26709
135.84	-5.35498	135.84	-2.45898	135.84	-2.82568	135.84	2.90771	135.84	0.169922	135.84	-4.27686
135.94	-5.35498	135.94	-2.46289	135.94	-2.82568	135.94	2.91357	135.94	0.169922	135.94	-4.28662
136.04	-5.35498	136.04	-2.47852	136.04	-2.82568	136.04	2.90771	136.04	0.169922	136.04	-4.29639
136.14	-5.35498	136.14	-2.47852	136.14	-2.82568	136.14	2.90771	136.14	0.169922	136.14	-4.30225
136.24	-5.36475	136.24	-2.47852	136.24	-2.82178	136.24	2.90381	136.24	0.166016	136.24	-4.30615
136.34	-5.36475	136.34	-2.47852	136.34	-2.81592	136.34	2.90771	136.34	0.169922	136.34	-4.31592
136.44	-5.36475	136.44	-2.47852	136.44	-2.81592	136.44	2.90771	136.44	0.169922	136.44	-4.32764
136.54	-5.36475	136.54	-2.47852	136.54	-2.81592	136.54	2.90381	136.54	0.169922	136.54	-4.3374
136.64	-5.37451	136.64	-2.48828	136.64	-2.81982	136.64	2.90771	136.64	0.166016	136.64	-4.34717
136.74	-5.37451	136.74	-2.48828	136.74	-2.8335	136.74	2.90283	136.74	0.160156	136.74	-4.35205
136.84	-5.37451	136.84	-2.48828	136.84	-2.81592	136.84	2.896	136.84	0.160156	136.84	-4.36475
136.94	-5.37451	136.94	-2.48828	136.94	-2.81592	136.94	2.90186	136.94	0.160156	136.94	-4.36475
137.04	-5.37451	137.04	-2.48828	137.04	-2.81592	137.04	2.896	137.04	0.169922	137.04	-4.38428
137.14	-5.38623	137.14	-2.49219	137.14	-2.81592	137.14	2.90186	137.14	0.166016	137.14	-4.38428
137.24	-5.38135	137.24	-2.49805	137.24	-2.81592	137.24	2.896	137.24	0.160156	137.24	-4.39209
137.34	-5.37451	137.34	-2.49805	137.34	-2.80615	137.34	2.90381	137.34	0.160156	137.34	-4.396
137.44	-5.38428	137.44	-2.49805	137.44	-2.80615	137.44	2.89404	137.44	0.160156	137.44	-4.40576
137.54	-5.38428	137.54	-2.49805	137.54	-2.80615	137.54	2.88818	137.54	0.166016	137.54	-4.41553
137.64	-5.38428	137.64	-2.49805	137.64	-2.81006	137.64	2.89795	137.64	0.160156	137.64	-4.42529
137.74	-5.39404	137.74	-2.50293	137.74	-2.81592	137.74	2.89404	137.74	0.15625	137.74	-4.43115
137.84	-5.39404	137.84	-2.50977	137.84	-2.81592	137.84	2.89404	137.84	0.150391	137.84	-4.43506
137.94	-5.39404	137.94	-2.50977	137.94	-2.81592	137.94	2.88818	137.94	0.150391	137.94	-4.44482
138.04	-5.3999	138.04	-2.50977	138.04	-2.81592	138.04	2.88818	138.04	0.150391	138.04	-4.45654
138.14	-5.39404	138.14	-2.51953	138.14	-2.80615	138.14	2.88428	138.14	0.150391	138.14	-4.47217
138.24	-5.39404	138.24	-2.51953	138.24	-2.80615	138.24	2.8833	138.24	0.150391	138.24	-4.47998
138.34	-5.39404	138.34	-2.51953	138.34	-2.81104	138.34	2.88623	138.34	0.150391	138.34	-4.48193
138.44	-5.39404	138.44	-2.50977	138.44	-2.81787	138.44	2.88232	138.44	0.146484	138.44	-4.49561
138.54	-5.39404	138.54	-2.51953	138.54	-2.80811	138.54	2.87646	138.54	0.150391	138.54	-4.4917
138.64	-5.40381	138.64	-2.51953	138.64	-2.80811	138.64	2.88232	138.64	0.150391	138.64	-4.49561
138.74	-5.40381	138.74	-2.51953	138.74	-2.79834	138.74	2.88623	138.74	0.150391	138.74	-4.50537
138.84	-5.40381	138.84	-2.51953	138.84	-2.78857	138.84	2.88232	138.84	0.150391	138.84	-4.51514
138.94	-5.40381	138.94	-2.51953	138.94	-2.78857	138.94	2.87646	138.94	0.150391	138.94	-4.51514
139.04	-5.40381	139.04	-2.51953	139.04	-2.78857	139.04	2.87646	139.04	0.150391	139.04	-4.52295
139.14	-5.40381	139.14	-2.52344	139.14	-2.79248	139.14	2.87256	139.14	0.146484	139.14	-4.52686
139.24	-5.40381	139.24	-2.5293	139.24	-2.78857	139.24	2.8667	139.24	0.140625	139.24	-4.53271
139.34	-5.41357	139.34	-2.5293	139.34	-2.78857	139.34	2.87646	139.34	0.140625	139.34	-4.53662
139.44	-5.3999	139.44	-2.5293	139.44	-2.78857	139.44	2.87256	139.44	0.150391	139.44	-4.54639
139.54	-5.40381	139.54	-2.5293	139.54	-2.78857	139.54	2.87451	139.54	0.145508	139.54	-4.55225
139.64	-5.40381	139.64	-2.54102	139.64	-2.78857	139.64	2.86865	139.64	0.138672	139.64	-4.55615
139.74	-5.40381	139.74	-2.54492	139.74	-2.77881	139.74	2.87451	139.74	0.138672	139.74	-4.56592
[truncated: 6,405 more rows]
