# Supplementary material for: A recombinant protein containing influenza viral conserved epitopes and superantigen induces broad-spectrum protection
Source: eLife. 2021 Nov 16;10:e71725. doi: 10.7554/eLife.71725 (PMC8635977; doi:10.7554/eLife.71725)
Supplement: Figure 6—source data 1. — This folder contains the overlays of binding kinetics of antibodies to HAs (HA of H1, H2, H3, and H5) at different concentrations were detected with Biacore (individual files are named ‘the binding kinetics of antibodies to H1.txt,’ ‘the binding kinetics of antibodies to H2.txt,’ ‘the binding kinetics of antibodies to H3.txt,’ ‘the binding kinetics of antibodies to H5.txt’). The detection processes are contained in Methods. [file elife-71725-fig6-data1.zip › The binding kinetics of antibodies to H2.txt]

Cycle: 6 H2 0.3125 �g/ml_X	Cycle: 6 H2 0.3125 �g/ml_Y	Cycle: 7 H2 0.625 �g/ml_X	Cycle: 7 H2 0.625 �g/ml_Y	Cycle: 8 H2 1.25 �g/ml_X	Cycle: 8 H2 1.25 �g/ml_Y	Cycle: 9 H2 2.5 �g/ml_X	Cycle: 9 H2 2.5 �g/ml_Y	Cycle: 10 H2 5 �g/ml_X	Cycle: 10 H2 5 �g/ml_Y	Cycle: 11 H2 10 �g/ml_X	Cycle: 11 H2 10 �g/ml_Y	Cycle: 12 H2 20 �g/ml_X	Cycle: 12 H2 20 �g/ml_Y	Cycle: 13 H2 40 �g/ml_X	Cycle: 13 H2 40 �g/ml_Y	Cycle: 14 H2 80 �g/ml_X	Cycle: 14 H2 80 �g/ml_Y	Cycle: 15 H2 5 �g/ml_X	Cycle: 15 H2 5 �g/ml_Y	Cycle: 5 H2 0 �g/ml_X	Cycle: 5 H2 0 �g/ml_Y
-60.06	0.946777	-60.06	0.93457	-60.06	0.858887	-60.06	0.993652	-60.06	0.964355	-60.06	0.969727	-60.06	0.944824	-60.06	1.06299	-60.06	1.0708	-60.06	0.822266	-60.06	0.758301
-59.96	0.937012	-59.96	0.93457	-59.96	0.858887	-59.96	0.993652	-59.96	0.964355	-59.96	0.983398	-59.96	0.935059	-59.96	1.07275	-59.96	1.07275	-59.96	0.800781	-59.96	0.752441
-59.86	0.937012	-59.86	0.924805	-59.86	0.849121	-59.86	0.993652	-59.86	0.964355	-59.86	0.979492	-59.86	0.935059	-59.86	1.05908	-59.86	1.07275	-59.86	0.810547	-59.86	0.758301
-59.76	0.929199	-59.76	0.918945	-59.76	0.839355	-59.76	0.997559	-59.76	0.978027	-59.76	0.979492	-59.76	0.929199	-59.76	1.06299	-59.76	1.07666	-59.76	0.791016	-59.76	0.76416
-59.66	0.956543	-59.66	0.93457	-59.66	0.845215	-59.66	1.01904	-59.66	0.997559	-59.66	0.969727	-59.66	0.935059	-59.66	1.05322	-59.66	1.0708	-59.66	0.810547	-59.66	0.758301
-59.56	0.946777	-59.56	0.930664	-59.56	0.819824	-59.56	1.01318	-59.56	0.999512	-59.56	0.96582	-59.56	0.944824	-59.56	1.0415	-59.56	1.06689	-59.56	0.818359	-59.56	0.752441
-59.46	0.952637	-59.46	0.924805	-59.46	0.82373	-59.46	1.01318	-59.46	1.00537	-59.46	0.938477	-59.46	0.921387	-59.46	1.03564	-59.46	1.05322	-59.46	0.800781	-59.46	0.76416
-59.36	0.921387	-59.36	0.90332	-59.36	0.839355	-59.36	1.0249	-59.36	0.993652	-59.36	0.938477	-59.36	0.915527	-59.36	1.06299	-59.36	1.04736	-59.36	0.800781	-59.36	0.768066
-59.26	0.937012	-59.26	0.915039	-59.26	0.849121	-59.26	1.0542	-59.26	1.00537	-59.26	0.938477	-59.26	0.905762	-59.26	1.06299	-59.26	1.04736	-59.26	0.791016	-59.26	0.758301
-59.16	0.915527	-59.16	0.924805	-59.16	0.82959	-59.16	1.04443	-59.16	0.989746	-59.16	0.950195	-59.16	0.915527	-59.16	1.06299	-59.16	1.07666	-59.16	0.816406	-59.16	0.768066
-59.06	0.899902	-59.06	0.90332	-59.06	0.82959	-59.06	1.0249	-59.06	0.983887	-59.06	0.959961	-59.06	0.884277	-59.06	1.04541	-59.06	1.05713	-59.06	0.791016	-59.06	0.73877
-58.96	0.876465	-58.96	0.93457	-58.96	0.82959	-58.96	1.01709	-58.96	0.964355	-58.96	0.959961	-58.96	0.835449	-58.96	1.03174	-58.96	1.06689	-58.96	0.78125	-58.96	0.744629
-58.86	0.925293	-58.86	0.90332	-58.86	0.862793	-58.86	0.999512	-58.86	0.995605	-58.86	0.96582	-58.86	0.819824	-58.86	1.01807	-58.86	1.12158	-58.86	0.800781	-58.86	0.742676
-58.76	0.98584	-58.76	0.90332	-58.76	0.938965	-58.76	1.01318	-58.76	1.07764	-58.76	0.959961	-58.76	0.794434	-58.76	1.0415	-58.76	1.13721	-58.76	0.822266	-58.76	0.652832
-58.66	1.02686	-58.66	0.774414	-58.66	0.808105	-58.66	0.983887	-58.66	1.09131	-58.66	0.819336	-58.66	0.784668	-58.66	1.00635	-58.66	1.1333	-58.66	0.900391	-58.66	0.617676
-58.56	0.98584	-58.56	0.733398	-58.56	0.878418	-58.56	0.958496	-58.56	1.03467	-58.56	0.668945	-58.56	0.794434	-58.56	1.01221	-58.56	1.01807	-58.56	0.884766	-58.56	0.637207
-58.46	0.675293	-58.46	0.694336	-58.46	0.0581055	-58.46	0.942871	-58.46	0.808105	-58.46	0.672852	-58.46	0.794434	-58.46	1.11182	-58.46	0.937988	-58.46	0.341797	-58.46	0.598145
-58.36	0.626465	-58.36	0.645508	-58.36	-0.0512695	-58.36	0.103027	-58.36	0.649902	-58.36	0.639648	-58.36	0.774902	-58.36	0.0610352	-58.36	0.543457	-58.36	0.150391	-58.36	0.518066
-58.26	0.585449	-58.26	0.643555	-58.26	0.558105	-58.26	0.11084	-58.26	0.284668	-58.26	0.620117	-58.26	0.770996	-58.26	0.230957	-58.26	-0.161621	-58.26	-0.119141	-58.26	0.48877
-58.16	0.595215	-58.16	0.65332	-58.16	0.839355	-58.16	0.587402	-58.16	0.364746	-58.16	0.625977	-58.16	0.73584	-58.16	0.711426	-58.16	0.168457	-58.16	0.101563	-58.16	0.447754
-58.06	0.595215	-58.06	0.704102	-58.06	0.808105	-58.06	1.01318	-58.06	0.784668	-58.06	0.610352	-58.06	0.724121	-58.06	1.18213	-58.06	0.896973	-58.06	0.111328	-58.06	0.475098
-57.96	0.901855	-57.96	0.704102	-57.96	0.888184	-57.96	1.02295	-57.96	1.0542	-57.96	0.864258	-57.96	0.685059	-57.96	1.07275	-57.96	0.998535	-57.96	0.361328	-57.96	0.678223
-57.86	0.946777	-57.86	0.836914	-57.86	0.858887	-57.86	0.964355	-57.86	0.995605	-57.86	0.879883	-57.86	0.665527	-57.86	0.814941	-57.86	-0.151855	-57.86	0.695313	-57.86	0.877441
-57.76	0.995605	-57.76	0.893555	-57.76	0.862793	-57.76	0.993652	-57.76	1.04053	-57.76	0.889648	-57.76	0.655762	-57.76	0.512207	-57.76	-2.16162	-57.76	0.691406	-57.76	0.898926
-57.66	0.942871	-57.66	0.90332	-57.66	0.849121	-57.66	0.946777	-57.66	0.974121	-57.66	0.932617	-57.66	0.649902	-57.66	0.441895	-57.66	0.406738	-57.66	0.740234	-57.66	0.88916
-57.56	0.937012	-57.56	0.918945	-57.56	0.858887	-57.56	0.933105	-57.56	0.958496	-57.56	0.918945	-57.56	0.685059	-57.56	0.436035	-57.56	0.70752	-57.56	0.701172	-57.56	0.88916
-57.46	0.946777	-57.46	0.932617	-57.46	0.839355	-57.46	0.909668	-57.46	0.915527	-57.46	0.608398	-57.46	0.661621	-57.46	0.512207	-57.46	0.854004	-57.46	0.730469	-57.46	0.854004
-57.36	0.937012	-57.36	0.936523	-57.36	0.858887	-57.36	0.837402	-57.36	0.874512	-57.36	0.518555	-57.36	0.679199	-57.36	0.852051	-57.36	0.891113	-57.36	0.744141	-57.36	0.879395
-57.26	0.937012	-57.26	0.938477	-57.26	0.833496	-57.26	0.843262	-57.26	1.04443	-57.26	0.489258	-57.26	0.733887	-57.26	0.871582	-57.26	0.928223	-57.26	0.759766	-57.26	0.898926
-57.16	0.937012	-57.16	0.967773	-57.16	0.897949	-57.16	0.82373	-57.16	1.13428	-57.16	0.459961	-57.16	0.755371	-57.16	0.885254	-57.16	0.918457	-57.16	0.78125	-57.16	0.885254
-57.06	0.937012	-57.06	0.950195	-57.06	0.858887	-57.06	0.833496	-57.06	0.265137	-57.06	0.438477	-57.06	0.765137	-57.06	0.937988	-57.06	0.900879	-57.06	0.78125	-57.06	0.902832
-56.96	0.927246	-56.96	0.993164	-56.96	0.878418	-56.96	0.813965	-56.96	-0.484863	-56.96	0.729492	-56.96	0.774902	-56.96	0.932129	-56.96	0.934082	-56.96	0.800781	-56.96	0.88916
-56.86	0.937012	-56.86	0.983398	-56.86	0.589355	-56.86	0.82373	-56.86	0.444824	-56.86	0.799805	-56.86	0.794434	-56.86	0.980957	-56.86	0.937988	-56.86	0.810547	-56.86	0.885254
-56.76	0.895996	-56.76	1.0127	-56.76	0.169434	-56.76	0.82373	-56.76	1.04053	-56.76	0.858398	-56.76	0.794434	-56.76	1.00049	-56.76	0.977051	-56.76	0.800781	-56.76	0.883301
-56.66	0.786621	-56.66	1.0127	-56.66	-0.012207	-56.66	0.833496	-56.66	0.808105	-56.66	0.768555	-56.66	0.813965	-56.66	1.00049	-56.66	0.986816	-56.66	0.794922	-56.66	0.914551
-56.56	0.76709	-56.56	0.717773	-56.56	0.247559	-56.56	0.843262	-56.56	0.784668	-56.56	0.739258	-56.56	0.813965	-56.56	1.01221	-56.56	0.977051	-56.56	0.800781	-56.56	0.949707
-56.46	0.757324	-56.46	-0.401367	-56.46	0.702637	-56.46	0.843262	-56.46	0.925293	-56.46	0.786133	-56.46	0.813965	-56.46	1.00049	-56.46	0.967285	-56.46	0.800781	-56.46	0.879395
-56.36	0.757324	-56.36	0.493164	-56.36	0.827637	-56.36	0.843262	-56.36	0.915527	-56.36	0.813477	-56.36	0.813965	-56.36	1.00049	-56.36	0.961426	-56.36	0.791016	-56.36	0.898926
-56.26	0.747559	-56.26	0.807617	-56.26	0.827637	-56.26	0.82373	-56.26	0.944824	-56.26	0.829102	-56.26	0.813965	-56.26	0.990723	-56.26	0.947754	-56.26	0.791016	-56.26	0.687988
-56.16	0.747559	-56.16	0.938477	-56.16	0.788574	-56.16	0.82373	-56.16	0.935059	-56.16	0.819336	-56.16	0.825684	-56.16	1.00049	-56.16	0.937988	-56.16	0.791016	-56.16	0.719238
-56.06	0.747559	-56.06	0.803711	-56.06	0.708496	-56.06	0.827637	-56.06	0.935059	-56.06	0.829102	-56.06	0.825684	-56.06	0.984863	-56.06	0.947754	-56.06	0.791016	-56.06	0.779785
-55.96	0.76709	-55.96	0.850586	-55.96	0.728027	-55.96	0.833496	-55.96	0.935059	-55.96	0.799805	-55.96	0.840332	-55.96	0.980957	-55.96	0.95166	-55.96	0.805664	-55.96	-0.270996
-55.86	0.726074	-55.86	0.833008	-55.86	0.747559	-55.86	0.833496	-55.86	0.95459	-55.86	0.80957	-55.86	0.847168	-55.86	0.990723	-55.86	0.953613	-55.86	0.8125	-55.86	-0.925293
-55.76	0.76709	-55.76	0.803711	-55.76	0.765137	-55.76	0.843262	-55.76	0.95459	-55.76	0.80957	-55.76	0.847168	-55.76	0.990723	-55.76	0.943848	-55.76	0.816406	-55.76	0.668457
-55.66	0.786621	-55.66	0.836914	-55.66	0.788574	-55.66	0.843262	-55.66	0.915527	-55.66	0.819336	-55.66	0.847168	-55.66	1.00049	-55.66	0.943848	-55.66	0.818359	-55.66	0.859863
-55.56	0.796387	-55.56	0.850586	-55.56	0.782715	-55.56	0.85791	-55.56	0.925293	-55.56	0.819336	-55.56	0.847168	-55.56	1.01025	-55.56	0.95166	-55.56	0.8125	-55.56	0.88916
-55.46	0.825684	-55.46	0.864258	-55.46	0.788574	-55.46	0.85498	-55.46	0.931152	-55.46	0.819336	-55.46	0.841309	-55.46	1.00635	-55.46	0.937988	-55.46	0.816406	-55.46	0.729004
-55.36	0.837402	-55.36	0.864258	-55.36	0.769043	-55.36	0.864746	-55.36	0.925293	-55.36	0.819336	-55.36	0.843262	-55.36	1.00049	-55.36	0.939941	-55.36	0.8125	-55.36	0.758301
-55.26	0.847168	-55.26	0.864258	-55.26	0.769043	-55.26	0.85498	-55.26	0.915527	-55.26	0.823242	-55.26	0.825684	-55.26	1.00049	-55.26	0.928223	-55.26	0.8125	-55.26	0.748535
-55.16	0.91748	-55.16	0.864258	-55.16	0.765137	-55.16	0.85498	-55.16	0.935059	-55.16	0.834961	-55.16	0.825684	-55.16	0.990723	-55.16	0.934082	-55.16	0.8125	-55.16	0.754395
-55.06	0.91748	-55.06	0.864258	-55.06	0.759277	-55.06	0.85498	-55.06	0.935059	-55.06	0.833008	-55.06	0.815918	-55.06	0.980957	-55.06	0.918457	-55.06	0.802734	-55.06	0.73877
-54.96	0.92334	-54.96	0.864258	-54.96	0.747559	-54.96	0.850098	-54.96	0.935059	-54.96	0.829102	-54.96	0.815918	-54.96	0.980957	-54.96	0.902832	-54.96	0.78125	-54.96	0.73877
-54.86	0.927246	-54.86	0.864258	-54.86	0.759277	-54.86	0.833496	-54.86	0.935059	-54.86	0.829102	-54.86	0.815918	-54.86	0.975098	-54.86	0.908691	-54.86	0.791016	-54.86	0.756348
-54.76	0.907715	-54.76	0.854492	-54.76	0.759277	-54.76	0.828613	-54.76	0.944824	-54.76	0.825195	-54.76	0.825684	-54.76	0.980957	-54.76	0.912598	-54.76	0.791016	-54.76	0.760254
-54.66	0.907715	-54.66	0.864258	-54.66	0.759277	-54.66	0.825684	-54.66	0.944824	-54.66	0.80957	-54.66	0.825684	-54.66	0.990723	-54.66	0.918457	-54.66	0.791016	-54.66	0.783691
-54.56	0.815918	-54.56	0.860352	-54.56	0.769043	-54.56	0.825684	-54.56	0.944824	-54.56	0.819336	-54.56	0.825684	-54.56	0.980957	-54.56	0.908691	-54.56	0.794922	-54.56	0.748535
-54.46	0.815918	-54.46	0.864258	-54.46	0.769043	-54.46	0.835449	-54.46	0.935059	-54.46	0.819336	-54.46	0.837402	-54.46	0.977051	-54.46	0.908691	-54.46	0.791016	-54.46	0.748535
-54.36	0.819824	-54.36	0.864258	-54.36	0.769043	-54.36	0.835449	-54.36	0.935059	-54.36	0.799805	-54.36	0.841309	-54.36	0.975098	-54.36	0.896973	-54.36	0.787109	-54.36	0.748535
-54.26	0.825684	-54.26	0.842773	-54.26	0.769043	-54.26	0.835449	-54.26	0.940918	-54.26	0.799805	-54.26	0.835449	-54.26	0.980957	-54.26	0.896973	-54.26	0.78125	-54.26	0.760254
-54.16	0.825684	-54.16	0.838867	-54.16	0.778809	-54.16	0.825684	-54.16	0.927246	-54.16	0.80957	-54.16	0.835449	-54.16	0.980957	-54.16	0.896973	-54.16	0.785156	-54.16	0.748535
-54.06	0.833496	-54.06	0.854492	-54.06	0.769043	-54.06	0.835449	-54.06	0.929199	-54.06	0.80957	-54.06	0.835449	-54.06	0.971191	-54.06	0.896973	-54.06	0.78125	-54.06	0.744629
-53.96	0.806152	-53.96	0.854492	-53.96	0.759277	-53.96	0.845215	-53.96	0.921387	-53.96	0.819336	-53.96	0.847168	-53.96	0.961426	-53.96	0.887207	-53.96	0.777344	-53.96	0.742676
-53.86	0.786621	-53.86	0.854492	-53.86	0.759277	-53.86	0.849121	-53.86	0.905762	-53.86	0.819336	-53.86	0.847168	-53.86	0.965332	-53.86	0.891113	-53.86	0.775391	-53.86	0.756348
-53.76	0.776855	-53.76	0.850586	-53.76	0.759277	-53.76	0.85498	-53.76	0.905762	-53.76	0.819336	-53.76	0.847168	-53.76	0.971191	-53.76	0.887207	-53.76	0.78125	-53.76	0.754395
-53.66	0.776855	-53.66	0.834961	-53.66	0.759277	-53.66	0.85498	-53.66	0.899902	-53.66	0.819336	-53.66	0.835449	-53.66	0.971191	-53.66	0.887207	-53.66	0.78125	-53.66	0.756348
-53.56	0.770996	-53.56	0.825195	-53.56	0.769043	-53.56	0.85498	-53.56	0.915527	-53.56	0.80957	-53.56	0.835449	-53.56	0.961426	-53.56	0.877441	-53.56	0.78125	-53.56	0.750488
-53.46	0.786621	-53.46	0.834961	-53.46	0.769043	-53.46	0.845215	-53.46	0.905762	-53.46	0.80957	-53.46	0.835449	-53.46	0.961426	-53.46	0.887207	-53.46	0.78125	-53.46	0.760254
-53.36	0.796387	-53.36	0.825195	-53.36	0.778809	-53.36	0.845215	-53.36	0.905762	-53.36	0.80957	-53.36	0.825684	-53.36	0.971191	-53.36	0.877441	-53.36	0.771484	-53.36	0.750488
-53.26	0.79248	-53.26	0.829102	-53.26	0.769043	-53.26	0.841309	-53.26	0.905762	-53.26	0.813477	-53.26	0.825684	-53.26	0.961426	-53.26	0.867676	-53.26	0.771484	-53.26	0.750488
-53.16	0.800293	-53.16	0.825195	-53.16	0.769043	-53.16	0.835449	-53.16	0.88623	-53.16	0.805664	-53.16	0.825684	-53.16	0.961426	-53.16	0.867676	-53.16	0.751953	-53.16	0.750488
-53.06	0.802246	-53.06	0.825195	-53.06	0.769043	-53.06	0.82959	-53.06	0.88623	-53.06	0.790039	-53.06	0.815918	-53.06	0.95166	-53.06	0.85791	-53.06	0.751953	-53.06	0.750488
-52.96	0.796387	-52.96	0.825195	-52.96	0.769043	-52.96	0.845215	-52.96	0.874512	-52.96	0.793945	-52.96	0.815918	-52.96	0.939941	-52.96	0.85791	-52.96	0.755859	-52.96	0.750488
-52.86	0.796387	-52.86	0.834961	-52.86	0.765137	-52.86	0.831543	-52.86	0.874512	-52.86	0.799805	-52.86	0.806152	-52.86	0.944824	-52.86	0.852051	-52.86	0.751953	-52.86	0.750488
-52.76	0.796387	-52.76	0.834961	-52.76	0.769043	-52.76	0.825684	-52.76	0.864746	-52.76	0.799805	-52.76	0.806152	-52.76	0.95166	-52.76	0.85791	-52.76	0.761719	-52.76	0.734863
-52.66	0.796387	-52.66	0.825195	-52.66	0.769043	-52.66	0.82959	-52.66	0.864746	-52.66	0.799805	-52.66	0.810059	-52.66	0.95166	-52.66	0.85791	-52.66	0.761719	-52.66	0.740723
-52.56	0.786621	-52.56	0.825195	-52.56	0.769043	-52.56	0.835449	-52.56	0.864746	-52.56	0.799805	-52.56	0.815918	-52.56	0.941895	-52.56	0.85791	-52.56	0.751953	-52.56	0.740723
-52.46	0.782715	-52.46	0.825195	-52.46	0.769043	-52.46	0.825684	-52.46	0.85498	-52.46	0.799805	-52.46	0.815918	-52.46	0.941895	-52.46	0.852051	-52.46	0.751953	-52.46	0.740723
-52.36	0.776855	-52.36	0.81543	-52.36	0.769043	-52.36	0.821777	-52.36	0.864746	-52.36	0.799805	-52.36	0.815918	-52.36	0.941895	-52.36	0.85791	-52.36	0.751953	-52.36	0.740723
-52.26	0.776855	-52.26	0.81543	-52.26	0.759277	-52.26	0.815918	-52.26	0.874512	-52.26	0.805664	-52.26	0.806152	-52.26	0.941895	-52.26	0.85791	-52.26	0.751953	-52.26	0.729004
-52.16	0.776855	-52.16	0.81543	-52.16	0.759277	-52.16	0.815918	-52.16	0.864746	-52.16	0.790039	-52.16	0.810059	-52.16	0.932129	-52.16	0.85791	-52.16	0.742188	-52.16	0.729004
-52.06	0.786621	-52.06	0.81543	-52.06	0.759277	-52.06	0.815918	-52.06	0.85498	-52.06	0.793945	-52.06	0.806152	-52.06	0.932129	-52.06	0.848145	-52.06	0.742188	-52.06	0.729004
-51.96	0.796387	-51.96	0.81543	-51.96	0.749512	-51.96	0.815918	-51.96	0.858887	-51.96	0.795898	-51.96	0.806152	-51.96	0.932129	-51.96	0.848145	-51.96	0.730469	-51.96	0.73291
-51.86	0.800293	-51.86	0.807617	-51.86	0.749512	-51.86	0.815918	-51.86	0.864746	-51.86	0.790039	-51.86	0.806152	-51.86	0.941895	-51.86	0.848145	-51.86	0.730469	-51.86	0.725098
-51.76	0.796387	-51.76	0.813477	-51.76	0.749512	-51.76	0.819824	-51.76	0.85498	-51.76	0.799805	-51.76	0.796387	-51.76	0.932129	-51.76	0.848145	-51.76	0.726563	-51.76	0.723145
-51.66	0.786621	-51.66	0.813477	-51.66	0.749512	-51.66	0.825684	-51.66	0.85498	-51.66	0.790039	-51.66	0.796387	-51.66	0.922363	-51.66	0.848145	-51.66	0.724609	-51.66	0.725098
-51.56	0.796387	-51.56	0.817383	-51.56	0.749512	-51.56	0.821777	-51.56	0.845215	-51.56	0.790039	-51.56	0.786621	-51.56	0.922363	-51.56	0.836426	-51.56	0.720703	-51.56	0.719238
-51.46	0.786621	-51.46	0.80957	-51.46	0.749512	-51.46	0.804199	-51.46	0.835449	-51.46	0.790039	-51.46	0.790527	-51.46	0.922363	-51.46	0.836426	-51.46	0.716797	-51.46	0.723145
-51.36	0.790527	-51.36	0.807617	-51.36	0.749512	-51.36	0.804199	-51.36	0.825684	-51.36	0.77832	-51.36	0.796387	-51.36	0.912598	-51.36	0.836426	-51.36	0.705078	-51.36	0.725098
-51.26	0.786621	-51.26	0.813477	-51.26	0.749512	-51.26	0.804199	-51.26	0.815918	-51.26	0.77832	-51.26	0.796387	-51.26	0.912598	-51.26	0.836426	-51.26	0.710938	-51.26	0.713379
-51.16	0.786621	-51.16	0.813477	-51.16	0.749512	-51.16	0.804199	-51.16	0.819824	-51.16	0.793945	-51.16	0.796387	-51.16	0.912598	-51.16	0.830566	-51.16	0.710938	-51.16	0.719238
-51.06	0.786621	-51.06	0.813477	-51.06	0.737793	-51.06	0.804199	-51.06	0.813965	-51.06	0.795898	-51.06	0.796387	-51.06	0.912598	-51.06	0.83252	-51.06	0.710938	-51.06	0.709473
-50.96	0.776855	-50.96	0.817383	-50.96	0.737793	-50.96	0.808105	-50.96	0.813965	-50.96	0.77832	-50.96	0.784668	-50.96	0.906738	-50.96	0.82666	-50.96	0.720703	-50.96	0.709473
-50.86	0.776855	-50.86	0.813477	-50.86	0.741699	-50.86	0.813965	-50.86	0.804199	-50.86	0.77832	-50.86	0.784668	-50.86	0.912598	-50.86	0.82666	-50.86	0.720703	-50.86	0.709473
-50.76	0.776855	-50.76	0.803711	-50.76	0.733887	-50.76	0.804199	-50.76	0.794434	-50.76	0.77832	-50.76	0.784668	-50.76	0.908691	-50.76	0.82666	-50.76	0.714844	-50.76	0.719238
-50.66	0.76709	-50.66	0.80957	-50.66	0.718262	-50.66	0.804199	-50.66	0.794434	-50.66	0.77832	-50.66	0.784668	-50.66	0.906738	-50.66	0.816895	-50.66	0.720703	-50.66	0.723145
-50.56	0.757324	-50.56	0.797852	-50.56	0.728027	-50.56	0.794434	-50.56	0.794434	-50.56	0.768555	-50.56	0.774902	-50.56	0.912598	-50.56	0.816895	-50.56	0.720703	-50.56	0.719238
-50.46	0.757324	-50.46	0.813477	-50.46	0.728027	-50.46	0.794434	-50.46	0.784668	-50.46	0.768555	-50.46	0.778809	-50.46	0.912598	-50.46	0.816895	-50.46	0.720703	-50.46	0.715332
-50.36	0.757324	-50.36	0.803711	-50.36	0.718262	-50.36	0.794434	-50.36	0.774902	-50.36	0.762695	-50.36	0.774902	-50.36	0.908691	-50.36	0.816895	-50.36	0.710938	-50.36	0.709473
-50.26	0.757324	-50.26	0.803711	-50.26	0.718262	-50.26	0.790527	-50.26	0.784668	-50.26	0.768555	-50.26	0.774902	-50.26	0.906738	-50.26	0.816895	-50.26	0.720703	-50.26	0.699707
-50.16	0.751465	-50.16	0.807617	-50.16	0.718262	-50.16	0.788574	-50.16	0.778809	-50.16	0.764648	-50.16	0.784668	-50.16	0.902832	-50.16	0.816895	-50.16	0.720703	-50.16	0.699707
-50.06	0.753418	-50.06	0.803711	-50.06	0.708496	-50.06	0.794434	-50.06	0.784668	-50.06	0.762695	-50.06	0.774902	-50.06	0.902832	-50.06	0.816895	-50.06	0.716797	-50.06	0.699707
-49.96	0.747559	-49.96	0.803711	-49.96	0.718262	-49.96	0.790527	-49.96	0.784668	-49.96	0.768555	-49.96	0.774902	-49.96	0.902832	-49.96	0.820801	-49.96	0.705078	-49.96	0.709473
-49.86	0.747559	-49.86	0.803711	-49.86	0.712402	-49.86	0.784668	-49.86	0.774902	-49.86	0.768555	-49.86	0.784668	-49.86	0.902832	-49.86	0.816895	-49.86	0.710938	-49.86	0.713379
-49.76	0.73584	-49.76	0.803711	-49.76	0.718262	-49.76	0.774902	-49.76	0.774902	-49.76	0.77832	-49.76	0.784668	-49.76	0.893066	-49.76	0.816895	-49.76	0.707031	-49.76	0.709473
-49.66	0.739746	-49.66	0.803711	-49.66	0.718262	-49.66	0.774902	-49.66	0.778809	-49.66	0.768555	-49.66	0.784668	-49.66	0.893066	-49.66	0.812988	-49.66	0.691406	-49.66	0.709473
-49.56	0.745605	-49.56	0.793945	-49.56	0.712402	-49.56	0.784668	-49.56	0.784668	-49.56	0.768555	-49.56	0.784668	-49.56	0.883301	-49.56	0.811035	-49.56	0.691406	-49.56	0.709473
-49.46	0.73584	-49.46	0.793945	-49.46	0.718262	-49.46	0.784668	-49.46	0.784668	-49.46	0.772461	-49.46	0.784668	-49.46	0.893066	-49.46	0.816895	-49.46	0.695313	-49.46	0.709473
-49.36	0.73584	-49.36	0.797852	-49.36	0.708496	-49.36	0.77002	-49.36	0.784668	-49.36	0.77832	-49.36	0.780762	-49.36	0.893066	-49.36	0.812988	-49.36	0.701172	-49.36	0.709473
-49.26	0.73584	-49.26	0.803711	-49.26	0.708496	-49.26	0.768066	-49.26	0.784668	-49.26	0.77832	-49.26	0.774902	-49.26	0.887207	-49.26	0.807129	-49.26	0.701172	-49.26	0.699707
-49.16	0.73584	-49.16	0.793945	-49.16	0.718262	-49.16	0.774902	-49.16	0.774902	-49.16	0.77832	-49.16	0.778809	-49.16	0.881348	-49.16	0.807129	-49.16	0.701172	-49.16	0.699707
-49.06	0.726074	-49.06	0.793945	-49.06	0.718262	-49.06	0.77002	-49.06	0.774902	-49.06	0.77832	-49.06	0.784668	-49.06	0.881348	-49.06	0.797363	-49.06	0.691406	-49.06	0.709473
-48.96	0.726074	-48.96	0.793945	-48.96	0.708496	-48.96	0.763184	-48.96	0.765137	-48.96	0.77832	-48.96	0.780762	-48.96	0.871582	-48.96	0.797363	-48.96	0.691406	-48.96	0.709473
-48.86	0.72998	-48.86	0.793945	-48.86	0.712402	-48.86	0.768066	-48.86	0.769043	-48.86	0.772461	-48.86	0.765137	-48.86	0.871582	-48.86	0.797363	-48.86	0.691406	-48.86	0.699707
-48.76	0.73584	-48.76	0.793945	-48.76	0.718262	-48.76	0.774902	-48.76	0.774902	-48.76	0.77832	-48.76	0.769043	-48.76	0.881348	-48.76	0.787598	-48.76	0.691406	-48.76	0.709473
-48.66	0.726074	-48.66	0.789063	-48.66	0.718262	-48.66	0.77002	-48.66	0.765137	-48.66	0.77832	-48.66	0.774902	-48.66	0.871582	-48.66	0.787598	-48.66	0.691406	-48.66	0.709473
-48.56	0.716309	-48.56	0.795898	-48.56	0.708496	-48.56	0.763184	-48.56	0.757324	-48.56	0.768555	-48.56	0.774902	-48.56	0.861816	-48.56	0.787598	-48.56	0.685547	-48.56	0.709473
-48.46	0.716309	-48.46	0.799805	-48.46	0.69873	-48.46	0.753418	-48.46	0.763184	-48.46	0.758789	-48.46	0.774902	-48.46	0.861816	-48.46	0.787598	-48.46	0.6875	-48.46	0.709473
-48.36	0.716309	-48.36	0.793945	-48.36	0.702637	-48.36	0.758301	-48.36	0.753418	-48.36	0.772461	-48.36	0.765137	-48.36	0.861816	-48.36	0.787598	-48.36	0.671875	-48.36	0.699707
-48.26	0.716309	-48.26	0.793945	-48.26	0.708496	-48.26	0.765137	-48.26	0.753418	-48.26	0.77832	-48.26	0.765137	-48.26	0.85791	-48.26	0.787598	-48.26	0.675781	-48.26	0.709473
-48.16	0.716309	-48.16	0.793945	-48.16	0.694824	-48.16	0.760254	-48.16	0.763184	-48.16	0.768555	-48.16	0.774902	-48.16	0.842285	-48.16	0.777832	-48.16	0.671875	-48.16	0.709473
-48.06	0.706543	-48.06	0.78418	-48.06	0.692871	-48.06	0.748535	-48.06	0.768066	-48.06	0.768555	-48.06	0.765137	-48.06	0.842285	-48.06	0.777832	-48.06	0.671875	-48.06	0.709473
-47.96	0.706543	-47.96	0.788086	-47.96	0.69873	-47.96	0.755371	-47.96	0.774902	-47.96	0.758789	-47.96	0.765137	-47.96	0.842285	-47.96	0.777832	-47.96	0.671875	-47.96	0.709473
-47.86	0.706543	-47.86	0.78418	-47.86	0.69873	-47.86	0.755371	-47.86	0.774902	-47.86	0.763672	-47.86	0.765137	-47.86	0.842285	-47.86	0.781738	-47.86	0.660156	-47.86	0.709473
-47.76	0.696777	-47.76	0.78418	-47.76	0.691895	-47.76	0.755371	-47.76	0.765137	-47.76	0.760742	-47.76	0.765137	-47.76	0.83252	-47.76	0.777832	-47.76	0.660156	-47.76	0.709473
-47.66	0.700684	-47.66	0.78418	-47.66	0.69873	-47.66	0.755371	-47.66	0.774902	-47.66	0.760742	-47.66	0.755371	-47.66	0.82666	-47.66	0.773926	-47.66	0.650391	-47.66	0.709473
-47.56	0.696777	-47.56	0.774414	-47.56	0.69873	-47.56	0.759277	-47.56	0.765137	-47.56	0.770508	-47.56	0.745605	-47.56	0.83252	-47.56	0.771973	-47.56	0.650391	-47.56	0.699707
-47.46	0.696777	-47.46	0.77832	-47.46	0.69873	-47.46	0.765137	-47.46	0.755371	-47.46	0.760742	-47.46	0.759277	-47.46	0.822754	-47.46	0.766113	-47.46	0.664063	-47.46	0.699707
-47.36	0.685059	-47.36	0.78418	-47.36	0.69873	-47.36	0.765137	-47.36	0.755371	-47.36	0.760742	-47.36	0.765137	-47.36	0.822754	-47.36	0.766113	-47.36	0.660156	-47.36	0.699707
-47.26	0.685059	-47.26	0.774414	-47.26	0.69873	-47.26	0.755371	-47.26	0.755371	-47.26	0.764648	-47.26	0.765137	-47.26	0.822754	-47.26	0.766113	-47.26	0.660156	-47.26	0.693848
-47.16	0.696777	-47.16	0.764648	-47.16	0.688965	-47.16	0.755371	-47.16	0.755371	-47.16	0.758789	-47.16	0.755371	-47.16	0.822754	-47.16	0.766113	-47.16	0.650391	-47.16	0.699707
-47.06	0.685059	-47.06	0.764648	-47.06	0.69873	-47.06	0.755371	-47.06	0.745605	-47.06	0.749023	-47.06	0.755371	-47.06	0.822754	-47.06	0.756348	-47.06	0.650391	-47.06	0.686035
-46.96	0.685059	-46.96	0.764648	-46.96	0.688965	-46.96	0.755371	-46.96	0.745605	-46.96	0.749023	-46.96	0.745605	-46.96	0.822754	-46.96	0.760254	-46.96	0.650391	-46.96	0.689941
-46.86	0.685059	-46.86	0.764648	-46.86	0.683105	-46.86	0.745605	-46.86	0.749512	-46.86	0.743164	-46.86	0.745605	-46.86	0.812988	-46.86	0.766113	-46.86	0.650391	-46.86	0.689941
-46.76	0.675293	-46.76	0.768555	-46.76	0.692871	-46.76	0.745605	-46.76	0.745605	-46.76	0.749023	-46.76	0.745605	-46.76	0.812988	-46.76	0.762207	-46.76	0.650391	-46.76	0.689941
-46.66	0.675293	-46.66	0.764648	-46.66	0.69873	-46.66	0.737793	-46.66	0.739746	-46.66	0.739258	-46.66	0.749512	-46.66	0.812988	-46.66	0.746582	-46.66	0.640625	-46.66	0.689941
-46.56	0.665527	-46.56	0.764648	-46.56	0.688965	-46.56	0.733887	-46.56	0.745605	-46.56	0.739258	-46.56	0.755371	-46.56	0.80127	-46.56	0.756348	-46.56	0.644531	-46.56	0.689941
-46.46	0.675293	-46.46	0.754883	-46.46	0.688965	-46.46	0.733887	-46.46	0.745605	-46.46	0.733398	-46.46	0.745605	-46.46	0.791504	-46.46	0.760254	-46.46	0.650391	-46.46	0.693848
-46.36	0.675293	-46.36	0.743164	-46.36	0.679199	-46.36	0.743652	-46.36	0.755371	-46.36	0.739258	-46.36	0.741699	-46.36	0.79541	-46.36	0.762207	-46.36	0.640625	-46.36	0.699707
-46.26	0.669434	-46.26	0.74707	-46.26	0.683105	-46.26	0.733887	-46.26	0.755371	-46.26	0.733398	-46.26	0.739746	-46.26	0.80127	-46.26	0.746582	-46.26	0.640625	-46.26	0.695801
-46.16	0.675293	-46.16	0.743164	-46.16	0.679199	-46.16	0.737793	-46.16	0.755371	-46.16	0.729492	-46.16	0.741699	-46.16	0.80127	-46.16	0.750488	-46.16	0.630859	-46.16	0.689941
-46.06	0.675293	-46.06	0.743164	-46.06	0.679199	-46.06	0.743652	-46.06	0.755371	-46.06	0.739258	-46.06	0.739746	-46.06	0.80127	-46.06	0.756348	-46.06	0.630859	-46.06	0.689941
-45.96	0.665527	-45.96	0.743164	-45.96	0.692871	-45.96	0.733887	-45.96	0.755371	-45.96	0.739258	-45.96	0.73584	-45.96	0.791504	-45.96	0.752441	-45.96	0.621094	-45.96	0.680176
-45.86	0.655762	-45.86	0.733398	-45.86	0.69873	-45.86	0.728027	-45.86	0.745605	-45.86	0.729492	-45.86	0.724121	-45.86	0.79541	-45.86	0.736816	-45.86	0.621094	-45.86	0.680176
-45.76	0.655762	-45.76	0.733398	-45.76	0.688965	-45.76	0.743652	-45.76	0.745605	-45.76	0.719727	-45.76	0.724121	-45.76	0.791504	-45.76	0.740723	-45.76	0.625977	-45.76	0.680176
-45.66	0.655762	-45.66	0.733398	-45.66	0.688965	-45.66	0.733887	-45.66	0.745605	-45.66	0.719727	-45.66	0.724121	-45.66	0.777832	-45.66	0.742676	-45.66	0.632813	-45.66	0.680176
-45.56	0.655762	-45.56	0.723633	-45.56	0.688965	-45.56	0.728027	-45.56	0.745605	-45.56	0.719727	-45.56	0.724121	-45.56	0.775879	-45.56	0.736816	-45.56	0.623047	-45.56	0.680176
-45.46	0.649902	-45.46	0.723633	-45.46	0.683105	-45.46	0.733887	-45.46	0.745605	-45.46	0.711914	-45.46	0.714355	-45.46	0.771973	-45.46	0.727051	-45.46	0.623047	-45.46	0.680176
-45.36	0.655762	-45.36	0.717773	-45.36	0.688965	-45.36	0.724121	-45.36	0.73584	-45.36	0.717773	-45.36	0.70459	-45.36	0.771973	-45.36	0.721191	-45.36	0.615234	-45.36	0.680176
-45.26	0.651855	-45.26	0.723633	-45.26	0.688965	-45.26	0.724121	-45.26	0.73584	-45.26	0.708008	-45.26	0.714355	-45.26	0.766113	-45.26	0.727051	-45.26	0.621094	-45.26	0.680176
-45.16	0.63623	-45.16	0.723633	-45.16	0.679199	-45.16	0.714355	-45.16	0.739746	-45.16	0.708008	-45.16	0.70459	-45.16	0.762207	-45.16	0.727051	-45.16	0.611328	-45.16	0.668457
-45.06	0.630371	-45.06	0.723633	-45.06	0.679199	-45.06	0.70459	-45.06	0.745605	-45.06	0.711914	-45.06	0.70459	-45.06	0.762207	-45.06	0.717285	-45.06	0.611328	-45.06	0.668457
-44.96	0.63623	-44.96	0.713867	-44.96	0.679199	-44.96	0.70459	-44.96	0.73584	-44.96	0.708008	-44.96	0.699707	-44.96	0.754395	-44.96	0.717285	-44.96	0.611328	-44.96	0.668457
-44.86	0.63623	-44.86	0.717773	-44.86	0.66748	-44.86	0.708496	-44.86	0.731934	-44.86	0.708008	-44.86	0.716309	-44.86	0.760254	-44.86	0.70752	-44.86	0.615234	-44.86	0.668457
-44.76	0.63623	-44.76	0.709961	-44.76	0.66748	-44.76	0.70459	-44.76	0.72998	-44.76	0.698242	-44.76	0.706543	-44.76	0.760254	-44.76	0.70752	-44.76	0.611328	-44.76	0.668457
-44.66	0.63623	-44.66	0.708008	-44.66	0.657715	-44.66	0.692871	-44.66	0.73584	-44.66	0.702148	-44.66	0.696777	-44.66	0.750488	-44.66	0.70752	-44.66	0.611328	-44.66	0.658691
-44.56	0.624512	-44.56	0.704102	-44.56	0.661621	-44.56	0.692871	-44.56	0.73584	-44.56	0.698242	-44.56	0.696777	-44.56	0.750488	-44.56	0.695801	-44.56	0.601563	-44.56	0.664551
-44.46	0.624512	-44.46	0.704102	-44.46	0.663574	-44.46	0.696777	-44.46	0.724121	-44.46	0.688477	-44.46	0.696777	-44.46	0.750488	-44.46	0.695801	-44.46	0.601563	-44.46	0.658691
-44.36	0.624512	-44.36	0.704102	-44.36	0.647949	-44.36	0.692871	-44.36	0.724121	-44.36	0.688477	-44.36	0.700684	-44.36	0.744629	-44.36	0.700684	-44.36	0.601563	-44.36	0.658691
-44.26	0.629395	-44.26	0.694336	-44.26	0.651855	-44.26	0.683105	-44.26	0.728027	-44.26	0.688477	-44.26	0.696777	-44.26	0.750488	-44.26	0.692871	-44.26	0.601563	-44.26	0.648926
-44.16	0.63623	-44.16	0.694336	-44.16	0.657715	-44.16	0.683105	-44.16	0.72998	-44.16	0.688477	-44.16	0.687012	-44.16	0.744629	-44.16	0.690918	-44.16	0.601563	-44.16	0.648926
-44.06	0.626465	-44.06	0.682617	-44.06	0.647949	-44.06	0.683105	-44.06	0.714355	-44.06	0.678711	-44.06	0.687012	-44.06	0.740723	-44.06	0.697754	-44.06	0.595703	-44.06	0.648926
-43.96	0.626465	-43.96	0.672852	-43.96	0.647949	-43.96	0.678223	-43.96	0.70459	-43.96	0.678711	-43.96	0.687012	-43.96	0.740723	-43.96	0.697754	-43.96	0.601563	-43.96	0.648926
-43.86	0.616699	-43.86	0.672852	-43.86	0.647949	-43.86	0.675293	-43.86	0.708496	-43.86	0.678711	-43.86	0.677246	-43.86	0.740723	-43.86	0.687988	-43.86	0.591797	-43.86	0.648926
-43.76	0.616699	-43.76	0.677734	-43.76	0.638184	-43.76	0.665527	-43.76	0.714355	-43.76	0.668945	-43.76	0.665527	-43.76	0.745605	-43.76	0.687988	-43.76	0.585938	-43.76	0.63916
-43.66	0.616699	-43.66	0.68457	-43.66	0.64209	-43.66	0.669434	-43.66	0.714355	-43.66	0.65918	-43.66	0.669434	-43.66	0.742676	-43.66	0.678223	-43.66	0.591797	-43.66	0.635254
-43.56	0.616699	-43.56	0.674805	-43.56	0.644043	-43.56	0.665527	-43.56	0.70459	-43.56	0.664063	-43.56	0.675293	-43.56	0.742676	-43.56	0.678223	-43.56	0.582031	-43.56	0.629395
-43.46	0.616699	-43.46	0.674805	-43.46	0.638184	-43.46	0.669434	-43.46	0.694824	-43.46	0.666016	-43.46	0.665527	-43.46	0.742676	-43.46	0.678223	-43.46	0.570313	-43.46	0.633301
-43.36	0.61084	-43.36	0.674805	-43.36	0.632324	-43.36	0.675293	-43.36	0.694824	-43.36	0.65918	-43.36	0.665527	-43.36	0.736816	-43.36	0.668457	-43.36	0.570313	-43.36	0.63916
-43.26	0.612793	-43.26	0.665039	-43.26	0.638184	-43.26	0.661621	-43.26	0.694824	-43.26	0.664063	-43.26	0.659668	-43.26	0.742676	-43.26	0.668457	-43.26	0.570313	-43.26	0.635254
-43.16	0.606934	-43.16	0.655273	-43.16	0.638184	-43.16	0.659668	-43.16	0.688965	-43.16	0.65918	-43.16	0.655762	-43.16	0.73291	-43.16	0.668457	-43.16	0.564453	-43.16	0.629395
-43.06	0.606934	-43.06	0.655273	-43.06	0.628418	-43.06	0.653809	-43.06	0.70459	-43.06	0.65918	-43.06	0.655762	-43.06	0.73291	-43.06	0.658691	-43.06	0.570313	-43.06	0.629395
-42.96	0.601074	-42.96	0.655273	-42.96	0.622559	-42.96	0.644043	-42.96	0.694824	-42.96	0.65918	-42.96	0.645996	-42.96	0.73291	-42.96	0.662598	-42.96	0.560547	-42.96	0.623535
-42.86	0.606934	-42.86	0.65918	-42.86	0.628418	-42.86	0.644043	-42.86	0.694824	-42.86	0.649414	-42.86	0.649902	-42.86	0.73291	-42.86	0.668457	-42.86	0.560547	-42.86	0.615723
-42.76	0.606934	-42.76	0.655273	-42.76	0.628418	-42.76	0.644043	-42.76	0.688965	-42.76	0.649414	-42.76	0.655762	-42.76	0.727051	-42.76	0.668457	-42.76	0.564453	-42.76	0.609863
-42.66	0.606934	-42.66	0.655273	-42.66	0.616699	-42.66	0.638184	-42.66	0.70459	-42.66	0.65332	-42.66	0.645996	-42.66	0.73291	-42.66	0.658691	-42.66	0.560547	-42.66	0.61377
-42.56	0.606934	-42.56	0.655273	-42.56	0.616699	-42.56	0.634277	-42.56	0.70459	-42.56	0.645508	-42.56	0.645996	-42.56	0.721191	-42.56	0.658691	-42.56	0.560547	-42.56	0.619629
-42.46	0.597168	-42.46	0.65918	-42.46	0.621582	-42.46	0.634277	-42.46	0.694824	-42.46	0.629883	-42.46	0.645996	-42.46	0.725098	-42.46	0.658691	-42.46	0.550781	-42.46	0.609863
-42.36	0.597168	-42.36	0.655273	-42.36	0.628418	-42.36	0.624512	-42.36	0.685059	-42.36	0.629883	-42.36	0.640137	-42.36	0.717285	-42.36	0.652832	-42.36	0.550781	-42.36	0.615723
-42.26	0.597168	-42.26	0.655273	-42.26	0.618652	-42.26	0.614746	-42.26	0.688965	-42.26	0.629883	-42.26	0.645996	-42.26	0.711426	-42.26	0.658691	-42.26	0.554688	-42.26	0.609863
-42.16	0.601074	-42.16	0.655273	-42.16	0.618652	-42.16	0.614746	-42.16	0.679199	-42.16	0.629883	-42.16	0.63623	-42.16	0.715332	-42.16	0.654785	-42.16	0.550781	-42.16	0.604004
-42.06	0.597168	-42.06	0.645508	-42.06	0.618652	-42.06	0.614746	-42.06	0.677246	-42.06	0.629883	-42.06	0.63623	-42.06	0.721191	-42.06	0.63916	-42.06	0.546875	-42.06	0.596191
-41.96	0.597168	-41.96	0.645508	-41.96	0.608887	-41.96	0.608887	-41.96	0.683105	-41.96	0.629883	-41.96	0.63623	-41.96	0.721191	-41.96	0.648926	-41.96	0.544922	-41.96	0.590332
-41.86	0.597168	-41.86	0.645508	-41.86	0.608887	-41.86	0.614746	-41.86	0.683105	-41.86	0.629883	-41.86	0.628418	-41.86	0.711426	-41.86	0.643066	-41.86	0.541016	-41.86	0.590332
-41.76	0.597168	-41.76	0.645508	-41.76	0.608887	-41.76	0.614746	-41.76	0.67334	-41.76	0.629883	-41.76	0.634277	-41.76	0.711426	-41.76	0.64502	-41.76	0.541016	-41.76	0.590332
-41.66	0.597168	-41.66	0.633789	-41.66	0.612793	-41.66	0.60498	-41.66	0.663574	-41.66	0.620117	-41.66	0.634277	-41.66	0.705566	-41.66	0.63916	-41.66	0.541016	-41.66	0.580566
-41.56	0.597168	-41.56	0.645508	-41.56	0.608887	-41.56	0.593262	-41.56	0.663574	-41.56	0.610352	-41.56	0.624512	-41.56	0.711426	-41.56	0.63916	-41.56	0.53125	-41.56	0.580566
-41.46	0.593262	-41.46	0.649414	-41.46	0.599121	-41.46	0.593262	-41.46	0.663574	-41.46	0.620117	-41.46	0.624512	-41.46	0.697754	-41.46	0.627441	-41.46	0.536133	-41.46	0.580566
-41.36	0.577637	-41.36	0.651367	-41.36	0.60498	-41.36	0.593262	-41.36	0.653809	-41.36	0.620117	-41.36	0.614746	-41.36	0.695801	-41.36	0.627441	-41.36	0.533203	-41.36	0.580566
-41.26	0.577637	-41.26	0.637695	-41.26	0.593262	-41.26	0.593262	-41.26	0.657715	-41.26	0.610352	-41.26	0.614746	-41.26	0.70166	-41.26	0.617676	-41.26	0.533203	-41.26	0.590332
-41.16	0.577637	-41.16	0.643555	-41.16	0.599121	-41.16	0.583496	-41.16	0.67334	-41.16	0.610352	-41.16	0.614746	-41.16	0.691895	-41.16	0.617676	-41.16	0.533203	-41.16	0.585449
-41.06	0.581543	-41.06	0.643555	-41.06	0.599121	-41.06	0.583496	-41.06	0.663574	-41.06	0.614258	-41.06	0.618652	-41.06	0.691895	-41.06	0.621582	-41.06	0.521484	-41.06	0.568848
-40.96	0.577637	-40.96	0.643555	-40.96	0.589355	-40.96	0.583496	-40.96	0.663574	-40.96	0.620117	-40.96	0.614746	-40.96	0.691895	-40.96	0.617676	-40.96	0.521484	-40.96	0.57373
-40.86	0.577637	-40.86	0.633789	-40.86	0.57959	-40.86	0.587402	-40.86	0.653809	-40.86	0.610352	-40.86	0.614746	-40.86	0.686035	-40.86	0.61377	-40.86	0.515625	-40.86	0.580566
-40.76	0.587402	-40.76	0.633789	-40.76	0.57959	-40.76	0.583496	-40.76	0.653809	-40.76	0.610352	-40.76	0.614746	-40.76	0.682129	-40.76	0.60791	-40.76	0.521484	-40.76	0.575684
-40.66	0.587402	-40.66	0.633789	-40.66	0.57959	-40.66	0.583496	-40.66	0.653809	-40.66	0.600586	-40.66	0.614746	-40.66	0.682129	-40.66	0.611816	-40.66	0.521484	-40.66	0.557129
-40.56	0.577637	-40.56	0.633789	-40.56	0.57959	-40.56	0.583496	-40.56	0.634277	-40.56	0.600586	-40.56	0.60498	-40.56	0.678223	-40.56	0.60791	-40.56	0.511719	-40.56	0.557129
-40.46	0.577637	-40.46	0.633789	-40.46	0.57373	-40.46	0.583496	-40.46	0.634277	-40.46	0.610352	-40.46	0.60498	-40.46	0.67627	-40.46	0.604004	-40.46	0.511719	-40.46	0.557129
-40.36	0.577637	-40.36	0.633789	-40.36	0.57959	-40.36	0.583496	-40.36	0.634277	-40.36	0.600586	-40.36	0.60498	-40.36	0.67041	-40.36	0.598145	-40.36	0.511719	-40.36	0.557129
-40.26	0.565918	-40.26	0.633789	-40.26	0.57959	-40.26	0.57373	-40.26	0.634277	-40.26	0.600586	-40.26	0.60498	-40.26	0.666504	-40.26	0.598145	-40.26	0.505859	-40.26	0.557129
-40.16	0.565918	-40.16	0.633789	-40.16	0.57959	-40.16	0.57373	-40.16	0.629395	-40.16	0.604492	-40.16	0.60498	-40.16	0.664551	-40.16	0.588379	-40.16	0.511719	-40.16	0.547363
-40.06	0.565918	-40.06	0.624023	-40.06	0.569824	-40.06	0.57373	-40.06	0.63623	-40.06	0.606445	-40.06	0.595215	-40.06	0.67041	-40.06	0.578613	-40.06	0.505859	-40.06	0.547363
-39.96	0.565918	-39.96	0.614258	-39.96	0.57373	-39.96	0.57373	-39.96	0.626465	-39.96	0.588867	-39.96	0.600098	-39.96	0.660645	-39.96	0.578613	-39.96	0.511719	-39.96	0.547363
-39.86	0.565918	-39.86	0.618164	-39.86	0.57959	-39.86	0.563965	-39.86	0.63623	-39.86	0.588867	-39.86	0.597168	-39.86	0.660645	-39.86	0.58252	-39.86	0.515625	-39.86	0.547363
-39.76	0.565918	-39.76	0.633789	-39.76	0.575684	-39.76	0.554199	-39.76	0.626465	-39.76	0.583008	-39.76	0.597168	-39.76	0.660645	-39.76	0.578613	-39.76	0.521484	-39.76	0.537598
-39.66	0.565918	-39.66	0.633789	-39.66	0.569824	-39.66	0.554199	-39.66	0.630371	-39.66	0.584961	-39.66	0.597168	-39.66	0.660645	-39.66	0.568848	-39.66	0.511719	-39.66	0.537598
-39.56	0.565918	-39.56	0.624023	-39.56	0.57373	-39.56	0.554199	-39.56	0.632324	-39.56	0.579102	-39.56	0.587402	-39.56	0.660645	-39.56	0.568848	-39.56	0.515625	-39.56	0.537598
-39.46	0.569824	-39.46	0.624023	-39.46	0.567871	-39.46	0.554199	-39.46	0.626465	-39.46	0.579102	-39.46	0.587402	-39.46	0.660645	-39.46	0.568848	-39.46	0.521484	-39.46	0.537598
-39.36	0.571777	-39.36	0.633789	-39.36	0.558105	-39.36	0.544434	-39.36	0.626465	-39.36	0.573242	-39.36	0.587402	-39.36	0.650879	-39.36	0.572754	-39.36	0.525391	-39.36	0.537598
-39.26	0.556152	-39.26	0.624023	-39.26	0.558105	-39.26	0.544434	-39.26	0.614746	-39.26	0.579102	-39.26	0.587402	-39.26	0.650879	-39.26	0.566895	-39.26	0.521484	-39.26	0.537598
-39.16	0.560059	-39.16	0.624023	-39.16	0.562012	-39.16	0.534668	-39.16	0.608887	-39.16	0.579102	-39.16	0.577637	-39.16	0.641113	-39.16	0.566895	-39.16	0.521484	-39.16	0.537598
-39.06	0.575684	-39.06	0.62793	-39.06	0.558105	-39.06	0.534668	-39.06	0.614746	-39.06	0.569336	-39.06	0.577637	-39.06	0.641113	-39.06	0.566895	-39.06	0.525391	-39.06	0.537598
-38.96	0.571777	-38.96	0.633789	-38.96	0.558105	-38.96	0.534668	-38.96	0.614746	-38.96	0.563477	-38.96	0.581543	-38.96	0.627441	-38.96	0.566895	-38.96	0.521484	-38.96	0.537598
-38.86	0.556152	-38.86	0.624023	-38.86	0.544434	-38.86	0.534668	-38.86	0.60498	-38.86	0.569336	-38.86	0.583496	-38.86	0.621582	-38.86	0.557129	-38.86	0.521484	-38.86	0.537598
-38.76	0.560059	-38.76	0.620117	-38.76	0.54248	-38.76	0.524902	-38.76	0.60498	-38.76	0.569336	-38.76	0.577637	-38.76	0.621582	-38.76	0.557129	-38.76	0.513672	-38.76	0.537598
-38.66	0.565918	-38.66	0.614258	-38.66	0.54834	-38.66	0.524902	-38.66	0.595215	-38.66	0.569336	-38.66	0.569824	-38.66	0.621582	-38.66	0.557129	-38.66	0.519531	-38.66	0.537598
-38.56	0.556152	-38.56	0.608398	-38.56	0.54834	-38.56	0.524902	-38.56	0.595215	-38.56	0.55957	-38.56	0.575684	-38.56	0.625488	-38.56	0.561035	-38.56	0.519531	-38.56	0.527832
-38.46	0.556152	-38.46	0.614258	-38.46	0.54834	-38.46	0.524902	-38.46	0.595215	-38.46	0.55957	-38.46	0.575684	-38.46	0.631348	-38.46	0.557129	-38.46	0.519531	-38.46	0.527832
-38.36	0.556152	-38.36	0.604492	-38.36	0.538574	-38.36	0.513184	-38.36	0.589355	-38.36	0.55957	-38.36	0.565918	-38.36	0.621582	-38.36	0.547363	-38.36	0.509766	-38.36	0.532715
-38.26	0.546387	-38.26	0.604492	-38.26	0.538574	-38.26	0.513184	-38.26	0.595215	-38.26	0.549805	-38.26	0.565918	-38.26	0.621582	-38.26	0.537598	-38.26	0.514648	-38.26	0.534668
-38.16	0.546387	-38.16	0.604492	-38.16	0.538574	-38.16	0.513184	-38.16	0.595215	-38.16	0.553711	-38.16	0.556152	-38.16	0.621582	-38.16	0.55127	-38.16	0.521484	-38.16	0.532715
-38.06	0.546387	-38.06	0.604492	-38.06	0.532715	-38.06	0.513184	-38.06	0.595215	-38.06	0.55957	-38.06	0.556152	-38.06	0.621582	-38.06	0.547363	-38.06	0.521484	-38.06	0.529785
-37.96	0.546387	-37.96	0.604492	-37.96	0.538574	-37.96	0.513184	-37.96	0.585449	-37.96	0.55957	-37.96	0.560059	-37.96	0.611816	-37.96	0.547363	-37.96	0.511719	-37.96	0.529785
-37.86	0.536621	-37.86	0.594727	-37.86	0.528809	-37.86	0.513184	-37.86	0.589355	-37.86	0.545898	-37.86	0.565918	-37.86	0.611816	-37.86	0.547363	-37.86	0.511719	-37.86	0.529785
-37.76	0.536621	-37.76	0.598633	-37.76	0.528809	-37.76	0.503418	-37.76	0.591309	-37.76	0.540039	-37.76	0.556152	-37.76	0.602051	-37.76	0.547363	-37.76	0.515625	-37.76	0.529785
-37.66	0.536621	-37.66	0.604492	-37.66	0.528809	-37.66	0.503418	-37.66	0.585449	-37.66	0.543945	-37.66	0.556152	-37.66	0.602051	-37.66	0.547363	-37.66	0.521484	-37.66	0.52002
-37.56	0.536621	-37.56	0.604492	-37.56	0.528809	-37.56	0.503418	-37.56	0.575684	-37.56	0.538086	-37.56	0.556152	-37.56	0.602051	-37.56	0.537598	-37.56	0.511719	-37.56	0.52002
-37.46	0.526855	-37.46	0.604492	-37.46	0.532715	-37.46	0.497559	-37.46	0.57959	-37.46	0.538086	-37.46	0.560059	-37.46	0.590332	-37.46	0.537598	-37.46	0.515625	-37.46	0.52002
-37.36	0.526855	-37.36	0.592773	-37.36	0.538574	-37.36	0.503418	-37.36	0.585449	-37.36	0.538086	-37.36	0.556152	-37.36	0.590332	-37.36	0.527832	-37.36	0.521484	-37.36	0.510254
-37.26	0.526855	-37.26	0.59668	-37.26	0.528809	-37.26	0.513184	-37.26	0.575684	-37.26	0.538086	-37.26	0.556152	-37.26	0.590332	-37.26	0.527832	-37.26	0.521484	-37.26	0.504395
-37.16	0.526855	-37.16	0.602539	-37.16	0.528809	-37.16	0.503418	-37.16	0.575684	-37.16	0.538086	-37.16	0.556152	-37.16	0.580566	-37.16	0.531738	-37.16	0.511719	-37.16	0.510254
-37.06	0.51709	-37.06	0.602539	-37.06	0.51709	-37.06	0.493652	-37.06	0.575684	-37.06	0.52832	-37.06	0.560059	-37.06	0.580566	-37.06	0.527832	-37.06	0.511719	-37.06	0.510254
-36.96	0.520996	-36.96	0.598633	-36.96	0.520996	-36.96	0.493652	-36.96	0.575684	-36.96	0.52832	-36.96	0.556152	-36.96	0.580566	-36.96	0.527832	-36.96	0.511719	-36.96	0.510254
-36.86	0.526855	-36.86	0.586914	-36.86	0.526855	-36.86	0.493652	-36.86	0.575684	-36.86	0.52832	-36.86	0.556152	-36.86	0.570801	-36.86	0.527832	-36.86	0.511719	-36.86	0.510254
-36.76	0.522949	-36.76	0.583008	-36.76	0.526855	-36.76	0.493652	-36.76	0.563965	-36.76	0.52832	-36.76	0.556152	-36.76	0.570801	-36.76	0.516113	-36.76	0.501953	-36.76	0.500488
-36.66	0.520996	-36.66	0.583008	-36.66	0.51709	-36.66	0.483887	-36.66	0.554199	-36.66	0.518555	-36.66	0.556152	-36.66	0.570801	-36.66	0.516113	-36.66	0.505859	-36.66	0.504395
-36.56	0.51709	-36.56	0.583008	-36.56	0.51709	-36.56	0.487793	-36.56	0.554199	-36.56	0.508789	-36.56	0.546387	-36.56	0.570801	-36.56	0.516113	-36.56	0.511719	-36.56	0.510254
-36.46	0.51709	-36.46	0.583008	-36.46	0.51709	-36.46	0.493652	-36.46	0.554199	-36.46	0.512695	-36.46	0.550293	-36.46	0.561035	-36.46	0.516113	-36.46	0.501953	-36.46	0.498535
-36.36	0.51709	-36.36	0.583008	-36.36	0.507324	-36.36	0.489746	-36.36	0.554199	-36.36	0.518555	-36.36	0.556152	-36.36	0.561035	-36.36	0.510254	-36.36	0.501953	-36.36	0.498535
-36.26	0.505371	-36.26	0.573242	-36.26	0.507324	-36.26	0.483887	-36.26	0.544434	-36.26	0.508789	-36.26	0.556152	-36.26	0.561035	-36.26	0.512207	-36.26	0.501953	-36.26	0.498535
-36.16	0.505371	-36.16	0.563477	-36.16	0.502441	-36.16	0.478027	-36.16	0.544434	-36.16	0.508789	-36.16	0.546387	-36.16	0.555176	-36.16	0.506348	-36.16	0.501953	-36.16	0.502441
-36.06	0.491699	-36.06	0.568359	-36.06	0.509277	-36.06	0.483887	-36.06	0.544434	-36.06	0.508789	-36.06	0.546387	-36.06	0.561035	-36.06	0.510254	-36.06	0.496094	-36.06	0.498535
-35.96	0.48584	-35.96	0.570313	-35.96	0.509277	-35.96	0.483887	-35.96	0.54834	-35.96	0.50293	-35.96	0.546387	-35.96	0.55127	-35.96	0.506348	-35.96	0.501953	-35.96	0.498535
-35.86	0.495605	-35.86	0.563477	-35.86	0.509277	-35.86	0.474121	-35.86	0.554199	-35.86	0.508789	-35.86	0.546387	-35.86	0.55127	-35.86	0.506348	-35.86	0.501953	-35.86	0.48877
-35.76	0.489746	-35.76	0.563477	-35.76	0.499512	-35.76	0.474121	-35.76	0.544434	-35.76	0.499023	-35.76	0.534668	-35.76	0.55127	-35.76	0.496582	-35.76	0.501953	-35.76	0.48877
-35.66	0.495605	-35.66	0.558594	-35.66	0.499512	-35.66	0.479004	-35.66	0.534668	-35.66	0.499023	-35.66	0.534668	-35.66	0.541504	-35.66	0.496582	-35.66	0.490234	-35.66	0.48877
-35.56	0.495605	-35.56	0.555664	-35.56	0.493652	-35.56	0.480957	-35.56	0.534668	-35.56	0.499023	-35.56	0.534668	-35.56	0.541504	-35.56	0.501465	-35.56	0.490234	-35.56	0.479004
-35.46	0.495605	-35.46	0.555664	-35.46	0.499512	-35.46	0.479004	-35.46	0.534668	-35.46	0.493164	-35.46	0.534668	-35.46	0.541504	-35.46	0.508301	-35.46	0.490234	-35.46	0.48291
-35.36	0.495605	-35.36	0.555664	-35.36	0.489746	-35.36	0.476074	-35.36	0.524902	-35.36	0.485352	-35.36	0.534668	-35.36	0.531738	-35.36	0.508301	-35.36	0.484375	-35.36	0.479004
-35.26	0.48584	-35.26	0.555664	-35.26	0.489746	-35.26	0.476074	-35.26	0.524902	-35.26	0.479492	-35.26	0.524902	-35.26	0.531738	-35.26	0.508301	-35.26	0.496094	-35.26	0.479004
-35.16	0.48584	-35.16	0.545898	-35.16	0.47998	-35.16	0.476074	-35.16	0.528809	-35.16	0.483398	-35.16	0.524902	-35.16	0.541504	-35.16	0.508301	-35.16	0.484375	-35.16	0.469238
-35.06	0.48584	-35.06	0.545898	-35.06	0.47998	-35.06	0.464355	-35.06	0.534668	-35.06	0.489258	-35.06	0.515137	-35.06	0.541504	-35.06	0.498535	-35.06	0.490234	-35.06	0.469238
-34.96	0.48584	-34.96	0.545898	-34.96	0.47998	-34.96	0.464355	-34.96	0.534668	-34.96	0.489258	-34.96	0.515137	-34.96	0.535645	-34.96	0.498535	-34.96	0.490234	-34.96	0.473145
-34.86	0.476074	-34.86	0.549805	-34.86	0.47998	-34.86	0.464355	-34.86	0.524902	-34.86	0.489258	-34.86	0.505371	-34.86	0.541504	-34.86	0.48877	-34.86	0.480469	-34.86	0.479004
-34.76	0.466309	-34.76	0.545898	-34.76	0.468262	-34.76	0.464355	-34.76	0.515137	-34.76	0.489258	-34.76	0.505371	-34.76	0.531738	-34.76	0.48877	-34.76	0.490234	-34.76	0.465332
-34.66	0.466309	-34.66	0.545898	-34.66	0.458496	-34.66	0.464355	-34.66	0.515137	-34.66	0.489258	-34.66	0.509277	-34.66	0.531738	-34.66	0.48291	-34.66	0.484375	-34.66	0.453613
-34.56	0.456543	-34.56	0.53418	-34.56	0.458496	-34.56	0.45459	-34.56	0.515137	-34.56	0.477539	-34.56	0.505371	-34.56	0.531738	-34.56	0.48877	-34.56	0.480469	-34.56	0.459473
-34.46	0.456543	-34.46	0.53418	-34.46	0.458496	-34.46	0.45459	-34.46	0.519043	-34.46	0.47168	-34.46	0.505371	-34.46	0.531738	-34.46	0.48877	-34.46	0.480469	-34.46	0.459473
-34.36	0.446777	-34.36	0.52832	-34.36	0.458496	-34.36	0.45459	-34.36	0.513184	-34.36	0.477539	-34.36	0.499512	-34.36	0.531738	-34.36	0.479004	-34.36	0.480469	-34.36	0.447754
-34.26	0.450684	-34.26	0.53418	-34.26	0.458496	-34.26	0.444824	-34.26	0.513184	-34.26	0.467773	-34.26	0.505371	-34.26	0.524902	-34.26	0.48291	-34.26	0.470703	-34.26	0.45166
-34.16	0.456543	-34.16	0.53418	-34.16	0.458496	-34.16	0.444824	-34.16	0.513184	-34.16	0.458008	-34.16	0.495605	-34.16	0.531738	-34.16	0.479004	-34.16	0.470703	-34.16	0.447754
-34.06	0.446777	-34.06	0.52832	-34.06	0.452637	-34.06	0.435059	-34.06	0.503418	-34.06	0.458008	-34.06	0.495605	-34.06	0.531738	-34.06	0.479004	-34.06	0.466797	-34.06	0.447754
-33.96	0.446777	-33.96	0.524414	-33.96	0.458496	-33.96	0.438965	-33.96	0.497559	-33.96	0.458008	-33.96	0.495605	-33.96	0.521973	-33.96	0.479004	-33.96	0.460938	-33.96	0.447754
-33.86	0.435059	-33.86	0.524414	-33.86	0.44873	-33.86	0.440918	-33.86	0.493652	-33.86	0.462891	-33.86	0.495605	-33.86	0.516113	-33.86	0.479004	-33.86	0.455078	-33.86	0.437988
-33.76	0.435059	-33.76	0.514648	-33.76	0.44873	-33.76	0.435059	-33.76	0.493652	-33.76	0.459961	-33.76	0.48584	-33.76	0.521973	-33.76	0.467285	-33.76	0.460938	-33.76	0.437988
-33.66	0.435059	-33.66	0.514648	-33.66	0.44873	-33.66	0.425293	-33.66	0.493652	-33.66	0.450195	-33.66	0.48584	-33.66	0.521973	-33.66	0.467285	-33.66	0.451172	-33.66	0.437988
-33.56	0.435059	-33.56	0.504883	-33.56	0.438965	-33.56	0.425293	-33.56	0.483887	-33.56	0.459961	-33.56	0.489746	-33.56	0.521973	-33.56	0.467285	-33.56	0.451172	-33.56	0.437988
-33.46	0.425293	-33.46	0.495117	-33.46	0.438965	-33.46	0.425293	-33.46	0.483887	-33.46	0.454102	-33.46	0.495605	-33.46	0.521973	-33.46	0.461426	-33.46	0.451172	-33.46	0.418457
-33.36	0.429199	-33.36	0.495117	-33.36	0.438965	-33.36	0.419434	-33.36	0.48877	-33.36	0.459961	-33.36	0.483887	-33.36	0.525879	-33.36	0.45752	-33.36	0.441406	-33.36	0.418457
-33.26	0.435059	-33.26	0.489258	-33.26	0.444824	-33.26	0.425293	-33.26	0.489746	-33.26	0.450195	-33.26	0.483887	-33.26	0.521973	-33.26	0.45752	-33.26	0.441406	-33.26	0.422363
-33.16	0.429199	-33.16	0.495117	-33.16	0.429199	-33.16	0.425293	-33.16	0.48584	-33.16	0.459961	-33.16	0.483887	-33.16	0.521973	-33.16	0.447754	-33.16	0.441406	-33.16	0.418457
-33.06	0.421387	-33.06	0.495117	-33.06	0.42334	-33.06	0.415527	-33.06	0.481934	-33.06	0.450195	-33.06	0.48877	-33.06	0.512207	-33.06	0.45166	-33.06	0.441406	-33.06	0.418457
-32.96	0.415527	-32.96	0.495117	-32.96	0.419434	-32.96	0.415527	-32.96	0.476074	-32.96	0.454102	-32.96	0.480957	-32.96	0.502441	-32.96	0.45752	-32.96	0.431641	-32.96	0.408691
-32.86	0.419434	-32.86	0.483398	-32.86	0.419434	-32.86	0.405762	-32.86	0.470215	-32.86	0.450195	-32.86	0.464355	-32.86	0.506348	-32.86	0.447754	-32.86	0.419922	-32.86	0.408691
-32.76	0.415527	-32.76	0.483398	-32.76	0.42334	-32.76	0.405762	-32.76	0.476074	-32.76	0.450195	-32.76	0.464355	-32.76	0.512207	-32.76	0.447754	-32.76	0.419922	-32.76	0.398926
-32.66	0.415527	-32.66	0.487305	-32.66	0.419434	-32.66	0.409668	-32.66	0.466309	-32.66	0.450195	-32.66	0.469238	-32.66	0.502441	-32.66	0.447754	-32.66	0.410156	-32.66	0.387207
-32.56	0.415527	-32.56	0.483398	-32.56	0.409668	-32.56	0.399902	-32.56	0.466309	-32.56	0.450195	-32.56	0.466309	-32.56	0.502441	-32.56	0.447754	-32.56	0.414063	-32.56	0.387207
-32.46	0.405762	-32.46	0.483398	-32.46	0.409668	-32.46	0.397949	-32.46	0.470215	-32.46	0.438477	-32.46	0.466309	-32.46	0.496582	-32.46	0.437988	-32.46	0.410156	-32.46	0.377441
-32.36	0.409668	-32.36	0.483398	-32.36	0.413574	-32.36	0.403809	-32.36	0.464355	-32.36	0.442383	-32.36	0.466309	-32.36	0.502441	-32.36	0.428223	-32.36	0.410156	-32.36	0.382324
-32.26	0.415527	-32.26	0.477539	-32.26	0.407715	-32.26	0.403809	-32.26	0.464355	-32.26	0.438477	-32.26	0.466309	-32.26	0.490723	-32.26	0.428223	-32.26	0.410156	-32.26	0.384277
-32.16	0.401855	-32.16	0.483398	-32.16	0.407715	-32.16	0.397949	-32.16	0.450684	-32.16	0.438477	-32.16	0.460449	-32.16	0.477051	-32.16	0.428223	-32.16	0.400391	-32.16	0.382324
-32.06	0.390137	-32.06	0.473633	-32.06	0.407715	-32.06	0.403809	-32.06	0.444824	-32.06	0.428711	-32.06	0.456543	-32.06	0.480957	-32.06	0.418457	-32.06	0.390625	-32.06	0.379395
-31.96	0.395996	-31.96	0.463867	-31.96	0.401855	-31.96	0.394043	-31.96	0.435059	-31.96	0.422852	-31.96	0.452637	-31.96	0.475098	-31.96	0.418457	-31.96	0.390625	-31.96	0.379395
-31.86	0.38623	-31.86	0.463867	-31.86	0.407715	-31.86	0.397949	-31.86	0.438965	-31.86	0.428711	-31.86	0.450684	-31.86	0.480957	-31.86	0.418457	-31.86	0.400391	-31.86	0.369629
-31.76	0.38623	-31.76	0.463867	-31.76	0.407715	-31.76	0.394043	-31.76	0.440918	-31.76	0.418945	-31.76	0.446777	-31.76	0.480957	-31.76	0.422363	-31.76	0.400391	-31.76	0.369629
-31.66	0.38623	-31.66	0.454102	-31.66	0.397949	-31.66	0.394043	-31.66	0.429199	-31.66	0.422852	-31.66	0.446777	-31.66	0.480957	-31.66	0.412598	-31.66	0.390625	-31.66	0.364746
-31.56	0.379395	-31.56	0.458008	-31.56	0.394043	-31.56	0.384277	-31.56	0.435059	-31.56	0.418945	-31.56	0.446777	-31.56	0.484863	-31.56	0.396973	-31.56	0.380859	-31.56	0.35791
-31.46	0.376465	-31.46	0.454102	-31.46	0.39209	-31.46	0.384277	-31.46	0.435059	-31.46	0.418945	-31.46	0.446777	-31.46	0.480957	-31.46	0.396973	-31.46	0.380859	-31.46	0.35791
-31.36	0.376465	-31.36	0.458008	-31.36	0.388184	-31.36	0.374512	-31.36	0.435059	-31.36	0.418945	-31.36	0.437012	-31.36	0.471191	-31.36	0.396973	-31.36	0.380859	-31.36	0.35791
-31.26	0.366699	-31.26	0.454102	-31.26	0.384277	-31.26	0.378418	-31.26	0.431152	-31.26	0.40918	-31.26	0.427246	-31.26	0.467285	-31.26	0.400879	-31.26	0.380859	-31.26	0.35791
-31.16	0.356934	-31.16	0.454102	-31.16	0.382324	-31.16	0.384277	-31.16	0.419434	-31.16	0.399414	-31.16	0.427246	-31.16	0.465332	-31.16	0.396973	-31.16	0.371094	-31.16	0.348145
-31.06	0.356934	-31.06	0.442383	-31.06	0.378418	-31.06	0.374512	-31.06	0.425293	-31.06	0.40332	-31.06	0.415527	-31.06	0.461426	-31.06	0.396973	-31.06	0.371094	-31.06	0.348145
-30.96	0.356934	-30.96	0.442383	-30.96	0.378418	-30.96	0.364746	-30.96	0.425293	-30.96	0.40918	-30.96	0.415527	-30.96	0.461426	-30.96	0.396973	-30.96	0.375977	-30.96	0.338379
-30.86	0.356934	-30.86	0.442383	-30.86	0.368652	-30.86	0.368652	-30.86	0.425293	-30.86	0.397461	-30.86	0.405762	-30.86	0.461426	-30.86	0.396973	-30.86	0.373047	-30.86	0.348145
-30.76	0.351074	-30.76	0.432617	-30.76	0.368652	-30.76	0.364746	-30.76	0.425293	-30.76	0.401367	-30.76	0.405762	-30.76	0.455566	-30.76	0.387207	-30.76	0.373047	-30.76	0.338379
-30.66	0.356934	-30.66	0.4375	-30.66	0.358887	-30.66	0.368652	-30.66	0.415527	-30.66	0.407227	-30.66	0.395996	-30.66	0.45166	-30.66	0.387207	-30.66	0.373047	-30.66	0.338379
-30.56	0.356934	-30.56	0.43457	-30.56	0.358887	-30.56	0.370605	-30.56	0.415527	-30.56	0.407227	-30.56	0.395996	-30.56	0.45166	-30.56	0.387207	-30.56	0.373047	-30.56	0.338379
-30.46	0.347168	-30.46	0.43457	-30.46	0.349121	-30.46	0.356934	-30.46	0.405762	-30.46	0.397461	-30.46	0.390137	-30.46	0.455566	-30.46	0.377441	-30.46	0.376953	-30.46	0.328613
-30.36	0.341309	-30.36	0.424805	-30.36	0.349121	-30.36	0.362793	-30.36	0.415527	-30.36	0.387695	-30.36	0.395996	-30.36	0.461426	-30.36	0.367676	-30.36	0.378906	-30.36	0.328613
-30.26	0.347168	-30.26	0.415039	-30.26	0.337402	-30.26	0.353027	-30.26	0.405762	-30.26	0.387695	-30.26	0.395996	-30.26	0.45166	-30.26	0.367676	-30.26	0.361328	-30.26	0.338379
-30.16	0.337402	-30.16	0.40918	-30.16	0.341309	-30.16	0.353027	-30.16	0.405762	-30.16	0.382813	-30.16	0.38623	-30.16	0.45166	-30.16	0.367676	-30.16	0.351563	-30.16	0.338379
-30.06	0.341309	-30.06	0.415039	-30.06	0.343262	-30.06	0.353027	-30.06	0.395996	-30.06	0.389648	-30.06	0.376465	-30.06	0.45166	-30.06	0.371582	-30.06	0.351563	-30.06	0.328613
-29.96	0.335449	-29.96	0.415039	-29.96	0.331543	-29.96	0.347168	-29.96	0.395996	-29.96	0.379883	-29.96	0.380371	-29.96	0.45166	-29.96	0.36377	-29.96	0.345703	-29.96	0.324707
-29.86	0.32959	-29.86	0.405273	-29.86	0.337402	-29.86	0.343262	-29.86	0.395996	-29.86	0.379883	-29.86	0.38623	-29.86	0.444824	-29.86	0.361816	-29.86	0.351563	-29.86	0.328613
-29.76	0.335449	-29.76	0.399414	-29.76	0.337402	-29.76	0.343262	-29.76	0.395996	-29.76	0.379883	-29.76	0.376465	-29.76	0.45166	-29.76	0.367676	-29.76	0.351563	-29.76	0.328613
-29.66	0.325684	-29.66	0.405273	-29.66	0.337402	-29.66	0.333496	-29.66	0.395996	-29.66	0.370117	-29.66	0.376465	-29.66	0.441895	-29.66	0.35791	-29.66	0.351563	-29.66	0.318848
-29.56	0.315918	-29.56	0.405273	-29.56	0.317871	-29.56	0.32373	-29.56	0.384277	-29.56	0.364258	-29.56	0.370605	-29.56	0.432129	-29.56	0.361816	-29.56	0.341797	-29.56	0.318848
-29.46	0.306152	-29.46	0.395508	-29.46	0.317871	-29.46	0.328613	-29.46	0.384277	-29.46	0.370117	-29.46	0.372559	-29.46	0.432129	-29.46	0.36377	-29.46	0.341797	-29.46	0.318848
-29.36	0.306152	-29.36	0.387695	-29.36	0.312012	-29.36	0.325684	-29.36	0.374512	-29.36	0.360352	-29.36	0.370605	-29.36	0.432129	-29.36	0.346191	-29.36	0.341797	-29.36	0.318848
-29.26	0.306152	-29.26	0.393555	-29.26	0.327637	-29.26	0.325684	-29.26	0.374512	-29.26	0.360352	-29.26	0.364746	-29.26	0.422363	-29.26	0.346191	-29.26	0.341797	-29.26	0.318848
-29.16	0.310059	-29.16	0.393555	-29.16	0.317871	-29.16	0.325684	-29.16	0.374512	-29.16	0.360352	-29.16	0.364746	-29.16	0.42627	-29.16	0.350098	-29.16	0.332031	-29.16	0.309082
-29.06	0.306152	-29.06	0.383789	-29.06	0.317871	-29.06	0.315918	-29.06	0.374512	-29.06	0.354492	-29.06	0.364746	-29.06	0.432129	-29.06	0.352051	-29.06	0.332031	-29.06	0.318848
-28.96	0.306152	-28.96	0.383789	-28.96	0.312988	-28.96	0.315918	-28.96	0.374512	-28.96	0.348633	-28.96	0.368652	-28.96	0.42627	-28.96	0.346191	-28.96	0.332031	-28.96	0.318848
-28.86	0.306152	-28.86	0.387695	-28.86	0.319824	-28.86	0.308105	-28.86	0.364746	-28.86	0.348633	-28.86	0.364746	-28.86	0.432129	-28.86	0.346191	-28.86	0.335938	-28.86	0.314941
-28.76	0.296387	-28.76	0.389648	-28.76	0.319824	-28.76	0.304199	-28.76	0.364746	-28.76	0.352539	-28.76	0.364746	-28.76	0.418457	-28.76	0.350098	-28.76	0.341797	-28.76	0.299316
-28.66	0.296387	-28.66	0.374023	-28.66	0.310059	-28.66	0.29834	-28.66	0.35498	-28.66	0.348633	-28.66	0.36084	-28.66	0.416504	-28.66	0.346191	-28.66	0.332031	-28.66	0.309082
-28.56	0.290527	-28.56	0.374023	-28.56	0.304199	-28.56	0.304199	-28.56	0.35498	-28.56	0.338867	-28.56	0.349121	-28.56	0.422363	-28.56	0.346191	-28.56	0.322266	-28.56	0.309082
-28.46	0.306152	-28.46	0.37793	-28.46	0.310059	-28.46	0.304199	-28.46	0.35498	-28.46	0.338867	-28.46	0.35498	-28.46	0.412598	-28.46	0.336426	-28.46	0.322266	-28.46	0.309082
-28.36	0.296387	-28.36	0.383789	-28.36	0.310059	-28.36	0.294434	-28.36	0.35498	-28.36	0.338867	-28.36	0.35498	-28.36	0.412598	-28.36	0.336426	-28.36	0.326172	-28.36	0.309082
-28.26	0.284668	-28.26	0.383789	-28.26	0.29834	-28.26	0.29834	-28.26	0.35498	-28.26	0.329102	-28.26	0.345215	-28.26	0.402832	-28.26	0.336426	-28.26	0.322266	-28.26	0.309082
-28.16	0.288574	-28.16	0.374023	-28.16	0.29834	-28.16	0.294434	-28.16	0.358887	-28.16	0.333008	-28.16	0.345215	-28.16	0.406738	-28.16	0.346191	-28.16	0.322266	-28.16	0.309082
-28.06	0.294434	-28.06	0.374023	-28.06	0.29248	-28.06	0.294434	-28.06	0.35498	-28.06	0.338867	-28.06	0.345215	-28.06	0.412598	-28.06	0.336426	-28.06	0.322266	-28.06	0.309082
-27.96	0.284668	-27.96	0.364258	-27.96	0.29834	-27.96	0.288574	-27.96	0.345215	-27.96	0.329102	-27.96	0.339355	-27.96	0.402832	-27.96	0.336426	-27.96	0.322266	-27.96	0.309082
-27.86	0.284668	-27.86	0.364258	-27.86	0.288574	-27.86	0.288574	-27.86	0.341309	-27.86	0.319336	-27.86	0.335449	-27.86	0.402832	-27.86	0.336426	-27.86	0.314453	-27.86	0.299316
-27.76	0.284668	-27.76	0.354492	-27.76	0.282715	-27.76	0.294434	-27.76	0.32959	-27.76	0.319336	-27.76	0.335449	-27.76	0.402832	-27.76	0.336426	-27.76	0.316406	-27.76	0.299316
-27.66	0.274902	-27.66	0.344727	-27.66	0.278809	-27.66	0.284668	-27.66	0.335449	-27.66	0.30957	-27.66	0.335449	-27.66	0.391113	-27.66	0.336426	-27.66	0.310547	-27.66	0.309082
-27.56	0.265137	-27.56	0.344727	-27.56	0.282715	-27.56	0.288574	-27.56	0.335449	-27.56	0.313477	-27.56	0.335449	-27.56	0.391113	-27.56	0.336426	-27.56	0.310547	-27.56	0.299316
-27.46	0.27002	-27.46	0.354492	-27.46	0.288574	-27.46	0.294434	-27.46	0.335449	-27.46	0.30957	-27.46	0.325684	-27.46	0.381348	-27.46	0.336426	-27.46	0.300781	-27.46	0.299316
-27.36	0.276855	-27.36	0.344727	-27.36	0.278809	-27.36	0.282715	-27.36	0.339355	-27.36	0.30957	-27.36	0.325684	-27.36	0.385254	-27.36	0.336426	-27.36	0.300781	-27.36	0.299316
-27.26	0.276855	-27.26	0.338867	-27.26	0.272949	-27.26	0.282715	-27.26	0.335449	-27.26	0.30957	-27.26	0.319824	-27.26	0.381348	-27.26	0.336426	-27.26	0.300781	-27.26	0.299316
-27.16	0.262207	-27.16	0.344727	-27.16	0.274902	-27.16	0.276855	-27.16	0.319824	-27.16	0.30957	-27.16	0.325684	-27.16	0.381348	-27.16	0.32666	-27.16	0.300781	-27.16	0.299316
-27.06	0.255371	-27.06	0.344727	-27.06	0.269043	-27.06	0.282715	-27.06	0.313965	-27.06	0.297852	-27.06	0.325684	-27.06	0.371582	-27.06	0.32666	-27.06	0.300781	-27.06	0.309082
-26.96	0.245605	-26.96	0.333008	-26.96	0.263184	-26.96	0.272949	-26.96	0.313965	-26.96	0.288086	-26.96	0.325684	-26.96	0.371582	-26.96	0.32666	-26.96	0.291016	-26.96	0.299316
-26.86	0.250488	-26.86	0.333008	-26.86	0.269043	-26.86	0.272949	-26.86	0.313965	-26.86	0.27832	-26.86	0.313965	-26.86	0.371582	-26.86	0.32666	-26.86	0.287109	-26.86	0.299316
-26.76	0.257324	-26.76	0.333008	-26.76	0.269043	-26.76	0.268066	-26.76	0.313965	-26.76	0.282227	-26.76	0.318848	-26.76	0.361816	-26.76	0.316895	-26.76	0.28125	-26.76	0.299316
-26.66	0.257324	-26.66	0.333008	-26.66	0.269043	-26.66	0.274902	-26.66	0.313965	-26.66	0.291992	-26.66	0.320801	-26.66	0.361816	-26.66	0.316895	-26.66	0.275391	-26.66	0.299316
-26.56	0.251465	-26.56	0.333008	-26.56	0.269043	-26.56	0.265137	-26.56	0.317871	-26.56	0.288086	-26.56	0.313965	-26.56	0.361816	-26.56	0.320801	-26.56	0.28125	-26.56	0.293457
-26.46	0.257324	-26.46	0.323242	-26.46	0.259277	-26.46	0.265137	-26.46	0.313965	-26.46	0.288086	-26.46	0.313965	-26.46	0.365723	-26.46	0.32666	-26.46	0.28125	-26.46	0.299316
-26.36	0.26709	-26.36	0.313477	-26.36	0.259277	-26.36	0.269043	-26.36	0.313965	-26.36	0.288086	-26.36	0.309082	-26.36	0.361816	-26.36	0.32666	-26.36	0.277344	-26.36	0.29541
-26.26	0.257324	-26.26	0.313477	-26.26	0.247559	-26.26	0.274902	-26.26	0.313965	-26.26	0.292969	-26.26	0.315918	-26.26	0.352051	-26.26	0.316895	-26.26	0.275391	-26.26	0.289551
-26.16	0.257324	-26.16	0.313477	-26.16	0.247559	-26.16	0.265137	-26.16	0.304199	-26.16	0.290039	-26.16	0.325684	-26.16	0.352051	-26.16	0.316895	-26.16	0.271484	-26.16	0.293457
-26.06	0.257324	-26.06	0.313477	-26.06	0.247559	-26.06	0.265137	-26.06	0.29834	-26.06	0.280273	-26.06	0.315918	-26.06	0.346191	-26.06	0.316895	-26.06	0.271484	-26.06	0.299316
-25.96	0.257324	-25.96	0.313477	-25.96	0.237793	-25.96	0.265137	-25.96	0.304199	-25.96	0.280273	-25.96	0.315918	-25.96	0.352051	-25.96	0.307129	-25.96	0.271484	-25.96	0.299316
-25.86	0.257324	-25.86	0.313477	-25.86	0.228027	-25.86	0.255371	-25.86	0.294434	-25.86	0.270508	-25.86	0.315918	-25.86	0.352051	-25.86	0.312012	-25.86	0.261719	-25.86	0.299316
-25.76	0.247559	-25.76	0.313477	-25.76	0.228027	-25.76	0.269043	-25.76	0.294434	-25.76	0.270508	-25.76	0.306152	-25.76	0.352051	-25.76	0.318848	-25.76	0.261719	-25.76	0.299316
-25.66	0.247559	-25.66	0.307617	-25.66	0.228027	-25.66	0.265137	-25.66	0.29834	-25.66	0.260742	-25.66	0.306152	-25.66	0.355957	-25.66	0.309082	-25.66	0.261719	-25.66	0.287598
-25.56	0.247559	-25.56	0.313477	-25.56	0.228027	-25.56	0.265137	-25.56	0.294434	-25.56	0.260742	-25.56	0.296387	-25.56	0.361816	-25.56	0.309082	-25.56	0.255859	-25.56	0.287598
-25.46	0.247559	-25.46	0.303711	-25.46	0.222168	-25.46	0.265137	-25.46	0.294434	-25.46	0.264648	-25.46	0.300293	-25.46	0.350098	-25.46	0.299316	-25.46	0.251953	-25.46	0.277832
-25.36	0.247559	-25.36	0.313477	-25.36	0.228027	-25.36	0.265137	-25.36	0.284668	-25.36	0.258789	-25.36	0.306152	-25.36	0.350098	-25.36	0.303223	-25.36	0.251953	-25.36	0.281738
-25.26	0.241699	-25.26	0.303711	-25.26	0.228027	-25.26	0.255371	-25.26	0.274902	-25.26	0.258789	-25.26	0.306152	-25.26	0.350098	-25.26	0.305176	-25.26	0.251953	-25.26	0.287598
-25.16	0.247559	-25.16	0.303711	-25.16	0.228027	-25.16	0.259277	-25.16	0.274902	-25.16	0.258789	-25.16	0.306152	-25.16	0.344238	-25.16	0.299316	-25.16	0.242188	-25.16	0.287598
-25.06	0.247559	-25.06	0.303711	-25.06	0.218262	-25.06	0.26123	-25.06	0.274902	-25.06	0.249023	-25.06	0.296387	-25.06	0.350098	-25.06	0.303223	-25.06	0.242188	-25.06	0.287598
-24.96	0.247559	-24.96	0.303711	-24.96	0.214355	-24.96	0.245605	-24.96	0.278809	-24.96	0.249023	-24.96	0.296387	-24.96	0.350098	-24.96	0.309082	-24.96	0.230469	-24.96	0.277832
-24.86	0.23584	-24.86	0.303711	-24.86	0.218262	-24.86	0.255371	-24.86	0.284668	-24.86	0.239258	-24.86	0.300293	-24.86	0.350098	-24.86	0.309082	-24.86	0.230469	-24.86	0.277832
-24.76	0.239746	-24.76	0.293945	-24.76	0.208496	-24.76	0.249512	-24.76	0.274902	-24.76	0.249023	-24.76	0.296387	-24.76	0.340332	-24.76	0.297363	-24.76	0.220703	-24.76	0.277832
-24.66	0.245605	-24.66	0.293945	-24.66	0.212402	-24.66	0.255371	-24.66	0.263184	-24.66	0.249023	-24.66	0.296387	-24.66	0.330566	-24.66	0.297363	-24.66	0.224609	-24.66	0.273926
-24.56	0.241699	-24.56	0.293945	-24.56	0.208496	-24.56	0.255371	-24.56	0.263184	-24.56	0.25293	-24.56	0.296387	-24.56	0.330566	-24.56	0.287598	-24.56	0.230469	-24.56	0.271973
-24.46	0.22998	-24.46	0.293945	-24.46	0.208496	-24.46	0.243652	-24.46	0.263184	-24.46	0.249023	-24.46	0.296387	-24.46	0.320801	-24.46	0.277832	-24.46	0.230469	-24.46	0.277832
-24.36	0.23584	-24.36	0.293945	-24.36	0.208496	-24.36	0.247559	-24.36	0.258301	-24.36	0.245117	-24.36	0.286621	-24.36	0.311035	-24.36	0.277832	-24.36	0.220703	-24.36	0.268066
-24.26	0.23584	-24.26	0.293945	-24.26	0.208496	-24.26	0.253418	-24.26	0.265137	-24.26	0.229492	-24.26	0.276855	-24.26	0.311035	-24.26	0.277832	-24.26	0.220703	-24.26	0.26416
-24.16	0.23584	-24.16	0.293945	-24.16	0.19873	-24.16	0.253418	-24.16	0.265137	-24.16	0.233398	-24.16	0.276855	-24.16	0.311035	-24.16	0.281738	-24.16	0.224609	-24.16	0.258301
-24.06	0.23584	-24.06	0.28418	-24.06	0.19873	-24.06	0.243652	-24.06	0.259277	-24.06	0.239258	-24.06	0.276855	-24.06	0.306152	-24.06	0.277832	-24.06	0.230469	-24.06	0.248535
-23.96	0.23584	-23.96	0.288086	-23.96	0.188965	-23.96	0.243652	-23.96	0.255371	-23.96	0.229492	-23.96	0.276855	-23.96	0.312988	-23.96	0.277832	-23.96	0.224609	-23.96	0.248535
-23.86	0.23584	-23.86	0.28418	-23.86	0.19873	-23.86	0.243652	-23.86	0.255371	-23.86	0.229492	-23.86	0.26709	-23.86	0.307129	-23.86	0.277832	-23.86	0.230469	-23.86	0.242676
-23.76	0.226074	-23.76	0.28418	-23.76	0.188965	-23.76	0.243652	-23.76	0.245605	-23.76	0.229492	-23.76	0.270996	-23.76	0.312988	-23.76	0.277832	-23.76	0.226563	-23.76	0.248535
-23.66	0.226074	-23.66	0.293945	-23.66	0.177246	-23.66	0.243652	-23.66	0.239746	-23.66	0.219727	-23.66	0.265137	-23.66	0.30127	-23.66	0.271973	-23.66	0.214844	-23.66	0.248535
-23.56	0.216309	-23.56	0.28418	-23.56	0.181152	-23.56	0.233887	-23.56	0.23584	-23.56	0.209961	-23.56	0.265137	-23.56	0.30127	-23.56	0.268066	-23.56	0.220703	-23.56	0.248535
-23.46	0.216309	-23.46	0.28418	-23.46	0.187012	-23.46	0.233887	-23.46	0.23584	-23.46	0.213867	-23.46	0.26123	-23.46	0.291504	-23.46	0.268066	-23.46	0.210938	-23.46	0.23877
-23.36	0.216309	-23.36	0.28418	-23.36	0.17334	-23.36	0.233887	-23.36	0.23584	-23.36	0.213867	-23.36	0.259277	-23.36	0.29541	-23.36	0.268066	-23.36	0.207031	-23.36	0.23877
-23.26	0.210449	-23.26	0.28418	-23.26	0.16748	-23.26	0.224121	-23.26	0.22998	-23.26	0.229492	-23.26	0.255371	-23.26	0.30127	-23.26	0.248535	-23.26	0.195313	-23.26	0.23877
-23.16	0.216309	-23.16	0.268555	-23.16	0.16748	-23.16	0.228027	-23.16	0.23584	-23.16	0.219727	-23.16	0.255371	-23.16	0.291504	-23.16	0.252441	-23.16	0.201172	-23.16	0.23877
-23.06	0.206543	-23.06	0.266602	-23.06	0.171387	-23.06	0.237793	-23.06	0.224121	-23.06	0.209961	-23.06	0.245605	-23.06	0.285645	-23.06	0.246582	-23.06	0.191406	-23.06	0.229004
-22.96	0.206543	-22.96	0.272461	-22.96	0.177246	-22.96	0.243652	-22.96	0.231934	-22.96	0.209961	-22.96	0.245605	-22.96	0.291504	-22.96	0.246582	-22.96	0.191406	-22.96	0.217285
-22.86	0.200684	-22.86	0.262695	-22.86	0.177246	-22.86	0.243652	-22.86	0.243652	-22.86	0.209961	-22.86	0.23584	-22.86	0.297363	-22.86	0.236816	-22.86	0.191406	-22.86	0.217285
-22.76	0.196777	-22.76	0.262695	-22.76	0.177246	-22.76	0.233887	-22.76	0.243652	-22.76	0.209961	-22.76	0.23584	-22.76	0.281738	-22.76	0.227051	-22.76	0.191406	-22.76	0.212402
-22.66	0.200684	-22.66	0.262695	-22.66	0.177246	-22.66	0.243652	-22.66	0.237793	-22.66	0.209961	-22.66	0.226074	-22.66	0.281738	-22.66	0.197754	-22.66	0.179688	-22.66	0.219238
-22.56	0.206543	-22.56	0.262695	-22.56	0.177246	-22.56	0.233887	-22.56	0.253418	-22.56	0.198242	-22.56	0.216309	-22.56	0.275879	-22.56	0.178223	-22.56	0.160156	-22.56	0.209473
-22.46	0.206543	-22.46	0.257813	-22.46	0.177246	-22.46	0.243652	-22.46	0.243652	-22.46	0.202148	-22.46	0.220215	-22.46	0.291504	-22.46	0.166504	-22.46	0.160156	-22.46	0.199707
-22.36	0.210449	-22.36	0.274414	-22.36	0.181152	-22.36	0.243652	-22.36	0.243652	-22.36	0.219727	-22.36	0.212402	-22.36	0.281738	-22.36	0.156738	-22.36	0.140625	-22.36	0.199707
-22.26	0.216309	-22.26	0.259766	-22.26	0.187012	-22.26	0.243652	-22.26	0.233887	-22.26	0.211914	-22.26	0.206543	-22.26	0.262207	-22.26	0.156738	-22.26	0.130859	-22.26	0.199707
-22.16	0.20459	-22.16	0.257813	-22.16	0.177246	-22.16	0.233887	-22.16	0.224121	-22.16	0.208008	-22.16	0.200684	-22.16	0.242676	-22.16	0.141113	-22.16	0.0898438	-22.16	0.199707
-22.06	0.20459	-22.06	0.254883	-22.06	0.17334	-22.06	0.233887	-22.06	0.228027	-22.06	0.208008	-22.06	0.194824	-22.06	0.230957	-22.06	0.137207	-22.06	0.0605469	-22.06	0.203613
-21.96	0.209473	-21.96	0.264648	-21.96	0.16748	-21.96	0.233887	-21.96	0.224121	-21.96	0.208008	-21.96	0.185059	-21.96	0.211426	-21.96	0.127441	-21.96	0.0800781	-21.96	0.199707
-21.86	0.216309	-21.86	0.264648	-21.86	0.16748	-21.86	0.233887	-21.86	0.224121	-21.86	0.208008	-21.86	0.151855	-21.86	0.182129	-21.86	0.127441	-21.86	4.88281e-3	-21.86	0.199707
-21.76	0.206543	-21.76	0.264648	-21.76	0.157715	-21.76	0.233887	-21.76	0.214355	-21.76	0.208008	-21.76	0.0991211	-21.76	0.150879	-21.76	0.127441	-21.76	-0.0683594	-21.76	0.189941
-21.66	0.196777	-21.66	0.258789	-21.66	0.161621	-21.66	0.224121	-21.66	0.218262	-21.66	0.208008	-21.66	0.10498	-21.66	0.0708008	-21.66	0.121582	-21.66	-0.0976563	-21.66	0.186035
-21.56	0.187012	-21.56	0.260742	-21.56	0.157715	-21.56	0.224121	-21.56	0.192871	-21.56	0.217773	-21.56	0.0952148	-21.56	0.0512695	-21.56	0.121582	-21.56	-0.138672	-21.56	0.17041
-21.46	0.177246	-21.46	0.258789	-21.46	0.153809	-21.46	0.218262	-21.46	0.192871	-21.46	0.202148	-21.46	0.10498	-21.46	0.0415039	-21.46	0.127441	-21.46	-0.1875	-21.46	0.174316
-21.36	0.171387	-21.36	0.254883	-21.36	0.14209	-21.36	0.233887	-21.36	0.17334	-21.36	0.178711	-21.36	0.10498	-21.36	0.0610352	-21.36	0.127441	-21.36	-0.203125	-21.36	0.148926
-21.26	0.187012	-21.26	0.245117	-21.26	0.138184	-21.26	0.210449	-21.26	0.178223	-21.26	0.12793	-21.26	0.10498	-21.26	0.0708008	-21.26	0.127441	-21.26	-0.138672	-21.26	0.148926
-21.16	0.181152	-21.16	0.258789	-21.16	0.116699	-21.16	0.192871	-21.16	0.155762	-21.16	0.102539	-21.16	0.108887	-21.16	0.0825195	-21.16	0.117676	-21.16	-0.117188	-21.16	0.13916
-21.06	0.187012	-21.06	0.264648	-21.06	0.121582	-21.06	0.183105	-21.06	0.130371	-21.06	0.118164	-21.06	0.101074	-21.06	0.0356445	-21.06	0.117676	-21.06	-0.128906	-21.06	0.13916
-20.96	0.16748	-20.96	0.254883	-20.96	0.123535	-20.96	0.192871	-20.96	0.124512	-20.96	0.12793	-20.96	0.065918	-20.96	-0.0288086	-20.96	0.117676	-20.96	5.85938e-3	-20.96	0.129395
-20.86	0.16748	-20.86	0.245117	-20.86	0.097168	-20.86	0.196777	-20.86	0.124512	-20.86	0.0478516	-20.86	0.065918	-20.86	-0.0288086	-20.86	0.117676	-20.86	0.111328	-20.86	0.129395
-20.76	0.155762	-20.76	0.254883	-20.76	0.0922852	-20.76	0.192871	-20.76	0.118652	-20.76	0.208008	-20.76	0.0795898	-20.76	-0.0288086	-20.76	0.11084	-20.76	0.125	-20.76	0.119629
-20.66	0.145996	-20.66	0.268555	-20.66	0.0893555	-20.66	0.144043	-20.66	0.0151367	-20.66	-0.0517578	-20.66	0.0952148	-20.66	-0.019043	-20.66	0.10791	-20.66	0.130859	-20.66	0.115723
-20.56	0.13623	-20.56	0.254883	-20.56	0.169434	-20.56	0.202637	-20.56	-4.39453e-3	-20.56	-0.801758	-20.56	0.10498	-20.56	6.34766e-3	-20.56	0.103027	-20.56	0.162109	-20.56	0.090332
-20.46	0.097168	-20.46	0.249023	-20.46	0.149902	-20.46	0.187988	-20.46	-0.0551758	-20.46	-1.10645	-20.46	0.114746	-20.46	0.0317383	-20.46	0.0766602	-20.46	0.140625	-20.46	0.090332
-20.36	0.0561523	-20.36	0.245117	-20.36	0.0834961	-20.36	0.160645	-20.36	-0.160645	-20.36	-9.76563e-4	-20.36	0.114746	-20.36	0.10791	-20.36	0.0668945	-20.36	0.140625	-20.36	0.0708008
-20.26	0.0405273	-20.26	0.245117	-20.26	0.0385742	-20.26	0.183105	-20.26	-0.154785	-20.26	0.0888672	-20.26	0.114746	-20.26	0.115723	-20.26	0.0571289	-20.26	0.152344	-20.26	0.059082
-20.16	0.0366211	-20.16	0.114258	-20.16	-4.88281e-4	-20.16	-0.596191	-20.16	-0.135254	-20.16	0.358398	-20.16	0.10498	-20.16	0.131348	-20.16	0.0473633	-20.16	0.162109	-20.16	0.0532227
-20.06	0.050293	-20.06	0.12207	-20.06	-0.621582	-20.06	-0.115723	-20.06	-0.164551	-20.06	0.172852	-20.06	0.10498	-20.06	0.111816	-20.06	0.0473633	-20.06	0.144531	-20.06	0.0454102
-19.96	0.065918	-19.96	0.163086	-19.96	-0.367676	-19.96	0.0932617	-19.96	0.124512	-19.96	0.165039	-19.96	0.10498	-19.96	0.102051	-19.96	0.0473633	-19.96	0.130859	-19.96	0.0200195
-19.86	0.0463867	-19.86	0.172852	-19.86	-0.561035	-19.86	0.353027	-19.86	0.175293	-19.86	0.137695	-19.86	0.10498	-19.86	0.102051	-19.86	0.0375977	-19.86	0.121094	-19.86	0.0141602
-19.76	0.0405273	-19.76	0.143555	-19.76	0.0288086	-19.76	0.214355	-19.76	0.214355	-19.76	-0.0107422	-19.76	0.0991211	-19.76	0.174316	-19.76	0.0522461	-19.76	0.111328	-19.76	0.0239258
-19.66	0.0366211	-19.66	0.104492	-19.66	0.0288086	-19.66	0.197754	-19.66	0.194824	-19.66	-0.0478516	-19.66	0.065918	-19.66	0.250488	-19.66	0.0444336	-19.66	0.121094	-19.66	0.0356445
-19.56	0.0366211	-19.56	0.0927734	-19.56	0.183105	-19.56	0.165527	-19.56	0.134277	-19.56	-0.0810547	-19.56	0.065918	-19.56	0.211426	-19.56	0.0424805	-19.56	0.101563	-19.56	0.0239258
-19.46	0.0366211	-19.46	0.118164	-19.46	0.218262	-19.46	0.145996	-19.46	0.118652	-19.46	-0.0810547	-19.46	0.0893555	-19.46	0.20166	-19.46	0.0493164	-19.46	0.111328	-19.46	0.0102539
-19.36	0.0268555	-19.36	0.114258	-19.36	0.147949	-19.36	0.134277	-19.36	0.0854492	-19.36	-0.0615234	-19.36	0.124512	-19.36	0.17041	-19.36	0.059082	-19.36	0.111328	-19.36	0.0102539
-19.26	0.0268555	-19.26	0.133789	-19.26	0.157715	-19.26	0.114746	-19.26	0.0854492	-19.26	-0.0615234	-19.26	0.120605	-19.26	0.160645	-19.26	0.059082	-19.26	0.111328	-19.26	0.0200195
-19.16	0.0463867	-19.16	0.133789	-19.16	0.138184	-19.16	0.0561523	-19.16	0.384277	-19.16	-0.0615234	-19.16	0.108887	-19.16	0.17041	-19.16	0.0688477	-19.16	0.0917969	-19.16	0.0336914
-19.06	0.0463867	-19.06	0.124023	-19.06	0.151855	-19.06	0.0444336	-19.06	-0.484863	-19.06	-0.0517578	-19.06	0.124512	-19.06	0.17041	-19.06	0.0688477	-19.06	0.0917969	-19.06	0.0297852
-18.96	0.0268555	-18.96	0.102539	-18.96	0.138184	-18.96	0.0756836	-18.96	-0.244629	-18.96	0.108398	-18.96	0.124512	-18.96	0.17041	-18.96	0.0727539	-18.96	0.0820313	-18.96	0.0200195
-18.86	0.0268555	-18.86	0.182617	-18.86	0.161621	-18.86	0.0952148	-18.86	-0.564941	-18.86	0.12793	-18.86	0.124512	-18.86	0.174316	-18.86	0.0786133	-18.86	0.0820313	-18.86	0.0297852
-18.76	0.0366211	-18.76	0.15332	-18.76	0.138184	-18.76	0.065918	-18.76	0.327637	-18.76	0.123047	-18.76	0.114746	-18.76	0.180176	-18.76	0.0786133	-18.76	0.0820313	-18.76	0.043457
-18.66	0.0756836	-18.66	0.182617	-18.66	0.108887	-18.66	0.065918	-18.66	0.284668	-18.66	0.110352	-18.66	0.124512	-18.66	0.180176	-18.66	0.0786133	-18.66	0.0820313	-18.66	0.059082
-18.56	0.130371	-18.56	0.158203	-18.56	-0.121582	-18.56	0.0561523	-18.56	0.153809	-18.56	0.120117	-18.56	0.114746	-18.56	0.17627	-18.56	0.0786133	-18.56	0.0820313	-18.56	0.0493164
-18.46	0.126465	-18.46	0.150391	-18.46	-0.102051	-18.46	0.065918	-18.46	0.185059	-18.46	0.110352	-18.46	0.114746	-18.46	0.164551	-18.46	0.0786133	-18.46	0.0820313	-18.46	0.059082
-18.36	0.13623	-18.36	0.0927734	-18.36	-0.127441	-18.36	0.065918	-18.36	0.16748	-18.36	0.129883	-18.36	0.114746	-18.36	0.17041	-18.36	0.0825195	-18.36	0.0820313	-18.36	0.059082
-18.26	0.145996	-18.26	0.182617	-18.26	-0.141113	-18.26	0.0756836	-18.26	0.0893555	-18.26	0.133789	-18.26	0.114746	-18.26	0.17041	-18.26	0.0883789	-18.26	0.0820313	-18.26	0.119629
-18.16	0.155762	-18.16	0.313477	-18.16	-0.141113	-18.16	0.065918	-18.16	0.0444336	-18.16	0.139648	-18.16	0.114746	-18.16	0.160645	-18.16	0.0883789	-18.16	0.0722656	-18.16	0.129395
-18.06	0.159668	-18.06	0.318359	-18.06	-0.141113	-18.06	0.065918	-18.06	0.019043	-18.06	0.149414	-18.06	0.109863	-18.06	0.160645	-18.06	0.0883789	-18.06	0.0722656	-18.06	0.129395
-17.96	0.185059	-17.96	0.165039	-17.96	-0.148926	-17.96	0.0698242	-17.96	0.0541992	-17.96	0.149414	-17.96	0.116699	-17.96	0.150879	-17.96	0.0981445	-17.96	0.0722656	-17.96	0.148926
-17.86	0.175293	-17.86	0.145508	-17.86	-0.0922852	-17.86	0.0854492	-17.86	0.0541992	-17.86	0.143555	-17.86	0.116699	-17.86	0.160645	-17.86	0.0981445	-17.86	0.0722656	-17.86	0.133301
-17.76	0.185059	-17.76	-2.56543	-17.76	-0.0415039	-17.76	0.0854492	-17.76	0.0639648	-17.76	0.139648	-17.76	0.116699	-17.76	0.146973	-17.76	0.0981445	-17.76	0.0605469	-17.76	0.178223
-17.66	0.175293	-17.66	-1.19043	-17.66	-0.0219727	-17.66	0.0854492	-17.66	0.0541992	-17.66	0.139648	-17.66	0.116699	-17.66	0.14502	-17.66	0.0981445	-17.66	0.0644531	-17.66	0.193848
-17.56	0.10498	-17.56	-0.125977	-17.56	-0.0219727	-17.56	0.0952148	-17.56	0.0776367	-17.56	0.139648	-17.56	0.116699	-17.56	0.141113	-17.56	0.10791	-17.56	0.0703125	-17.56	0.119629
-17.46	-0.334473	-17.46	-0.225586	-17.46	-2.44141e-3	-17.46	0.0952148	-17.46	0.0795898	-17.46	0.139648	-17.46	0.106934	-17.46	0.141113	-17.46	0.10791	-17.46	0.0742188	-17.46	0.0688477
-17.36	-0.574707	-17.36	-0.0751953	-17.36	2.44141e-3	-17.36	0.0854492	-17.36	0.0834961	-17.36	0.129883	-17.36	0.11084	-17.36	0.141113	-17.36	0.102051	-17.36	0.0800781	-17.36	0.0336914
-17.26	-0.449707	-17.26	8.78906e-3	-17.26	0.019043	-17.26	0.0854492	-17.26	0.0776367	-17.26	0.129883	-17.26	0.106934	-17.26	0.137207	-17.26	0.10791	-17.26	0.0800781	-17.26	-0.0249023
-17.16	-0.314941	-17.16	0.0244141	-17.16	9.27734e-3	-17.16	0.0991211	-17.16	0.0932617	-17.16	0.129883	-17.16	0.106934	-17.16	0.135254	-17.16	0.10791	-17.16	0.0703125	-17.16	0.0922852
-17.06	-0.244629	-17.06	0.0654297	-17.06	0.0229492	-17.06	0.0952148	-17.06	0.0893555	-17.06	0.133789	-17.06	0.097168	-17.06	0.131348	-17.06	0.0981445	-17.06	0.0703125	-17.06	-0.620605
-16.96	-0.244629	-16.96	0.0654297	-16.96	0.0385742	-16.96	0.0913086	-16.96	0.0834961	-16.96	0.129883	-16.96	0.101074	-16.96	0.131348	-16.96	0.0981445	-16.96	0.0703125	-16.96	-0.76123
-16.86	-0.0942383	-16.86	0.0849609	-16.86	0.0385742	-16.86	0.0756836	-16.86	0.0737305	-16.86	0.118164	-16.86	0.097168	-16.86	0.131348	-16.86	0.0922852	-16.86	0.0742188	-16.86	-0.331543
-16.76	-0.0551758	-16.76	0.104492	-16.76	0.034668	-16.76	0.0756836	-16.76	0.0639648	-16.76	0.118164	-16.76	0.097168	-16.76	0.121582	-16.76	0.0981445	-16.76	0.0703125	-16.76	-0.0209961
-16.66	-0.0356445	-16.66	0.114258	-16.66	0.0229492	-16.66	0.0756836	-16.66	0.0776367	-16.66	0.118164	-16.66	0.0854492	-16.66	0.121582	-16.66	0.0981445	-16.66	0.0800781	-16.66	-0.130371
-16.56	0.0444336	-16.56	0.110352	-16.56	0.0288086	-16.56	0.065918	-16.56	0.0795898	-16.56	0.108398	-16.56	0.0854492	-16.56	0.109863	-16.56	0.0981445	-16.56	0.0703125	-16.56	-0.14209
-16.46	0.034668	-16.46	0.104492	-16.46	0.0698242	-16.46	0.065918	-16.46	0.0737305	-16.46	0.108398	-16.46	0.0854492	-16.46	0.109863	-16.46	0.0922852	-16.46	0.0703125	-16.46	-0.081543
-16.36	0.0249023	-16.36	0.108398	-16.36	0.0600586	-16.36	0.0795898	-16.36	0.0678711	-16.36	0.108398	-16.36	0.0756836	-16.36	0.109863	-16.36	0.0981445	-16.36	0.0703125	-16.36	-0.0405273
-16.26	0.034668	-16.26	0.124023	-16.26	0.0737305	-16.26	0.0756836	-16.26	0.0737305	-16.26	0.0986328	-16.26	0.0756836	-16.26	0.109863	-16.26	0.0981445	-16.26	0.0703125	-16.26	-0.0112305
-16.16	0.0444336	-16.16	0.104492	-16.16	0.0795898	-16.16	0.0756836	-16.16	0.0698242	-16.16	0.108398	-16.16	0.0756836	-16.16	0.100098	-16.16	0.102051	-16.16	0.0605469	-16.16	-1.46484e-3
-16.06	0.0444336	-16.06	0.104492	-16.06	0.0698242	-16.06	0.0756836	-16.06	0.0541992	-16.06	0.102539	-16.06	0.0795898	-16.06	0.100098	-16.06	0.0961914	-16.06	0.0605469	-16.06	4.39453e-3
-15.96	0.034668	-15.96	0.108398	-15.96	0.0737305	-15.96	0.0756836	-15.96	0.0541992	-15.96	0.108398	-15.96	0.0854492	-15.96	0.100098	-15.96	0.0961914	-15.96	0.0703125	-15.96	0.0180664
-15.86	0.0444336	-15.86	0.124023	-15.86	0.0795898	-15.86	0.0756836	-15.86	0.0541992	-15.86	0.108398	-15.86	0.0854492	-15.86	0.114746	-15.86	0.0961914	-15.86	0.0703125	-15.86	0.0395508
-15.76	0.034668	-15.76	0.114258	-15.76	0.0678711	-15.76	0.0756836	-15.76	0.050293	-15.76	0.108398	-15.76	0.0952148	-15.76	0.121582	-15.76	0.0961914	-15.76	0.0703125	-15.76	0.0629883
-15.66	0.034668	-15.66	0.124023	-15.66	0.0678711	-15.66	0.0795898	-15.66	0.0444336	-15.66	0.0986328	-15.66	0.0952148	-15.66	0.111816	-15.66	0.0961914	-15.66	0.0703125	-15.66	0.0688477
-15.56	0.0395508	-15.56	0.114258	-15.56	0.0581055	-15.56	0.0737305	-15.56	0.0444336	-15.56	0.0986328	-15.56	0.106934	-15.56	0.111816	-15.56	0.0961914	-15.56	0.0703125	-15.56	0.0688477
-15.46	0.0463867	-15.46	0.114258	-15.46	0.0620117	-15.46	0.0639648	-15.46	0.0581055	-15.46	0.0927734	-15.46	0.106934	-15.46	0.111816	-15.46	0.0961914	-15.46	0.0703125	-15.46	0.0786133
-15.36	0.0463867	-15.36	0.114258	-15.36	0.0639648	-15.36	0.0639648	-15.36	0.0541992	-15.36	0.108398	-15.36	0.106934	-15.36	0.111816	-15.36	0.0961914	-15.36	0.0605469	-15.36	0.0786133
-15.26	0.0463867	-15.26	0.114258	-15.26	0.0483398	-15.26	0.0639648	-15.26	0.0541992	-15.26	0.104492	-15.26	0.0991211	-15.26	0.102051	-15.26	0.0961914	-15.26	0.0605469	-15.26	0.0883789
-15.16	0.0366211	-15.16	0.124023	-15.16	0.0522461	-15.16	0.0639648	-15.16	0.0541992	-15.16	0.0986328	-15.16	0.101074	-15.16	0.102051	-15.16	0.0864258	-15.16	0.0703125	-15.16	0.074707
-15.06	0.0463867	-15.06	0.114258	-15.06	0.0541992	-15.06	0.0639648	-15.06	0.0639648	-15.06	0.102539	-15.06	0.0854492	-15.06	0.102051	-15.06	0.0864258	-15.06	0.0703125	-15.06	0.0688477
-14.96	0.0463867	-14.96	0.114258	-14.96	0.0483398	-14.96	0.0678711	-14.96	0.0639648	-14.96	0.0986328	-14.96	0.0854492	-14.96	0.0922852	-14.96	0.090332	-14.96	0.0566406	-14.96	0.0688477
-14.86	0.0463867	-14.86	0.114258	-14.86	0.0483398	-14.86	0.0737305	-14.86	0.0639648	-14.86	0.0947266	-14.86	0.0795898	-14.86	0.0922852	-14.86	0.0864258	-14.86	0.0546875	-14.86	0.0825195
-14.76	0.0366211	-14.76	0.0947266	-14.76	0.0483398	-14.76	0.0698242	-14.76	0.0639648	-14.76	0.0927734	-14.76	0.0854492	-14.76	0.0922852	-14.76	0.0864258	-14.76	0.0605469	-14.76	0.0883789
-14.66	0.0366211	-14.66	0.0947266	-14.66	0.0620117	-14.66	0.0639648	-14.66	0.0639648	-14.66	0.0986328	-14.66	0.0854492	-14.66	0.0961914	-14.66	0.0864258	-14.66	0.0605469	-14.66	0.0883789
-14.56	0.0405273	-14.56	0.0908203	-14.56	0.0678711	-14.56	0.0581055	-14.56	0.0639648	-14.56	0.0986328	-14.56	0.0854492	-14.56	0.0922852	-14.56	0.0766602	-14.56	0.0605469	-14.56	0.0883789
-14.46	0.0561523	-14.46	0.0947266	-14.46	0.0581055	-14.46	0.0698242	-14.46	0.0639648	-14.46	0.0888672	-14.46	0.0854492	-14.46	0.0922852	-14.46	0.0766602	-14.46	0.0546875	-14.46	0.0786133
-14.36	0.0561523	-14.36	0.0849609	-14.36	0.0541992	-14.36	0.0541992	-14.36	0.0639648	-14.36	0.0888672	-14.36	0.0854492	-14.36	0.0825195	-14.36	0.081543	-14.36	0.0605469	-14.36	0.0844727
-14.26	0.0463867	-14.26	0.0947266	-14.26	0.0522461	-14.26	0.0444336	-14.26	0.0541992	-14.26	0.0888672	-14.26	0.0756836	-14.26	0.0825195	-14.26	0.0786133	-14.26	0.0703125	-14.26	0.0786133
-14.16	0.0463867	-14.16	0.0849609	-14.16	0.0581055	-14.16	0.0483398	-14.16	0.0541992	-14.16	0.0791016	-14.16	0.0756836	-14.16	0.0825195	-14.16	0.0786133	-14.16	0.0703125	-14.16	0.0786133
-14.06	0.0366211	-14.06	0.0888672	-14.06	0.0483398	-14.06	0.0541992	-14.06	0.0541992	-14.06	0.0791016	-14.06	0.065918	-14.06	0.0727539	-14.06	0.0786133	-14.06	0.0703125	-14.06	0.0688477
-13.96	0.0366211	-13.96	0.0849609	-13.96	0.0385742	-13.96	0.0541992	-13.96	0.0541992	-13.96	0.0693359	-13.96	0.0698242	-13.96	0.0727539	-13.96	0.0727539	-13.96	0.0703125	-13.96	0.074707
-13.86	0.0366211	-13.86	0.0849609	-13.86	0.0385742	-13.86	0.0541992	-13.86	0.0541992	-13.86	0.0693359	-13.86	0.0717773	-13.86	0.0727539	-13.86	0.0786133	-13.86	0.0703125	-13.86	0.0493164
-13.76	0.0366211	-13.76	0.0849609	-13.76	0.0385742	-13.76	0.0444336	-13.76	0.0581055	-13.76	0.0693359	-13.76	0.065918	-13.76	0.0727539	-13.76	0.0786133	-13.76	0.0703125	-13.76	0.059082
-13.66	0.0268555	-13.66	0.0751953	-13.66	0.0424805	-13.66	0.0483398	-13.66	0.0639648	-13.66	0.0693359	-13.66	0.065918	-13.66	0.0629883	-13.66	0.0649414	-13.66	0.0605469	-13.66	0.0493164
-13.56	0.0268555	-13.56	0.0849609	-13.56	0.0385742	-13.56	0.0541992	-13.56	0.0639648	-13.56	0.0693359	-13.56	0.0600586	-13.56	0.0629883	-13.56	0.0629883	-13.56	0.0654297	-13.56	0.0493164
-13.46	0.0307617	-13.46	0.0791016	-13.46	0.0385742	-13.46	0.0405273	-13.46	0.0541992	-13.46	0.0595703	-13.46	0.0620117	-13.46	0.0629883	-13.46	0.0688477	-13.46	0.0722656	-13.46	0.0454102
-13.36	0.0366211	-13.36	0.0712891	-13.36	0.0385742	-13.36	0.034668	-13.36	0.0541992	-13.36	0.0595703	-13.36	0.0463867	-13.36	0.0668945	-13.36	0.0688477	-13.36	0.0722656	-13.36	0.0395508
-13.26	0.0366211	-13.26	0.0693359	-13.26	0.0288086	-13.26	0.0385742	-13.26	0.0639648	-13.26	0.0595703	-13.26	0.0463867	-13.26	0.0727539	-13.26	0.0688477	-13.26	0.0722656	-13.26	0.0395508
-13.16	0.0366211	-13.16	0.0634766	-13.16	0.0327148	-13.16	0.0444336	-13.16	0.0541992	-13.16	0.0595703	-13.16	0.0463867	-13.16	0.0727539	-13.16	0.0688477	-13.16	0.0625	-13.16	0.0493164
-13.06	0.0268555	-13.06	0.0634766	-13.06	0.0385742	-13.06	0.0444336	-13.06	0.0541992	-13.06	0.0478516	-13.06	0.0366211	-13.06	0.0688477	-13.06	0.059082	-13.06	0.0625	-13.06	0.0493164
-12.96	0.0268555	-12.96	0.0634766	-12.96	0.0385742	-12.96	0.034668	-12.96	0.0444336	-12.96	0.0478516	-12.96	0.0366211	-12.96	0.0571289	-12.96	0.059082	-12.96	0.0625	-12.96	0.0356445
-12.86	0.0268555	-12.86	0.0673828	-12.86	0.0288086	-12.86	0.0249023	-12.86	0.0541992	-12.86	0.0478516	-12.86	0.0405273	-12.86	0.0629883	-12.86	0.059082	-12.86	0.0566406	-12.86	0.0395508
-12.76	0.0268555	-12.76	0.0634766	-12.76	0.0288086	-12.76	0.0249023	-12.76	0.0541992	-12.76	0.0517578	-12.76	0.034668	-12.76	0.0512695	-12.76	0.0629883	-12.76	0.0625	-12.76	0.0395508
-12.66	0.0268555	-12.66	0.0537109	-12.66	0.0170898	-12.66	0.0249023	-12.66	0.0444336	-12.66	0.0478516	-12.66	0.034668	-12.66	0.0512695	-12.66	0.0571289	-12.66	0.0664063	-12.66	0.0395508
-12.56	0.0307617	-12.56	0.0537109	-12.56	0.0170898	-12.56	0.0288086	-12.56	0.0444336	-12.56	0.0439453	-12.56	0.034668	-12.56	0.0454102	-12.56	0.0571289	-12.56	0.0625	-12.56	0.0395508
-12.46	0.0366211	-12.46	0.0439453	-12.46	0.0209961	-12.46	0.034668	-12.46	0.0444336	-12.46	0.0380859	-12.46	0.0249023	-12.46	0.0512695	-12.46	0.0571289	-12.46	0.0585938	-12.46	0.0395508
-12.36	0.0366211	-12.36	0.0439453	-12.36	0.0268555	-12.36	0.0229492	-12.36	0.0444336	-12.36	0.0322266	-12.36	0.0249023	-12.36	0.0473633	-12.36	0.0473633	-12.36	0.0566406	-12.36	0.0395508
-12.26	0.0268555	-12.26	0.0439453	-12.26	0.0268555	-12.26	0.0229492	-12.26	0.0444336	-12.26	0.0478516	-12.26	0.0249023	-12.26	0.0356445	-12.26	0.0512695	-12.26	0.0625	-12.26	0.0395508
-12.16	0.0170898	-12.16	0.0439453	-12.16	0.0268555	-12.16	0.0229492	-12.16	0.034668	-12.16	0.0478516	-12.16	0.0249023	-12.16	0.0512695	-12.16	0.0571289	-12.16	0.0625	-12.16	0.0395508
-12.06	0.0268555	-12.06	0.0380859	-12.06	0.0268555	-12.06	0.0170898	-12.06	0.0444336	-12.06	0.0380859	-12.06	0.0209961	-12.06	0.0415039	-12.06	0.043457	-12.06	0.0625	-12.06	0.0258789
-11.96	0.0268555	-11.96	0.0439453	-11.96	0.0268555	-11.96	0.0229492	-11.96	0.0444336	-11.96	0.0380859	-11.96	0.019043	-11.96	0.0356445	-11.96	0.0415039	-11.96	0.0625	-11.96	0.0200195
-11.86	0.0268555	-11.86	0.0439453	-11.86	0.0170898	-11.86	0.0327148	-11.86	0.0405273	-11.86	0.0380859	-11.86	0.0151367	-11.86	0.0375977	-11.86	0.0375977	-11.86	0.0625	-11.86	0.0297852
-11.76	0.0170898	-11.76	0.0439453	-11.76	0.0219727	-11.76	0.0229492	-11.76	0.0385742	-11.76	0.0283203	-11.76	0.0151367	-11.76	0.0219727	-11.76	0.0375977	-11.76	0.0507813	-11.76	0.0297852
-11.66	0.0209961	-11.66	0.0341797	-11.66	0.0288086	-11.66	0.0131836	-11.66	0.034668	-11.66	0.0283203	-11.66	0.0112305	-11.66	0.0258789	-11.66	0.0375977	-11.66	0.0507813	-11.66	0.0249023
-11.56	0.0366211	-11.56	0.0341797	-11.56	0.0288086	-11.56	0.0131836	-11.56	0.0307617	-11.56	0.0283203	-11.56	5.37109e-3	-11.56	0.0317383	-11.56	0.0375977	-11.56	0.0507813	-11.56	0.027832
-11.46	0.0366211	-11.46	0.0380859	-11.46	0.019043	-11.46	0.0131836	-11.46	0.0249023	-11.46	0.0185547	-11.46	9.27734e-3	-11.46	0.0219727	-11.46	0.0375977	-11.46	0.0507813	-11.46	0.0180664
-11.36	0.0268555	-11.36	0.0439453	-11.36	0.019043	-11.36	0.0131836	-11.36	0.0131836	-11.36	0.0185547	-11.36	5.37109e-3	-11.36	0.0317383	-11.36	0.0317383	-11.36	0.0507813	-11.36	0.0180664
-11.26	0.0151367	-11.26	0.0341797	-11.26	0.0229492	-11.26	7.32422e-3	-11.26	0.0170898	-11.26	0.0185547	-11.26	5.37109e-3	-11.26	0.0219727	-11.26	0.0375977	-11.26	0.0410156	-11.26	0.0141602
-11.16	0.0151367	-11.16	0.0341797	-11.16	0.0288086	-11.16	0.0229492	-11.16	0.0229492	-11.16	8.78906e-3	-11.16	0.0151367	-11.16	0.0219727	-11.16	0.0375977	-11.16	0.0410156	-11.16	8.30078e-3
-11.06	0.0151367	-11.06	0.0244141	-11.06	0.019043	-11.06	0.0229492	-11.06	0.019043	-11.06	0.0185547	-11.06	0.0151367	-11.06	0.0219727	-11.06	0.0375977	-11.06	0.0410156	-11.06	8.30078e-3
-10.96	0.0151367	-10.96	0.0244141	-10.96	0.019043	-10.96	9.27734e-3	-10.96	0.0170898	-10.96	0.0185547	-10.96	5.37109e-3	-10.96	0.0219727	-10.96	0.0375977	-10.96	0.03125	-10.96	8.30078e-3
-10.86	0.0151367	-10.86	0.0126953	-10.86	0.019043	-10.86	3.41797e-3	-10.86	0.0229492	-10.86	8.78906e-3	-10.86	5.37109e-3	-10.86	0.012207	-10.86	0.027832	-10.86	0.03125	-10.86	8.30078e-3
-10.76	0.0151367	-10.76	0.0126953	-10.76	0.0229492	-10.76	3.41797e-3	-10.76	0.0229492	-10.76	8.78906e-3	-10.76	1.46484e-3	-10.76	0.012207	-10.76	0.0336914	-10.76	0.0214844	-10.76	4.39453e-3
-10.66	0.0151367	-10.66	0.0126953	-10.66	0.0288086	-10.66	7.32422e-3	-10.66	0.0229492	-10.66	8.78906e-3	-10.66	-0.0102539	-10.66	0.012207	-10.66	0.0317383	-10.66	0.0214844	-10.66	-1.46484e-3
-10.56	0.0151367	-10.56	2.92969e-3	-10.56	0.0249023	-10.56	0.0131836	-10.56	0.0229492	-10.56	8.78906e-3	-10.56	-4.39453e-3	-10.56	0.012207	-10.56	0.027832	-10.56	0.0214844	-10.56	-1.46484e-3
-10.46	5.37109e-3	-10.46	6.83594e-3	-10.46	9.27734e-3	-10.46	3.41797e-3	-10.46	0.0131836	-10.46	-9.76563e-4	-10.46	-4.39453e-3	-10.46	0.012207	-10.46	0.0141602	-10.46	0.0214844	-10.46	-1.46484e-3
-10.36	9.27734e-3	-10.36	0.0126953	-10.36	0.0131836	-10.36	3.41797e-3	-10.36	0.0131836	-10.36	-9.76563e-4	-10.36	-4.39453e-3	-10.36	6.34766e-3	-10.36	8.30078e-3	-10.36	0.0117188	-10.36	-1.46484e-3
-10.26	0.0151367	-10.26	2.92969e-3	-10.26	0.019043	-10.26	3.41797e-3	-10.26	0.0131836	-10.26	-9.76563e-4	-10.26	-0.0141602	-10.26	0.012207	-10.26	8.30078e-3	-10.26	0.015625	-10.26	-1.46484e-3
-10.16	0.0151367	-10.16	2.92969e-3	-10.16	0.019043	-10.16	3.41797e-3	-10.16	0.0131836	-10.16	-0.0107422	-10.16	-0.0141602	-10.16	4.88281e-4	-10.16	8.30078e-3	-10.16	0.0117188	-10.16	-1.46484e-3
-10.06	5.37109e-3	-10.06	-6.83594e-3	-10.06	0.019043	-10.06	3.41797e-3	-10.06	3.41797e-3	-10.06	-0.0107422	-10.06	-0.0102539	-10.06	4.88281e-4	-10.06	8.30078e-3	-10.06	0.0117188	-10.06	-1.46484e-3
-9.96001	0.0151367	-9.96001	-6.83594e-3	-9.96001	9.27734e-3	-9.96001	3.41797e-3	-9.96001	3.41797e-3	-9.96001	-0.0107422	-9.96001	-0.0141602	-9.96001	4.88281e-4	-9.95999	8.30078e-3	-9.95999	0.0117188	-9.96001	-5.37109e-3
-9.86	5.37109e-3	-9.86	-0.0166016	-9.86002	9.27734e-3	-9.86	3.41797e-3	-9.86002	3.41797e-3	-9.86	-0.0107422	-9.86002	-0.0141602	-9.86	4.88281e-4	-9.86	8.30078e-3	-9.86	0.0117188	-9.86002	-0.0112305
-9.76001	5.37109e-3	-9.76001	-0.0214844	-9.76001	9.27734e-3	-9.75999	3.41797e-3	-9.76001	3.41797e-3	-9.76001	-0.0224609	-9.76001	-0.0141602	-9.75999	4.88281e-4	-9.75999	0.012207	-9.75999	0.0117188	-9.76001	-0.0112305
-9.66	-4.39453e-3	-9.66	-0.0146484	-9.66	9.27734e-3	-9.66	3.41797e-3	-9.66	-1.46484e-3	-9.66	-0.0224609	-9.66	-0.0141602	-9.66	4.88281e-4	-9.66	8.30078e-3	-9.66	1.95313e-3	-9.66	-7.32422e-3
-9.56	-4.39453e-3	-9.56	-0.0195313	-9.56001	-4.88281e-4	-9.56	-6.34766e-3	-9.56001	5.37109e-3	-9.56	-0.0224609	-9.56001	-0.0141602	-9.56	-5.37109e-3	-9.56	-5.37109e-3	-9.56	-7.8125e-3	-9.56001	-5.37109e-3
-9.46001	-4.39453e-3	-9.46001	-0.0214844	-9.46001	3.41797e-3	-9.46001	-1.46484e-3	-9.46001	-4.39453e-3	-9.46001	-0.0224609	-9.46001	-0.0239258	-9.46001	4.88281e-4	-9.45999	-1.46484e-3	-9.45999	-3.90625e-3	-9.46001	-0.0112305
-9.36	-4.39453e-3	-9.36	-0.0146484	-9.36002	5.37109e-3	-9.36	5.37109e-3	-9.36002	-4.39453e-3	-9.36	-0.0224609	-9.36002	-0.0239258	-9.36	4.88281e-4	-9.36	-0.0112305	-9.36	1.95313e-3	-9.36002	-1.46484e-3
-9.26001	-0.0141602	-9.26001	-0.0244141	-9.26001	3.41797e-3	-9.25999	4.88281e-4	-9.26001	-4.39453e-3	-9.26001	-0.0224609	-9.26001	-0.0141602	-9.25999	-0.0131836	-9.25999	-7.32422e-3	-9.25999	1.95313e-3	-9.26001	-1.46484e-3
-9.16	-0.0102539	-9.16	-0.0244141	-9.16	-4.88281e-4	-9.16	-0.0161133	-9.16	-4.88281e-4	-9.16	-0.0224609	-9.16	-0.0239258	-9.16	-0.019043	-9.16	-1.46484e-3	-9.16	-9.76563e-3	-9.16	-1.46484e-3
-9.06	-4.39453e-3	-9.06	-0.0244141	-9.06001	-4.88281e-4	-9.06	-0.0112305	-9.06001	-8.30078e-3	-9.06	-0.0322266	-9.06001	-0.0239258	-9.06	-0.0249023	-9.06	-5.37109e-3	-9.06	-9.76563e-3	-9.06001	-0.0112305
-8.96001	-0.0141602	-8.96001	-0.0244141	-8.96001	-4.88281e-4	-8.96001	-4.39453e-3	-8.96001	-0.0102539	-8.96001	-0.0322266	-8.96001	-0.0239258	-8.96001	-0.019043	-8.95999	-7.32422e-3	-8.95999	-0.015625	-8.96001	-0.0112305
-8.86	-0.0141602	-8.86	-0.0341797	-8.86002	-0.0102539	-8.86	-4.39453e-3	-8.86002	-8.30078e-3	-8.86	-0.0322266	-8.86002	-0.0239258	-8.86	-0.0327148	-8.86	-0.0131836	-8.86	-9.76563e-3	-8.86002	-0.0112305
-8.76001	-0.0141602	-8.76001	-0.0341797	-8.76001	-6.34766e-3	-8.75999	-0.0141602	-8.76001	-0.0200195	-8.76001	-0.0322266	-8.76001	-0.0239258	-8.75999	-0.034668	-8.75999	-0.0229492	-8.75999	-0.0195313	-8.76001	-0.0112305
-8.66	-0.0141602	-8.66	-0.0341797	-8.66	-0.012207	-8.66	-0.0141602	-8.66	-0.0141602	-8.66	-0.0322266	-8.66	-0.0356445	-8.66	-0.0288086	-8.66	-0.0229492	-8.66	-0.0195313	-8.66	-0.0112305
-8.56	-0.0141602	-8.56	-0.0302734	-8.56001	-0.012207	-8.56	-0.0141602	-8.56001	-0.0141602	-8.56	-0.0419922	-8.56001	-0.0356445	-8.56	-0.0249023	-8.56	-0.0229492	-8.56	-0.0195313	-8.56001	-0.0112305
-8.46001	-0.0141602	-8.46001	-0.0244141	-8.46001	-0.012207	-8.46001	-0.0141602	-8.46001	-0.0141602	-8.46001	-0.0380859	-8.46001	-0.0356445	-8.46001	-0.0327148	-8.45999	-0.0229492	-8.45999	-0.0253906	-8.46001	-7.32422e-3
-8.36	-0.0200195	-8.36	-0.0361328	-8.36002	-0.0219727	-8.36	-0.0258789	-8.36002	-0.0141602	-8.36	-0.0361328	-8.36002	-0.0239258	-8.36	-0.034668	-8.36	-0.0327148	-8.36	-0.0195313	-8.36002	-0.0151367
-8.26001	-0.0141602	-8.26001	-0.0400391	-8.26001	-0.0219727	-8.25999	-0.0258789	-8.26001	-0.0239258	-8.26001	-0.0380859	-8.26001	-0.0356445	-8.25999	-0.0385742	-8.25999	-0.0327148	-8.25999	-0.0292969	-8.26001	-0.0209961
-8.16	-0.0141602	-8.16	-0.0419922	-8.16	-0.0219727	-8.16	-0.0258789	-8.16	-0.0239258	-8.16	-0.0322266	-8.16	-0.0317383	-8.16	-0.0385742	-8.16	-0.0327148	-8.16	-0.0292969	-8.16	-0.0170898
-8.06	-0.0141602	-8.06	-0.0458984	-8.06001	-0.027832	-8.06	-0.0258789	-8.06001	-0.0239258	-8.06	-0.0322266	-8.06001	-0.0258789	-8.06	-0.0385742	-8.06	-0.0327148	-8.06	-0.0390625	-8.06001	-0.0209961
-7.96001	-0.0141602	-7.96001	-0.0458984	-7.96001	-0.0219727	-7.96001	-0.0258789	-7.96001	-0.0336914	-7.96001	-0.0322266	-7.96001	-0.0258789	-7.96001	-0.0483398	-7.95999	-0.0424805	-7.95999	-0.0390625	-7.96001	-0.0209961
-7.86	-0.0239258	-7.86	-0.0458984	-7.86002	-0.0219727	-7.86	-0.0258789	-7.86002	-0.0297852	-7.86	-0.0361328	-7.86002	-0.0258789	-7.86	-0.043457	-7.86	-0.0424805	-7.86	-0.0449219	-7.86002	-0.0209961
-7.76001	-0.0239258	-7.76001	-0.0556641	-7.76001	-0.0317383	-7.75999	-0.0258789	-7.76001	-0.0239258	-7.76001	-0.0517578	-7.76001	-0.0356445	-7.75999	-0.0366211	-7.75999	-0.0424805	-7.75999	-0.0390625	-7.76001	-0.0307617
-7.66	-0.0239258	-7.66	-0.0517578	-7.66	-0.0317383	-7.66	-0.0258789	-7.66	-0.027832	-7.66	-0.0478516	-7.66	-0.0356445	-7.66	-0.0483398	-7.66	-0.0483398	-7.66	-0.0390625	-7.66	-0.0307617
-7.56	-0.0239258	-7.56	-0.0400391	-7.56001	-0.0317383	-7.56	-0.0258789	-7.56001	-0.0454102	-7.56	-0.0419922	-7.56001	-0.0356445	-7.56	-0.0483398	-7.56	-0.0424805	-7.56	-0.0488281	-7.56001	-0.0209961
-7.46001	-0.0336914	-7.46001	-0.0556641	-7.46001	-0.0317383	-7.46001	-0.0258789	-7.46001	-0.0454102	-7.46001	-0.0419922	-7.46001	-0.0356445	-7.46001	-0.0581055	-7.45999	-0.0522461	-7.45999	-0.0585938	-7.46001	-0.0307617
-7.36	-0.0336914	-7.36	-0.0556641	-7.36002	-0.0317383	-7.36	-0.0258789	-7.36002	-0.0551758	-7.36	-0.0419922	-7.36002	-0.0317383	-7.36	-0.0581055	-7.36	-0.0561523	-7.36	-0.0585938	-7.36002	-0.0307617
-7.26001	-0.0336914	-7.26001	-0.0517578	-7.26001	-0.0415039	-7.25999	-0.0258789	-7.26001	-0.0551758	-7.26001	-0.0419922	-7.26001	-0.0356445	-7.25999	-0.0541992	-7.25999	-0.0581055	-7.25999	-0.0703125	-7.26001	-0.0405273
-7.16	-0.0288086	-7.16	-0.0498047	-7.16	-0.0317383	-7.16	-0.0258789	-7.16	-0.0551758	-7.16	-0.0419922	-7.16	-0.0356445	-7.16	-0.0483398	-7.16	-0.0522461	-7.16	-0.0703125	-7.16	-0.0405273
-7.06	-0.0219727	-7.06	-0.0556641	-7.06001	-0.0317383	-7.06	-0.0356445	-7.06001	-0.0551758	-7.06	-0.0419922	-7.06001	-0.0356445	-7.06	-0.0483398	-7.06	-0.0620117	-7.06	-0.0654297	-7.06001	-0.0405273
-6.96001	-0.0219727	-6.96001	-0.0654297	-6.96001	-0.0375977	-6.96001	-0.0356445	-6.96001	-0.0512695	-6.96001	-0.0517578	-6.96001	-0.0356445	-6.96001	-0.0483398	-6.95999	-0.0717773	-6.95999	-0.0585938	-6.96001	-0.0405273
-6.86	-0.0336914	-6.86	-0.0556641	-6.86002	-0.0317383	-6.86	-0.0356445	-6.86002	-0.0551758	-6.86	-0.0517578	-6.86002	-0.0356445	-6.86	-0.0581055	-6.86	-0.0717773	-6.86	-0.0585938	-6.86002	-0.0405273
-6.76001	-0.0336914	-6.76001	-0.0556641	-6.76001	-0.0415039	-6.75999	-0.0356445	-6.76001	-0.0551758	-6.76001	-0.0517578	-6.76001	-0.0454102	-6.75999	-0.0581055	-6.75999	-0.0678711	-6.75999	-0.0585938	-6.76001	-0.0405273
-6.66	-0.043457	-6.66	-0.0654297	-6.66	-0.0415039	-6.66	-0.0356445	-6.66	-0.0551758	-6.66	-0.0517578	-6.66	-0.0405273	-6.66	-0.0678711	-6.66	-0.0737305	-6.66	-0.0683594	-6.66	-0.0405273
-6.56	-0.043457	-6.56	-0.0751953	-6.56001	-0.0415039	-6.56	-0.0454102	-6.56001	-0.0649414	-6.56	-0.0517578	-6.56001	-0.0336914	-6.56	-0.0678711	-6.56	-0.0776367	-6.56	-0.0683594	-6.56001	-0.0522461
-6.46001	-0.0532227	-6.46001	-0.0751953	-6.46001	-0.0512695	-6.46001	-0.0454102	-6.46001	-0.0649414	-6.46001	-0.0517578	-6.46001	-0.043457	-6.46001	-0.0678711	-6.45999	-0.0795898	-6.45999	-0.078125	-6.46001	-0.0522461
-6.36	-0.0493164	-6.36	-0.0751953	-6.36002	-0.0512695	-6.36	-0.050293	-6.36002	-0.0649414	-6.36	-0.0615234	-6.36002	-0.0395508	-6.36	-0.0639648	-6.36	-0.0737305	-6.36	-0.078125	-6.36002	-0.0620117
-6.26001	-0.043457	-6.26001	-0.0849609	-6.26001	-0.0512695	-6.25999	-0.0571289	-6.26001	-0.074707	-6.26001	-0.0615234	-6.26001	-0.0336914	-6.25999	-0.0581055	-6.25999	-0.0737305	-6.25999	-0.078125	-6.26001	-0.0620117
-6.16	-0.043457	-6.16	-0.0849609	-6.16	-0.0512695	-6.16	-0.0571289	-6.16	-0.074707	-6.16	-0.0615234	-6.16	-0.0336914	-6.16	-0.0678711	-6.16	-0.0834961	-6.16	-0.0878906	-6.16	-0.0620117
-6.06	-0.043457	-6.06	-0.0810547	-6.06001	-0.0571289	-6.06	-0.0571289	-6.06001	-0.074707	-6.06	-0.0615234	-6.06001	-0.0395508	-6.06	-0.0678711	-6.06	-0.0834961	-6.06	-0.0878906	-6.06001	-0.0717773
-5.96001	-0.043457	-5.96001	-0.0849609	-5.96001	-0.0512695	-5.96001	-0.0571289	-5.96001	-0.074707	-5.96001	-0.0566406	-5.96001	-0.0336914	-5.96001	-0.0776367	-5.95999	-0.0932617	-5.95999	-0.0878906	-5.96001	-0.0717773
-5.86	-0.0532227	-5.86	-0.0849609	-5.86002	-0.0551758	-5.86	-0.0571289	-5.86002	-0.074707	-5.86	-0.0546875	-5.86002	-0.043457	-5.86	-0.0776367	-5.86	-0.0893555	-5.86	-0.0976563	-5.86002	-0.0717773
-5.76001	-0.0493164	-5.76001	-0.0849609	-5.76001	-0.0610352	-5.75999	-0.0571289	-5.76001	-0.074707	-5.76001	-0.0712891	-5.76001	-0.043457	-5.75999	-0.0874023	-5.75999	-0.0874023	-5.75999	-0.0976563	-5.76001	-0.0776367
-5.66	-0.043457	-5.66	-0.0849609	-5.66	-0.0610352	-5.66	-0.0668945	-5.66	-0.074707	-5.66	-0.0712891	-5.66	-0.043457	-5.66	-0.0834961	-5.66	-0.0991211	-5.66	-0.103516	-5.66	-0.0717773
-5.56	-0.0532227	-5.56	-0.0849609	-5.56001	-0.0610352	-5.56	-0.0668945	-5.56001	-0.074707	-5.56	-0.0712891	-5.56001	-0.0493164	-5.56	-0.0776367	-5.56	-0.0932617	-5.56	-0.0976563	-5.56001	-0.0717773
-5.46001	-0.0629883	-5.46001	-0.0849609	-5.46001	-0.0610352	-5.46001	-0.0668945	-5.46001	-0.074707	-5.46001	-0.0712891	-5.46001	-0.0532227	-5.46001	-0.0776367	-5.45999	-0.103027	-5.45999	-0.111328	-5.46001	-0.0717773
-5.36	-0.0629883	-5.36	-0.0849609	-5.36002	-0.0610352	-5.36	-0.0620117	-5.36002	-0.0805664	-5.36	-0.0712891	-5.36002	-0.0532227	-5.36	-0.0776367	-5.36	-0.112793	-5.36	-0.103516	-5.36002	-0.081543
-5.26001	-0.059082	-5.26001	-0.0849609	-5.26001	-0.0727539	-5.25999	-0.0551758	-5.26001	-0.074707	-5.26001	-0.0712891	-5.26001	-0.0532227	-5.25999	-0.0874023	-5.25999	-0.112793	-5.25999	-0.0976563	-5.26001	-0.0913086
-5.16	-0.0532227	-5.16	-0.0908203	-5.16	-0.0727539	-5.16	-0.0551758	-5.16	-0.0805664	-5.16	-0.0712891	-5.16	-0.0649414	-5.16	-0.0932617	-5.16	-0.118652	-5.16	-0.107422	-5.16	-0.0874023
-5.06	-0.0629883	-5.06	-0.0849609	-5.06001	-0.0825195	-5.06	-0.0551758	-5.06001	-0.074707	-5.06	-0.0664063	-5.06001	-0.0610352	-5.06	-0.0952148	-5.06	-0.112793	-5.06	-0.103516	-5.06001	-0.081543
-4.96001	-0.059082	-4.96001	-0.0849609	-4.96001	-0.0825195	-4.96001	-0.0512695	-4.96001	-0.0844727	-4.96001	-0.0595703	-4.96001	-0.0649414	-4.96001	-0.0893555	-4.95999	-0.112793	-4.95999	-0.107422	-4.96001	-0.0864258
-4.86	-0.0629883	-4.86	-0.0947266	-4.86002	-0.0786133	-4.86	-0.0454102	-4.86002	-0.0844727	-4.86	-0.0693359	-4.86002	-0.0649414	-4.86	-0.0991211	-4.86	-0.122559	-4.86	-0.119141	-4.86002	-0.0795898
-4.76001	-0.0629883	-4.76001	-0.102539	-4.76001	-0.0922852	-4.75999	-0.0551758	-4.76001	-0.0961914	-4.76001	-0.0693359	-4.76001	-0.0610352	-4.75999	-0.0952148	-4.75999	-0.129395	-4.75999	-0.125	-4.76001	-0.0893555
-4.66	-0.0708008	-4.66	-0.0966797	-4.66	-0.0922852	-4.66	-0.0551758	-4.66	-0.0922852	-4.66	-0.0771484	-4.66	-0.074707	-4.66	-0.0991211	-4.66	-0.132324	-4.66	-0.119141	-4.66	-0.101074
-4.56	-0.0649414	-4.56	-0.0966797	-4.56001	-0.0922852	-4.56	-0.0454102	-4.56001	-0.0864258	-4.56	-0.0751953	-4.56001	-0.074707	-4.56	-0.108887	-4.56	-0.128418	-4.56	-0.119141	-4.56001	-0.101074
-4.46001	-0.0649414	-4.46001	-0.0966797	-4.46001	-0.0981445	-4.46001	-0.0454102	-4.46001	-0.0961914	-4.46001	-0.0771484	-4.46001	-0.0805664	-4.46001	-0.108887	-4.45999	-0.132324	-4.45999	-0.138672	-4.46001	-0.101074
-4.36	-0.0649414	-4.36	-0.106445	-4.36002	-0.0825195	-4.36	-0.0454102	-4.36002	-0.0961914	-4.36	-0.0810547	-4.36002	-0.074707	-4.36	-0.114746	-4.36	-0.132324	-4.36	-0.138672	-4.36002	-0.097168
-4.26001	-0.074707	-4.26001	-0.106445	-4.26001	-0.0922852	-4.25999	-0.0454102	-4.26001	-0.105957	-4.26001	-0.0810547	-4.26001	-0.0844727	-4.25999	-0.108887	-4.25999	-0.14209	-4.25999	-0.144531	-4.26001	-0.101074
-4.16	-0.0708008	-4.16	-0.116211	-4.16	-0.0922852	-4.16	-0.0454102	-4.16	-0.105957	-4.16	-0.0908203	-4.16	-0.0942383	-4.16	-0.10498	-4.16	-0.14209	-4.16	-0.138672	-4.16	-0.101074
-4.06	-0.0649414	-4.06	-0.116211	-4.06001	-0.102051	-4.06	-0.0356445	-4.06001	-0.0961914	-4.06	-0.0908203	-4.06001	-0.090332	-4.06	-0.0991211	-4.06	-0.147949	-4.06	-0.138672	-4.06001	-0.0913086
-3.96001	-0.0649414	-3.96001	-0.125977	-3.96001	-0.0922852	-3.96001	-0.0356445	-3.96001	-0.105957	-3.96001	-0.100586	-3.96001	-0.105957	-3.96001	-0.104004	-3.95999	-0.14209	-3.95999	-0.138672	-3.96001	-0.101074
-3.86	-0.074707	-3.86	-0.12207	-3.86002	-0.0922852	-3.86	-0.0356445	-3.86002	-0.109863	-3.86	-0.100586	-3.86002	-0.105957	-3.86	-0.097168	-3.86	-0.151855	-3.86	-0.138672	-3.86002	-0.101074
-3.76001	-0.0708008	-3.76001	-0.125977	-3.76001	-0.0922852	-3.75999	-0.0551758	-3.76001	-0.121582	-3.76001	-0.106445	-3.76001	-0.11084	-3.75999	-0.0932617	-3.75999	-0.151855	-3.75999	-0.138672	-3.76001	-0.11084
-3.66	-0.074707	-3.66	-0.125977	-3.66	-0.102051	-3.66	-0.0512695	-3.66	-0.109863	-3.66	-0.100586	-3.66	-0.11377	-3.66	-0.0874023	-3.66	-0.157715	-3.66	-0.148438	-3.66	-0.101074
-3.56	-0.074707	-3.56	-0.149414	-3.56001	-0.0922852	-3.56	-0.0454102	-3.56001	-0.125488	-3.56	-0.110352	-3.56001	-0.129395	-3.56	-0.097168	-3.56	-0.161621	-3.56	-0.148438	-3.56001	-0.11084
-3.46001	-0.0698242	-3.46001	-0.151367	-3.46001	-0.106934	-3.46001	-0.0356445	-3.46001	-0.125488	-3.46001	-0.110352	-3.46001	-0.123535	-3.46001	-0.097168	-3.45999	-0.157715	-3.45999	-0.152344	-3.46001	-0.11084
-3.36	-0.0727539	-3.36	-0.145508	-3.36002	-0.100098	-3.36	-0.0454102	-3.36002	-0.121582	-3.36	-0.120117	-3.36002	-0.133301	-3.36	-0.114746	-3.36	-0.161621	-3.36	-0.158203	-3.36002	-0.120605
-3.26001	-0.0727539	-3.26001	-0.151367	-3.26001	-0.105957	-3.25999	-0.0512695	-3.26001	-0.119629	-3.26001	-0.125977	-3.26001	-0.143066	-3.25999	-0.108887	-3.25999	-0.17334	-3.25999	-0.158203	-3.26001	-0.11084
-3.16	-0.0922852	-3.16	-0.170898	-3.16	-0.090332	-3.16	-0.0454102	-3.16	-0.135254	-3.16	-0.129883	-3.16	-0.148926	-3.16	-0.118652	-3.16	-0.179199	-3.16	-0.167969	-3.16	-0.130371
-3.06	-0.0922852	-3.06	-0.182617	-3.06001	-0.100098	-3.06	-0.0219727	-3.06001	-0.121582	-3.06	-0.141602	-3.06001	-0.143066	-3.06	-0.108887	-3.06	-0.169434	-3.06	-0.167969	-3.06001	-0.130371
-2.96001	-0.0981445	-2.96001	-0.186523	-2.96001	-0.0961914	-2.96001	-0.0454102	-2.96001	-0.121582	-2.96001	-0.137695	-2.96001	-0.154785	-2.96001	-0.118652	-2.95999	-0.17334	-2.95999	-0.189453	-2.96001	-0.149902
-2.86	-0.0922852	-2.86	-0.182617	-2.86002	-0.121582	-2.86	-0.0961914	-2.86002	-0.115723	-2.86	-0.151367	-2.86002	-0.160645	-2.86	-0.128418	-2.86	-0.169434	-2.86	-0.193359	-2.86002	-0.140137
-2.76001	-0.100098	-2.76001	-0.166992	-2.76001	-0.164551	-2.75999	-0.14502	-2.76001	-0.115723	-2.76001	-0.151367	-2.76001	-0.174316	-2.75999	-0.147949	-2.75999	-0.192871	-2.75999	-0.205078	-2.76001	-0.159668
-2.66	-0.100098	-2.66	-0.181641	-2.66	-0.186035	-2.66	-0.156738	-2.66	-0.125488	-2.66	-0.208008	-2.66	-0.193848	-2.66	-0.134277	-2.66	-0.183105	-2.66	-0.203125	-2.66	-0.165527
-2.56	-0.115723	-2.56	-0.157227	-2.56001	-0.20166	-2.56	-0.17334	-2.56001	-0.131348	-2.56	-0.235352	-2.56001	-0.193848	-2.56	-0.138184	-2.56	-0.20752	-2.56	-0.214844	-2.56001	-0.175293
-2.46001	-0.119629	-2.46001	-0.151367	-2.46001	-0.268066	-2.46001	-0.205566	-2.46001	-0.120605	-2.46001	-0.204102	-2.46001	-0.203613	-2.46001	-0.179199	-2.45999	-0.217285	-2.45999	-0.205078	-2.46001	-0.196777
-2.36	-0.148926	-2.36	-0.200195	-2.36002	-0.352051	-2.36	-0.297363	-2.36002	-0.131348	-2.36	-0.264648	-2.36002	-0.234863	-2.36	-0.288574	-2.36	-0.199707	-2.36	-0.224609	-2.36002	-0.226074
-2.26001	-0.189941	-2.26001	-0.258789	-2.26001	-0.42041	-2.25999	-0.39502	-2.26001	-0.137207	-2.26001	-0.333008	-2.26001	-0.303223	-2.25999	-0.310059	-2.25999	-0.202637	-2.25999	-0.324219	-2.26001	-0.313965
-2.16	-0.193848	-2.16	-0.24707	-2.16	-0.322754	-2.16	-0.265137	-2.16	-0.180176	-2.16	-0.411133	-2.16	-0.375488	-2.16	-0.275879	-2.16	-0.200684	-2.16	-0.40332	-2.16	-0.321777
-2.06	-0.189941	-2.06	-0.141602	-2.06001	-0.239746	-2.06	-0.248535	-2.06001	-0.175293	-2.06	-0.34375	-2.06001	-0.258301	-2.06	-0.190918	-2.06	-0.20459	-2.06	-0.306641	-2.06001	-0.351074
-1.96001	-0.194824	-1.96001	-0.0615234	-1.96001	-0.119629	-1.96001	-0.221191	-1.96001	-0.132324	-1.96001	-0.198242	-1.96001	-0.20166	-1.96001	-0.272949	-1.95999	-0.109863	-1.95999	-0.136719	-1.96001	-0.243652
-1.86	-0.0678711	-1.86	-0.191406	-1.86002	-0.0883789	-1.86	-0.285645	-1.86002	-0.13916	-1.86	-0.0439453	-1.86002	-0.237793	-1.86	-0.0649414	-1.86	-0.165527	-1.86	-0.0664063	-1.86002	-0.0532227
-1.76001	0.124512	-1.76001	-0.158203	-1.76001	-0.156738	-1.75999	-0.0756836	-1.76001	-0.0639648	-1.76001	-0.169922	-1.76001	-0.163574	-1.75999	-0.097168	-1.75999	-0.250488	-1.75999	-0.295898	-1.76001	-0.0922852
-1.66	-0.124512	-1.66	-0.777344	-1.66	-5.65381	-1.66	-4.82373	-1.66	-0.0405273	-1.66	-0.0859375	-1.66	-0.111816	-1.66	-7.48486	-1.66	-0.0180664	-1.66	-2.71387	-1.66	-0.164551
-1.56	-9.23828	-1.56	-10.6475	-1.56001	-10.1626	-1.56	-10.1479	-1.56001	-5.28857	-1.56	-7.7583	-1.56001	-10.3462	-1.56	-9.58838	-1.56	-7.53955	-1.56	-10.4087	-1.56001	-8.15576
-1.46001	-9.38184	-1.46001	-8.74414	-1.46001	-7.65576	-1.46001	-7.38281	-1.46001	-9.97656	-1.46001	-9.44482	-1.46001	-9.1377	-1.46001	-6.62012	-1.45999	-9.41064	-1.45999	-8.1875	-1.46001	-9.44775
-1.36	-6.18848	-1.36	-5.61377	-1.36002	-6.00684	-1.36	-5.53076	-1.36002	-7.44043	-1.36	-6.20459	-1.36002	-5.86084	-1.36	-5.66162	-1.36	-6.4751	-1.36	-5.69971	-1.36002	-6.72119
-1.26001	-5.68652	-1.26001	-5.5918	-1.26001	-5.98096	-1.25999	-5.77393	-1.26001	-5.65527	-1.26001	-5.40332	-1.26001	-5.79639	-1.25999	-5.84912	-1.25999	-5.39404	-1.25999	-5.59375	-1.26001	-5.50537
-1.16	-5.63232	-1.16	-5.71094	-1.16	-5.99072	-1.16	-5.86963	-1.16	-5.75439	-1.16	-5.56152	-1.16	-5.78564	-1.16	-5.69482	-1.16	-5.51904	-1.16	-5.72949	-1.16	-6.10596
-1.06	-5.7251	-1.06	-5.74707	-1.06001	-6.05127	-1.06	-5.92627	-1.06001	-5.82861	-1.06	-5.66406	-1.06001	-5.94775	-1.06	-5.75732	-1.06	-5.57373	-1.06	-5.83008	-1.06001	-5.91357
-0.960007	-5.78564	-0.960007	-5.84668	-0.960007	-6.13428	-0.960007	-5.97705	-0.960007	-5.89209	-0.960007	-5.78027	-0.960007	-6.08252	-0.960007	-5.82861	-0.959991	-5.6499	-0.959991	-5.90234	-0.960007	-5.86279
-0.860001	-5.84717	-0.860001	-5.90137	-0.860016	-6.35791	-0.860001	-6.20361	-0.860016	-5.9292	-0.860001	-5.88477	-0.860016	-6.26123	-0.860001	-5.86963	-0.860001	-5.78857	-0.860001	-6.00781	-0.860016	-5.94873
-0.76001	-6.1167	-0.76001	-5.93066	-0.76001	-6.48682	-0.759995	-6.07861	-0.76001	-6.11572	-0.76001	-6	-0.76001	-6.2251	-0.759995	-6.12646	-0.759995	-5.95947	-0.759995	-6.05273	-0.76001	-6.09619
-0.660004	-2.22412	-0.660004	-6.00488	-0.660004	0.362305	-0.660004	-0.178223	-0.660004	-6.12939	-0.660004	-5.86523	-0.660004	-0.253418	-0.660004	3.46631	-0.660004	-5.78076	-0.660004	-6.0332	-0.660004	-6.35205
-0.559998	8.73096	-0.559998	9.1543	-0.560013	7.74414	-0.559998	7.78857	-0.560013	6.55615	-0.559998	3.98438	-0.560013	7.67236	-0.559998	6.88184	-0.559998	9.02686	-0.559998	9.71191	-0.560013	9.67188
-0.460007	3.17725	-0.460007	5.09912	-0.460007	2.26514	-0.460007	2.38428	-0.460007	5.65723	-0.460007	6.60645	-0.460007	2.47363	-0.460007	33.1909	-0.459991	5.17871	-0.459991	4.72168	-0.460007	4.83545
-0.360001	2.03271	-0.360001	3.12012	-0.360016	11.1865	-0.360001	10.7422	-0.360016	7.39795	-0.360001	14.6626	-0.360016	23.8521	-0.360001	371.924	-0.360001	167.388	-0.360001	20.3926	-0.360016	1.26318
-0.26001	5.40479	-0.26001	16.6011	-0.26001	7.94482	-0.259995	13.895	-0.26001	45.7056	-0.26001	130.586	-0.26001	21.7407	-0.259995	-194.618	-0.259995	723.139	-0.259995	82.7734	-0.26001	9.39307
-0.160004	-31.2847	-0.160004	-31.207	-0.160004	-58.0767	-0.160004	-79.8838	-0.160004	-77.5908	-0.160004	-53.4238	-0.160004	-504.073	-0.160004	-882.422	-0.160004	-1386.02	-0.160004	-130.635	-0.160004	-21.7051
-0.0599976	-28.646	-0.0599976	-40.5254	-0.0600128	-49.8174	-0.0599976	-69.647	-0.0600128	-145.568	-0.0599976	-236.577	-0.0600128	-429.732	-0.0599976	-741.861	-0.0599976	-1743.64	-0.0599976	-149.934	-0.0600128	-25.3677
0.0399933	-22.7793	0.0399933	-32.5879	0.0399933	-39.6104	0.0399933	-55.0957	0.0399933	-116.619	0.0399933	-193.879	0.0399933	-343.416	0.0399933	-605.215	0.0400085	-1431.14	0.0400085	-120.443	0.0399933	-20.4829
0.139999	-18.1187	0.139999	-25.4976	0.139984	-30.8652	0.139999	-43.499	0.139984	-92.7373	0.139999	-155.518	0.139984	-275.669	0.139999	-494.133	0.139999	-1173.49	0.139999	-95.8145	0.139984	-16.2026
0.23999	-14.0801	0.23999	-19.8447	0.23999	-24.1689	0.240005	-34.1216	0.23999	-74.0425	0.23999	-124.876	0.23999	-220.705	0.240005	-405.17	0.240005	-964.97	0.240005	-76.1167	0.23999	-12.6128
0.339996	-10.8257	0.339996	-15.2578	0.339996	-18.5054	0.339996	-26.7329	0.339996	-58.5366	0.339996	-99.3257	0.339996	-176.081	0.339996	-335.176	0.339996	-794.224	0.339996	-59.8394	0.339996	-9.83008
0.440002	-8.40527	0.440002	-11.6445	0.439987	-14.0732	0.440002	-20.7578	0.439987	-46.312	0.440002	-79.2788	0.439987	-141.767	0.440002	-278.15	0.440002	-660.021	0.440002	-47.3535	0.439987	-7.44678
0.539993	-6.2793	0.539993	-8.74951	0.539993	-10.5913	0.539993	-15.8354	0.539993	-36.4961	0.539993	-63.5249	0.539993	-114.013	0.539993	-232.155	0.540009	-554.345	0.540009	-37.2876	0.539993	-5.55078
0.639999	-4.73828	0.639999	-6.43848	0.639984	-7.70996	0.639999	-11.9639	0.639984	-28.6577	0.639999	-50.5562	0.639984	-91.3296	0.639999	-195.072	0.639999	-468.653	0.639999	-28.854	0.639984	-4.07275
0.73999	-3.28174	0.73999	-4.48145	0.73999	-5.11133	0.740005	-8.75342	0.73999	-22.2817	0.73999	-39.8457	0.73999	-72.9072	0.740005	-165.192	0.740005	-399.483	0.740005	-21.9839	0.73999	-2.85352
0.839996	-2.08105	0.839996	-2.82764	0.839996	-3.16943	0.839996	-6.04346	0.839996	-17.103	0.839996	-31.1748	0.839996	-58.0151	0.839996	-140.194	0.839996	-343.906	0.839996	-16.3135	0.839996	-1.72266
0.940002	-1.0625	0.940002	-1.51758	0.939987	-1.60498	0.940002	-3.71338	0.939987	-12.6123	0.940002	-23.9751	0.939987	-45.7021	0.940002	-119.497	0.940002	-298.673	0.940002	-11.5098	0.939987	-0.637207
1.03999	-0.390137	1.03999	-0.187988	1.03999	-0.0947266	1.03999	-1.60986	1.03999	-8.87256	1.03999	-17.7319	1.03999	-34.8979	1.03999	-102.393	1.04001	-262.152	1.04001	-7.54785	1.03999	-0.165039
1.14	0.523438	1.14	0.757813	1.13998	1.06055	1.14	-0.270508	1.13998	-5.74561	1.14	-12.5576	1.13998	-26.2354	1.14	-88.2969	1.14	-231.208	1.14	-4.28613	1.13998	0.538574
1.23999	1.02197	1.23999	1.62451	1.23999	1.96094	1.24001	1.06836	1.23999	-3.27197	1.23999	-8.43799	1.23999	-19.1377	1.24001	-76.6348	1.24001	-205.443	1.24001	-1.4292	1.23999	0.937012
1.34	1.35596	1.34	2.19141	1.34	2.94971	1.34	2.29932	1.34	-1.07764	1.34	-4.79297	1.34	-13.0811	1.34	-66.6255	1.34	-184.229	1.34	0.85791	1.34	1.39795
1.44	1.75049	1.44	2.82324	1.43999	3.59814	1.44	3.40283	1.43999	0.796875	1.44	-1.69336	1.43999	-7.80176	1.44	-57.7241	1.44	-166.829	1.44	3.05029	1.43999	1.81885
1.53999	2.16357	1.53999	3.32813	1.53999	4.32471	1.53999	4.08838	1.53999	2.50391	1.53999	0.834473	1.53999	-3.49512	1.53999	-50.7231	1.54001	-151.299	1.54001	4.6792	1.53999	2.08154
1.64	2.5249	1.64	3.76465	1.63998	4.76514	1.64	4.73438	1.63998	3.76953	1.64	3.03369	1.63998	0.186035	1.64	-44.334	1.64	-138.297	1.64	5.92432	1.63998	2.32275
1.73999	2.77588	1.73999	4.10352	1.73999	5.17725	1.74001	5.39795	1.73999	4.7583	1.73999	4.9624	1.73999	3.34473	1.74001	-39.0205	1.74001	-127.609	1.74001	7.27197	1.73999	2.51807
1.84	2.90381	1.84	4.42871	1.84	5.54932	1.84	5.88818	1.84	5.79736	1.84	6.55273	1.84	6.15527	1.84	-34.4971	1.84	-118.681	1.84	8.16309	1.84	2.68115
1.94	3.00439	1.94	4.64258	1.93999	5.79639	1.94	6.3208	1.93999	6.68994	1.94	8.04639	1.93999	8.5	1.94	-30.9165	1.94	-110.97	1.94	9.21973	1.93999	2.86768
2.03999	3.14209	2.03999	4.79199	2.03999	6.09619	2.03999	6.60791	2.03999	7.27393	2.03999	9.47803	2.03999	10.6533	2.03999	-27.7969	2.04001	-103.819	2.04001	9.97363	2.03999	2.98096
2.14	3.25146	2.14	4.94629	2.13998	6.34912	2.14	6.90186	2.13998	7.88232	2.14	10.2441	2.13998	12.2559	2.14	-24.77	2.14	-97.9092	2.14	10.6533	2.13998	3.13525
2.23999	3.37646	2.23999	5.12012	2.23999	6.53467	2.24001	7.20264	2.23999	8.47314	2.23999	11.1875	2.23999	13.7856	2.24001	-21.75	2.24001	-92.8657	2.24001	11.3369	2.23999	3.21533
2.34	3.48193	2.34	5.22656	2.34	6.72607	2.34	7.51221	2.34	9.01904	2.34	12.0781	2.34	15.1665	2.34	-19.5459	2.34	-88.1157	2.34	11.9238	2.34	3.27979
2.44	3.59326	2.44	5.33887	2.43999	6.91943	2.44	7.77686	2.43999	9.44092	2.44	13.0234	2.43999	16.4922	2.44	-17.4883	2.44	-83.6782	2.44	12.4326	2.43999	3.3501
2.53999	3.68311	2.53999	5.44043	2.53999	7.10986	2.53999	7.95654	2.53999	9.83643	2.53999	13.5479	2.53999	17.4751	2.53999	-15.793	2.54001	-80.1904	2.54001	12.8408	2.53999	3.43994
2.64	3.76709	2.64	5.55371	2.63998	7.26709	2.64	8.146	2.63998	10.2104	2.64	14.0313	2.63998	18.4702	2.64	-14.2334	2.64	-76.7407	2.64	13.1914	2.63998	3.5083
2.73999	3.85205	2.73999	5.66699	2.73999	7.42725	2.74001	8.36963	2.73999	10.5659	2.73999	14.5479	2.73999	19.5747	2.74001	-12.4087	2.74001	-73.5552	2.74001	13.5186	2.73999	3.54932
2.84	3.90576	2.84	5.77441	2.84	7.55811	2.84	8.49365	2.84	10.8472	2.84	15.0801	2.84	20.4556	2.84	-11.1216	2.84	-70.4224	2.84	13.8516	2.84	3.59229
2.94	3.96436	2.94	5.86426	2.93999	7.6333	2.94	8.61865	2.93999	11.1089	2.94	15.5811	2.93999	21.0864	2.94	-9.77441	2.94	-67.9038	2.94	14.1836	2.93999	3.65283
3.03999	4.03076	3.03999	5.94824	3.03999	7.7124	3.03999	8.73389	3.03999	11.3354	3.03999	15.9658	3.03999	21.7202	3.03999	-8.70752	3.04001	-65.6758	3.04001	14.5303	3.03999	3.6958
3.14	4.09131	3.14	6.03418	3.13998	7.80225	3.14	8.8667	3.13998	11.5757	3.14	16.3203	3.13998	22.3286	3.14	-7.70166	3.14	-63.5405	3.14	14.8262	3.13998	3.73877
3.23999	4.13232	3.23999	6.11426	3.23999	7.88818	3.24001	8.99854	3.23999	11.7886	3.23999	16.6396	3.23999	22.9487	3.24001	-6.70557	3.24001	-61.4614	3.24001	15.0781	3.23999	3.77197
3.34	4.17529	3.34	6.15332	3.34	7.96631	3.34	9.12451	3.34	11.9956	3.34	16.9775	3.34	23.4487	3.34	-5.83057	3.34	-59.3828	3.34	15.2207	3.34	3.81201
3.44	4.2124	3.44	6.21777	3.43999	8.04248	3.44	9.22607	3.43999	12.1597	3.44	17.2783	3.43999	23.9673	3.44	-5.00439	3.44	-57.6162	3.44	15.4023	3.43999	3.854
3.53999	4.23584	3.53999	6.2627	3.53999	8.12256	3.53999	9.31396	3.53999	12.3394	3.53999	17.5615	3.53999	24.4351	3.53999	-4.28564	3.54001	-55.9692	3.54001	15.5605	3.53999	3.87744
3.64	4.26318	3.64	6.32813	3.63998	8.18896	3.64	9.44287	3.63998	12.4839	3.64	17.8057	3.63998	24.9009	3.64	-3.65283	3.64	-54.3896	3.64	15.7266	3.63998	3.90283
3.73999	4.31592	3.73999	6.37988	3.73999	8.25635	3.74001	9.54834	3.73999	12.6421	3.73999	18.0859	3.73999	25.2437	3.74001	-3.03662	3.74001	-52.8662	3.74001	15.8809	3.73999	3.92236
3.84	4.35693	3.84	6.43457	3.84	8.31982	3.84	9.64795	3.84	12.7993	3.84	18.3135	3.84	25.5718	3.84	-2.43408	3.84	-51.3359	3.84	16.0625	3.84	3.9458
3.94	4.42725	3.94	6.47168	3.93999	8.37646	3.94	9.74756	3.93999	12.9487	3.94	18.5186	3.93999	25.9253	3.94	-1.82959	3.94	-49.6953	3.94	16.2012	3.93999	3.98389
4.03999	4.43701	4.03999	6.51855	4.03999	8.44678	4.03999	9.84229	4.03999	13.0659	4.03999	18.7275	4.03999	26.2417	4.03999	-1.36768	4.04001	-48.4326	4.04001	16.3613	4.03999	4.00439
4.14	4.46631	4.14	6.56152	4.13998	8.50342	4.14	9.9292	4.13998	13.1929	4.14	18.9502	4.13998	26.5601	4.14	-0.845215	4.14	-47.0498	4.14	16.502	4.13998	4.02783
4.23999	4.48584	4.23999	6.6084	4.23999	8.53271	4.24001	9.99951	4.23999	13.3179	4.23999	19.1533	4.23999	26.894	4.24001	-0.399902	4.24001	-46.2461	4.24001	16.6523	4.23999	4.06299
4.34	4.51709	4.34	6.63867	4.34	8.57568	4.34	10.0718	4.34	13.4233	4.34	19.3389	4.34	27.2319	4.34	4.39453e-3	4.34	-45.4766	4.34	16.7754	4.34	4.09229
4.44	4.52686	4.44	6.67871	4.43999	8.61182	4.44	10.1284	4.43999	13.5386	4.44	19.4893	4.43999	27.4878	4.44	0.413574	4.44	-44.4717	4.44	16.8906	4.43999	4.11182
4.53999	4.55029	4.53999	6.71973	4.53999	8.65771	4.53999	10.1909	4.53999	13.6431	4.53999	19.6084	4.53999	27.7378	4.53999	0.842285	4.54001	-42.9688	4.54001	16.9805	4.53999	4.1333
4.64	4.57568	4.64	6.73926	4.63998	8.69287	4.64	10.2437	4.63998	13.7437	4.64	19.7354	4.63998	27.9956	4.64	1.21338	4.64	-41.4443	4.64	17.0918	4.63998	4.15381
4.73999	4.58545	4.73999	6.76855	4.73999	8.73193	4.74001	10.272	4.73999	13.8394	4.73999	19.8896	4.73999	28.2026	4.74001	1.54932	4.74001	-40.0063	4.74001	17.1855	4.73999	4.16455
4.84	4.6167	4.84	6.78809	4.84	8.76709	4.84	10.3081	4.84	13.9233	4.84	20.0283	4.84	28.439	4.84	1.95361	4.84	-38.668	4.84	17.3047	4.84	4.18408
4.94	4.62646	4.94	6.82715	4.93999	8.80225	4.94	10.3315	4.93999	13.9976	4.94	20.1729	4.93999	28.6753	4.94	2.29346	4.94	-37.3232	4.94	17.3848	4.93999	4.19385
5.03999	4.6499	5.03999	6.85156	5.03999	8.82666	5.03999	10.3687	5.03999	14.0581	5.03999	20.2725	5.03999	28.8901	5.03999	2.62158	5.04001	-36.0146	5.04001	17.4648	5.03999	4.20361
5.14	4.67529	5.14	6.88965	5.13998	8.8667	5.14	10.4116	5.13998	14.1333	5.14	20.3877	5.13998	29.0991	5.14	2.87842	5.14	-34.9297	5.14	17.5557	5.13998	4.21729
5.23999	4.68506	5.23999	6.90918	5.23999	8.896	5.24001	10.4575	5.23999	14.2222	5.23999	20.5029	5.23999	29.3237	5.24001	3.10986	5.24001	-33.8975	5.24001	17.6367	5.23999	4.23291
5.34	4.69678	5.34	6.91895	5.34	8.92139	5.34	10.4937	5.34	14.2886	5.34	20.6523	5.34	29.5425	5.34	3.37158	5.34	-32.8584	5.34	17.7168	5.34	4.24268
5.44	4.71631	5.44	6.93848	5.43999	8.94775	5.44	10.5327	5.43999	14.3628	5.44	20.7939	5.43999	29.7183	5.44	3.60986	5.44	-31.8857	5.44	17.7949	5.43999	4.25732
5.53999	4.72607	5.53999	6.94824	5.53999	8.98779	5.53999	10.5679	5.53999	14.439	5.53999	20.9033	5.53999	29.8931	5.53999	3.87158	5.54001	-30.9482	5.54001	17.8652	5.53999	4.26807
5.64	4.73584	5.64	6.97168	5.63998	9.01318	5.64	10.6011	5.63998	14.4868	5.64	21.0225	5.63998	30.0815	5.64	4.10986	5.64	-29.9482	5.64	17.9453	5.63998	4.27393
5.73999	4.74561	5.73999	6.9873	5.73999	9.04639	5.74001	10.6431	5.73999	14.562	5.73999	21.1299	5.73999	30.2554	5.74001	4.33643	5.74001	-28.9556	5.74001	17.9941	5.73999	4.2876
5.84	4.75537	5.84	7.00781	5.84	9.05615	5.84	10.6831	5.84	14.6187	5.84	21.2197	5.84	30.3687	5.84	4.55322	5.84	-27.9561	5.84	18.0547	5.84	4.30322
5.94	4.77686	5.94	7.02246	5.93999	9.08643	5.94	10.7183	5.93999	14.6714	5.94	21.2939	5.93999	30.4995	5.94	4.78955	5.94	-26.999	5.94	18.0898	5.93999	4.30225
6.03999	4.77686	6.03999	7.03809	6.03999	9.09717	6.03999	10.7417	6.03999	14.7329	6.03999	21.3896	6.03999	30.6421	6.03999	5.03662	6.04001	-25.999	6.04001	18.126	6.03999	4.31299
6.14	4.77686	6.14	7.05762	6.13998	9.11279	6.14	10.7769	6.13998	14.7925	6.14	21.4932	6.13998	30.7749	6.14	5.24268	6.14	-25.0142	6.14	18.1855	6.13998	4.32275
6.23999	4.80029	6.23999	7.07129	6.23999	9.13623	6.24001	10.8032	6.23999	14.8433	6.23999	21.583	6.23999	30.9048	6.24001	5.40674	6.24001	-24.1006	6.24001	18.2363	6.23999	4.32666
6.34	4.80615	6.34	7.07715	6.34	9.16162	6.34	10.8433	6.34	14.8921	6.34	21.667	6.34	30.9995	6.34	5.61182	6.34	-23.2837	6.34	18.2949	6.34	4.34229
6.44	4.82568	6.44	7.08789	6.43999	9.17627	6.44	10.8628	6.43999	14.9321	6.44	21.7275	6.43999	31.1147	6.44	5.78369	6.44	-22.5225	6.44	18.3359	6.43999	4.34619
6.53999	4.82568	6.53999	7.1084	6.53999	9.18701	6.53999	10.8921	6.53999	14.9624	6.53999	21.793	6.53999	31.2397	6.53999	5.94775	6.54001	-21.7632	6.54001	18.3848	6.53999	4.36279
6.64	4.83936	6.64	7.12207	6.63998	9.20654	6.64	10.9175	6.63998	15.0034	6.64	21.8682	6.63998	31.3394	6.64	6.10205	6.64	-20.9648	6.64	18.4141	6.63998	4.37354
6.73999	4.84521	6.73999	7.1377	6.73999	9.22607	6.74001	10.9419	6.73999	15.0327	6.73999	21.9326	6.73999	31.4429	6.74001	6.26611	6.74001	-20.271	6.74001	18.4648	6.73999	4.38721
6.84	4.84521	6.84	7.15137	6.84	9.23682	6.84	10.9683	6.84	15.0806	6.84	21.9932	6.84	31.5454	6.84	6.42041	6.84	-19.5454	6.84	18.5039	6.84	4.39697
6.94	4.84521	6.94	7.16699	6.93999	9.25342	6.94	10.9917	6.93999	15.1128	6.94	22.0537	6.93999	31.644	6.94	6.54541	6.94	-18.8623	6.94	18.54	6.93999	4.40283
7.03999	4.84912	7.03999	7.16797	7.03999	9.25732	7.03999	11.0112	7.03999	15.146	7.03999	22.1162	7.03999	31.7495	7.03999	6.67627	7.04001	-18.1929	7.04001	18.5762	7.03999	4.40674
7.14	4.86475	7.14	7.18262	7.13998	9.28662	7.14	11.0308	7.13998	15.1821	7.14	22.1836	7.13998	31.8335	7.14	6.81104	7.14	-17.5225	7.14	18.6055	7.13998	4.42334
7.23999	4.86475	7.23999	7.18848	7.23999	9.29248	7.24001	11.063	7.23999	15.2124	7.23999	22.2334	7.23999	31.9194	7.24001	6.94385	7.24001	-16.9282	7.24001	18.6484	7.23999	4.42432
7.34	4.87939	7.34	7.20215	7.34	9.29639	7.34	11.0679	7.34	15.2358	7.34	22.2939	7.34	32.0122	7.34	7.08252	7.34	-16.4009	7.34	18.6953	7.34	4.42822
7.44	4.88623	7.44	7.22168	7.43999	9.30713	7.44	11.0933	7.43999	15.2729	7.44	22.3428	7.43999	32.1343	7.44	7.19971	7.44	-15.9595	7.44	18.7246	7.43999	4.43604
7.53999	4.88623	7.53999	7.2373	7.53999	9.32373	7.53999	11.1226	7.53999	15.3032	7.53999	22.4268	7.53999	32.2241	7.53999	7.32471	7.54001	-15.5952	7.54001	18.7686	7.53999	4.44189
7.64	4.89795	7.64	7.23828	7.63998	9.3374	7.64	11.1382	7.63998	15.3237	7.64	22.4717	7.63998	32.314	7.64	7.45166	7.64	-15.2798	7.64	18.8066	7.63998	4.44189
7.73999	4.90186	7.73999	7.24902	7.73999	9.35693	7.74001	11.1431	7.73999	15.3569	7.73999	22.5225	7.73999	32.3931	7.74001	7.57764	7.74001	-14.9351	7.74001	18.8457	7.73999	4.44287
7.84	4.91748	7.84	7.24902	7.84	9.37256	7.84	11.1636	7.84	15.3784	7.84	22.5664	7.84	32.4839	7.84	7.71338	7.84	-14.6313	7.84	18.8691	7.84	4.43799
7.94	4.92139	7.94	7.25879	7.93999	9.37744	7.94	11.1831	7.93999	15.4067	7.94	22.6182	7.93999	32.5854	7.94	7.84619	7.94	-14.2959	7.94	18.9082	7.93999	4.44775
8.03999	4.92725	8.03999	7.28223	8.03999	9.39795	8.03999	11.1909	8.03999	15.4331	8.03999	22.667	8.03999	32.6636	8.03999	7.98486	8.04001	-14.0796	8.04001	18.9346	8.03999	4.45752
8.14	4.93115	8.14	7.28809	8.13998	9.40576	8.14	11.2114	8.13998	15.4624	8.14	22.7119	8.13998	32.7339	8.14	8.11572	8.14	-13.9155	8.14	18.9609	8.13998	4.46143
8.23999	4.94678	8.23999	7.30273	8.23999	9.42139	8.24001	11.2222	8.23999	15.4771	8.23999	22.7529	8.23999	32.813	8.24001	8.25049	8.24001	-13.7983	8.24001	18.9902	8.23999	4.46631
8.34	4.95068	8.34	7.31348	8.34	9.42627	8.34	11.228	8.34	15.5132	8.34	22.7969	8.34	32.9038	8.34	8.36768	8.34	-13.6665	8.34	19.0254	8.34	4.47705
8.44	4.9624	8.44	7.31934	8.43999	9.44678	8.44	11.2515	8.43999	15.5366	8.44	22.8467	8.43999	32.978	8.44	8.50635	8.44	-13.5796	8.44	19.0391	8.43999	4.48291
8.53999	4.95068	8.53999	7.32129	8.53999	9.45654	8.53999	11.2612	8.53999	15.5522	8.53999	22.8838	8.53999	33.063	8.53999	8.63721	8.54001	-13.5366	8.54001	19.0742	8.53999	4.48682
8.64	4.96045	8.64	7.34082	8.63998	9.4624	8.64	11.2778	8.63998	15.5728	8.64	22.9268	8.63998	33.1304	8.64	8.76416	8.64	-13.6353	8.64	19.0947	8.63998	4.49268
8.73999	4.96631	8.73999	7.34766	8.73999	9.46631	8.74001	11.2925	8.73999	15.5933	8.73999	22.9873	8.73999	33.1987	8.74001	8.89111	8.74001	-13.6812	8.74001	19.1191	8.73999	4.48779
8.84	4.96045	8.84	7.34863	8.84	9.47705	8.84	11.312	8.84	15.6167	8.84	23.0273	8.84	33.271	8.84	9.01611	8.84	-13.7397	8.84	19.1465	8.84	4.49854
8.94	4.96631	8.94	7.3623	8.93999	9.48779	8.94	11.3218	8.93999	15.6333	8.94	23.0635	8.93999	33.3237	8.94	9.13623	8.94	-13.7837	8.94	19.1797	8.93999	4.50635
9.03999	4.97607	9.03999	7.37207	9.03999	9.49365	9.03999	11.3423	9.03999	15.6577	9.03999	23.1064	9.03999	33.3833	9.03999	9.25244	9.04001	-13.8755	9.04001	19.209	9.03999	4.51221
9.14	4.97021	9.14	7.37793	9.13998	9.48584	9.14	11.353	9.13998	15.687	9.14	23.1475	9.13998	33.4468	9.14	9.38525	9.14	-13.9438	9.14	19.2256	9.13998	4.51611
9.23999	4.97607	9.23999	7.38184	9.23999	9.49561	9.24001	11.3589	9.23999	15.7134	9.23999	23.1875	9.23999	33.5151	9.24001	9.51611	9.24001	-14.0259	9.24001	19.25	9.23999	4.52686
9.34	4.98096	9.34	7.38867	9.34	9.50635	9.34	11.3628	9.34	15.7378	9.34	23.2275	9.34	33.5815	9.34	9.65479	9.34	-14.0981	9.34	19.2656	9.34	4.52783
9.44	4.98779	9.44	7.39355	9.43999	9.51318	9.44	11.3872	9.43999	15.7671	9.44	23.2627	9.43999	33.645	9.44	9.79736	9.44	-14.1382	9.44	19.2891	9.43999	4.5376
9.53999	4.98779	9.53999	7.41309	9.53999	9.52686	9.53999	11.3999	9.53999	15.7827	9.53999	23.2979	9.53999	33.7046	9.53999	9.92432	9.54001	-14.2173	9.54001	19.3047	9.53999	4.53174
9.64	5.00146	9.64	7.42285	9.63998	9.53662	9.64	11.4019	9.63998	15.8032	9.64	23.333	9.63998	33.7632	9.64	10.0552	9.64	-14.2827	9.64	19.3291	9.63998	4.53662
9.73999	5.00732	9.73999	7.42188	9.73999	9.5376	9.74001	11.4116	9.73999	15.8237	9.73999	23.3564	9.73999	33.8267	9.74001	10.1938	9.74001	-14.3169	9.74001	19.3496	9.73999	4.54346
9.84	4.99756	9.84	7.42871	9.84	9.54639	9.84	11.4312	9.84	15.8335	9.84	23.3965	9.84	33.8843	9.84	10.3374	9.84	-14.3462	9.84	19.3691	9.84	4.5376
9.94	5.00146	9.94	7.43262	9.93999	9.55225	9.94	11.437	9.93999	15.853	9.94	23.4365	9.93999	33.939	9.94	10.4849	9.94	-14.3726	9.94	19.3848	9.93999	4.54736
10.04	5.00732	10.04	7.44238	10.04	9.54639	10.04	11.4419	10.04	15.8657	10.04	23.4775	10.04	33.9966	10.04	10.6157	10.04	-14.3853	10.04	19.3984	10.04	4.55713
10.14	5.01123	10.14	7.45215	10.14	9.55615	10.14	11.4526	10.14	15.8901	10.14	23.5029	10.14	34.0464	10.14	10.7544	10.14	-14.438	10.14	19.4287	10.14	4.55615
10.24	5.01709	10.24	7.45898	10.24	9.56689	10.24	11.4722	10.24	15.9224	10.24	23.5371	10.24	34.0894	10.24	10.897	10.24	-14.4673	10.24	19.4492	10.24	4.56299
10.34	5.01123	10.34	7.46387	10.34	9.56787	10.34	11.4819	10.34	15.937	10.34	23.5674	10.34	34.1421	10.34	11.0356	10.34	-14.5161	10.34	19.4688	10.34	4.56689
10.44	5.01709	10.44	7.46191	10.44	9.57764	10.44	11.4829	10.44	15.9565	10.44	23.6025	10.44	34.1938	10.44	11.1782	10.44	-14.5181	10.44	19.4844	10.44	4.56689
10.54	5.021	10.54	7.47168	10.54	9.58936	10.54	11.4937	10.54	15.9771	10.54	23.6279	10.54	34.23	10.54	11.3159	10.54	-14.5444	10.54	19.498	10.54	4.57666
10.64	5.02686	10.64	7.47168	10.64	9.59619	10.64	11.5015	10.64	15.9937	10.64	23.6533	10.64	34.2866	10.64	11.4712	10.64	-14.5356	10.64	19.5186	10.64	4.5835
10.74	5.03076	10.74	7.47852	10.74	9.59717	10.74	11.5112	10.74	16.0112	10.74	23.6875	10.74	34.3325	10.74	11.6196	10.74	-14.5454	10.74	19.5391	10.74	4.57861
10.84	5.03662	10.84	7.47363	10.84	9.61084	10.84	11.5083	10.84	16.0337	10.84	23.708	10.84	34.3687	10.84	11.7563	10.84	-14.5493	10.84	19.5586	10.84	4.58252
10.94	5.04053	10.94	7.48145	10.94	9.61279	10.94	11.5132	10.94	16.0464	10.94	23.7373	10.94	34.4175	10.94	11.895	10.94	-14.5278	10.94	19.584	10.94	4.57666
11.04	5.03467	11.04	7.49121	11.04	9.61572	11.04	11.5229	11.04	16.0659	11.04	23.7666	11.04	34.4673	11.04	12.0259	11.04	-14.4937	11.04	19.5986	11.04	4.57275
11.14	5.03955	11.14	7.49219	11.14	9.63037	11.14	11.5327	11.14	16.0825	11.14	23.7959	11.14	34.5171	11.14	12.1646	11.14	-14.436	11.14	19.6094	11.14	4.56787
11.24	5.04639	11.24	7.49316	11.24	9.63232	11.24	11.5425	11.24	16.0874	11.24	23.8164	11.24	34.562	11.24	12.3188	11.24	-14.4185	11.24	19.6387	11.24	4.57471
11.34	5.04053	11.34	7.48926	11.34	9.64014	11.34	11.5415	11.34	16.1069	11.34	23.8428	11.34	34.5981	11.34	12.4644	11.34	-14.3804	11.34	19.6582	11.34	4.56689
11.44	5.04639	11.44	7.49707	11.44	9.64697	11.44	11.5522	11.44	16.1177	11.44	23.8662	11.44	34.6401	11.44	12.5962	11.44	-14.3462	11.44	19.6777	11.44	4.57666
11.54	5.04639	11.54	7.51172	11.54	9.65771	11.54	11.562	11.54	16.1382	11.54	23.8857	11.54	34.6851	11.54	12.7271	11.54	-14.3052	11.54	19.6982	11.54	4.58643
11.64	5.05029	11.64	7.51855	11.64	9.66553	11.64	11.562	11.64	16.146	11.64	23.9063	11.64	34.7173	11.64	12.854	11.64	-14.2642	11.64	19.7188	11.64	4.58252
11.74	5.06006	11.74	7.52246	11.74	9.66553	11.74	11.5786	11.74	16.1626	11.74	23.9385	11.74	34.7593	11.74	12.9849	11.74	-14.2349	11.74	19.7383	11.74	4.57764
11.84	5.05615	11.84	7.53223	11.84	9.67627	11.84	11.5835	11.84	16.1675	11.84	23.9717	11.84	34.8042	11.84	13.1353	11.84	-14.1938	11.84	19.7578	11.84	4.58643
11.94	5.06006	11.94	7.52832	11.94	9.67725	11.94	11.5815	11.94	16.1968	11.94	23.9932	11.94	34.8364	11.94	13.27	11.94	-14.1538	11.94	19.7783	11.94	4.58252
12.04	5.06982	12.04	7.52832	12.04	9.68701	12.04	11.5952	12.04	16.2036	12.04	24.0215	12.04	34.8745	12.04	13.4224	12.04	-14.1079	12.04	19.7949	12.04	4.58643
12.14	5.07568	12.14	7.5332	12.14	9.68701	12.14	11.6118	12.14	16.2183	12.14	24.0576	12.14	34.9175	12.14	13.5601	12.14	-14.0669	12.14	19.8086	12.14	4.58252
12.24	5.07568	12.24	7.53809	12.24	9.68604	12.24	11.6226	12.24	16.2261	12.24	24.0771	12.24	34.9468	12.24	13.7251	12.24	-14.021	12.24	19.8184	12.24	4.5835
12.34	5.06592	12.34	7.54199	12.34	9.69678	12.34	11.6226	12.34	16.2417	12.34	24.1025	12.34	34.9927	12.34	13.856	12.34	-13.9673	12.34	19.8389	12.34	4.57861
12.44	5.06982	12.44	7.53809	12.44	9.70654	12.44	11.6323	12.44	16.2603	12.44	24.1162	12.44	35.0288	12.44	13.9946	12.44	-13.9185	12.44	19.8594	12.44	4.59424
12.54	5.07568	12.54	7.54199	12.54	9.70654	12.54	11.6333	12.54	16.2729	12.54	24.1328	12.54	35.0776	12.54	14.1411	12.54	-13.8608	12.54	19.8789	12.54	4.58643
12.64	5.06982	12.64	7.53809	12.64	9.71729	12.64	11.6421	12.64	16.2876	12.64	24.1475	12.64	35.1118	12.64	14.2856	12.64	-13.8149	12.64	19.8945	12.64	4.58252
12.74	5.06982	12.74	7.53125	12.74	9.71631	12.74	11.6382	12.74	16.3042	12.74	24.1631	12.74	35.1597	12.74	14.4448	12.74	-13.7632	12.74	19.9082	12.74	4.5874
12.84	5.06592	12.84	7.54199	12.84	9.72607	12.84	11.6421	12.84	16.3022	12.84	24.1768	12.84	35.2085	12.84	14.5728	12.84	-13.7271	12.84	19.9189	12.84	4.59424
12.94	5.06104	12.94	7.54785	12.94	9.72607	12.94	11.6421	12.94	16.3062	12.94	24.2061	12.94	35.2427	12.94	14.6899	12.94	-13.6616	12.94	19.9355	12.94	4.58838
13.04	5.07178	13.04	7.55176	13.04	9.72705	13.04	11.6431	13.04	16.3228	13.04	24.2266	13.04	35.2788	13.04	14.8267	13.04	-13.6108	13.04	19.9531	13.04	4.59229
13.14	5.07764	13.14	7.54785	13.14	9.7417	13.14	11.6519	13.14	16.3276	13.14	24.2471	13.14	35.3276	13.14	14.9653	13.14	-13.5601	13.14	19.9688	13.14	4.58252
13.24	5.06982	13.24	7.55273	13.24	9.74561	13.24	11.6519	13.24	16.3433	13.24	24.2764	13.24	35.3696	13.24	15.1313	13.24	-13.5015	13.24	19.9844	13.24	4.57666
13.34	5.06982	13.34	7.5498	13.34	9.74561	13.34	11.6567	13.34	16.3462	13.34	24.2959	13.34	35.4038	13.34	15.2759	13.34	-13.4702	13.34	19.999	13.34	4.58252
13.44	5.07959	13.44	7.55176	13.44	9.74658	13.44	11.6694	13.44	16.3628	13.44	24.3164	13.44	35.439	13.44	15.4263	13.44	-13.4165	13.44	20	13.44	4.5874
13.54	5.08545	13.54	7.57129	13.54	9.73779	13.54	11.6675	13.54	16.3765	13.54	24.3311	13.54	35.4731	13.54	15.6011	13.54	-13.3726	13.54	20.0098	13.54	4.59424
13.64	5.07568	13.64	7.57129	13.64	9.75146	13.64	11.6714	13.64	16.3921	13.64	24.3467	13.64	35.4937	13.64	15.7896	13.64	-13.3169	13.64	20.0098	13.64	4.59619
13.74	5.07959	13.74	7.56836	13.74	9.75537	13.74	11.6714	13.74	16.397	13.74	24.3564	13.74	35.5132	13.74	15.9575	13.74	-13.2397	13.74	20.0303	13.74	4.59619
13.84	5.07568	13.84	7.57715	13.84	9.75635	13.84	11.6763	13.84	16.4038	13.84	24.377	13.84	35.5444	13.84	16.1157	13.84	-13.1616	13.84	20.0293	13.84	4.60205
13.94	5.07959	13.94	7.58301	13.94	9.75732	13.94	11.6792	13.94	16.4116	13.94	24.3916	13.94	35.5688	13.94	16.2778	13.94	-13.0796	13.94	20.0391	13.94	4.60303
14.04	5.07959	14.04	7.57129	14.04	9.76123	14.04	11.6714	14.04	16.4165	14.04	24.4209	14.04	35.603	14.04	16.4546	14.04	-13.0063	14.04	20.0527	14.04	4.60205
14.14	5.08545	14.14	7.57227	14.14	9.76611	14.14	11.6763	14.14	16.4175	14.14	24.4375	14.14	35.6265	14.14	16.6411	14.14	-12.9312	14.14	20.0693	14.14	4.604
14.24	5.07568	14.24	7.56934	14.24	9.76709	14.24	11.6929	14.24	16.4272	14.24	24.4521	14.24	35.6685	14.24	16.8052	14.24	-12.8989	14.24	20.084	14.24	4.59619
14.34	5.07568	14.34	7.55176	14.34	9.76709	14.34	11.6929	14.34	16.436	14.34	24.4775	14.34	35.6987	14.34	16.9048	14.34	-12.8491	14.34	20.0996	14.34	4.59229
14.44	5.08057	14.44	7.55176	14.44	9.771	14.44	11.6929	14.44	16.4507	14.44	24.498	14.44	35.7358	14.44	17.0083	14.44	-12.8101	14.44	20.1104	14.44	4.5874
14.54	5.07764	14.54	7.5625	14.54	9.77588	14.54	11.6958	14.54	16.4624	14.54	24.5186	14.54	35.7778	14.54	17.1255	14.54	-12.7397	14.54	20.1191	14.54	4.58838
14.64	5.08154	14.64	7.56348	14.64	9.77686	14.64	11.7026	14.64	16.4673	14.64	24.542	14.64	35.8198	14.64	17.23	14.64	-12.7319	14.64	20.1289	14.64	4.58643
14.74	5.0874	14.74	7.56934	14.74	9.77686	14.74	11.7124	14.74	16.4761	14.74	24.5596	14.74	35.8569	14.74	17.3286	14.74	-12.7007	14.74	20.1387	14.74	4.58643
14.84	5.08154	14.84	7.56152	14.84	9.77686	14.84	11.7124	14.84	16.4868	14.84	24.5723	14.84	35.8872	14.84	17.4263	14.84	-12.7202	14.84	20.1494	14.84	4.59229
14.94	5.07568	14.94	7.55762	14.94	9.77588	14.94	11.7065	14.94	16.5034	14.94	24.5869	14.94	35.9292	14.94	17.5103	14.94	-12.7593	14.94	20.1602	14.94	4.5874
15.04	5.07959	15.04	7.55176	15.04	9.78076	15.04	11.7017	15.04	16.4976	15.04	24.5967	15.04	35.9663	15.04	17.6157	15.04	-12.8101	15.04	20.166	15.04	4.58252
15.14	5.07959	15.14	7.55273	15.14	9.77686	15.14	11.7026	15.14	16.5015	15.14	24.6162	15.14	36.0044	15.14	17.7007	15.14	-12.8071	15.14	20.1738	15.14	4.58643
15.24	5.08936	15.24	7.55176	15.24	9.77686	15.24	11.7065	15.24	16.5063	15.24	24.6309	15.24	36.0405	15.24	17.8071	15.24	-12.8335	15.24	20.1895	15.24	4.58252
15.34	5.08545	15.34	7.53809	15.34	9.77979	15.34	11.7085	15.34	16.5073	15.34	24.6475	15.34	36.0767	15.34	17.9146	15.34	-12.8647	15.34	20.1982	15.34	4.57275
15.44	5.08936	15.44	7.54199	15.44	9.78076	15.44	11.7017	15.44	16.5015	15.44	24.6611	15.44	36.1069	15.44	18.0181	15.44	-12.8921	15.44	20.209	15.44	4.56787
15.54	5.08545	15.54	7.54297	15.54	9.78662	15.54	11.7124	15.54	16.5103	15.54	24.6729	15.54	36.144	15.54	18.1353	15.54	-12.9116	15.54	20.209	15.54	4.56689
15.64	5.08936	15.64	7.54199	15.64	9.78564	15.64	11.7026	15.64	16.5269	15.64	24.6816	15.64	36.1636	15.64	18.2388	15.64	-12.9497	15.64	20.2236	15.64	4.57666
15.74	5.1001	15.74	7.53809	15.74	9.78076	15.74	11.7026	15.74	16.5376	15.74	24.7021	15.74	36.1919	15.74	18.3647	15.74	-12.9624	15.74	20.2402	15.74	4.56299
15.84	5.09717	15.84	7.5459	15.84	9.77686	15.84	11.7017	15.84	16.5327	15.84	24.7275	15.84	36.228	15.84	18.4771	15.84	-12.9702	15.84	20.25	15.84	4.55713
15.94	5.09131	15.94	7.54785	15.94	9.78174	15.94	11.7026	15.94	16.5366	15.94	24.7363	15.94	36.2651	15.94	18.5806	15.94	-12.9624	15.94	20.25	15.94	4.55225
16.04	5.09717	16.04	7.54297	16.04	9.79639	16.04	11.7026	16.04	16.5366	16.04	24.7471	16.04	36.2896	16.04	18.7212	16.04	-12.9429	16.04	20.2588	16.04	4.54346
16.14	5.09131	16.14	7.54199	16.14	9.78271	16.14	11.7026	16.14	16.5317	16.14	24.7607	16.14	36.3276	16.14	18.8462	16.14	-12.8608	16.14	20.2637	16.14	4.5376
16.24	5.0874	16.24	7.53223	16.24	9.771	16.24	11.7114	16.24	16.5366	16.24	24.7764	16.24	36.353	16.24	18.9702	16.24	-12.7798	16.24	20.2793	16.24	4.54736
16.34	5.08154	16.34	7.53223	16.34	9.78271	16.34	11.7222	16.34	16.5366	16.34	24.791	16.34	36.3892	16.34	19.1001	16.34	-12.6851	16.34	20.2754	16.34	4.53174
16.44	5.0874	16.44	7.5332	16.44	9.77588	16.44	11.7183	16.44	16.5435	16.44	24.8076	16.44	36.4233	16.44	19.2173	16.44	-12.564	16.44	20.2842	16.44	4.53564
16.54	5.07959	16.54	7.53223	16.54	9.77686	16.54	11.7124	16.54	16.5425	16.54	24.8135	16.54	36.4663	16.54	19.3403	16.54	-12.4302	16.54	20.3047	16.54	4.53271
16.64	5.06982	16.64	7.53809	16.64	9.78662	16.64	11.7124	16.64	16.5464	16.64	24.8174	16.64	36.4888	16.64	19.4575	16.64	-12.2827	16.64	20.3086	16.64	4.52783
16.74	5.07959	16.74	7.53223	16.74	9.78662	16.74	11.7231	16.74	16.5435	16.74	24.8262	16.74	36.5073	16.74	19.5679	16.74	-12.1538	16.74	20.3184	16.74	4.52393
16.84	5.07568	16.84	7.54199	16.84	9.78174	16.84	11.7222	16.84	16.5483	16.84	24.8408	16.84	36.5327	16.84	19.6821	16.84	-12.0376	16.84	20.3232	16.84	4.51221
16.94	5.07959	16.94	7.53906	16.94	9.77686	16.94	11.7183	16.94	16.562	16.94	24.8564	16.94	36.5522	16.94	19.7915	16.94	-11.9185	16.94	20.3301	16.94	4.50635
17.04	5.07568	17.04	7.53809	17.04	9.78662	17.04	11.7222	17.04	16.562	17.04	24.8662	17.04	36.5728	17.04	19.9165	17.04	-11.814	17.04	20.3359	17.04	4.50244
17.14	5.06982	17.14	7.53223	17.14	9.78271	17.14	11.7183	17.14	16.5581	17.14	24.873	17.14	36.5933	17.14	20.0161	17.14	-11.6929	17.14	20.3428	17.14	4.50342
17.24	5.07568	17.24	7.53809	17.24	9.77686	17.24	11.7231	17.24	16.5571	17.24	24.8779	17.24	36.6284	17.24	20.104	17.24	-11.603	17.24	20.3594	17.24	4.50439
17.34	5.06592	17.34	7.54199	17.34	9.78271	17.34	11.7183	17.34	16.5737	17.34	24.8877	17.34	36.6538	17.34	20.2202	17.34	-11.5083	17.34	20.3652	17.34	4.50439
17.44	5.06104	17.44	7.54785	17.44	9.77588	17.44	11.7222	17.44	16.5718	17.44	24.9033	17.44	36.6743	17.44	20.3071	17.44	-11.4116	17.44	20.3789	17.44	4.50244
17.54	5.06006	17.54	7.53906	17.54	9.77295	17.54	11.728	17.54	16.5728	17.54	24.9072	17.54	36.7144	17.54	20.3989	17.54	-11.3384	17.54	20.3926	17.54	4.50244
17.64	5.05615	17.64	7.54004	17.64	9.77686	17.64	11.7222	17.64	16.5776	17.64	24.916	17.64	36.7339	17.64	20.481	17.64	-11.2515	17.64	20.4053	17.64	4.50244
17.74	5.06006	17.74	7.53809	17.74	9.77686	17.74	11.7183	17.74	16.5835	17.74	24.9268	17.74	36.7651	17.74	20.5718	17.74	-11.1763	17.74	20.4141	17.74	4.50635
17.84	5.06592	17.84	7.54785	17.84	9.771	17.84	11.7251	17.84	16.5864	17.84	24.9404	17.84	36.7935	17.84	20.6587	17.84	-11.103	17.84	20.4297	17.84	4.50342
17.94	5.06982	17.94	7.54199	17.94	9.76611	17.94	11.7319	17.94	16.603	17.94	24.9619	17.94	36.8296	17.94	20.7407	17.94	-11.0493	17.94	20.4395	17.94	4.50439
18.04	5.07568	18.04	7.53809	18.04	9.75732	18.04	11.7378	18.04	16.6069	18.04	24.9668	18.04	36.8628	18.04	20.8345	18.04	-10.9692	18.04	20.4502	18.04	4.50049
18.14	5.07568	18.14	7.52832	18.14	9.74561	18.14	11.7417	18.14	16.6167	18.14	24.9775	18.14	36.9019	18.14	20.8872	18.14	-10.9087	18.14	20.4492	18.14	4.49658
18.24	5.06592	18.24	7.5332	18.24	9.75537	18.24	11.7524	18.24	16.6294	18.24	24.9971	18.24	36.9302	18.24	20.9673	18.24	-10.8452	18.24	20.459	18.24	4.49268
18.34	5.06592	18.34	7.53223	18.34	9.74658	18.34	11.7593	18.34	16.6265	18.34	25.0068	18.34	36.9487	18.34	21.0386	18.34	-10.8022	18.34	20.459	18.34	4.49268
18.44	5.06592	18.44	7.53809	18.44	9.75732	18.44	11.7593	18.44	16.6284	18.44	25.0371	18.44	36.9937	18.44	21.0903	18.44	-10.7583	18.44	20.4639	18.44	4.49268
18.54	5.05615	18.54	7.53223	18.54	9.76318	18.54	11.7476	18.54	16.6226	18.54	25.0479	18.54	37.0132	18.54	21.1489	18.54	-10.7124	18.54	20.4688	18.54	4.49658
18.64	5.06006	18.64	7.52832	18.64	9.76709	18.64	11.7515	18.64	16.6274	18.64	25.0635	18.64	37.0376	18.64	21.2046	18.64	-10.6733	18.64	20.4785	18.64	4.49365
18.74	5.06592	18.74	7.5332	18.74	9.77295	18.74	11.7622	18.74	16.6323	18.74	25.0771	18.74	37.0757	18.74	21.2505	18.74	-10.6499	18.74	20.4883	18.74	4.49463
18.84	5.05615	18.84	7.52832	18.84	9.76123	18.84	11.769	18.84	16.646	18.84	25.0869	18.84	37.1187	18.84	21.3247	18.84	-10.6108	18.84	20.499	18.84	4.48291
18.94	5.06006	18.94	7.52832	18.94	9.76221	18.94	11.769	18.94	16.6626	18.94	25.0977	18.94	37.1528	18.94	21.3579	18.94	-10.603	18.94	20.5078	18.94	4.48291
19.04	5.06592	19.04	7.53223	19.04	9.76709	19.04	11.7632	19.04	16.6636	19.04	25.1084	19.04	37.1851	19.04	21.4019	19.04	-10.5718	19.04	20.5293	19.04	4.47314
19.14	5.05615	19.14	7.53809	19.14	9.76318	19.14	11.7729	19.14	16.6675	19.14	25.1279	19.14	37.2163	19.14	21.4634	19.14	-10.5522	19.14	20.5498	19.14	4.46729
19.24	5.05615	19.24	7.53809	19.24	9.76709	19.24	11.7671	19.24	16.687	19.24	25.1357	19.24	37.2534	19.24	21.52	19.24	-10.521	19.24	20.5488	19.24	4.47314
19.34	5.06006	19.34	7.52832	19.34	9.76514	19.34	11.7622	19.34	16.7017	19.34	25.1426	19.34	37.2739	19.34	21.5435	19.34	-10.4897	19.34	20.5586	19.34	4.46729
19.44	5.05615	19.44	7.5293	19.44	9.77197	19.44	11.769	19.44	16.6987	19.44	25.1572	19.44	37.3022	19.44	21.5581	19.44	-10.4819	19.44	20.5684	19.44	4.4624
19.54	5.06006	19.54	7.52832	19.54	9.77295	19.54	11.7632	19.54	16.7026	19.54	25.1729	19.54	37.3374	19.54	21.5825	19.54	-10.4673	19.54	20.5791	19.54	4.46924
19.64	5.05615	19.64	7.52832	19.64	9.77686	19.64	11.7788	19.64	16.7124	19.64	25.1768	19.64	37.3638	19.64	21.6196	19.64	-10.4546	19.64	20.5898	19.64	4.46338
19.74	5.05615	19.74	7.52832	19.74	9.77686	19.74	11.771	19.74	16.7231	19.74	25.1826	19.74	37.396	19.74	21.6597	19.74	-10.4497	19.74	20.5996	19.74	4.46338
19.84	5.04932	19.84	7.53223	19.84	9.78662	19.84	11.7769	19.84	16.7241	19.84	25.1963	19.84	37.4272	19.84	21.6997	19.84	-10.4312	19.84	20.5996	19.84	4.47314
19.94	5.05615	19.94	7.53418	19.94	9.78174	19.94	11.7817	19.94	16.7261	19.94	25.207	19.94	37.4683	19.94	21.7231	19.94	-10.4116	19.94	20.6055	19.94	4.47314
20.04	5.05029	20.04	7.53223	20.04	9.78662	20.04	11.7886	20.04	16.7378	20.04	25.2178	20.04	37.4868	20.04	21.7603	20.04	-10.4009	20.04	20.6084	20.04	4.47314
20.14	5.06006	20.14	7.53809	20.14	9.78271	20.14	11.7925	20.14	16.7329	20.14	25.2373	20.14	37.5288	20.14	21.8003	20.14	-10.4038	20.14	20.6191	20.14	4.47314
20.24	5.06592	20.24	7.53906	20.24	9.78662	20.24	11.7886	20.24	16.7339	20.24	25.2471	20.24	37.562	20.24	21.8247	20.24	-10.4106	20.24	20.6191	20.24	4.47314
20.34	5.05615	20.34	7.53809	20.34	9.78662	20.34	11.7925	20.34	16.7437	20.34	25.2637	20.34	37.5815	20.34	21.8501	20.34	-10.4116	20.34	20.625	20.34	4.47217
20.44	5.04639	20.44	7.53809	20.44	9.78271	20.44	11.7993	20.44	16.7573	20.44	25.2686	20.44	37.6138	20.44	21.8774	20.44	-10.4692	20.44	20.6338	20.44	4.46924
20.54	5.04053	20.54	7.52832	20.54	9.77588	20.54	11.8022	20.54	16.772	20.54	25.2881	20.54	37.6343	20.54	21.8979	20.54	-10.5405	20.54	20.6465	20.54	4.46729
20.64	5.04639	20.64	7.52832	20.64	9.78662	20.64	11.7983	20.64	16.7729	20.64	25.2959	20.64	37.6655	20.64	21.9185	20.64	-10.5298	20.64	20.6387	20.64	4.46338
20.74	5.04053	20.74	7.53223	20.74	9.78271	20.74	11.8022	20.74	16.7827	20.74	25.3066	20.74	37.6929	20.74	21.9497	20.74	-10.353	20.74	20.6484	20.74	4.46338
20.84	5.03662	20.84	7.53809	20.84	9.78662	20.84	11.8022	20.84	16.7827	20.84	25.3174	20.84	37.7173	20.84	21.9741	20.84	-10.0591	20.84	20.6592	20.84	4.46338
20.94	5.02686	20.94	7.53906	20.94	9.7876	20.94	11.7983	20.94	16.7837	20.94	25.333	20.94	37.7554	20.94	21.9888	20.94	-9.771	20.94	20.6602	20.94	4.46338
21.04	5.02686	21.04	7.53809	21.04	9.78662	21.04	11.8013	21.04	16.7925	21.04	25.3369	21.04	37.7749	21.04	22.0044	21.04	-9.55713	21.04	20.6699	21.04	4.46338
21.14	5.02686	21.14	7.52832	21.14	9.79639	21.14	11.7964	21.14	16.8022	21.14	25.3467	21.14	37.8032	21.14	22.0142	21.14	-9.52783	21.14	20.6797	21.14	4.45166
21.24	5.021	21.24	7.53223	21.24	9.80615	21.24	11.7983	21.24	16.7925	21.24	25.3672	21.24	37.8159	21.24	22.0405	21.24	-9.51318	21.24	20.6777	21.24	4.4624
21.34	5.02686	21.34	7.53223	21.34	9.80225	21.34	11.7925	21.34	16.7935	21.34	25.3779	21.34	37.8433	21.34	22.0493	21.34	-9.49365	21.34	20.6846	21.34	4.46338
21.44	5.02686	21.44	7.54297	21.44	9.80127	21.44	11.7974	21.44	16.7944	21.44	25.3877	21.44	37.8628	21.44	22.0728	21.44	-9.47412	21.44	20.6895	21.44	4.46338
21.54	5.02686	21.54	7.5498	21.54	9.80225	21.54	11.7886	21.54	16.8022	21.54	25.3818	21.54	37.8823	21.54	22.0786	21.54	-9.45459	21.54	20.6934	21.54	4.46338
21.64	5.03076	21.64	7.54199	21.64	9.80615	21.64	11.769	21.64	16.8022	21.64	25.3857	21.64	37.9028	21.64	22.0835	21.64	-9.42627	21.64	20.709	21.64	4.46338
21.74	5.03662	21.74	7.53809	21.74	9.79248	21.74	11.7632	21.74	16.8022	21.74	25.3965	21.74	37.9351	21.74	22.0708	21.74	-9.40869	21.74	20.7236	21.74	4.46338
21.84	5.03662	21.84	7.53223	21.84	9.77295	21.84	11.769	21.84	16.8032	21.84	25.4014	21.84	37.9585	21.84	22.0591	21.84	-9.40381	21.84	20.7305	21.84	4.45166
21.94	5.03662	21.94	7.52832	21.94	9.76611	21.94	11.7612	21.94	16.814	21.94	25.417	21.94	37.9927	21.94	22.0366	21.94	-9.37939	21.94	20.7285	21.94	4.45166
22.04	5.0249	22.04	7.52832	22.04	9.75342	22.04	11.7583	22.04	16.8159	22.04	25.418	22.04	38.0171	22.04	22.0493	22.04	-9.36475	22.04	20.7197	22.04	4.45264
22.14	5.0249	22.14	7.52148	22.14	9.74756	22.14	11.7632	22.14	16.8276	22.14	25.4287	22.14	38.0542	22.14	22.0386	22.14	-9.35303	22.14	20.7148	22.14	4.44775
22.24	5.01904	22.24	7.51855	22.24	9.73193	22.24	11.7632	22.24	16.813	22.24	25.4443	22.24	38.0737	22.24	22.0122	22.24	-9.3501	22.24	20.7227	22.24	4.45361
22.34	5.0249	22.34	7.50879	22.34	9.72607	22.34	11.769	22.34	16.8179	22.34	25.4463	22.34	38.1021	22.34	21.9907	22.34	-9.36768	22.34	20.7285	22.34	4.44971
22.44	5.0249	22.44	7.49902	22.44	9.72705	22.44	11.7671	22.44	16.8218	22.44	25.4561	22.44	38.1226	22.44	21.9683	22.44	-9.37256	22.44	20.71	22.44	4.44385
22.54	5.0249	22.54	7.47363	22.54	9.73389	22.54	11.7573	22.54	16.8267	22.54	25.4766	22.54	38.1538	22.54	21.9731	22.54	-9.37939	22.54	20.7188	22.54	4.44189
22.64	5.01514	22.64	7.45801	22.64	9.72607	22.64	11.7622	22.64	16.8237	22.64	25.4873	22.64	38.1733	22.64	21.9517	22.64	-9.38037	22.64	20.709	22.64	4.44189
22.74	5.01514	22.74	7.45215	22.74	9.72217	22.74	11.769	22.74	16.8237	22.74	25.501	22.74	38.1938	22.74	21.939	22.74	-9.38037	22.74	20.7139	22.74	4.45166
22.84	5.01514	22.84	7.45898	22.84	9.7124	22.84	11.769	22.84	16.8315	22.84	25.5068	22.84	38.2261	22.84	21.9126	22.84	-9.39209	22.84	20.7207	22.84	4.45264
22.94	5.00537	22.94	7.44824	22.94	9.70654	22.94	11.769	22.94	16.8276	22.94	25.5176	22.94	38.2573	22.94	21.9077	22.94	-9.39697	22.94	20.709	22.94	4.43994
23.04	5.01025	23.04	7.43848	23.04	9.70361	23.04	11.7827	23.04	16.8267	23.04	25.5283	23.04	38.2944	23.04	21.9048	23.04	-9.40381	23.04	20.7129	23.04	4.43408
23.14	5.00732	23.14	7.43848	23.14	9.70264	23.14	11.7886	23.14	16.8335	23.14	25.5264	23.14	38.3149	23.14	21.8833	23.14	-9.41553	23.14	20.7256	23.14	4.43408
23.24	4.99756	23.24	7.42871	23.24	9.69678	23.24	11.7866	23.24	16.8433	23.24	25.5322	23.24	38.3433	23.24	21.8589	23.24	-9.40674	23.24	20.7246	23.24	4.42041
23.34	5.00146	23.34	7.42285	23.34	9.7124	23.34	11.7915	23.34	16.8423	23.34	25.5371	23.34	38.3589	23.34	21.8325	23.34	-9.39209	23.34	20.7324	23.34	4.4126
23.44	4.99756	23.44	7.42188	23.44	9.70264	23.44	11.7983	23.44	16.8433	23.44	25.5439	23.44	38.3726	23.44	21.8228	23.44	-9.35791	23.44	20.7344	23.44	4.40283
23.54	5.00146	23.54	7.41895	23.54	9.69287	23.54	11.7983	23.54	16.8394	23.54	25.5381	23.54	38.3931	23.54	21.814	23.54	-9.32861	23.54	20.7393	23.54	4.39307
23.64	4.99756	23.64	7.40918	23.64	9.69287	23.64	11.8022	23.64	16.8433	23.64	25.5439	23.64	38.4136	23.64	21.813	23.64	-9.28271	23.64	20.7402	23.64	4.39307
23.74	4.98975	23.74	7.41309	23.74	9.70264	23.74	11.8081	23.74	16.853	23.74	25.5498	23.74	38.4448	23.74	21.8042	23.74	-9.229	23.74	20.7402	23.74	4.38721
23.84	4.99561	23.84	7.40723	23.84	9.70166	23.84	11.8081	23.84	16.8579	23.84	25.5615	23.84	38.4644	23.84	21.7993	23.84	-9.11768	23.84	20.7422	23.84	4.39209
23.94	4.98975	23.94	7.4209	23.94	9.69873	23.94	11.8091	23.94	16.853	23.94	25.5664	23.94	38.4966	23.94	21.7993	23.94	-9.01318	23.94	20.7588	23.94	4.3833
24.04	4.99561	24.04	7.41699	24.04	9.69287	24.04	11.8101	24.04	16.8589	24.04	25.5771	24.04	38.5308	24.04	21.7876	24.04	-8.91162	24.04	20.7656	24.04	4.37939
24.14	4.99561	24.14	7.41797	24.14	9.69287	24.14	11.812	24.14	16.8628	24.14	25.5928	24.14	38.5444	24.14	21.7876	24.14	-8.82178	24.14	20.7637	24.14	4.37354
24.24	4.98584	24.24	7.41895	24.24	9.69287	24.24	11.8179	24.24	16.8628	24.24	25.5928	24.24	38.564	24.24	21.7847	24.24	-8.71924	24.24	20.7695	24.24	4.37744
24.34	4.98975	24.34	7.42285	24.34	9.70264	24.34	11.8179	24.34	16.8687	24.34	25.5967	24.34	38.5835	24.34	21.7642	24.34	-8.61963	24.34	20.7764	24.34	4.37354
24.44	4.99561	24.44	7.42871	24.44	9.70654	24.44	11.8179	24.44	16.8735	24.44	25.6133	24.44	38.6079	24.44	21.77	24.44	-8.51318	24.44	20.7793	24.44	4.36768
24.54	4.98584	24.54	7.42871	24.54	9.7124	24.54	11.8218	24.54	16.8784	24.54	25.6182	24.54	38.6343	24.54	21.771	24.54	-8.42334	24.54	20.7988	24.54	4.36182
24.64	4.97998	24.64	7.42871	24.64	9.70166	24.64	11.8237	24.64	16.8823	24.64	25.6377	24.64	38.6499	24.64	21.7603	24.64	-8.31689	24.64	20.8086	24.64	4.36182
24.74	4.98584	24.74	7.42676	24.74	9.7124	24.74	11.8228	24.74	16.8882	24.74	25.6436	24.74	38.6753	24.74	21.7485	24.74	-8.2124	24.74	20.8184	24.74	4.36279
24.84	4.97998	24.84	7.42773	24.84	9.7124	24.84	11.8296	24.84	16.8921	24.84	25.6572	24.84	38.7026	24.84	21.7446	24.84	-8.14209	24.84	20.8193	24.84	4.36768
24.94	4.97607	24.94	7.42871	24.94	9.7124	24.94	11.8394	24.94	16.9028	24.94	25.6641	24.94	38.7192	24.94	21.7319	24.94	-8.07666	24.94	20.832	24.94	4.37939
25.04	4.97607	25.04	7.42871	25.04	9.7124	25.04	11.8452	25.04	16.8999	25.04	25.667	25.04	38.7456	25.04	21.731	25.04	-8.00049	25.04	20.8203	25.04	4.37354
25.14	4.97607	25.14	7.42871	25.14	9.7124	25.14	11.8413	25.14	16.9038	25.14	25.6826	25.14	38.7573	25.14	21.7192	25.14	-7.92041	25.14	20.8301	25.14	4.36377
25.24	4.97021	25.24	7.43262	25.24	9.7124	25.24	11.8472	25.24	16.9077	25.24	25.6826	25.24	38.7729	25.24	21.6997	25.24	-7.84033	25.24	20.834	25.24	4.36377
25.34	4.97607	25.34	7.43848	25.34	9.72217	25.34	11.8472	25.34	16.9116	25.34	25.6963	25.34	38.8042	25.34	21.689	25.34	-7.76318	25.34	20.8389	25.34	4.36182
25.44	4.97607	25.44	7.44824	25.44	9.72314	25.44	11.8579	25.44	16.9185	25.44	25.7021	25.44	38.8198	25.44	21.6899	25.44	-7.68799	25.44	20.8457	25.44	4.36182
25.54	4.96436	25.54	7.44922	25.54	9.72021	25.54	11.8589	25.54	16.9194	25.54	25.7119	25.54	38.8374	25.54	21.6704	25.54	-7.61572	25.54	20.8594	25.54	4.34814
25.64	4.96924	25.64	7.45996	25.64	9.71436	25.64	11.8589	25.64	16.9194	25.64	25.7129	25.64	38.8599	25.64	21.6548	25.64	-7.56396	25.64	20.8691	25.64	4.34326
25.74	4.97607	25.74	7.4541	25.74	9.7124	25.74	11.8589	25.74	16.9233	25.74	25.7139	25.74	38.8862	25.74	21.6489	25.74	-7.521	25.74	20.8789	25.74	4.34424
25.84	4.97607	25.84	7.44824	25.84	9.7124	25.84	11.8628	25.84	16.9233	25.84	25.7178	25.84	38.9097	25.84	21.6304	25.84	-7.48193	25.84	20.8799	25.84	4.34424
25.94	4.97607	25.94	7.44824	25.94	9.7124	25.94	11.8569	25.94	16.9312	25.94	25.7236	25.94	38.9351	25.94	21.6235	25.94	-7.41846	25.94	20.8906	25.94	4.3501
26.04	4.97607	26.04	7.44824	26.04	9.71631	26.04	11.8618	26.04	16.938	26.04	25.7373	26.04	38.9585	26.04	21.6294	26.04	-7.35791	26.04	20.8984	26.04	4.34424
26.14	4.97021	26.14	7.43848	26.14	9.72217	26.14	11.8687	26.14	16.9331	26.14	25.7529	26.14	38.9849	26.14	21.6187	26.14	-7.31396	26.14	20.9082	26.14	4.34229
26.24	4.97607	26.24	7.44824	26.24	9.7124	26.24	11.8687	26.24	16.9429	26.24	25.7578	26.24	39.0015	26.24	21.6157	26.24	-7.29443	26.24	20.9189	26.24	4.34229
26.34	4.96631	26.34	7.43848	26.34	9.71338	26.34	11.8589	26.34	16.9429	26.34	25.7744	26.34	39.0229	26.34	21.6099	26.34	-7.24658	26.34	20.9199	26.34	4.34229
26.44	4.96631	26.44	7.43652	26.44	9.70264	26.44	11.8628	26.44	16.939	26.44	25.7881	26.44	39.0386	26.44	21.6021	26.44	-7.2124	26.44	20.9199	26.44	4.33838
26.54	4.96045	26.54	7.44141	26.54	9.70654	26.54	11.8687	26.54	16.9419	26.54	25.792	26.54	39.064	26.54	21.6089	26.54	-7.19287	26.54	20.9199	26.54	4.32666
26.64	4.95654	26.64	7.44824	26.64	9.7124	26.64	11.8569	26.64	16.9429	26.64	25.7959	26.64	39.0845	26.64	21.5981	26.64	-7.16162	26.64	20.9287	26.64	4.33838
26.74	4.95654	26.74	7.44824	26.74	9.7124	26.74	11.8618	26.74	16.9526	26.74	25.8125	26.74	39.1011	26.74	21.5942	26.74	-7.13916	26.74	20.9297	26.74	4.3335
26.84	4.95068	26.84	7.43848	26.84	9.7124	26.84	11.8589	26.84	16.9526	26.84	25.8174	26.84	39.1147	26.84	21.5894	26.84	-7.11768	26.84	20.9297	26.84	4.32275
26.94	4.95654	26.94	7.43848	26.94	9.70264	26.94	11.8589	26.94	16.9634	26.94	25.8271	26.94	39.1304	26.94	21.5747	26.94	-7.09131	26.94	20.9434	26.94	4.32275
27.04	4.94678	27.04	7.43848	27.04	9.70166	27.04	11.8589	27.04	16.9585	27.04	25.8369	27.04	39.144	27.04	21.5806	27.04	-7.05225	27.04	20.9463	27.04	4.32275
27.14	4.94678	27.14	7.43848	27.14	9.70264	27.14	11.853	27.14	16.9526	27.14	25.8525	27.14	39.1597	27.14	21.5688	27.14	-7.02783	27.14	20.9395	27.14	4.31885
27.24	4.95068	27.24	7.4375	27.24	9.69678	27.24	11.8569	27.24	16.9624	27.24	25.8525	27.24	39.1743	27.24	21.562	27.24	-6.99854	27.24	20.9531	27.24	4.31299
27.34	4.94678	27.34	7.43848	27.34	9.70264	27.34	11.8569	27.34	16.9624	27.34	25.8574	27.34	39.1909	27.34	21.5571	27.34	-6.97705	27.34	20.959	27.34	4.30322
27.44	4.94678	27.44	7.42871	27.44	9.70264	27.44	11.8579	27.44	16.9731	27.44	25.8643	27.44	39.2046	27.44	21.5513	27.44	-6.94775	27.44	20.96	27.44	4.30322
27.54	4.94092	27.54	7.42871	27.54	9.69287	27.54	11.8589	27.54	16.9722	27.54	25.8623	27.54	39.2241	27.54	21.5396	27.54	-6.91553	27.54	20.9707	27.54	4.30322
27.64	4.94678	27.64	7.41895	27.64	9.69775	27.64	11.8491	27.64	16.9683	27.64	25.8662	27.64	39.2397	27.64	21.5327	27.64	-6.87646	27.64	20.9688	27.64	4.29736
27.74	4.93506	27.74	7.41895	27.74	9.69287	27.74	11.853	27.74	16.9722	27.74	25.8818	27.74	39.2544	27.74	21.5396	27.74	-6.85986	27.74	20.9727	27.74	4.29248
27.84	4.93896	27.84	7.41699	27.84	9.69287	27.84	11.8589	27.84	16.9683	27.84	25.8867	27.84	39.271	27.84	21.5317	27.84	-6.82568	27.84	20.9756	27.84	4.28955
27.94	4.93506	27.94	7.41699	27.94	9.69287	27.94	11.8569	27.94	16.9595	27.94	25.8936	27.94	39.2847	27.94	21.5308	27.94	-6.79736	27.94	20.9707	27.94	4.28369
28.04	4.92529	28.04	7.41797	28.04	9.68311	28.04	11.8569	28.04	16.9644	28.04	25.8975	28.04	39.3042	28.04	21.5317	28.04	-6.7749	28.04	20.9727	28.04	4.28369
28.14	4.9292	28.14	7.41895	28.14	9.68311	28.14	11.8481	28.14	16.9624	28.14	25.917	28.14	39.3237	28.14	21.52	28.14	-6.72412	28.14	20.9746	28.14	4.27393
28.24	4.92529	28.24	7.41895	28.24	9.67529	28.24	11.8491	28.24	16.9624	28.24	25.9229	28.24	39.3403	28.24	21.5317	28.24	-6.70068	28.24	20.9697	28.24	4.28369
28.34	4.92529	28.34	7.41895	28.34	9.68115	28.34	11.853	28.34	16.9731	28.34	25.9277	28.34	39.355	28.34	21.5386	28.34	-6.67334	28.34	20.9707	28.34	4.28369
28.44	4.92529	28.44	7.41895	28.44	9.68213	28.44	11.8491	28.44	16.9702	28.44	25.9346	28.44	39.3745	28.44	21.5396	28.44	-6.64893	28.44	20.9727	28.44	4.27783
28.54	4.91553	28.54	7.41895	28.54	9.67334	28.54	11.8491	28.54	16.9624	28.54	25.9385	28.54	39.394	28.54	21.5396	28.54	-6.61475	28.54	20.9785	28.54	4.27197
28.64	4.92041	28.64	7.41699	28.64	9.67725	28.64	11.8472	28.64	16.9624	28.64	25.9424	28.64	39.4097	28.64	21.5435	28.64	-6.57666	28.64	20.9795	28.64	4.27197
28.74	4.92725	28.74	7.41699	28.74	9.68311	28.74	11.8472	28.74	16.9624	28.74	25.9463	28.74	39.4321	28.74	21.5503	28.74	-6.55615	28.74	20.9902	28.74	4.26807
28.84	4.92725	28.84	7.40723	28.84	9.68311	28.84	11.8472	28.84	16.9585	28.84	25.9521	28.84	39.4526	28.84	21.5396	28.84	-6.52002	28.84	20.9902	28.84	4.26318
28.94	4.92725	28.94	7.41797	28.94	9.68115	28.94	11.8481	28.94	16.9634	28.94	25.957	28.94	39.4683	28.94	21.5396	28.94	-6.49658	28.94	20.998	28.94	4.26416
29.04	4.91748	29.04	7.41895	29.04	9.68115	29.04	11.8394	29.04	16.9624	29.04	25.9541	29.04	39.4819	29.04	21.5474	29.04	-6.4624	29.04	20.999	29.04	4.26416
29.14	4.91748	29.14	7.40527	29.14	9.68213	29.14	11.8433	29.14	16.9624	29.14	25.9639	29.14	39.4976	29.14	21.5483	29.14	-6.42822	29.14	20.9961	29.14	4.26025
29.24	4.92139	29.24	7.39941	29.24	9.68311	29.24	11.8374	29.24	16.9722	29.24	25.9678	29.24	39.5073	29.24	21.5493	29.24	-6.40674	29.24	20.9941	29.24	4.25244
29.34	4.92725	29.34	7.39941	29.34	9.68311	29.34	11.8374	29.34	16.9692	29.34	25.9736	29.34	39.522	29.34	21.5649	29.34	-6.38428	29.34	21	29.34	4.2583
29.44	4.92725	29.44	7.39746	29.44	9.68311	29.44	11.8276	29.44	16.9702	29.44	25.9756	29.44	39.5425	29.44	21.5669	29.44	-6.35303	29.44	20.999	29.44	4.25244
29.54	4.92725	29.54	7.39746	29.54	9.68311	29.54	11.8276	29.54	16.9624	29.54	25.9922	29.54	39.5581	29.54	21.5815	29.54	-6.31396	29.54	21	29.54	4.25244
29.64	4.91748	29.64	7.39746	29.64	9.68311	29.64	11.8286	29.64	16.9683	29.64	25.9971	29.64	39.5679	29.64	21.5903	29.64	-6.27783	29.64	21.0098	29.64	4.2583
29.74	4.91748	29.74	7.3877	29.74	9.68311	29.74	11.8296	29.74	16.9722	29.74	26.0029	29.74	39.5737	29.74	21.5903	29.74	-6.25635	29.74	21.0098	29.74	4.25244
29.84	4.91748	29.84	7.39844	29.84	9.68115	29.84	11.8296	29.84	16.978	29.84	26.0127	29.84	39.5981	29.84	21.5942	29.84	-6.21924	29.84	21.0078	29.84	4.26221
29.94	4.92139	29.94	7.38965	29.94	9.68213	29.94	11.8276	29.94	16.979	29.94	26.0127	29.94	39.6011	29.94	21.6001	29.94	-6.19775	29.94	21.0146	29.94	4.2583
30.04	4.91748	30.04	7.38965	30.04	9.68311	30.04	11.8276	30.04	16.9702	30.04	26.0264	30.04	39.6108	30.04	21.6089	30.04	-6.16553	30.04	21.0098	30.04	4.25244
30.14	4.91748	30.14	7.39551	30.14	9.68311	30.14	11.8276	30.14	16.9741	30.14	26.0332	30.14	39.6245	30.14	21.6216	30.14	-6.11768	30.14	21.0098	30.14	4.2583
30.24	4.92139	30.24	7.3916	30.24	9.68311	30.24	11.8276	30.24	16.978	30.24	26.0439	30.24	39.6479	30.24	21.6255	30.24	-6.08643	30.24	21.0195	30.24	4.25342
30.34	4.92725	30.34	7.39355	30.34	9.68311	30.34	11.8276	30.34	16.978	30.34	26.0342	30.34	39.6616	30.34	21.6392	30.34	-6.05225	30.34	21.0303	30.34	4.25439
30.44	4.92725	30.44	7.39746	30.44	9.68311	30.44	11.8286	30.44	16.9819	30.44	26.0381	30.44	39.6694	30.44	21.6597	30.44	-6.01807	30.44	21.0391	30.44	4.26416
30.54	4.93115	30.54	7.39746	30.54	9.6792	30.54	11.8257	30.54	16.9878	30.54	26.042	30.54	39.6802	30.54	21.6646	30.54	-5.97705	30.54	21.0391	30.54	4.26025
30.64	4.93701	30.64	7.39746	30.64	9.68311	30.64	11.8198	30.64	16.9888	30.64	26.0518	30.64	39.6987	30.64	21.6665	30.64	-5.94775	30.64	21.0391	30.64	4.25244
30.74	4.92529	30.74	7.39844	30.74	9.68115	30.74	11.8237	30.74	16.9937	30.74	26.0518	30.74	39.7124	30.74	21.6841	30.74	-5.88721	30.74	21.0449	30.74	4.26221
30.84	4.92529	30.84	7.39551	30.84	9.68115	30.84	11.8237	30.84	16.9995	30.84	26.0518	30.84	39.728	30.84	21.6938	30.84	-5.85303	30.84	21.0498	30.84	4.2583
30.94	4.92529	30.94	7.38965	30.94	9.68213	30.94	11.8179	30.94	16.9995	30.94	26.0664	30.94	39.7495	30.94	21.7085	30.94	-5.82178	30.94	21.0605	30.94	4.25244
31.04	4.91553	31.04	7.39941	31.04	9.68311	31.04	11.8179	31.04	16.9976	31.04	26.0732	31.04	39.7593	31.04	21.7212	31.04	-5.7749	31.04	21.0586	31.04	4.25244
31.14	4.91943	31.14	7.39941	31.14	9.68311	31.14	11.8179	31.14	16.9976	31.14	26.0732	31.14	39.7739	31.14	21.729	31.14	-5.74365	31.14	21.0684	31.14	4.24854
31.24	4.92529	31.24	7.39355	31.24	9.68311	31.24	11.8179	31.24	17.0073	31.24	26.0732	31.24	39.7905	31.24	21.7446	31.24	-5.72412	31.24	21.0645	31.24	4.25244
31.34	4.92529	31.34	7.3877	31.34	9.68311	31.34	11.814	31.34	17.0122	31.34	26.0869	31.34	39.8003	31.34	21.7583	31.34	-5.68799	31.34	21.0654	31.34	4.24854
31.44	4.92529	31.44	7.3877	31.44	9.69287	31.44	11.8179	31.44	17.019	31.44	26.0928	31.44	39.8101	31.44	21.7661	31.44	-5.65869	31.44	21.0645	31.44	4.25342
31.54	4.91553	31.54	7.3877	31.54	9.69287	31.54	11.8188	31.54	17.019	31.54	26.1035	31.54	39.8198	31.54	21.769	31.54	-5.61768	31.54	21.0762	31.54	4.25049
31.64	4.91553	31.64	7.38379	31.64	9.69092	31.64	11.8198	31.64	17.019	31.64	26.1182	31.64	39.8335	31.64	21.7856	31.64	-5.56885	31.64	21.0781	31.64	4.25439
31.74	4.91553	31.74	7.3877	31.74	9.70166	31.74	11.8179	31.74	17.0229	31.74	26.124	31.74	39.8491	31.74	21.7993	31.74	-5.53271	31.74	21.0889	31.74	4.25439
31.84	4.91553	31.84	7.37793	31.84	9.70264	31.84	11.8276	31.84	17.0288	31.84	26.124	31.84	39.8599	31.84	21.8071	31.84	-5.52002	31.84	21.0957	31.84	4.26416
31.94	4.90576	31.94	7.38379	31.94	9.69873	31.94	11.8276	31.94	17.0298	31.94	26.1221	31.94	39.8706	31.94	21.8208	31.94	-5.479	31.94	21.0898	31.94	4.2583
32.04	4.90576	32.04	7.36914	32.04	9.69287	32.04	11.8179	32.04	17.0327	32.04	26.1357	32.04	39.8843	32.04	21.8257	32.04	-5.45459	32.04	21.0957	32.04	4.24854
32.14	4.90967	32.14	7.37988	32.14	9.69287	32.14	11.8276	32.14	17.0386	32.14	26.1426	32.14	39.8999	32.14	21.8403	32.14	-5.41846	32.14	21.0996	32.14	4.25244
32.24	4.91553	32.24	7.37793	32.24	9.69287	32.24	11.8276	32.24	17.0327	32.24	26.1533	32.24	39.9097	32.24	21.8442	32.24	-5.38037	32.24	21.1104	32.24	4.24854
32.34	4.91553	32.34	7.37793	32.34	9.70264	32.34	11.8237	32.34	17.0444	32.34	26.1533	32.34	39.9194	32.34	21.8579	32.34	-5.35303	32.34	21.1191	32.34	4.24268
32.44	4.90576	32.44	7.37793	32.44	9.70264	32.44	11.8188	32.44	17.0386	32.44	26.1631	32.44	39.9292	32.44	21.8657	32.44	-5.31104	32.44	21.1152	32.44	4.24268
32.54	4.90186	32.54	7.37402	32.54	9.70264	32.54	11.8198	32.54	17.0425	32.54	26.1689	32.54	39.939	32.54	21.8755	32.54	-5.26318	32.54	21.1191	32.54	4.23877
32.64	4.88623	32.64	7.36816	32.64	9.70361	32.64	11.8081	32.64	17.0444	32.64	26.167	32.64	39.9497	32.64	21.8745	32.64	-5.23096	32.64	21.1152	32.64	4.23291
32.74	4.89014	32.74	7.36816	32.74	9.71436	32.74	11.8179	32.74	17.0532	32.74	26.1729	32.74	39.9644	32.74	21.8892	32.74	-5.19287	32.74	21.1191	32.74	4.23877
32.84	4.896	32.84	7.36816	32.84	9.7124	32.84	11.8179	32.84	17.0601	32.84	26.1787	32.84	39.98	32.84	21.897	32.84	-5.15674	32.84	21.1201	32.84	4.23389
32.94	4.896	32.94	7.36914	32.94	9.71826	32.94	11.8179	32.94	17.0581	32.94	26.1768	32.94	39.9897	32.94	21.9067	32.94	-5.10791	32.94	21.1289	32.94	4.229
33.04	4.896	33.04	7.37598	33.04	9.70264	33.04	11.814	33.04	17.0679	33.04	26.1885	33.04	40.0034	33.04	21.9165	33.04	-5.0835	33.04	21.1387	33.04	4.22314
33.14	4.88623	33.14	7.3584	33.14	9.70264	33.14	11.8081	33.14	17.0679	33.14	26.1875	33.14	40.019	33.14	21.9185	33.14	-5.02783	33.14	21.1387	33.14	4.22314
33.24	4.89014	33.24	7.3584	33.24	9.70264	33.24	11.8081	33.24	17.064	33.24	26.2041	33.24	40.0298	33.24	21.9341	33.24	-4.97021	33.24	21.1494	33.24	4.21924
33.34	4.896	33.34	7.36816	33.34	9.70264	33.34	11.8091	33.34	17.062	33.34	26.2041	33.34	40.0405	33.34	21.9409	33.34	-4.92822	33.34	21.1563	33.34	4.21338
33.44	4.896	33.44	7.36426	33.44	9.70264	33.44	11.8062	33.44	17.0688	33.44	26.2139	33.44	40.0542	33.44	21.9575	33.44	-4.88428	33.44	21.1602	33.44	4.21924
33.54	4.88623	33.54	7.3584	33.54	9.69873	33.54	11.7983	33.54	17.0698	33.54	26.2236	33.54	40.0698	33.54	21.9712	33.54	-4.82861	33.54	21.1582	33.54	4.21338
33.64	4.88623	33.64	7.3584	33.64	9.69092	33.64	11.7983	33.64	17.0698	33.64	26.2334	33.64	40.0796	33.64	21.979	33.64	-4.7876	33.64	21.1689	33.64	4.20947
33.74	4.88623	33.74	7.35449	33.74	9.68701	33.74	11.8081	33.74	17.0698	33.74	26.2314	33.74	40.0933	33.74	21.9946	33.74	-4.73877	33.74	21.1738	33.74	4.21338
33.84	4.87451	33.84	7.34863	33.84	9.68213	33.84	11.8042	33.84	17.0679	33.84	26.2422	33.84	40.1099	33.84	22.0093	33.84	-4.67334	33.84	21.1855	33.84	4.21338
33.94	4.87939	33.94	7.34277	33.94	9.67334	33.94	11.7983	33.94	17.0776	33.94	26.2471	33.94	40.1206	33.94	22.0181	33.94	-4.60596	33.94	21.1797	33.94	4.20947
34.04	4.88623	34.04	7.35156	34.04	9.67334	34.04	11.7983	34.04	17.0679	34.04	26.2568	34.04	40.1304	34.04	22.0317	34.04	-4.55713	34.04	21.1895	34.04	4.20166
34.14	4.87646	34.14	7.35449	34.14	9.66943	34.14	11.8081	34.14	17.0679	34.14	26.2627	34.14	40.1401	34.14	22.0356	34.14	-4.51318	34.14	21.1943	34.14	4.20166
34.24	4.87646	34.24	7.34863	34.24	9.67725	34.24	11.8081	34.24	17.0688	34.24	26.2725	34.24	40.1382	34.24	22.0493	34.24	-4.47705	34.24	21.1895	34.24	4.20264
34.34	4.8667	34.34	7.34863	34.34	9.68311	34.34	11.8042	34.34	17.064	34.34	26.2725	34.34	40.1519	34.34	22.0542	34.34	-4.42822	34.34	21.1992	34.34	4.19971
34.44	4.8667	34.44	7.34863	34.44	9.68115	34.44	11.7983	34.44	17.0698	34.44	26.2734	34.44	40.1675	34.44	22.0688	34.44	-4.39209	34.44	21.1953	34.44	4.19385
34.54	4.86084	34.54	7.3584	34.54	9.68115	34.54	11.8013	34.54	17.0698	34.54	26.2744	34.54	40.1772	34.54	22.0884	34.54	-4.35986	34.54	21.1992	34.54	4.19385
34.64	4.85693	34.64	7.3584	34.64	9.67725	34.64	11.8081	34.64	17.0679	34.64	26.2744	34.64	40.188	34.64	22.0962	34.64	-4.32666	34.64	21.2002	34.64	4.19385
34.74	4.85693	34.74	7.35449	34.74	9.67627	34.74	11.8081	34.74	17.0718	34.74	26.2764	34.74	40.1909	34.74	22.1099	34.74	-4.30908	34.74	21.209	34.74	4.19385
34.84	4.84717	34.84	7.34863	34.84	9.69287	34.84	11.8081	34.84	17.0776	34.84	26.292	34.84	40.2007	34.84	22.1255	34.84	-4.26318	34.84	21.2188	34.84	4.20361
34.94	4.84717	34.94	7.34863	34.94	9.68896	34.94	11.814	34.94	17.0688	34.94	26.292	34.94	40.2104	34.94	22.1362	34.94	-4.229	34.94	21.2188	34.94	4.19189
35.04	4.8374	35.04	7.34668	35.04	9.68311	35.04	11.7983	35.04	17.0698	35.04	26.292	35.04	40.2202	35.04	22.1392	35.04	-4.20752	35.04	21.2197	35.04	4.18799
35.14	4.84131	35.14	7.34766	35.14	9.68311	35.14	11.8081	35.14	17.0737	35.14	26.292	35.14	40.2183	35.14	22.1587	35.14	-4.18799	35.14	21.2305	35.14	4.19189
35.24	4.84717	35.24	7.34473	35.24	9.68311	35.24	11.8081	35.24	17.0796	35.24	26.3027	35.24	40.2202	35.24	22.1782	35.24	-4.14697	35.24	21.2246	35.24	4.18799
35.34	4.8374	35.34	7.33887	35.34	9.68311	35.34	11.8091	35.34	17.0776	35.34	26.3037	35.34	40.2378	35.34	22.1938	35.34	-4.10986	35.34	21.2285	35.34	4.17822
35.44	4.8374	35.44	7.33887	35.44	9.69287	35.44	11.8081	35.44	17.0776	35.44	26.3076	35.44	40.2446	35.44	22.1968	35.44	-4.08838	35.44	21.2285	35.44	4.17334
35.54	4.82764	35.54	7.33887	35.54	9.68213	35.54	11.8179	35.54	17.0776	35.54	26.3232	35.54	40.2612	35.54	22.1997	35.54	-4.06396	35.54	21.2295	35.54	4.17432
35.64	4.82764	35.64	7.33496	35.64	9.6792	35.64	11.8081	35.64	17.0825	35.64	26.3232	35.64	40.271	35.64	22.2192	35.64	-4.04736	35.64	21.2305	35.64	4.17432
35.74	4.82764	35.74	7.33887	35.74	9.67725	35.74	11.8081	35.74	17.0796	35.74	26.3135	35.74	40.2729	35.74	22.2388	35.74	-4.02979	35.74	21.2383	35.74	4.16846
35.84	4.83154	35.84	7.33887	35.84	9.68311	35.84	11.8081	35.84	17.0796	35.84	26.3232	35.84	40.2886	35.84	22.2466	35.84	-4.0083	35.84	21.248	35.84	4.17627
35.94	4.82568	35.94	7.33691	35.94	9.6792	35.94	11.8042	35.94	17.0835	35.94	26.3223	35.94	40.2983	35.94	22.2612	35.94	-3.99854	35.94	21.2451	35.94	4.17822
36.04	4.81592	36.04	7.33301	36.04	9.67334	36.04	11.7983	36.04	17.0874	36.04	26.3232	36.04	40.3013	36.04	22.27	36.04	-3.98877	36.04	21.2402	36.04	4.18213
36.14	4.81592	36.14	7.32715	36.14	9.68311	36.14	11.8032	36.14	17.0874	36.14	26.333	36.14	40.312	36.14	22.2856	36.14	-3.96924	36.14	21.2402	36.14	4.17822
36.24	4.81592	36.24	7.32324	36.24	9.67139	36.24	11.8101	36.24	17.0884	36.24	26.333	36.24	40.3101	36.24	22.2954	36.24	-3.94775	36.24	21.2539	36.24	4.17236
36.34	4.80615	36.34	7.31836	36.34	9.67139	36.34	11.8042	36.34	17.0894	36.34	26.3467	36.34	40.3237	36.34	22.3091	36.34	-3.91846	36.34	21.2549	36.34	4.16846
36.44	4.80615	36.44	7.31934	36.44	9.66748	36.44	11.7983	36.44	17.0894	36.44	26.3525	36.44	40.3394	36.44	22.3247	36.44	-3.90381	36.44	21.2598	36.44	4.1626
36.54	4.80615	36.54	7.31934	36.54	9.66162	36.54	11.7983	36.54	17.0894	36.54	26.3525	36.54	40.3413	36.54	22.3276	36.54	-3.88037	36.54	21.2559	36.54	4.16357
36.64	4.79639	36.64	7.31934	36.64	9.67236	36.64	11.7983	36.64	17.0933	36.64	26.3535	36.64	40.3394	36.64	22.3481	36.64	-3.87744	36.64	21.2402	36.64	4.16064
36.74	4.80029	36.74	7.31738	36.74	9.67334	36.74	11.7983	36.74	17.0952	36.74	26.3545	36.74	40.3491	36.74	22.3677	36.74	-3.84814	36.74	21.248	36.74	4.16455
36.84	4.79639	36.84	7.32324	36.84	9.67334	36.84	11.7983	36.84	17.0894	36.84	26.3682	36.84	40.3521	36.84	22.3755	36.84	-3.8335	36.84	21.2441	36.84	4.16455
36.94	4.79639	36.94	7.31738	36.94	9.67334	36.94	11.7983	36.94	17.0913	36.94	26.3838	36.94	40.3687	36.94	22.3901	36.94	-3.81689	36.94	21.2432	36.94	4.15869
37.04	4.79639	37.04	7.31738	37.04	9.67334	37.04	11.7983	37.04	17.0981	37.04	26.3838	37.04	40.3706	37.04	22.395	37.04	-3.79932	37.04	21.2559	37.04	4.14893
37.14	4.80029	37.14	7.32324	37.14	9.67139	37.14	11.7925	37.14	17.0991	37.14	26.3818	37.14	40.3804	37.14	22.4087	37.14	-3.77783	37.14	21.2461	37.14	4.14307
37.24	4.79639	37.24	7.31738	37.24	9.67725	37.24	11.7876	37.24	17.103	37.24	26.3818	37.24	40.3784	37.24	22.4243	37.24	-3.74854	37.24	21.2383	37.24	4.15283
37.34	4.79639	37.34	7.31836	37.34	9.67139	37.34	11.7886	37.34	17.0991	37.34	26.3818	37.34	40.3882	37.34	22.438	37.34	-3.72705	37.34	21.2344	37.34	4.15283
37.44	4.79639	37.44	7.31934	37.44	9.66162	37.44	11.7983	37.44	17.103	37.44	26.3828	37.44	40.3979	37.44	22.4536	37.44	-3.70947	37.44	21.2393	37.44	4.14893
37.54	4.78662	37.54	7.31934	37.54	9.6626	37.54	11.7983	37.54	17.1089	37.54	26.3838	37.54	40.4126	37.54	22.4604	37.54	-3.68799	37.54	21.2402	37.54	4.15283
37.64	4.78662	37.64	7.31543	37.64	9.66357	37.64	11.8081	37.64	17.1079	37.64	26.3877	37.64	40.4214	37.64	22.4771	37.64	-3.67041	37.64	21.2402	37.64	4.14893
37.74	4.79053	37.74	7.30957	37.74	9.65967	37.74	11.8081	37.74	17.1089	37.74	26.4033	37.74	40.4312	37.74	22.4868	37.74	-3.64893	37.74	21.2383	37.74	4.14893
37.84	4.78662	37.84	7.31934	37.84	9.66357	37.84	11.8081	37.84	17.0991	37.84	26.4033	37.84	40.4292	37.84	22.5005	37.84	-3.62939	37.84	21.2354	37.84	4.13916
37.94	4.78662	37.94	7.31348	37.94	9.66357	37.94	11.8042	37.94	17.1089	37.94	26.4033	37.94	40.439	37.94	22.5044	37.94	-3.59131	37.94	21.2305	37.94	4.1333
38.04	4.7749	38.04	7.30762	38.04	9.67334	38.04	11.7983	38.04	17.1089	38.04	26.4014	38.04	40.4526	38.04	22.5298	38.04	-3.55713	38.04	21.2402	38.04	4.12744
38.14	4.77881	38.14	7.30762	38.14	9.67334	38.14	11.7974	38.14	17.1128	38.14	26.4023	38.14	40.4692	38.14	22.5464	38.14	-3.53955	38.14	21.2383	38.14	4.13135
38.24	4.78467	38.24	7.30371	38.24	9.67139	38.24	11.7983	38.24	17.1187	38.24	26.417	38.24	40.4722	38.24	22.561	38.24	-3.52979	38.24	21.2344	38.24	4.13232
38.34	4.78467	38.34	7.29785	38.34	9.67725	38.34	11.7983	38.34	17.1196	38.34	26.4229	38.34	40.4702	38.34	22.5767	38.34	-3.5083	38.34	21.2393	38.34	4.12939
38.44	4.78467	38.44	7.29785	38.44	9.67139	38.44	11.7983	38.44	17.1187	38.44	26.4229	38.44	40.48	38.44	22.5903	38.44	-3.49365	38.44	21.2266	38.44	4.1333
38.54	4.78467	38.54	7.29883	38.54	9.67236	38.54	11.7983	38.54	17.1187	38.54	26.4229	38.54	40.4897	38.54	22.6099	38.54	-3.479	38.54	21.2305	38.54	4.12939
38.64	4.7749	38.64	7.2998	38.64	9.67334	38.64	11.7983	38.64	17.1187	38.64	26.4229	38.64	40.4878	38.64	22.6265	38.64	-3.45313	38.64	21.2285	38.64	4.12354
38.74	4.77881	38.74	7.29395	38.74	9.67334	38.74	11.7983	38.74	17.1226	38.74	26.4229	38.74	40.5015	38.74	22.6411	38.74	-3.4165	38.74	21.2383	38.74	4.12354
38.84	4.78467	38.84	7.28809	38.84	9.67334	38.84	11.8081	38.84	17.1245	38.84	26.4336	38.84	40.5093	38.84	22.6567	38.84	-3.39209	38.84	21.2451	38.84	4.11963
38.94	4.7749	38.94	7.29785	38.94	9.67334	38.94	11.8091	38.94	17.1187	38.94	26.4307	38.94	40.5151	38.94	22.6704	38.94	-3.37939	38.94	21.2461	38.94	4.12354
39.04	4.7749	39.04	7.29785	39.04	9.67334	39.04	11.7944	39.04	17.1187	39.04	26.4346	39.04	40.52	39.04	22.686	39.04	-3.3501	39.04	21.25	39.04	4.11963
39.14	4.7749	39.14	7.29395	39.14	9.66748	39.14	11.7886	39.14	17.1187	39.14	26.4346	39.14	40.519	39.14	22.6958	39.14	-3.31689	39.14	21.2461	39.14	4.11182
39.24	4.7749	39.24	7.28809	39.24	9.66162	39.24	11.7983	39.24	17.1196	39.24	26.4326	39.24	40.521	39.24	22.7065	39.24	-3.2876	39.24	21.25	39.24	4.11768
39.34	4.7749	39.34	7.28418	39.34	9.66162	39.34	11.7983	39.34	17.1187	39.34	26.4424	39.34	40.5308	39.34	22.7173	39.34	-3.2583	39.34	21.2588	39.34	4.11182
39.44	4.76514	39.44	7.27832	39.44	9.66162	39.44	11.7983	39.44	17.1187	39.44	26.4424	39.44	40.5405	39.44	22.7271	39.44	-3.22705	39.44	21.2559	39.44	4.10791
39.54	4.76514	39.54	7.27832	39.54	9.65771	39.54	11.7944	39.54	17.1187	39.54	26.4424	39.54	40.5386	39.54	22.7368	39.54	-3.19775	39.54	21.2598	39.54	4.10205
39.64	4.76025	39.64	7.27734	39.64	9.63818	39.64	11.7983	39.64	17.1187	39.64	26.4463	39.64	40.5483	39.64	22.7466	39.64	-3.17334	39.64	21.2598	39.64	4.10791
39.74	4.76709	39.74	7.28418	39.74	9.64307	39.74	11.7983	39.74	17.1226	39.74	26.458	39.74	40.5542	39.74	22.7563	39.74	-3.15381	39.74	21.2695	39.74	4.09814
39.84	4.76709	39.84	7.26465	39.84	9.64404	39.84	11.7983	39.84	17.1284	39.84	26.457	39.84	40.5503	39.84	22.7661	39.84	-3.12939	39.84	21.2637	39.84	4.09814
39.94	4.76709	39.94	7.25879	39.94	9.63818	39.94	11.7983	39.94	17.1245	39.94	26.46	39.94	40.561	39.94	22.7837	39.94	-3.09131	39.94	21.2646	39.94	4.08838
40.04	4.76123	40.04	7.25879	40.04	9.64209	40.04	11.7974	40.04	17.1196	40.04	26.4541	40.04	40.5601	40.04	22.7935	40.04	-3.06885	40.04	21.2598	40.04	4.09326
40.14	4.76709	40.14	7.26855	40.14	9.64209	40.14	11.7983	40.14	17.1187	40.14	26.4639	40.14	40.5698	40.14	22.8042	40.14	-3.04736	40.14	21.2559	40.14	4.09033
40.24	4.76709	40.24	7.26465	40.24	9.63818	40.24	11.8042	40.24	17.1187	40.24	26.4639	40.24	40.5718	40.24	22.8306	40.24	-3.021	40.24	21.2598	40.24	4.08447
40.34	4.75732	40.34	7.25488	40.34	9.64209	40.34	11.7983	40.34	17.1187	40.34	26.4619	40.34	40.5815	40.34	22.8462	40.34	-2.99365	40.34	21.2695	40.34	4.09033
40.44	4.75732	40.44	7.24902	40.44	9.64209	40.44	11.7983	40.44	17.1187	40.44	26.4717	40.44	40.5796	40.44	22.856	40.44	-2.97412	40.44	21.2744	40.44	4.08447
40.54	4.74756	40.54	7.24512	40.54	9.64209	40.54	11.8081	40.54	17.1187	40.54	26.4717	40.54	40.5894	40.54	22.8696	40.54	-2.94287	40.54	21.2793	40.54	4.08252
40.64	4.74756	40.64	7.2373	40.64	9.64209	40.64	11.8081	40.64	17.1187	40.64	26.4824	40.64	40.5952	40.64	22.8853	40.64	-2.91162	40.64	21.2891	40.64	4.08838
40.74	4.75146	40.74	7.2373	40.74	9.63818	40.74	11.8042	40.74	17.1089	40.74	26.4834	40.74	40.5991	40.74	22.9038	40.74	-2.88721	40.74	21.2891	40.74	4.08252
40.84	4.74561	40.84	7.2334	40.84	9.62842	40.84	11.7983	40.84	17.1196	40.84	26.4795	40.84	40.5981	40.84	22.9146	40.84	-2.86963	40.84	21.2949	40.84	4.07861
40.94	4.74561	40.94	7.2373	40.94	9.62354	40.94	11.7983	40.94	17.1187	40.94	26.4736	40.94	40.6089	40.94	22.9243	40.94	-2.84814	40.94	21.2998	40.94	4.07861
41.04	4.74561	41.04	7.23828	41.04	9.63037	41.04	11.7925	41.04	17.1089	41.04	26.4834	41.04	40.6069	41.04	22.938	41.04	-2.8335	41.04	21.2969	41.04	4.07275
41.14	4.74561	41.14	7.23926	41.14	9.62256	41.14	11.7974	41.14	17.1187	41.14	26.4873	41.14	40.6108	41.14	22.9653	41.14	-2.80713	41.14	21.2949	41.14	4.07861
41.24	4.73584	41.24	7.23535	41.24	9.61279	41.24	11.7983	41.24	17.1187	41.24	26.5029	41.24	40.6089	41.24	22.9751	41.24	-2.78955	41.24	21.2988	41.24	4.06885
41.34	4.73584	41.34	7.22949	41.34	9.62256	41.34	11.8081	41.34	17.1187	41.34	26.5029	41.34	40.6187	41.34	22.981	41.34	-2.76318	41.34	21.3047	41.34	4.06299
41.44	4.72998	41.44	7.22949	41.44	9.61865	41.44	11.8042	41.44	17.1187	41.44	26.5039	41.44	40.6284	41.44	22.9966	41.44	-2.73584	41.44	21.2949	41.44	4.05908
41.54	4.73584	41.54	7.23535	41.54	9.61279	41.54	11.7983	41.54	17.1187	41.54	26.5146	41.54	40.6265	41.54	23.0073	41.54	-2.70068	41.54	21.29	41.54	4.05908
41.64	4.73584	41.64	7.22754	41.64	9.60889	41.64	11.7983	41.64	17.1187	41.64	26.5127	41.64	40.6304	41.64	23.0259	41.64	-2.67627	41.64	21.3008	41.64	4.05322
41.74	4.72998	41.74	7.22363	41.74	9.61279	41.74	11.7944	41.74	17.1294	41.74	26.5127	41.74	40.6362	41.74	23.0356	41.74	-2.65869	41.74	21.3086	41.74	4.05908
41.84	4.73193	41.84	7.21777	41.84	9.61279	41.84	11.7983	41.84	17.1187	41.84	26.5225	41.84	40.644	41.84	23.0571	41.84	-2.63721	41.84	21.3047	41.84	4.05908
41.94	4.72998	41.94	7.21387	41.94	9.61865	41.94	11.7944	41.94	17.1187	41.94	26.5225	41.94	40.644	41.94	23.0669	41.94	-2.60791	41.94	21.3086	41.94	4.05225
42.04	4.73584	42.04	7.21777	42.04	9.61279	42.04	11.7886	42.04	17.1284	42.04	26.5225	42.04	40.6489	42.04	23.0767	42.04	-2.57861	42.04	21.3193	42.04	4.04932
42.14	4.72607	42.14	7.21387	42.14	9.62354	42.14	11.7944	42.14	17.1284	42.14	26.5225	42.14	40.6597	42.14	23.0864	42.14	-2.55225	42.14	21.3301	42.14	4.04346
42.24	4.72607	42.24	7.20801	42.24	9.61865	42.24	11.7886	42.24	17.1284	42.24	26.5322	42.24	40.6577	42.24	23.104	42.24	-2.52979	42.24	21.3262	42.24	4.04932
42.34	4.72998	42.34	7.21777	42.34	9.61279	42.34	11.7944	42.34	17.1284	42.34	26.5332	42.34	40.6616	42.34	23.1138	42.34	-2.5083	42.34	21.3281	42.34	4.04346
42.44	4.73584	42.44	7.21387	42.44	9.60889	42.44	11.7876	42.44	17.1382	42.44	26.54	42.44	40.6714	42.44	23.1245	42.44	-2.47705	42.44	21.334	42.44	4.04932
42.54	4.73584	42.54	7.19727	42.54	9.61279	42.54	11.7847	42.54	17.1392	42.54	26.5381	42.54	40.6655	42.54	23.147	42.54	-2.44775	42.54	21.3389	42.54	4.03955
42.64	4.72607	42.64	7.20801	42.64	9.61279	42.64	11.7788	42.64	17.1499	42.64	26.5439	42.64	40.6694	42.64	23.1567	42.64	-2.42334	42.64	21.3359	42.64	4.04346
42.74	4.72607	42.74	7.2041	42.74	9.60889	42.74	11.7788	42.74	17.146	42.74	26.5537	42.74	40.6792	42.74	23.1665	42.74	-2.39893	42.74	21.3398	42.74	4.04346
42.84	4.73584	42.84	7.19824	42.84	9.60303	42.84	11.7788	42.84	17.1401	42.84	26.5537	42.84	40.6772	42.84	23.1841	42.84	-2.38037	42.84	21.3359	42.84	4.04932
42.94	4.72607	42.94	7.2041	42.94	9.60889	42.94	11.7847	42.94	17.1382	42.94	26.5596	42.94	40.6812	42.94	23.1899	42.94	-2.36963	42.94	21.3398	42.94	4.04346
43.04	4.73584	43.04	7.19824	43.04	9.60303	43.04	11.7886	43.04	17.1382	43.04	26.5518	43.04	40.6753	43.04	23.2056	43.04	-2.34131	43.04	21.3389	43.04	4.04932
43.14	4.72607	43.14	7.2041	43.14	9.60889	43.14	11.7886	43.14	17.1479	43.14	26.5615	43.14	40.6792	43.14	23.2153	43.14	-2.33643	43.14	21.3496	43.14	4.04346
43.24	4.72607	43.24	7.19824	43.24	9.60303	43.24	11.7886	43.24	17.1479	43.24	26.5625	43.24	40.6899	43.24	23.2368	43.24	-2.32178	43.24	21.3457	43.24	4.0376
43.34	4.72607	43.34	7.19434	43.34	9.59717	43.34	11.7847	43.34	17.1479	43.34	26.5635	43.34	40.6968	43.34	23.2476	43.34	-2.29932	43.34	21.3496	43.34	4.0415
43.44	4.72607	43.44	7.19824	43.44	9.59131	43.44	11.7847	43.44	17.1587	43.44	26.5732	43.44	40.689	43.44	23.2583	43.44	-2.27002	43.44	21.3457	43.44	4.0415
43.54	4.71631	43.54	7.19434	43.54	9.59717	43.54	11.7769	43.54	17.1558	43.54	26.5732	43.54	40.6987	43.54	23.2759	43.54	-2.24365	43.54	21.3555	43.54	4.0376
43.64	4.71631	43.64	7.18848	43.64	9.59131	43.64	11.7769	43.64	17.1499	43.64	26.583	43.64	40.7085	43.64	23.2856	43.64	-2.21729	43.64	21.3486	43.64	4.0376
43.74	4.72021	43.74	7.19824	43.74	9.5874	43.74	11.7827	43.74	17.1499	43.74	26.583	43.74	40.7183	43.74	23.3071	43.74	-2.18799	43.74	21.3555	43.74	4.03271
43.84	4.72607	43.84	7.19434	43.84	9.59229	43.84	11.7778	43.84	17.1597	43.84	26.5928	43.84	40.7241	43.84	23.3169	43.84	-2.15674	43.84	21.3496	43.84	4.03955
43.94	4.71631	43.94	7.19434	43.94	9.59912	43.94	11.7886	43.94	17.1597	43.94	26.5928	43.94	40.7202	43.94	23.3384	43.94	-2.12744	43.94	21.3594	43.94	4.03955
44.04	4.71631	44.04	7.1875	44.04	9.59326	44.04	11.7847	44.04	17.1577	44.04	26.6035	44.04	40.7261	44.04	23.355	44.04	-2.10303	44.04	21.3652	44.04	4.04346
44.14	4.71631	44.14	7.18848	44.14	9.58936	44.14	11.7749	44.14	17.1675	44.14	26.6006	44.14	40.73	44.14	23.3618	44.14	-2.07861	44.14	21.3662	44.14	4.04932
44.24	4.70654	44.24	7.19824	44.24	9.59326	44.24	11.7788	44.24	17.1675	44.24	26.5947	44.24	40.7358	44.24	23.3774	44.24	-2.04932	44.24	21.3652	44.24	4.03955
44.34	4.70654	44.34	7.19434	44.34	9.58936	44.34	11.7788	44.34	17.1675	44.34	26.6045	44.34	40.728	44.34	23.3872	44.34	-2.02783	44.34	21.3594	44.34	4.03955
44.44	4.70654	44.44	7.18848	44.44	9.5835	44.44	11.7749	44.44	17.1782	44.44	26.6025	44.44	40.7388	44.44	23.397	44.44	-2.01318	44.44	21.3652	44.44	4.03369
44.54	4.69873	44.54	7.19824	44.54	9.58936	44.54	11.7788	44.54	17.1753	44.54	26.6084	44.54	40.7495	44.54	23.4067	44.54	-1.99854	44.54	21.3594	44.54	4.03955
44.64	4.70459	44.64	7.19824	44.64	9.59326	44.64	11.7749	44.64	17.1694	44.64	26.6025	44.64	40.7554	44.64	23.4243	44.64	-1.96924	44.64	21.3555	44.64	4.03369
44.74	4.70459	44.74	7.19434	44.74	9.58936	44.74	11.7671	44.74	17.1694	44.74	26.6123	44.74	40.7515	44.74	23.4341	44.74	-1.93994	44.74	21.3555	44.74	4.02979
44.84	4.69482	44.84	7.18848	44.84	9.58936	44.84	11.7671	44.84	17.1694	44.84	26.6221	44.84	40.7495	44.84	23.4595	44.84	-1.91064	44.84	21.3545	44.84	4.02979
44.94	4.69482	44.94	7.18848	44.94	9.58154	44.94	11.7632	44.94	17.1792	44.94	26.6182	44.94	40.7554	44.94	23.4712	44.94	-1.89209	44.94	21.3457	44.94	4.03369
45.04	4.69482	45.04	7.19922	45.04	9.58154	45.04	11.7671	45.04	17.1792	45.04	26.6221	45.04	40.7593	45.04	23.4839	45.04	-1.86768	45.04	21.3496	45.04	4.03369
45.14	4.68506	45.14	7.19434	45.14	9.57764	45.14	11.7632	45.14	17.1851	45.14	26.6318	45.14	40.7612	45.14	23.5063	45.14	-1.84619	45.14	21.3555	45.14	4.02783
45.24	4.68994	45.24	7.18848	45.24	9.56787	45.24	11.7681	45.24	17.1792	45.24	26.6328	45.24	40.771	45.24	23.5161	45.24	-1.8335	45.24	21.3594	45.24	4.02783
45.34	4.69678	45.34	7.18457	45.34	9.57178	45.34	11.7651	45.34	17.1772	45.34	26.6436	45.34	40.7651	45.34	23.5259	45.34	-1.82861	45.34	21.3652	45.34	4.02197
45.44	4.68701	45.44	7.18848	45.44	9.56787	45.44	11.769	45.44	17.188	45.44	26.6436	45.44	40.769	45.44	23.5474	45.44	-1.80713	45.44	21.3584	45.44	4.01807
45.54	4.69092	45.54	7.18457	45.54	9.56299	45.54	11.769	45.54	17.189	45.54	26.6436	45.54	40.7788	45.54	23.5532	45.54	-1.78955	45.54	21.3652	45.54	4.02197
45.64	4.69678	45.64	7.17871	45.64	9.56982	45.64	11.7651	45.64	17.1987	45.64	26.6533	45.64	40.7896	45.64	23.5649	45.64	-1.771	45.64	21.3594	45.64	4.01807
45.74	4.69287	45.74	7.17871	45.74	9.56396	45.74	11.7593	45.74	17.1987	45.74	26.6494	45.74	40.7847	45.74	23.5747	45.74	-1.76025	45.74	21.3613	45.74	4.01807
45.84	4.68115	45.84	7.1748	45.84	9.56982	45.84	11.7554	45.84	17.1987	45.84	26.6533	45.84	40.7808	45.84	23.5962	45.84	-1.73877	45.84	21.3594	45.84	4.0083
45.94	4.68701	45.94	7.16895	45.94	9.56396	45.94	11.7554	45.94	17.1987	45.94	26.6533	45.94	40.7905	45.94	23.6069	45.94	-1.72412	45.94	21.3652	45.94	4.01318
46.04	4.68701	46.04	7.1748	46.04	9.56982	46.04	11.7476	46.04	17.1987	46.04	26.6631	46.04	40.8003	46.04	23.6255	46.04	-1.70752	46.04	21.3662	46.04	4.01025
46.14	4.69092	46.14	7.16309	46.14	9.56201	46.14	11.7534	46.14	17.2046	46.14	26.6738	46.14	40.7983	46.14	23.6353	46.14	-1.68604	46.14	21.3691	46.14	4.00049
46.24	4.69678	46.24	7.16699	46.24	9.56787	46.24	11.7476	46.24	17.1987	46.24	26.6689	46.24	40.7964	46.24	23.6567	46.24	-1.65674	46.24	21.375	46.24	4.00439
46.34	4.69678	46.34	7.16309	46.34	9.56201	46.34	11.7573	46.34	17.1997	46.34	26.6729	46.34	40.8003	46.34	23.6743	46.34	-1.63916	46.34	21.3691	46.34	4.00049
46.44	4.68701	46.44	7.16699	46.44	9.56787	46.44	11.7534	46.44	17.2104	46.44	26.6729	46.44	40.8101	46.44	23.6841	46.44	-1.61768	46.44	21.375	46.44	3.99268
46.54	4.68701	46.54	7.16699	46.54	9.56201	46.54	11.7476	46.54	17.2202	46.54	26.6826	46.54	40.8042	46.54	23.6938	46.54	-1.6001	46.54	21.3691	46.54	4.00244
46.64	4.68701	46.64	7.16309	46.64	9.55811	46.64	11.7583	46.64	17.2183	46.64	26.6787	46.64	40.8081	46.64	23.7114	46.64	-1.57861	46.64	21.376	46.64	3.99854
46.74	4.67725	46.74	7.16309	46.74	9.55225	46.74	11.7554	46.74	17.2144	46.74	26.6826	46.74	40.811	46.74	23.7153	46.74	-1.55225	46.74	21.3652	46.74	3.99268
46.84	4.67725	46.84	7.1582	46.84	9.55225	46.84	11.7495	46.84	17.2085	46.84	26.6826	46.84	40.8218	46.84	23.7261	46.84	-1.5376	46.84	21.3652	46.84	3.98877
46.94	4.68115	46.94	7.15918	46.94	9.55811	46.94	11.7495	46.94	17.2144	46.94	26.6924	46.94	40.8276	46.94	23.7446	46.94	-1.52002	46.94	21.3691	46.94	3.98291
47.04	4.68701	47.04	7.16895	47.04	9.54834	47.04	11.7554	47.04	17.2124	47.04	26.6924	47.04	40.8198	47.04	23.7505	47.04	-1.50146	47.04	21.375	47.04	3.99268
47.14	4.67725	47.14	7.16895	47.14	9.53857	47.14	11.7495	47.14	17.2183	47.14	26.7031	47.14	40.8296	47.14	23.7544	47.14	-1.48877	47.14	21.3652	47.14	3.98877
47.24	4.67725	47.24	7.16504	47.24	9.54346	47.24	11.7476	47.24	17.228	47.24	26.7002	47.24	40.8354	47.24	23.7798	47.24	-1.479	47.24	21.3652	47.24	3.98291
47.34	4.68115	47.34	7.15918	47.34	9.53857	47.34	11.7476	47.34	17.2241	47.34	26.6943	47.34	40.8394	47.34	23.7954	47.34	-1.45752	47.34	21.3701	47.34	3.98389
47.44	4.68701	47.44	7.16895	47.44	9.53271	47.44	11.7573	47.44	17.2192	47.44	26.7002	47.44	40.8491	47.44	23.8013	47.44	-1.42334	47.44	21.3652	47.44	3.979
47.54	4.68701	47.54	7.16699	47.54	9.53857	47.54	11.7573	47.54	17.2202	47.54	26.7041	47.54	40.8511	47.54	23.8169	47.54	-1.41162	47.54	21.3691	47.54	3.96924
47.64	4.6792	47.64	7.16699	47.64	9.53271	47.64	11.7573	47.64	17.2183	47.64	26.7041	47.64	40.8452	47.64	23.8267	47.64	-1.39697	47.64	21.3652	47.64	3.96338
47.74	4.67529	47.74	7.16309	47.74	9.52881	47.74	11.7534	47.74	17.2183	47.74	26.7139	47.74	40.8374	47.74	23.8442	47.74	-1.37939	47.74	21.3691	47.74	3.95947
47.84	4.67529	47.84	7.1582	47.84	9.53271	47.84	11.7583	47.84	17.2241	47.84	26.7139	47.84	40.8481	47.84	23.855	47.84	-1.36475	47.84	21.3662	47.84	3.95361
47.94	4.67529	47.94	7.15527	47.94	9.52881	47.94	11.7554	47.94	17.2183	47.94	26.7197	47.94	40.8472	47.94	23.8657	47.94	-1.34814	47.94	21.3652	47.94	3.95361
48.04	4.66943	48.04	7.14941	48.04	9.53271	48.04	11.7495	48.04	17.2183	48.04	26.7119	48.04	40.8511	48.04	23.8755	48.04	-1.32666	48.04	21.3594	48.04	3.95947
48.14	4.66553	48.14	7.14551	48.14	9.52881	48.14	11.7554	48.14	17.2183	48.14	26.7217	48.14	40.8608	48.14	23.897	48.14	-1.31689	48.14	21.3691	48.14	3.94971
48.24	4.66553	48.24	7.13965	48.24	9.53271	48.24	11.7495	48.24	17.2183	48.24	26.7217	48.24	40.8706	48.24	23.9067	48.24	-1.29932	48.24	21.3652	48.24	3.94385
48.34	4.65576	48.34	7.1377	48.34	9.52881	48.34	11.7476	48.34	17.2144	48.34	26.7178	48.34	40.8647	48.34	23.9165	48.34	-1.28955	48.34	21.3652	48.34	3.94971
48.44	4.65576	48.44	7.13379	48.44	9.53271	48.44	11.7573	48.44	17.2095	48.44	26.7129	48.44	40.8608	48.44	23.9341	48.44	-1.26807	48.44	21.3701	48.44	3.93994
48.54	4.6499	48.54	7.1377	48.54	9.52881	48.54	11.7534	48.54	17.2104	48.54	26.7236	48.54	40.8706	48.54	23.9438	48.54	-1.2583	48.54	21.377	48.54	3.94385
48.64	4.65576	48.64	7.1377	48.64	9.52295	48.64	11.7476	48.64	17.2085	48.64	26.7236	48.64	40.8765	48.64	23.9614	48.64	-1.23877	48.64	21.3789	48.64	3.92822
48.74	4.646	48.74	7.13379	48.74	9.53271	48.74	11.7573	48.74	17.2183	48.74	26.7334	48.74	40.8804	48.74	23.9663	48.74	-1.21729	48.74	21.3848	48.74	3.93213
48.84	4.646	48.84	7.12793	48.84	9.52686	48.84	11.7573	48.84	17.2183	48.84	26.7334	48.84	40.8784	48.84	23.9771	48.84	-1.20752	48.84	21.3848	48.84	3.92822
48.94	4.64111	48.94	7.1377	48.94	9.51709	48.94	11.7534	48.94	17.2183	48.94	26.7432	48.94	40.8843	48.94	23.9868	48.94	-1.17822	48.94	21.3887	48.94	3.92236
49.04	4.64795	49.04	7.13379	49.04	9.52197	49.04	11.7583	49.04	17.2085	49.04	26.7432	49.04	40.8882	49.04	24.0044	49.04	-1.16846	49.04	21.3857	49.04	3.92236
49.14	4.63623	49.14	7.12891	49.14	9.51904	49.14	11.7554	49.14	17.2085	49.14	26.7432	49.14	40.8911	49.14	24.0259	49.14	-1.13916	49.14	21.3906	49.14	3.91846
49.24	4.63623	49.24	7.12598	49.24	9.51318	49.24	11.7495	49.24	17.2046	49.24	26.7539	49.24	40.8901	49.24	24.0356	49.24	-1.12939	49.24	21.4004	49.24	3.90869
49.34	4.63037	49.34	7.12988	49.34	9.51904	49.34	11.7495	49.34	17.2095	49.34	26.749	49.34	40.8921	49.34	24.0454	49.34	-1.11963	49.34	21.4043	49.34	3.90381
49.44	4.63623	49.44	7.12402	49.44	9.51318	49.44	11.7554	49.44	17.2104	49.44	26.7432	49.44	40.9019	49.44	24.0669	49.44	-1.09814	49.44	21.4043	49.44	3.89893
49.54	4.63623	49.54	7.12793	49.54	9.50928	49.54	11.7495	49.54	17.2085	49.54	26.7432	49.54	40.896	49.54	24.0776	49.54	-1.0835	49.54	21.4189	49.54	3.89307
49.64	4.62646	49.64	7.12402	49.64	9.51318	49.64	11.7554	49.64	17.2046	49.64	26.7471	49.64	40.8999	49.64	24.0923	49.64	-1.06689	49.64	21.4258	49.64	3.89307
49.74	4.63037	49.74	7.12793	49.74	9.50928	49.74	11.7476	49.74	17.1987	49.74	26.7529	49.74	40.9058	49.74	24.0962	49.74	-1.05713	49.74	21.4258	49.74	3.89893
49.84	4.63623	49.84	7.12402	49.84	9.51318	49.84	11.7476	49.84	17.2085	49.84	26.7627	49.84	40.894	49.84	24.106	49.84	-1.02783	49.84	21.4258	49.84	3.89307
49.94	4.63623	49.94	7.11816	49.94	9.50928	49.94	11.7476	49.94	17.2046	49.94	26.7627	49.94	40.894	49.94	24.1118	49.94	-1.01807	49.94	21.4297	49.94	3.89307
50.04	4.62646	50.04	7.12402	50.04	9.50928	50.04	11.7534	50.04	17.1987	50.04	26.7588	50.04	40.8901	50.04	24.1274	50.04	-0.996582	50.04	21.4258	50.04	3.89893
50.14	4.63037	50.14	7.11426	50.14	9.50146	50.14	11.7476	50.14	17.1987	50.14	26.7539	50.14	40.8999	50.14	24.1372	50.14	-0.981934	50.14	21.4277	50.14	3.88916
50.24	4.63623	50.24	7.11816	50.24	9.49756	50.24	11.7534	50.24	17.2085	50.24	26.7646	50.24	40.9058	50.24	24.1548	50.24	-0.959473	50.24	21.4297	50.24	3.8833
50.34	4.63623	50.34	7.11816	50.34	9.50146	50.34	11.7485	50.34	17.2085	50.34	26.7627	50.34	40.8979	50.34	24.1646	50.34	-0.937988	50.34	21.4189	50.34	3.89307
50.44	4.62646	50.44	7.11426	50.44	9.49756	50.44	11.7554	50.44	17.2046	50.44	26.7725	50.44	40.9038	50.44	24.1821	50.44	-0.928223	50.44	21.4258	50.44	3.88916
50.54	4.62646	50.54	7.11426	50.54	9.50146	50.54	11.7456	50.54	17.2095	50.54	26.7725	50.54	40.9087	50.54	24.186	50.54	-0.910645	50.54	21.4297	50.54	3.88135
50.64	4.63037	50.64	7.1084	50.64	9.50244	50.64	11.7397	50.64	17.2046	50.64	26.7686	50.64	40.9116	50.64	24.1958	50.64	-0.887207	50.64	21.4355	50.64	3.88721
50.74	4.63623	50.74	7.11816	50.74	9.50928	50.74	11.7456	50.74	17.1987	50.74	26.7725	50.74	40.9175	50.74	24.2065	50.74	-0.877441	50.74	21.4297	50.74	3.88721
50.84	4.63623	50.84	7.11426	50.84	9.50342	50.84	11.7397	50.84	17.2085	50.84	26.7725	50.84	40.9214	50.84	24.2173	50.84	-0.848145	50.84	21.4463	50.84	3.88232
50.94	4.63623	50.94	7.11914	50.94	9.51318	50.94	11.7495	50.94	17.2046	50.94	26.7783	50.94	40.9155	50.94	24.231	50.94	-0.841309	50.94	21.4492	50.94	3.89307
51.04	4.63623	51.04	7.11426	51.04	9.50928	51.04	11.7554	51.04	17.2085	51.04	26.7725	51.04	40.9194	51.04	24.2349	51.04	-0.82666	51.04	21.4551	51.04	3.88916
51.14	4.63037	51.14	7.11816	51.14	9.50342	51.14	11.7476	51.14	17.2085	51.14	26.7822	51.14	40.9253	51.14	24.2368	51.14	-0.797363	51.14	21.4492	51.14	3.88916
51.24	4.63623	51.24	7.11426	51.24	9.50928	51.24	11.7534	51.24	17.2046	51.24	26.7832	51.24	40.9292	51.24	24.2427	51.24	-0.779785	51.24	21.4551	51.24	3.8833
51.34	4.63623	51.34	7.1084	51.34	9.50342	51.34	11.7476	51.34	17.2085	51.34	26.79	51.34	40.9351	51.34	24.2583	51.34	-0.758301	51.34	21.46	51.34	3.8833
51.44	4.63623	51.44	7.10449	51.44	9.49756	51.44	11.7573	51.44	17.2046	51.44	26.7842	51.44	40.939	51.44	24.27	51.44	-0.743652	51.44	21.4668	51.44	3.88916
51.54	4.62646	51.54	7.10449	51.54	9.4917	51.54	11.7534	51.54	17.1987	51.54	26.7939	51.54	40.9487	51.54	24.27	51.54	-0.727051	51.54	21.4668	51.54	3.87939
51.64	4.62646	51.64	7.1084	51.64	9.50146	51.64	11.7476	51.64	17.2085	51.64	26.8037	51.64	40.9546	51.64	24.2856	51.64	-0.709473	51.64	21.4648	51.64	3.8833
51.74	4.62646	51.74	7.1084	51.74	9.50732	51.74	11.7534	51.74	17.2046	51.74	26.7998	51.74	40.9585	51.74	24.2954	51.74	-0.67627	51.74	21.4688	51.74	3.8833
51.84	4.6167	51.84	7.11426	51.84	9.49756	51.84	11.7476	51.84	17.1997	51.84	26.7939	51.84	40.9565	51.84	24.3062	51.84	-0.658691	51.84	21.4746	51.84	3.88916
51.94	4.61279	51.94	7.1084	51.94	9.50146	51.94	11.7437	51.94	17.2104	51.94	26.8037	51.94	40.9614	51.94	24.313	51.94	-0.64209	51.94	21.4785	51.94	3.8833
52.04	4.61084	52.04	7.10449	52.04	9.50244	52.04	11.7485	52.04	17.2046	52.04	26.8135	52.04	40.9683	52.04	24.3247	52.04	-0.629395	52.04	21.4951	52.04	3.87939
52.14	4.6167	52.14	7.1084	52.14	9.50928	52.14	11.7456	52.14	17.2085	52.14	26.8115	52.14	40.9722	52.14	24.3306	52.14	-0.619629	52.14	21.4863	52.14	3.8833
52.24	4.6167	52.24	7.10449	52.24	9.50342	52.24	11.7397	52.24	17.2144	52.24	26.8076	52.24	40.9702	52.24	24.3345	52.24	-0.603027	52.24	21.4863	52.24	3.87744
52.34	4.6167	52.34	7.10449	52.34	9.49951	52.34	11.7456	52.34	17.2085	52.34	26.8125	52.34	40.9761	52.34	24.356	52.34	-0.590332	52.34	21.4863	52.34	3.87744
52.44	4.60693	52.44	7.1084	52.44	9.49951	52.44	11.7378	52.44	17.2046	52.44	26.8135	52.44	40.98	52.44	24.3618	52.44	-0.568848	52.44	21.4844	52.44	3.88232
52.54	4.60693	52.54	7.10742	52.54	9.49365	52.54	11.7476	52.54	17.2085	52.54	26.8193	52.54	40.9858	52.54	24.3657	52.54	-0.544434	52.54	21.4883	52.54	3.87939
52.64	4.61084	52.64	7.11426	52.64	9.49951	52.64	11.7437	52.64	17.2085	52.64	26.8135	52.64	40.9741	52.64	24.3755	52.64	-0.527832	52.64	21.4941	52.64	3.87939
52.74	4.6167	52.74	7.1084	52.74	9.49365	52.74	11.7378	52.74	17.2144	52.74	26.8232	52.74	40.978	52.74	24.3931	52.74	-0.513184	52.74	21.4902	52.74	3.87354
52.84	4.61279	52.84	7.1084	52.84	9.49951	52.84	11.7476	52.84	17.2085	52.84	26.8193	52.84	40.9878	52.84	24.397	52.84	-0.48877	52.84	21.4854	52.84	3.87939
52.94	4.60693	52.94	7.11426	52.94	9.49365	52.94	11.7437	52.94	17.2183	52.94	26.8232	52.94	40.9858	52.94	24.4028	52.94	-0.467285	52.94	21.4902	52.94	3.86963
53.04	4.60693	53.04	7.11426	53.04	9.49951	53.04	11.7437	53.04	17.2144	53.04	26.833	53.04	40.9897	53.04	24.4146	53.04	-0.45459	53.04	21.4961	53.04	3.87354
53.14	4.59521	53.14	7.11426	53.14	9.50342	53.14	11.7378	53.14	17.2192	53.14	26.833	53.14	40.9995	53.14	24.4253	53.14	-0.42627	53.14	21.4961	53.14	3.86963
53.24	4.59521	53.24	7.1084	53.24	9.49756	53.24	11.7378	53.24	17.2261	53.24	26.8389	53.24	41.0054	53.24	24.4321	53.24	-0.411621	53.24	21.4844	53.24	3.87354
53.34	4.59521	53.34	7.11426	53.34	9.50146	53.34	11.7437	53.34	17.2202	53.34	26.833	53.34	41.0093	53.34	24.436	53.34	-0.396973	53.34	21.4785	53.34	3.86963
53.44	4.59521	53.44	7.1084	53.44	9.49756	53.44	11.7339	53.44	17.23	53.44	26.8438	53.44	41.0151	53.44	24.4419	53.44	-0.367676	53.44	21.4854	53.44	3.86963
53.54	4.59521	53.54	7.11426	53.54	9.49756	53.54	11.7388	53.54	17.2261	53.54	26.8506	53.54	41.02	53.54	24.4575	53.54	-0.36084	53.54	21.4766	53.54	3.86377
53.64	4.59521	53.64	7.11426	53.64	9.4917	53.64	11.7358	53.64	17.23	53.64	26.8447	53.64	41.0151	53.64	24.4634	53.64	-0.338379	53.64	21.4766	53.64	3.86963
53.74	4.59521	53.74	7.1084	53.74	9.49756	53.74	11.73	53.74	17.2241	53.74	26.8506	53.74	41.019	53.74	24.4751	53.74	-0.313965	53.74	21.4766	53.74	3.85986
53.84	4.59521	53.84	7.11426	53.84	9.50146	53.84	11.7358	53.84	17.228	53.84	26.8428	53.84	41.0249	53.84	24.4849	53.84	-0.289551	53.84	21.4746	53.84	3.86377
53.94	4.58545	53.94	7.1084	53.94	9.49756	53.94	11.7241	53.94	17.2339	53.94	26.8525	53.94	41.0288	53.94	24.4907	53.94	-0.263184	53.94	21.4785	53.94	3.85791
54.04	4.58545	54.04	7.11426	54.04	9.49756	54.04	11.7183	54.04	17.2378	54.04	26.8623	54.04	41.0347	54.04	24.4946	54.04	-0.248535	54.04	21.4844	54.04	3.86182
54.14	4.58545	54.14	7.11816	54.14	9.49268	54.14	11.7241	54.14	17.2339	54.14	26.8623	54.14	41.0386	54.14	24.5005	54.14	-0.230957	54.14	21.4941	54.14	3.86768
54.24	4.58154	54.24	7.11914	54.24	9.49951	54.24	11.7183	54.24	17.2339	54.24	26.8682	54.24	41.0444	54.24	24.5044	54.24	-0.20752	54.24	21.4951	54.24	3.85791
54.34	4.56982	54.34	7.12598	54.34	9.48975	54.34	11.7241	54.34	17.2378	54.34	26.8623	54.34	41.0444	54.34	24.522	54.34	-0.181152	54.34	21.4961	54.34	3.86182
54.44	4.57568	54.44	7.11426	54.44	9.49365	54.44	11.7183	54.44	17.2437	54.44	26.8623	54.44	41.0444	54.44	24.5259	54.44	-0.166504	54.44	21.4961	54.44	3.85791
54.54	4.57568	54.54	7.11816	54.54	9.48975	54.54	11.7183	54.54	17.2378	54.54	26.8682	54.54	41.0483	54.54	24.5356	54.54	-0.148926	54.54	21.5	54.54	3.85791
54.64	4.57178	54.64	7.11426	54.64	9.49365	54.64	11.728	54.64	17.2437	54.64	26.8721	54.64	41.0464	54.64	24.5464	54.64	-0.130371	54.64	21.5059	54.64	3.85205
54.74	4.56982	54.74	7.11816	54.74	9.48975	54.74	11.7241	54.74	17.2378	54.74	26.8682	54.74	41.0581	54.74	24.5532	54.74	-0.114746	54.74	21.5117	54.74	3.84814
54.84	4.57568	54.84	7.11426	54.84	9.49365	54.84	11.728	54.84	17.2339	54.84	26.873	54.84	41.064	54.84	24.5571	54.84	-0.0913086	54.84	21.5039	54.84	3.84814
54.94	4.56592	54.94	7.11816	54.94	9.48779	54.94	11.7241	54.94	17.2388	54.94	26.8799	54.94	41.0562	54.94	24.5669	54.94	-0.0834961	54.94	21.5039	54.94	3.83838
55.04	4.56592	55.04	7.12402	55.04	9.4917	55.04	11.7192	55.04	17.2358	55.04	26.8838	55.04	41.0601	55.04	24.5767	55.04	-0.0688477	55.04	21.5049	55.04	3.84326
55.14	4.56592	55.14	7.11426	55.14	9.48779	55.14	11.7261	55.14	17.2397	55.14	26.8936	55.14	41.0659	55.14	24.5825	55.14	-0.0473633	55.14	21.5059	55.14	3.84033
55.24	4.56592	55.24	7.11816	55.24	9.4917	55.24	11.73	55.24	17.2456	55.24	26.8936	55.24	41.0659	55.24	24.5864	55.24	-0.027832	55.24	21.5098	55.24	3.84424
55.34	4.56592	55.34	7.12402	55.34	9.4917	55.34	11.7241	55.34	17.2397	55.34	26.8994	55.34	41.0698	55.34	24.5962	55.34	-6.34766e-3	55.34	21.5059	55.34	3.84033
55.44	4.55615	55.44	7.11816	55.44	9.48779	55.44	11.728	55.44	17.2397	55.44	26.9033	55.44	41.0688	55.44	24.6021	55.44	6.34766e-3	55.44	21.5156	55.44	3.84424
55.54	4.55615	55.54	7.12402	55.54	9.4917	55.54	11.7241	55.54	17.2456	55.54	26.9131	55.54	41.0757	55.54	24.606	55.54	0.0229492	55.54	21.5117	55.54	3.83838
55.64	4.56006	55.64	7.11426	55.64	9.48779	55.64	11.7183	55.64	17.2339	55.64	26.9189	55.64	41.0757	55.64	24.6118	55.64	0.0327148	55.64	21.5098	55.64	3.84229
55.74	4.55615	55.74	7.1084	55.74	9.49268	55.74	11.728	55.74	17.2378	55.74	26.9131	55.74	41.0796	55.74	24.6157	55.74	0.0571289	55.74	21.5146	55.74	3.83838
55.84	4.55615	55.84	7.11426	55.84	9.48975	55.84	11.7241	55.84	17.2339	55.84	26.9131	55.84	41.0854	55.84	24.6265	55.84	0.0620117	55.84	21.5156	55.84	3.83838
55.94	4.55615	55.94	7.1084	55.94	9.48389	55.94	11.7183	55.94	17.228	55.94	26.9189	55.94	41.0854	55.94	24.6333	55.94	0.0766602	55.94	21.5156	55.94	3.83252
56.04	4.54639	56.04	7.11816	56.04	9.47998	56.04	11.7183	56.04	17.2339	56.04	26.9238	56.04	41.0894	56.04	24.6372	56.04	0.0913086	56.04	21.5156	56.04	3.82861
56.14	4.54639	56.14	7.11914	56.14	9.48389	56.14	11.7241	56.14	17.228	56.14	26.9307	56.14	41.0952	56.14	24.647	56.14	0.112793	56.14	21.5195	56.14	3.82861
56.24	4.54639	56.24	7.12598	56.24	9.47803	56.24	11.7183	56.24	17.2339	56.24	26.9229	56.24	41.0952	56.24	24.6567	56.24	0.130371	56.24	21.5254	56.24	3.82275
56.34	4.54639	56.34	7.11426	56.34	9.48193	56.34	11.7144	56.34	17.228	56.34	26.9326	56.34	41.0991	56.34	24.6665	56.34	0.159668	56.34	21.5254	56.34	3.81885
56.44	4.54639	56.44	7.11816	56.44	9.47803	56.44	11.7183	56.44	17.2339	56.44	26.9385	56.44	41.0972	56.44	24.6724	56.44	0.166504	56.44	21.5254	56.44	3.82275
56.54	4.54639	56.54	7.11816	56.54	9.48193	56.54	11.7124	56.54	17.229	56.54	26.9326	56.54	41.0972	56.54	24.6763	56.54	0.183105	56.54	21.5244	56.54	3.81885
56.64	4.53662	56.64	7.12402	56.64	9.48779	56.64	11.7173	56.64	17.2261	56.64	26.9326	56.64	41.1011	56.64	24.686	56.64	0.200684	56.64	21.5254	56.64	3.81299
56.74	4.53662	56.74	7.11426	56.74	9.47803	56.74	11.7183	56.74	17.2202	56.74	26.9424	56.74	41.1069	56.74	24.6958	56.74	0.222168	56.74	21.5254	56.74	3.81885
56.84	4.53662	56.84	7.1084	56.84	9.48193	56.84	11.7144	56.84	17.23	56.84	26.9424	56.84	41.1069	56.84	24.7017	56.84	0.231934	56.84	21.5254	56.84	3.80908
56.94	4.521	56.94	7.11816	56.94	9.48193	56.94	11.7085	56.94	17.23	56.94	26.9482	56.94	41.0991	56.94	24.7065	56.94	0.256348	56.94	21.5254	56.94	3.81396
57.04	4.51904	57.04	7.11426	57.04	9.47803	57.04	11.7085	57.04	17.2397	57.04	26.9424	57.04	41.105	57.04	24.7173	57.04	0.26123	57.04	21.5254	57.04	3.80908
57.14	4.5249	57.14	7.1084	57.14	9.47803	57.14	11.7144	57.14	17.2339	57.14	26.9531	57.14	41.105	57.14	24.7271	57.14	0.279785	57.14	21.5195	57.14	3.80908
57.24	4.51514	57.24	7.11816	57.24	9.47217	57.24	11.7046	57.24	17.2339	57.24	26.9502	57.24	41.1089	57.24	24.7329	57.24	0.290527	57.24	21.5244	57.24	3.80322
57.34	4.51514	57.34	7.11816	57.34	9.47803	57.34	11.7085	57.34	17.2378	57.34	26.9541	57.34	41.1108	57.34	24.7368	57.34	0.312012	57.34	21.5293	57.34	3.81299
57.44	4.50537	57.44	7.11426	57.44	9.47314	57.44	11.7085	57.44	17.2339	57.44	26.9502	57.44	41.1167	57.44	24.7466	57.44	0.321777	57.44	21.5352	57.44	3.80908
57.54	4.50928	57.54	7.11426	57.54	9.47998	57.54	11.7144	57.54	17.2378	57.54	26.9541	57.54	41.1167	57.54	24.7446	57.54	0.331543	57.54	21.5352	57.54	3.80908
57.64	4.51514	57.64	7.10742	57.64	9.47412	57.64	11.7046	57.64	17.2339	57.64	26.9541	57.64	41.105	57.64	24.7544	57.64	0.346191	57.64	21.5449	57.64	3.80322
57.74	4.50537	57.74	7.11426	57.74	9.47998	57.74	11.7085	57.74	17.2378	57.74	26.9639	57.74	41.1099	57.74	24.7642	57.74	0.362793	57.74	21.5449	57.74	3.79932
57.84	4.50928	57.84	7.1084	57.84	9.47021	57.84	11.7085	57.84	17.2339	57.84	26.96	57.84	41.1167	57.84	24.77	57.84	0.372559	57.84	21.5449	57.84	3.79932
57.94	4.50537	57.94	7.11426	57.94	9.4624	57.94	11.7144	57.94	17.229	57.94	26.9639	57.94	41.1167	57.94	24.7739	57.94	0.396973	57.94	21.5459	57.94	3.79932
58.04	4.49561	58.04	7.1084	58.04	9.46826	58.04	11.7075	58.04	17.2397	58.04	26.9736	58.04	41.1167	58.04	24.7847	58.04	0.401855	58.04	21.5371	58.04	3.78955
58.14	4.49561	58.14	7.1084	58.14	9.4624	58.14	11.7144	58.14	17.2456	58.14	26.9717	58.14	41.1206	58.14	24.7915	58.14	0.42334	58.14	21.5352	58.14	3.78369
58.24	4.50049	58.24	7.11426	58.24	9.4585	58.24	11.7085	58.24	17.2397	58.24	26.9814	58.24	41.1265	58.24	24.7876	58.24	0.440918	58.24	21.5352	58.24	3.79346
58.34	4.49756	58.34	7.11426	58.34	9.4624	58.34	11.7046	58.34	17.2358	58.34	26.9824	58.34	41.1265	58.34	24.7974	58.34	0.450684	58.34	21.5293	58.34	3.78955
58.44	4.48779	58.44	7.1084	58.44	9.4585	58.44	11.7085	58.44	17.23	58.44	26.9834	58.44	41.1304	58.44	24.8032	58.44	0.460449	58.44	21.5352	58.44	3.78955
58.54	4.48779	58.54	7.10449	58.54	9.4624	58.54	11.7046	58.54	17.2358	58.54	26.9932	58.54	41.1362	58.54	24.8071	58.54	0.464355	58.54	21.5254	58.54	3.78174
58.64	4.4917	58.64	7.09863	58.64	9.4585	58.64	11.7085	58.64	17.228	58.64	26.9893	58.64	41.1401	58.64	24.8013	58.64	0.474121	58.64	21.5254	58.64	3.77783
58.74	4.48584	58.74	7.10449	58.74	9.45264	58.74	11.7046	58.74	17.2378	58.74	26.9932	58.74	41.1343	58.74	24.8052	58.74	0.486816	58.74	21.5361	58.74	3.78174
58.84	4.48584	58.84	7.09863	58.84	9.44873	58.84	11.7046	58.84	17.2339	58.84	26.9932	58.84	41.146	58.84	24.8149	58.84	0.494629	58.84	21.5293	58.84	3.77783
58.94	4.48975	58.94	7.10449	58.94	9.45264	58.94	11.6987	58.94	17.228	58.94	27.0029	58.94	41.1382	58.94	24.8247	58.94	0.51123	58.94	21.5313	58.94	3.77295
59.04	4.48584	59.04	7.09668	59.04	9.44873	59.04	11.7085	59.04	17.228	59.04	26.999	59.04	41.144	59.04	24.8306	59.04	0.520996	59.04	21.5293	59.04	3.78369
59.14	4.48584	59.14	7.10254	59.14	9.45264	59.14	11.7046	59.14	17.2378	59.14	27.0029	59.14	41.1479	59.14	24.8267	59.14	0.54248	59.14	21.5352	59.14	3.77979
59.24	4.47607	59.24	7.09766	59.24	9.44678	59.24	11.7046	59.24	17.2388	59.24	27.0127	59.24	41.1538	59.24	24.8325	59.24	0.549316	59.24	21.5352	59.24	3.77002
59.34	4.47607	59.34	7.09473	59.34	9.43701	59.34	11.6987	59.34	17.2456	59.34	27.0088	59.34	41.1577	59.34	24.8257	59.34	0.560059	59.34	21.5254	59.34	3.76416
59.44	4.47607	59.44	7.08887	59.44	9.44189	59.44	11.7046	59.44	17.2397	59.44	27.0137	59.44	41.1675	59.44	24.8364	59.44	0.569824	59.44	21.5283	59.44	3.77393
59.54	4.47021	59.54	7.08496	59.54	9.43896	59.54	11.6968	59.54	17.2358	59.54	27.0205	59.54	41.1655	59.54	24.8462	59.54	0.57666	59.54	21.5352	59.54	3.77002
59.64	4.47607	59.64	7.08887	59.64	9.4292	59.64	11.7026	59.64	17.23	59.64	27.0146	59.64	41.1694	59.64	24.8442	59.64	0.593262	59.64	21.5352	59.64	3.77002
59.74	4.47021	59.74	7.08496	59.74	9.43311	59.74	11.6978	59.74	17.228	59.74	27.0205	59.74	41.1753	59.74	24.8501	59.74	0.603027	59.74	21.5352	59.74	3.76221
59.84	4.47607	59.84	7.0752	59.84	9.43896	59.84	11.6948	59.84	17.2378	59.84	27.0244	59.84	41.1802	59.84	24.8462	59.84	0.612793	59.84	21.5488	59.84	3.7583
59.94	4.46631	59.94	7.0791	59.94	9.43311	59.94	11.6948	59.94	17.2378	59.94	27.0225	59.94	41.1792	59.94	24.8521	59.94	0.622559	59.94	21.5449	59.94	3.76221
60.04	4.46631	60.04	7.08496	60.04	9.43896	60.04	11.6987	60.04	17.2437	60.04	27.0283	60.04	41.1772	60.04	24.856	60.04	0.632324	60.04	21.5557	60.04	3.76221
60.14	4.46631	60.14	7.08887	60.14	9.4292	60.14	11.6948	60.14	17.2378	60.14	27.0322	60.14	41.1812	60.14	24.8618	60.14	0.646973	60.14	21.5566	60.14	3.76807
60.24	4.46045	60.24	7.0752	60.24	9.43311	60.24	11.6948	60.24	17.2378	60.24	27.0283	60.24	41.187	60.24	24.854	60.24	0.654785	60.24	21.5566	60.24	3.7583
60.34	4.45654	60.34	7.0752	60.34	9.4292	60.34	11.689	60.34	17.2339	60.34	27.0322	60.34	41.1909	60.34	24.8638	60.34	0.666504	60.34	21.5566	60.34	3.75244
60.44	4.45654	60.44	7.06738	60.44	9.43311	60.44	11.6851	60.44	17.229	60.44	27.0322	60.44	41.1968	60.44	24.8667	60.44	0.681152	60.44	21.5547	60.44	3.76221
60.54	4.45654	60.54	7.06348	60.54	9.4292	60.54	11.6792	60.54	17.23	60.54	27.042	60.54	41.2007	60.54	24.8774	60.54	0.690918	60.54	21.5586	60.54	3.7583
60.64	4.45068	60.64	7.05762	60.64	9.4292	60.64	11.689	60.64	17.2397	60.64	27.043	60.64	41.2065	60.64	24.8872	60.64	0.702637	60.64	21.5645	60.64	3.74854
60.74	4.46631	60.74	7.05371	60.74	9.41748	60.74	11.6851	60.74	17.2358	60.74	27.0498	60.74	41.1987	60.74	24.8813	60.74	0.720215	60.74	21.5547	60.74	3.74365
60.84	4.45654	60.84	7.04785	60.84	9.42139	60.84	11.6772	60.84	17.2397	60.84	27.0439	60.84	41.2046	60.84	24.8853	60.84	0.72998	60.84	21.5557	60.84	3.75049
60.94	4.45654	60.94	7.04785	60.94	9.42725	60.94	11.6831	60.94	17.2397	60.94	27.04	60.94	41.2046	60.94	24.8911	60.94	0.748535	60.94	21.5566	60.94	3.74463
61.04	4.45654	61.04	7.04395	61.04	9.43115	61.04	11.6772	61.04	17.2456	61.04	27.0439	61.04	41.2046	61.04	24.8872	61.04	0.751465	61.04	21.5566	61.04	3.75049
61.14	4.45654	61.14	7.03418	61.14	9.42725	61.14	11.6831	61.14	17.2378	61.14	27.0439	61.14	41.2085	61.14	24.897	61.14	0.76123	61.14	21.5547	61.14	3.74268
61.24	4.45654	61.24	7.03906	61.24	9.42725	61.24	11.6772	61.24	17.2378	61.24	27.0439	61.24	41.2144	61.24	24.895	61.24	0.779785	61.24	21.5547	61.24	3.74854
61.34	4.44482	61.34	7.0498	61.34	9.42139	61.34	11.6831	61.34	17.2378	61.34	27.0537	61.34	41.2183	61.34	24.9009	61.34	0.787598	61.34	21.5547	61.34	3.74854
61.44	4.44873	61.44	7.04395	61.44	9.42725	61.44	11.6772	61.44	17.2485	61.44	27.0518	61.44	41.2241	61.44	24.9048	61.44	0.799316	61.44	21.5449	61.44	3.73877
61.54	4.46631	61.54	7.03809	61.54	9.42725	61.54	11.6831	61.54	17.2456	61.54	27.0576	61.54	41.2241	61.54	24.9067	61.54	0.812012	61.54	21.5498	61.54	3.73291
61.64	4.45459	61.64	7.04395	61.64	9.42725	61.64	11.6733	61.64	17.2397	61.64	27.0518	61.64	41.229	61.64	24.9175	61.64	0.821777	61.64	21.5625	61.64	3.73877
61.74	4.45459	61.74	7.04395	61.74	9.42236	61.74	11.6782	61.74	17.2495	61.74	27.0479	61.74	41.2476	61.74	24.9243	61.74	0.838379	61.74	21.5566	61.74	3.73877
61.84	4.45459	61.84	7.03809	61.84	9.41943	61.84	11.6792	61.84	17.2456	61.84	27.0518	61.84	41.2515	61.84	24.9282	61.84	0.854004	61.84	21.5566	61.84	3.73291
61.94	4.44482	61.94	7.04395	61.94	9.41943	61.94	11.6851	61.94	17.2397	61.94	27.0576	61.94	41.2573	61.94	24.938	61.94	0.877441	61.94	21.5547	61.94	3.73877
62.04	4.44482	62.04	7.03418	62.04	9.42334	62.04	11.6753	62.04	17.2495	62.04	27.0527	62.04	41.2573	62.04	24.936	62.04	0.885254	62.04	21.5547	62.04	3.729
62.14	4.43506	62.14	7.02832	62.14	9.41943	62.14	11.6792	62.14	17.2456	62.14	27.0596	62.14	41.2573	62.14	24.9419	62.14	0.901855	62.14	21.5488	62.14	3.729
62.24	4.43506	62.24	7.02441	62.24	9.41943	62.24	11.6851	62.24	17.2456	62.24	27.0537	62.24	41.2612	62.24	24.9458	62.24	0.911621	62.24	21.5547	62.24	3.73291
62.34	4.43994	62.34	7.02832	62.34	9.41357	62.34	11.6792	62.34	17.2378	62.34	27.0635	62.34	41.2671	62.34	24.9438	62.34	0.928223	62.34	21.5557	62.34	3.729
62.44	4.44678	62.44	7.02441	62.44	9.41943	62.44	11.6851	62.44	17.2476	62.44	27.0635	62.44	41.2671	62.44	24.9497	62.44	0.940918	62.44	21.5566	62.44	3.729
62.54	4.44678	62.54	7.02441	62.54	9.41943	62.54	11.6792	62.54	17.2476	62.54	27.0693	62.54	41.271	62.54	24.9536	62.54	0.950684	62.54	21.5566	62.54	3.71924
62.64	4.43701	62.64	7.01855	62.64	9.41357	62.64	11.6851	62.64	17.2437	62.64	27.0732	62.64	41.2886	62.64	24.9634	62.64	0.960449	62.64	21.5566	62.64	3.72314
62.74	4.43701	62.74	7.02441	62.74	9.41943	62.74	11.6733	62.74	17.2378	62.74	27.0732	62.74	41.2944	62.74	24.9614	62.74	0.983887	62.74	21.5586	62.74	3.71924
62.84	4.44092	62.84	7.0127	62.84	9.41943	62.84	11.6772	62.84	17.2485	62.84	27.0791	62.84	41.2944	62.84	24.9614	62.84	0.993652	62.84	21.5742	62.84	3.71924
62.94	4.44678	62.94	7.0166	62.94	9.41357	62.94	11.687	62.94	17.2495	62.94	27.0732	62.94	41.2983	62.94	24.9663	62.94	1.00342	62.94	21.5742	62.94	3.71143
63.04	4.44678	63.04	7.0127	63.04	9.41943	63.04	11.6831	63.04	17.2554	63.04	27.083	63.04	41.3042	63.04	24.9731	63.04	1.021	63.04	21.5742	63.04	3.71729
63.14	4.44678	63.14	7.0127	63.14	9.41943	63.14	11.687	63.14	17.2495	63.14	27.0889	63.14	41.3042	63.14	24.9771	63.14	1.02588	63.14	21.5752	63.14	3.70752
63.24	4.44678	63.24	7.00781	63.24	9.42334	63.24	11.6831	63.24	17.2593	63.24	27.0889	63.24	41.3042	63.24	24.9868	63.24	1.04248	63.24	21.5801	63.24	3.70752
63.34	4.44678	63.34	7.01465	63.34	9.41748	63.34	11.6733	63.34	17.2651	63.34	27.0938	63.34	41.3081	63.34	24.9927	63.34	1.07178	63.34	21.5859	63.34	3.70264
63.44	4.44678	63.44	7.00879	63.44	9.41748	63.44	11.6733	63.44	17.2554	63.44	27.0908	63.44	41.314	63.44	24.9966	63.44	1.08936	63.44	21.582	63.44	3.69971
63.54	4.44678	63.54	7.01465	63.54	9.41748	63.54	11.6685	63.54	17.2593	63.54	27.0947	63.54	41.3179	63.54	24.9946	63.54	1.10791	63.54	21.5801	63.54	3.69971
63.64	4.44678	63.64	7.00488	63.64	9.41162	63.64	11.6753	63.64	17.2554	63.64	27.1006	63.64	41.3237	63.64	25.0122	63.64	1.12256	63.64	21.5801	63.64	3.69385
63.74	4.43701	63.74	6.99902	63.74	9.41748	63.74	11.6655	63.74	17.2593	63.74	27.1045	63.74	41.3237	63.74	25.0044	63.74	1.14014	63.74	21.5781	63.74	3.70361
63.84	4.43701	63.84	7.00488	63.84	9.42139	63.84	11.6694	63.84	17.2534	63.84	27.1104	63.84	41.3286	63.84	25.0142	63.84	1.15869	63.84	21.5801	63.84	3.69971
63.94	4.43701	63.94	7.00488	63.94	9.41748	63.94	11.6753	63.94	17.2573	63.94	27.1025	63.94	41.3354	63.94	25.0239	63.94	1.17139	63.94	21.585	63.94	3.69971
64.04	4.43701	64.04	6.99902	64.04	9.41748	64.04	11.6655	64.04	17.2632	64.04	27.1084	64.04	41.3354	64.04	25.0464	64.04	1.18115	64.04	21.5859	64.04	3.69385
64.14	4.43701	64.14	7.00488	64.14	9.41748	64.14	11.6694	64.14	17.2573	64.14	27.1025	64.14	41.3354	64.14	25.0532	64.14	1.19775	64.14	21.5859	64.14	3.69971
64.24	4.43701	64.24	6.99902	64.24	9.4126	64.24	11.6655	64.24	17.2632	64.24	27.1182	64.24	41.3354	64.24	25.061	64.24	1.21045	64.24	21.5859	64.24	3.69971
64.34	4.43701	64.34	6.99512	64.34	9.41943	64.34	11.6694	64.34	17.2534	64.34	27.1123	64.34	41.3394	64.34	25.0532	64.34	1.229	64.34	21.5859	64.34	3.68994
64.44	4.43701	64.44	6.99512	64.44	9.41943	64.44	11.6753	64.44	17.2583	64.44	27.1182	64.44	41.3452	64.44	25.0571	64.44	1.229	64.44	21.5742	64.44	3.69385
64.54	4.42725	64.54	6.99902	64.54	9.41357	64.54	11.6675	64.54	17.2651	64.54	27.1123	64.54	41.3491	64.54	25.0708	64.54	1.25146	64.54	21.5742	64.54	3.68799
64.64	4.42725	64.64	7.00488	64.64	9.41943	64.64	11.6733	64.64	17.2554	64.64	27.1182	64.64	41.355	64.64	25.0708	64.64	1.26123	64.64	21.5742	64.64	3.68799
64.74	4.42725	64.74	6.99316	64.74	9.41943	64.74	11.6675	64.74	17.2593	64.74	27.1221	64.74	41.355	64.74	25.0747	64.74	1.27979	64.74	21.5752	64.74	3.69189
64.84	4.42725	64.84	6.99707	64.84	9.41357	64.84	11.6636	64.84	17.2651	64.84	27.1279	64.84	41.355	64.84	25.0806	64.84	1.29053	64.84	21.5762	64.84	3.69775
64.94	4.43115	64.94	6.99316	64.94	9.41943	64.94	11.6675	64.94	17.2554	64.94	27.123	64.94	41.3667	64.94	25.0767	64.94	1.30713	64.94	21.5762	64.94	3.68799
65.04	4.43701	65.04	6.99316	65.04	9.40967	65.04	11.6772	65.04	17.2593	65.04	27.1299	65.04	41.3667	65.04	25.0864	65.04	1.31982	65.04	21.5762	65.04	3.67822
65.14	4.43311	65.14	6.99707	65.14	9.41357	65.14	11.6733	65.14	17.269	65.14	27.124	65.14	41.3667	65.14	25.0962	65.14	1.32666	65.14	21.5762	65.14	3.67822
65.24	4.43115	65.24	6.99316	65.24	9.41943	65.24	11.6782	65.24	17.2651	65.24	27.1338	65.24	41.3745	65.24	25.1021	65.24	1.33154	65.24	21.5762	65.24	3.68213
65.34	4.43311	65.34	6.9834	65.34	9.41357	65.34	11.6753	65.34	17.269	65.34	27.1338	65.34	41.3745	65.34	25.106	65.34	1.35303	65.34	21.5742	65.34	3.67822
65.44	4.43115	65.44	6.98828	65.44	9.41943	65.44	11.6792	65.44	17.2651	65.44	27.1396	65.44	41.3862	65.44	25.1118	65.44	1.37744	65.44	21.5742	65.44	3.68213
65.54	4.43701	65.54	6.98535	65.54	9.40771	65.54	11.6753	65.54	17.269	65.54	27.1338	65.54	41.3901	65.54	25.1157	65.54	1.39404	65.54	21.5742	65.54	3.67822
65.64	4.43701	65.64	6.97949	65.64	9.41162	65.64	11.6792	65.64	17.2651	65.64	27.1396	65.64	41.396	65.64	25.1216	65.64	1.40869	65.64	21.5752	65.64	3.67822
65.74	4.42725	65.74	6.98535	65.74	9.41748	65.74	11.6753	65.74	17.2651	65.74	27.1338	65.74	41.4077	65.74	25.1255	65.74	1.42041	65.74	21.5801	65.74	3.68311
65.84	4.42725	65.84	6.98535	65.84	9.40771	65.84	11.6792	65.84	17.269	65.84	27.1396	65.84	41.4077	65.84	25.1392	65.84	1.43115	65.84	21.5859	65.84	3.68018
65.94	4.42725	65.94	6.97949	65.94	9.41162	65.94	11.6753	65.94	17.2651	65.94	27.1436	65.94	41.4077	65.94	25.1392	65.94	1.45264	65.94	21.5957	65.94	3.67041
66.04	4.42725	66.04	6.97949	66.04	9.40771	66.04	11.6753	66.04	17.2651	66.04	27.1494	66.04	41.4077	66.04	25.144	66.04	1.4624	66.04	21.5957	66.04	3.67041
66.14	4.42725	66.14	6.98535	66.14	9.41162	66.14	11.6675	66.14	17.269	66.14	27.1416	66.14	41.4116	66.14	25.1509	66.14	1.4751	66.14	21.5957	66.14	3.67041
66.24	4.41748	66.24	6.98535	66.24	9.41748	66.24	11.6733	66.24	17.2632	66.24	27.1475	66.24	41.4253	66.24	25.1548	66.24	1.4917	66.24	21.5938	66.24	3.66064
66.34	4.42139	66.34	6.98926	66.34	9.40771	66.34	11.6733	66.34	17.2681	66.34	27.1416	66.34	41.4253	66.34	25.1724	66.34	1.50146	66.34	21.5947	66.34	3.66455
66.44	4.42725	66.44	6.9834	66.44	9.40186	66.44	11.6772	66.44	17.2651	66.44	27.1523	66.44	41.4253	66.44	25.1763	66.44	1.50635	66.44	21.5957	66.44	3.66064
66.54	4.41553	66.54	6.9873	66.54	9.40771	66.54	11.6831	66.54	17.2651	66.54	27.1592	66.54	41.437	66.54	25.1821	66.54	1.51904	66.54	21.5957	66.54	3.66064
66.64	4.41553	66.64	6.9834	66.64	9.4126	66.64	11.6733	66.64	17.269	66.64	27.1592	66.64	41.437	66.64	25.1821	66.64	1.52588	66.64	21.5957	66.64	3.65283
66.74	4.41553	66.74	6.9834	66.74	9.40967	66.74	11.6733	66.74	17.2651	66.74	27.1533	66.74	41.4487	66.74	25.186	66.74	1.54248	66.74	21.6055	66.74	3.65869
66.84	4.40576	66.84	6.97363	66.84	9.41357	66.84	11.6733	66.84	17.269	66.84	27.1592	66.84	41.4546	66.84	25.1958	66.84	1.55225	66.84	21.6055	66.84	3.65283
66.94	4.40576	66.94	6.96387	66.94	9.40967	66.94	11.6772	66.94	17.2749	66.94	27.1592	66.94	41.4546	66.94	25.2017	66.94	1.56885	66.94	21.5957	66.94	3.65869
67.04	4.40576	67.04	6.96777	67.04	9.41357	67.04	11.6733	67.04	17.269	67.04	27.1631	67.04	41.4585	67.04	25.2056	67.04	1.56885	67.04	21.5938	67.04	3.64893
67.14	4.3999	67.14	6.97363	67.14	9.40967	67.14	11.6772	67.14	17.2749	67.14	27.1729	67.14	41.4644	67.14	25.2114	67.14	1.59326	67.14	21.6045	67.14	3.64893
67.24	4.40576	67.24	6.96387	67.24	9.40967	67.24	11.6831	67.24	17.2788	67.24	27.1689	67.24	41.4644	67.24	25.2153	67.24	1.60303	67.24	21.6055	67.24	3.64307
67.34	4.40576	67.34	6.96387	67.34	9.40186	67.34	11.6772	67.34	17.2749	67.34	27.1729	67.34	41.4644	67.34	25.2212	67.34	1.61279	67.34	21.6055	67.34	3.63916
67.44	4.396	67.44	6.96387	67.44	9.40771	67.44	11.6831	67.44	17.269	67.44	27.1729	67.44	41.4683	67.44	25.2134	67.44	1.63037	67.44	21.6055	67.44	3.64307
67.54	4.396	67.54	6.96777	67.54	9.41162	67.54	11.6733	67.54	17.2749	67.54	27.1689	67.54	41.4741	67.54	25.2192	67.54	1.65186	67.54	21.6016	67.54	3.63916
67.64	4.396	67.64	6.96387	67.64	9.40771	67.64	11.6782	67.64	17.269	67.64	27.1592	67.64	41.4702	67.64	25.2192	67.64	1.65869	67.64	21.5957	67.64	3.6333
67.74	4.396	67.74	6.95801	67.74	9.39795	67.74	11.6851	67.74	17.2749	67.74	27.1631	67.74	41.4761	67.74	25.2241	67.74	1.66162	67.74	21.5957	67.74	3.63916
67.84	4.38623	67.84	6.96387	67.84	9.40186	67.84	11.6753	67.84	17.269	67.84	27.1592	67.84	41.481	67.84	25.231	67.84	1.67432	67.84	21.5957	67.84	3.62939
67.94	4.38623	67.94	6.9541	67.94	9.39795	67.94	11.6753	67.94	17.2749	67.94	27.1631	67.94	41.4761	67.94	25.2349	67.94	1.69092	67.94	21.5957	67.94	3.6333
68.04	4.38037	68.04	6.95898	68.04	9.39795	68.04	11.6694	68.04	17.2671	68.04	27.1621	68.04	41.4878	68.04	25.2407	68.04	1.69775	68.04	21.5938	68.04	3.62744
68.14	4.38623	68.14	6.96582	68.14	9.38818	68.14	11.6792	68.14	17.2729	68.14	27.1689	68.14	41.4878	68.14	25.2446	68.14	1.71045	68.14	21.6045	68.14	3.63135
68.24	4.38623	68.24	6.95801	68.24	9.39209	68.24	11.6753	68.24	17.2729	68.24	27.1631	68.24	41.4917	68.24	25.2466	68.24	1.71729	68.24	21.6055	68.24	3.63721
68.34	4.38623	68.34	6.96387	68.34	9.38818	68.34	11.6792	68.34	17.2681	68.34	27.1729	68.34	41.4858	68.34	25.2563	68.34	1.73193	68.34	21.6055	68.34	3.63232
68.44	4.38623	68.44	6.95801	68.44	9.38818	68.44	11.6753	68.44	17.2749	68.44	27.1689	68.44	41.4858	68.44	25.2622	68.44	1.7417	68.44	21.6055	68.44	3.62939
68.54	4.39014	68.54	6.96387	68.54	9.38818	68.54	11.6675	68.54	17.2788	68.54	27.1631	68.54	41.4897	68.54	25.2661	68.54	1.75146	68.54	21.6055	68.54	3.62354
68.64	4.396	68.64	6.96777	68.64	9.38232	68.64	11.6733	68.64	17.2749	68.64	27.1729	68.64	41.4956	68.64	25.2759	68.64	1.76807	68.64	21.6055	68.64	3.62939
68.74	4.396	68.74	6.96387	68.74	9.37842	68.74	11.6772	68.74	17.269	68.74	27.1787	68.74	41.4956	68.74	25.2817	68.74	1.78076	68.74	21.6055	68.74	3.61963
68.84	4.38623	68.84	6.9541	68.84	9.37842	68.84	11.687	68.84	17.2749	68.84	27.1729	68.84	41.4995	68.84	25.2856	68.84	1.7876	68.84	21.6055	68.84	3.62354
68.94	4.38623	68.94	6.95801	68.94	9.3833	68.94	11.6831	68.94	17.269	68.94	27.1826	68.94	41.5054	68.94	25.2915	68.94	1.80225	68.94	21.6201	68.94	3.62939
69.04	4.39014	69.04	6.9541	69.04	9.38037	69.04	11.687	69.04	17.2651	69.04	27.1787	69.04	41.5171	69.04	25.2964	69.04	1.81982	69.04	21.6211	69.04	3.62354
69.14	4.38623	69.14	6.95801	69.14	9.38037	69.14	11.688	69.14	17.269	69.14	27.1826	69.14	41.521	69.14	25.3032	69.14	1.82666	69.14	21.625	69.14	3.62939
69.24	4.38623	69.24	6.9541	69.24	9.37256	69.24	11.6851	69.24	17.2651	69.24	27.1836	69.24	41.5269	69.24	25.3032	69.24	1.84326	69.24	21.625	69.24	3.62939
69.34	4.37451	69.34	6.95801	69.34	9.37842	69.34	11.689	69.34	17.269	69.34	27.1904	69.34	41.5308	69.34	25.3071	69.34	1.85303	69.34	21.625	69.34	3.62354
69.44	4.37939	69.44	6.9541	69.44	9.37256	69.44	11.689	69.44	17.2788	69.44	27.1846	69.44	41.5249	69.44	25.3052	69.44	1.86572	69.44	21.625	69.44	3.62939
69.54	4.38623	69.54	6.95801	69.54	9.37842	69.54	11.6851	69.54	17.2749	69.54	27.1943	69.54	41.5288	69.54	25.3149	69.54	1.87061	69.54	21.625	69.54	3.6333
69.64	4.37646	69.64	6.96387	69.64	9.37256	69.64	11.689	69.64	17.2749	69.64	27.1904	69.64	41.5386	69.64	25.3208	69.64	1.88037	69.64	21.625	69.64	3.62939
69.74	4.37646	69.74	6.96387	69.74	9.37842	69.74	11.6851	69.74	17.2788	69.74	27.1943	69.74	41.5444	69.74	25.3247	69.74	1.88525	69.74	21.6357	69.74	3.61768
69.84	4.37646	69.84	6.96875	69.84	9.36865	69.84	11.6792	69.84	17.2847	69.84	27.1924	69.84	41.5415	69.84	25.3306	69.84	1.90186	69.84	21.6328	69.84	3.61182
69.94	4.3667	69.94	6.96582	69.94	9.37256	69.94	11.689	69.94	17.2778	69.94	27.1885	69.94	41.5483	69.94	25.3345	69.94	1.89697	69.94	21.627	69.94	3.62158
70.04	4.37061	70.04	6.95605	70.04	9.36865	70.04	11.6831	70.04	17.2847	70.04	27.1826	70.04	41.5483	70.04	25.3403	70.04	1.91162	70.04	21.625	70.04	3.61768
70.14	4.37646	70.14	6.95996	70.14	9.36279	70.14	11.687	70.14	17.2886	70.14	27.1924	70.14	41.5405	70.14	25.3403	70.14	1.92139	70.14	21.6348	70.14	3.60791
70.24	4.38037	70.24	6.96582	70.24	9.36865	70.24	11.6831	70.24	17.2983	70.24	27.1885	70.24	41.5464	70.24	25.3442	70.24	1.93115	70.24	21.6309	70.24	3.59814
70.34	4.37646	70.34	6.96582	70.34	9.35889	70.34	11.6831	70.34	17.2944	70.34	27.1924	70.34	41.5347	70.34	25.3501	70.34	1.94092	70.34	21.625	70.34	3.59814
70.44	4.37646	70.44	6.95801	70.44	9.35889	70.44	11.6772	70.44	17.2983	70.44	27.1885	70.44	41.5386	70.44	25.3462	70.44	1.96436	70.44	21.625	70.44	3.60303
70.54	4.37061	70.54	6.9541	70.54	9.35303	70.54	11.6831	70.54	17.2944	70.54	27.1787	70.54	41.5405	70.54	25.3521	70.54	1.97412	70.54	21.625	70.54	3.6001
70.64	4.37646	70.64	6.9541	70.64	9.35889	70.64	11.6782	70.64	17.2983	70.64	27.1826	70.64	41.5464	70.64	25.3521	70.64	1.9917	70.64	21.6211	70.64	3.59424
70.74	4.37646	70.74	6.94824	70.74	9.34717	70.74	11.6753	70.74	17.2983	70.74	27.1934	70.74	41.5464	70.74	25.3521	70.74	2.00146	70.74	21.625	70.74	3.6001
70.84	4.3667	70.84	6.9541	70.84	9.34717	70.84	11.6753	70.84	17.3042	70.84	27.1943	70.84	41.5503	70.84	25.3638	70.84	2.01123	70.84	21.625	70.84	3.59033
70.94	4.37061	70.94	6.94824	70.94	9.34131	70.94	11.6655	70.94	17.2983	70.94	27.2002	70.94	41.5562	70.94	25.3696	70.94	2.01807	70.94	21.6357	70.94	3.59424
71.04	4.3667	71.04	6.9541	71.04	9.34717	71.04	11.6655	71.04	17.314	71.04	27.2041	71.04	41.5483	71.04	25.3696	71.04	2.021	71.04	21.6328	71.04	3.59033
71.14	4.3667	71.14	6.94824	71.14	9.34229	71.14	11.6694	71.14	17.3042	71.14	27.21	71.14	41.5542	71.14	25.3745	71.14	2.03076	71.14	21.6367	71.14	3.57861
71.24	4.36084	71.24	6.9541	71.24	9.34912	71.24	11.6792	71.24	17.3042	71.24	27.2002	71.24	41.5581	71.24	25.3853	71.24	2.0376	71.24	21.6367	71.24	3.57861
71.34	4.3667	71.34	6.9541	71.34	9.34912	71.34	11.6851	71.34	17.3081	71.34	27.2041	71.34	41.564	71.34	25.4028	71.34	2.05225	71.34	21.6426	71.34	3.57861
71.44	4.3667	71.44	6.95801	71.44	9.34912	71.44	11.689	71.44	17.314	71.44	27.2139	71.44	41.5679	71.44	25.4028	71.44	2.06201	71.44	21.6348	71.44	3.57275
71.54	4.36084	71.54	6.95801	71.54	9.33936	71.54	11.6851	71.54	17.3188	71.54	27.2197	71.54	41.5737	71.54	25.4028	71.54	2.07373	71.54	21.6445	71.54	3.56885
71.64	4.37646	71.64	6.96387	71.64	9.34326	71.64	11.6792	71.64	17.3159	71.64	27.208	71.64	41.5659	71.64	25.4028	71.64	2.0835	71.64	21.6445	71.64	3.57275
71.74	4.3667	71.74	6.96387	71.74	9.34912	71.74	11.6851	71.74	17.3159	71.74	27.208	71.74	41.5659	71.74	25.4106	71.74	2.08838	71.74	21.6543	71.74	3.57861
71.84	4.3667	71.84	6.9541	71.84	9.34912	71.84	11.689	71.84	17.3159	71.84	27.2119	71.84	41.5591	71.84	25.4146	71.84	2.10107	71.84	21.6504	71.84	3.57275
71.94	4.35889	71.94	6.94922	71.94	9.33936	71.94	11.6831	71.94	17.3101	71.94	27.2178	71.94	41.5659	71.94	25.4204	71.94	2.11084	71.94	21.6445	71.94	3.57861
72.04	4.36475	72.04	6.94434	72.04	9.34326	72.04	11.6831	72.04	17.3257	72.04	27.2217	72.04	41.5698	72.04	25.4204	72.04	2.11572	72.04	21.6455	72.04	3.57275
72.14	4.36475	72.14	6.93457	72.14	9.34912	72.14	11.6733	72.14	17.3198	72.14	27.2314	72.14	41.5757	72.14	25.4321	72.14	2.12061	72.14	21.6465	72.14	3.56885
72.24	4.35498	72.24	6.93848	72.24	9.33936	72.24	11.6675	72.24	17.3257	72.24	27.2373	72.24	41.5796	72.24	25.436	72.24	2.13037	72.24	21.6563	72.24	3.57275
72.34	4.35498	72.34	6.93457	72.34	9.34326	72.34	11.6733	72.34	17.3159	72.34	27.2373	72.34	41.5854	72.34	25.4536	72.34	2.15186	72.34	21.6621	72.34	3.56885
72.44	4.34521	72.44	6.9248	72.44	9.33936	72.44	11.6675	72.44	17.3198	72.44	27.2275	72.44	41.5972	72.44	25.4536	72.44	2.16357	72.44	21.6563	72.44	3.56885
72.54	4.34521	72.54	6.91895	72.54	9.33936	72.54	11.6733	72.54	17.3257	72.54	27.2275	72.54	41.5854	72.54	25.4536	72.54	2.17334	72.54	21.6563	72.54	3.56396
72.64	4.34521	72.64	6.92871	72.64	9.33936	72.64	11.6733	72.64	17.3159	72.64	27.2324	72.64	41.5854	72.64	25.4614	72.64	2.17822	72.64	21.6543	72.64	3.5708
72.74	4.34521	72.74	6.93457	72.74	9.33936	72.74	11.6675	72.74	17.3198	72.74	27.2393	72.74	41.5972	72.74	25.4653	72.74	2.18311	72.74	21.6602	72.74	3.55908
72.84	4.34912	72.84	6.9248	72.84	9.3335	72.84	11.6733	72.84	17.314	72.84	27.2393	72.84	41.5972	72.84	25.4712	72.84	2.20068	72.84	21.6543	72.84	3.56299
72.94	4.35498	72.94	6.92871	72.94	9.33545	72.94	11.6685	72.94	17.3179	72.94	27.2432	72.94	41.5972	72.94	25.4868	72.94	2.20557	72.94	21.6543	72.94	3.56885
73.04	4.35498	73.04	6.92871	73.04	9.3335	73.04	11.6753	73.04	17.3237	73.04	27.249	73.04	41.6011	73.04	25.4927	73.04	2.22217	73.04	21.6553	73.04	3.56299
73.14	4.35498	73.14	6.92871	73.14	9.32764	73.14	11.6792	73.14	17.3276	73.14	27.2529	73.14	41.6069	73.14	25.5005	73.14	2.229	73.14	21.6523	73.14	3.56885
73.24	4.34521	73.24	6.92676	73.24	9.32764	73.24	11.6851	73.24	17.3335	73.24	27.2588	73.24	41.6069	73.24	25.5005	73.24	2.23193	73.24	21.6465	73.24	3.56299
73.34	4.34521	73.34	6.93262	73.34	9.32764	73.34	11.6753	73.34	17.3374	73.34	27.2627	73.34	41.6069	73.34	25.5005	73.34	2.24463	73.34	21.6465	73.34	3.56885
73.44	4.34521	73.44	6.92285	73.44	9.32764	73.44	11.6792	73.44	17.3433	73.44	27.2686	73.44	41.6069	73.44	25.5161	73.44	2.24951	73.44	21.6563	73.44	3.55908
73.54	4.33545	73.54	6.91699	73.54	9.32764	73.54	11.6851	73.54	17.3335	73.54	27.2588	73.54	41.6108	73.54	25.522	73.54	2.25635	73.54	21.6563	73.54	3.54932
73.64	4.33545	73.64	6.92285	73.64	9.32178	73.64	11.6753	73.64	17.3374	73.64	27.2627	73.64	41.6167	73.64	25.5259	73.64	2.271	73.64	21.6543	73.64	3.55322
73.74	4.34033	73.74	6.91797	73.74	9.32764	73.74	11.6792	73.74	17.3433	73.74	27.2725	73.74	41.6245	73.74	25.5396	73.74	2.28076	73.74	21.6504	73.74	3.55908
73.84	4.3374	73.84	6.9248	73.84	9.32764	73.84	11.6851	73.84	17.3384	73.84	27.2783	73.84	41.6245	73.84	25.5513	73.84	2.3042	73.84	21.6543	73.84	3.55322
73.94	4.32764	73.94	6.91504	73.94	9.32764	73.94	11.6753	73.94	17.3452	73.94	27.2686	73.94	41.6245	73.94	25.5513	73.94	2.31396	73.94	21.6543	73.94	3.55908
74.04	4.32764	74.04	6.91895	74.04	9.32178	74.04	11.6753	74.04	17.3394	74.04	27.2686	74.04	41.6284	74.04	25.5591	74.04	2.31885	74.04	21.6543	74.04	3.55908
74.14	4.31787	74.14	6.91504	74.14	9.32764	74.14	11.6753	74.14	17.3452	74.14	27.2725	74.14	41.646	74.14	25.5591	74.14	2.32666	74.14	21.6504	74.14	3.55908
74.24	4.31006	74.24	6.90918	74.24	9.32764	74.24	11.6753	74.24	17.3452	74.24	27.2783	74.24	41.646	74.24	25.5708	74.24	2.33154	74.24	21.6553	74.24	3.55908
74.34	4.31592	74.34	6.90527	74.34	9.32764	74.34	11.6636	74.34	17.3491	74.34	27.2822	74.34	41.646	74.34	25.5708	74.34	2.34131	74.34	21.666	74.34	3.55908
74.44	4.30615	74.44	6.89551	74.44	9.33154	74.44	11.6675	74.44	17.3452	74.44	27.2881	74.44	41.646	74.44	25.5874	74.44	2.34619	74.44	21.666	74.44	3.54932
74.54	4.31006	74.54	6.89941	74.54	9.3374	74.54	11.6733	74.54	17.3452	74.54	27.2881	74.54	41.646	74.54	25.5942	74.54	2.34326	74.54	21.6758	74.54	3.54346
74.64	4.31592	74.64	6.89355	74.64	9.32764	74.64	11.6733	74.64	17.3491	74.64	27.2783	74.64	41.6538	74.64	25.6021	74.64	2.36084	74.64	21.6719	74.64	3.54932
74.74	4.30615	74.74	6.88379	74.74	9.32764	74.74	11.6733	74.74	17.3452	74.74	27.2832	74.74	41.6538	74.74	25.606	74.74	2.37061	74.74	21.666	74.74	3.5376
74.84	4.31006	74.84	6.88379	74.84	9.33154	74.84	11.6636	74.84	17.3394	74.84	27.29	74.84	41.6655	74.84	25.6118	74.84	2.38037	74.84	21.6758	74.84	3.5415
74.94	4.30615	74.94	6.87793	74.94	9.32764	74.94	11.6636	74.94	17.3354	74.94	27.2842	74.94	41.6694	74.94	25.6157	74.94	2.40186	74.94	21.6855	74.94	3.5376
75.04	4.30615	75.04	6.87402	75.04	9.32764	75.04	11.6675	75.04	17.3394	75.04	27.29	75.04	41.6753	75.04	25.6216	75.04	2.40869	75.04	21.6816	75.04	3.5376
75.14	4.30615	75.14	6.86816	75.14	9.32764	75.14	11.6733	75.14	17.3452	75.14	27.29	75.14	41.6753	75.14	25.6216	75.14	2.41357	75.14	21.6855	75.14	3.53174
75.24	4.29639	75.24	6.87402	75.24	9.33252	75.24	11.6733	75.24	17.3491	75.24	27.29	75.24	41.687	75.24	25.6372	75.24	2.42334	75.24	21.6963	75.24	3.52783
75.34	4.29639	75.34	6.86816	75.34	9.32959	75.34	11.6733	75.34	17.3433	75.34	27.2939	75.34	41.6831	75.34	25.647	75.34	2.43604	75.34	21.6953	75.34	3.52783
75.44	4.30029	75.44	6.87402	75.44	9.32959	75.44	11.6675	75.44	17.3374	75.44	27.3037	75.44	41.6851	75.44	25.6528	75.44	2.44092	75.44	21.6953	75.44	3.52783
75.54	4.29639	75.54	6.87793	75.54	9.32959	75.54	11.6733	75.54	17.3433	75.54	27.2998	75.54	41.6851	75.54	25.6606	75.54	2.44775	75.54	21.6914	75.54	3.52295
75.64	4.29639	75.64	6.87402	75.64	9.32959	75.64	11.6733	75.64	17.3335	75.64	27.2998	75.64	41.689	75.64	25.6646	75.64	2.44775	75.64	21.6855	75.64	3.52979
75.74	4.29639	75.74	6.86914	75.74	9.31982	75.74	11.6636	75.74	17.3335	75.74	27.3037	75.74	41.6948	75.74	25.6704	75.74	2.45068	75.74	21.6855	75.74	3.52002
75.84	4.29053	75.84	6.87598	75.84	9.31982	75.84	11.6675	75.84	17.3384	75.84	27.3135	75.84	41.7065	75.84	25.6743	75.84	2.47217	75.84	21.6855	75.84	3.52393
75.94	4.29639	75.94	6.87598	75.94	9.31982	75.94	11.6636	75.94	17.3452	75.94	27.3193	75.94	41.7065	75.94	25.6919	75.94	2.48193	75.94	21.6855	75.94	3.52979
76.04	4.29639	76.04	6.86816	76.04	9.31982	76.04	11.6636	76.04	17.3394	76.04	27.3193	76.04	41.7065	76.04	25.6958	76.04	2.4917	76.04	21.6855	76.04	3.52393
76.14	4.28662	76.14	6.87402	76.14	9.32373	76.14	11.6685	76.14	17.3452	76.14	27.3135	76.14	41.7104	76.14	25.7017	76.14	2.49854	76.14	21.6846	76.14	3.52979
76.24	4.28662	76.24	6.87402	76.24	9.32959	76.24	11.6655	76.24	17.3394	76.24	27.3193	76.24	41.7163	76.24	25.7065	76.24	2.50635	76.24	21.6816	76.24	3.52393
76.34	4.28662	76.34	6.86426	76.34	9.32959	76.34	11.6694	76.34	17.3354	76.34	27.3232	76.34	41.7163	76.34	25.7212	76.34	2.51807	76.34	21.6797	76.34	3.52979
76.44	4.28662	76.44	6.86816	76.44	9.31982	76.44	11.6655	76.44	17.3354	76.44	27.3291	76.44	41.7241	76.44	25.7212	76.44	2.53076	76.44	21.6816	76.44	3.52979
76.54	4.27881	76.54	6.86426	76.54	9.31982	76.54	11.6558	76.54	17.3296	76.54	27.3213	76.54	41.728	76.54	25.7212	76.54	2.54053	76.54	21.6797	76.54	3.52393
76.64	4.28467	76.64	6.86816	76.64	9.32373	76.64	11.6558	76.64	17.3257	76.64	27.3271	76.64	41.7339	76.64	25.7251	76.64	2.55029	76.64	21.6914	76.64	3.53369
76.74	4.28467	76.74	6.86426	76.74	9.32959	76.74	11.6597	76.74	17.3296	76.74	27.3174	76.74	41.7339	76.74	25.7427	76.74	2.56006	76.74	21.6855	76.74	3.52783
76.84	4.2749	76.84	6.86816	76.84	9.31982	76.84	11.6655	76.84	17.3237	76.84	27.3223	76.84	41.7339	76.84	25.7466	76.84	2.56494	76.84	21.6855	76.84	3.53174
76.94	4.2749	76.94	6.86426	76.94	9.32373	76.94	11.6577	76.94	17.3179	76.94	27.333	76.94	41.7388	76.94	25.7524	76.94	2.56982	76.94	21.6855	76.94	3.52783
77.04	4.26514	77.04	6.86426	77.04	9.31787	77.04	11.6538	77.04	17.3276	77.04	27.333	77.04	41.7456	77.04	25.7524	77.04	2.57959	77.04	21.6699	77.04	3.52783
77.14	4.26514	77.14	6.8584	77.14	9.31787	77.14	11.6577	77.14	17.3374	77.14	27.3389	77.14	41.7456	77.14	25.7563	77.14	2.58936	77.14	21.6738	77.14	3.52197
77.24	4.25537	77.24	6.86426	77.24	9.30811	77.24	11.6577	77.24	17.3335	77.24	27.333	77.24	41.7456	77.24	25.7661	77.24	2.59619	77.24	21.6797	77.24	3.51807
77.34	4.25537	77.34	6.86816	77.34	9.30225	77.34	11.6636	77.34	17.3384	77.34	27.3428	77.34	41.7495	77.34	25.7759	77.34	2.60107	77.34	21.6748	77.34	3.51807
77.44	4.25928	77.44	6.86426	77.44	9.30811	77.44	11.6577	77.44	17.3452	77.44	27.3486	77.44	41.7671	77.44	25.7817	77.44	2.61084	77.44	21.6855	77.44	3.51318
77.54	4.25537	77.54	6.86816	77.54	9.29834	77.54	11.6636	77.54	17.3452	77.54	27.3428	77.54	41.7671	77.54	25.7856	77.54	2.62061	77.54	21.6855	77.54	3.51025
77.64	4.25537	77.64	6.86426	77.64	9.30225	77.64	11.6577	77.64	17.3394	77.64	27.3428	77.64	41.7554	77.64	25.7915	77.64	2.62256	77.64	21.6953	77.64	3.51416
77.74	4.25537	77.74	6.86426	77.74	9.30811	77.74	11.6636	77.74	17.3452	77.74	27.3486	77.74	41.7593	77.74	25.7954	77.74	2.63525	77.74	21.6914	77.74	3.52002
77.84	4.24561	77.84	6.85742	77.84	9.29834	77.84	11.6587	77.84	17.3394	77.84	27.3428	77.84	41.7651	77.84	25.8013	77.84	2.63232	77.84	21.6855	77.84	3.51416
77.94	4.25049	77.94	6.86426	77.94	9.29834	77.94	11.6558	77.94	17.3452	77.94	27.3486	77.94	41.7769	77.94	25.8052	77.94	2.64697	77.94	21.6953	77.94	3.52002
78.04	4.25732	78.04	6.86816	78.04	9.30225	78.04	11.6558	78.04	17.3394	78.04	27.3438	78.04	41.7808	78.04	25.811	78.04	2.65869	78.04	21.6953	78.04	3.51025
78.14	4.24756	78.14	6.87402	78.14	9.29834	78.14	11.6597	78.14	17.3452	78.14	27.3447	78.14	41.7749	78.14	25.8159	78.14	2.66162	78.14	21.6953	78.14	3.51025
78.24	4.24756	78.24	6.86816	78.24	9.29834	78.24	11.6655	78.24	17.3394	78.24	27.3545	78.24	41.7866	78.24	25.8228	78.24	2.67139	78.24	21.7012	78.24	3.50244
78.34	4.25146	78.34	6.87402	78.34	9.29248	78.34	11.6558	78.34	17.3491	78.34	27.3486	78.34	41.7905	78.34	25.8267	78.34	2.68311	78.34	21.6963	78.34	3.49854
78.44	4.24756	78.44	6.87402	78.44	9.29834	78.44	11.6479	78.44	17.355	78.44	27.3525	78.44	41.7964	78.44	25.8325	78.44	2.69287	78.44	21.707	78.44	3.50244
78.54	4.24756	78.54	6.86816	78.54	9.28857	78.54	11.6538	78.54	17.3452	78.54	27.3525	78.54	41.7964	78.54	25.8364	78.54	2.69775	78.54	21.7012	78.54	3.49854
78.64	4.25146	78.64	6.87402	78.64	9.29346	78.64	11.644	78.64	17.3491	78.64	27.3584	78.64	41.8003	78.64	25.8423	78.64	2.70264	78.64	21.7051	78.64	3.50244
78.74	4.25732	78.74	6.87402	78.74	9.30029	78.74	11.6479	78.74	17.355	78.74	27.3525	78.74	41.8062	78.74	25.8462	78.74	2.72021	78.74	21.7051	78.74	3.49854
78.84	4.24756	78.84	6.86426	78.84	9.29248	78.84	11.644	78.84	17.355	78.84	27.3623	78.84	41.8062	78.84	25.8599	78.84	2.7251	78.84	21.7012	78.84	3.50244
78.94	4.25146	78.94	6.86426	78.94	9.30225	78.94	11.6343	78.94	17.3491	78.94	27.3623	78.94	41.8179	78.94	25.8638	78.94	2.72998	78.94	21.6953	78.94	3.49854
79.04	4.25732	79.04	6.86426	79.04	9.29834	79.04	11.6382	79.04	17.3589	79.04	27.3584	79.04	41.8237	79.04	25.8735	79.04	2.74463	79.04	21.7051	79.04	3.49854
79.14	4.24561	79.14	6.8584	79.14	9.30225	79.14	11.6382	79.14	17.3647	79.14	27.3633	79.14	41.8237	79.14	25.8794	79.14	2.77295	79.14	21.7051	79.14	3.49268
79.24	4.24951	79.24	6.86426	79.24	9.30811	79.24	11.6343	79.24	17.3647	79.24	27.3604	79.24	41.8237	79.24	25.8833	79.24	2.771	79.24	21.7148	79.24	3.49854
79.34	4.25537	79.34	6.86426	79.34	9.30225	79.34	11.6343	79.34	17.3647	79.34	27.3643	79.34	41.8276	79.34	25.8813	79.34	2.77588	79.34	21.7158	79.34	3.48877
79.44	4.24561	79.44	6.8584	79.44	9.30811	79.44	11.6284	79.44	17.3696	79.44	27.3643	79.44	41.8335	79.44	25.8853	79.44	2.78076	79.44	21.7129	79.44	3.49365
79.54	4.24951	79.54	6.86426	79.54	9.30225	79.54	11.6343	79.54	17.3647	79.54	27.3701	79.54	41.8452	79.54	25.8989	79.54	2.79053	79.54	21.707	79.54	3.49072
79.64	4.25146	79.64	6.85449	79.64	9.30811	79.64	11.6284	79.64	17.3647	79.64	27.3643	79.64	41.8452	79.64	25.8989	79.64	2.79541	79.64	21.7051	79.64	3.479
79.74	4.24561	79.74	6.8584	79.74	9.30225	79.74	11.6343	79.74	17.3687	79.74	27.374	79.74	41.8501	79.74	25.9038	79.74	2.80713	79.74	21.7051	79.74	3.47314
79.84	4.23975	79.84	6.85449	79.84	9.29834	79.84	11.6382	79.84	17.3647	79.84	27.3799	79.84	41.8569	79.84	25.9106	79.84	2.81201	79.84	21.7051	79.84	3.48291
79.94	4.24561	79.94	6.85449	79.94	9.28857	79.94	11.6343	79.94	17.3687	79.94	27.3799	79.94	41.8569	79.94	25.9106	79.94	2.82178	79.94	21.7051	79.94	3.48877
80.04	4.24561	80.04	6.84473	80.04	9.29248	80.04	11.6274	80.04	17.3647	80.04	27.3721	80.04	41.8569	80.04	25.9263	80.04	2.83154	80.04	21.7051	80.04	3.479
80.14	4.23975	80.14	6.84863	80.14	9.29834	80.14	11.6343	80.14	17.3687	80.14	27.3721	80.14	41.8569	80.14	25.9204	80.14	2.83838	80.14	21.7109	80.14	3.48291
80.24	4.24561	80.24	6.85449	80.24	9.28857	80.24	11.6245	80.24	17.3745	80.24	27.3779	80.24	41.8608	80.24	25.9204	80.24	2.84131	80.24	21.7051	80.24	3.48291
80.34	4.24561	80.34	6.84277	80.34	9.29346	80.34	11.6284	80.34	17.3784	80.34	27.3818	80.34	41.855	80.34	25.9204	80.34	2.84619	80.34	21.7051	80.34	3.48877
80.44	4.23584	80.44	6.84668	80.44	9.28857	80.44	11.6245	80.44	17.3843	80.44	27.3818	80.44	41.855	80.44	25.936	80.44	2.85107	80.44	21.7158	80.44	3.48877
80.54	4.23584	80.54	6.84766	80.54	9.28857	80.54	11.6187	80.54	17.3745	80.54	27.3877	80.54	41.8706	80.54	25.9419	80.54	2.86279	80.54	21.7168	80.54	3.49268
80.64	4.23975	80.64	6.84473	80.64	9.29248	80.64	11.6245	80.64	17.3784	80.64	27.3926	80.64	41.8765	80.64	25.9419	80.64	2.87256	80.64	21.7148	80.64	3.48877
80.74	4.23584	80.74	6.84473	80.74	9.28857	80.74	11.6284	80.74	17.3784	80.74	27.3936	80.74	41.8765	80.74	25.9458	80.74	2.88232	80.74	21.7207	80.74	3.49268
80.84	4.23584	80.84	6.83887	80.84	9.29248	80.84	11.6245	80.84	17.3843	80.84	27.3994	80.84	41.8804	80.84	25.9517	80.84	2.89209	80.84	21.7148	80.84	3.48877
80.94	4.22607	80.94	6.83496	80.94	9.29834	80.94	11.6187	80.94	17.3843	80.94	27.4033	80.94	41.8862	80.94	25.9517	80.94	2.89697	80.94	21.7109	80.94	3.49268
81.04	4.22607	81.04	6.83887	81.04	9.28857	81.04	11.6147	81.04	17.3784	81.04	27.3994	81.04	41.8862	81.04	25.9517	81.04	2.90186	81.04	21.7148	81.04	3.48877
81.14	4.22607	81.14	6.83496	81.14	9.28271	81.14	11.6187	81.14	17.3843	81.14	27.3994	81.14	41.8862	81.14	25.9517	81.14	2.9165	81.14	21.7148	81.14	3.48291
81.24	4.22607	81.24	6.8252	81.24	9.28857	81.24	11.6147	81.24	17.3843	81.24	27.4033	81.24	41.8862	81.24	25.9634	81.24	2.91943	81.24	21.7148	81.24	3.48877
81.34	4.22119	81.34	6.8291	81.34	9.29248	81.34	11.6187	81.34	17.3892	81.34	27.3994	81.34	41.8901	81.34	25.9634	81.34	2.9292	81.34	21.7109	81.34	3.479
81.44	4.22803	81.44	6.83496	81.44	9.28857	81.44	11.6128	81.44	17.3862	81.44	27.3994	81.44	41.896	81.44	25.9673	81.44	2.93604	81.44	21.7148	81.44	3.48389
81.54	4.22803	81.54	6.8291	81.54	9.29248	81.54	11.6069	81.54	17.3901	81.54	27.4033	81.54	41.8999	81.54	25.9731	81.54	2.93604	81.54	21.7012	81.54	3.49072
81.64	4.22803	81.64	6.83496	81.64	9.28857	81.64	11.6128	81.64	17.396	81.64	27.4092	81.64	41.9058	81.64	25.9771	81.64	2.93896	81.64	21.6963	81.64	3.479
81.74	4.22021	81.74	6.82715	81.74	9.28857	81.74	11.6079	81.74	17.3862	81.74	27.4131	81.74	41.9058	81.74	25.9829	81.74	2.94873	81.74	21.6953	81.74	3.48291
81.84	4.21631	81.84	6.82715	81.84	9.29248	81.84	11.605	81.84	17.3901	81.84	27.4189	81.84	41.9058	81.84	25.9829	81.84	2.95557	81.84	21.6953	81.84	3.479
81.94	4.21631	81.94	6.83301	81.94	9.28857	81.94	11.605	81.94	17.396	81.94	27.4131	81.94	41.9136	81.94	25.9829	81.94	2.96045	81.94	21.709	81.94	3.47314
82.04	4.21631	82.04	6.82715	82.04	9.29248	82.04	11.5991	82.04	17.3999	82.04	27.4189	82.04	41.9136	82.04	25.9868	82.04	2.9624	82.04	21.7051	82.04	3.479
82.14	4.21631	82.14	6.83301	82.14	9.29834	82.14	11.605	82.14	17.394	82.14	27.4189	82.14	41.9175	82.14	26.0005	82.14	2.97217	82.14	21.7051	82.14	3.47314
82.24	4.21045	82.24	6.82813	82.24	9.30225	82.24	11.5991	82.24	17.3979	82.24	27.4092	82.24	41.9233	82.24	26.0005	82.24	2.979	82.24	21.7012	82.24	3.479
82.34	4.21631	82.34	6.8252	82.34	9.30811	82.34	11.605	82.34	17.4038	82.34	27.4189	82.34	41.9233	82.34	26.0044	82.34	2.98975	82.34	21.6953	82.34	3.46924
82.44	4.20654	82.44	6.8291	82.44	9.30811	82.44	11.5991	82.44	17.3979	82.44	27.4229	82.44	41.9351	82.44	26.0103	82.44	2.99951	82.44	21.6963	82.44	3.46924
82.54	4.20654	82.54	6.83496	82.54	9.29834	82.54	11.605	82.54	17.4038	82.54	27.4189	82.54	41.9351	82.54	26.022	82.54	3.00928	82.54	21.707	82.54	3.46338
82.64	4.21045	82.64	6.8252	82.64	9.29834	82.64	11.5952	82.64	17.4077	82.64	27.4189	82.64	41.9351	82.64	26.0269	82.64	3.01904	82.64	21.7051	82.64	3.46924
82.74	4.20654	82.74	6.81934	82.74	9.30322	82.74	11.5991	82.74	17.4038	82.74	27.4189	82.74	41.9351	82.74	26.0337	82.74	3.02588	82.74	21.7051	82.74	3.45947
82.84	4.20654	82.84	6.8252	82.84	9.31006	82.84	11.605	82.84	17.4038	82.84	27.4121	82.84	41.9507	82.84	26.0337	82.84	3.04248	82.84	21.7051	82.84	3.46338
82.94	4.19678	82.94	6.81934	82.94	9.31006	82.94	11.5933	82.94	17.4077	82.94	27.4189	82.94	41.9565	82.94	26.0337	82.94	3.05225	82.94	21.7051	82.94	3.46924
83.04	4.19678	83.04	6.8252	83.04	9.30029	83.04	11.5933	83.04	17.4136	83.04	27.4229	83.04	41.9565	83.04	26.0337	83.04	3.05713	83.04	21.7012	83.04	3.45947
83.14	4.20068	83.14	6.8252	83.14	9.3042	83.14	11.5972	83.14	17.4087	83.14	27.4287	83.14	41.9565	83.14	26.0376	83.14	3.07373	83.14	21.6953	83.14	3.46338
83.24	4.20654	83.24	6.81738	83.24	9.31006	83.24	11.5933	83.24	17.4058	83.24	27.4229	83.24	41.9644	83.24	26.0435	83.24	3.09131	83.24	21.6953	83.24	3.45752
83.34	4.20068	83.34	6.81348	83.34	9.31006	83.34	11.5933	83.34	17.4097	83.34	27.4287	83.34	41.9644	83.34	26.0435	83.34	3.09619	83.34	21.6914	83.34	3.45752
83.44	4.20654	83.44	6.81738	83.44	9.30225	83.44	11.5972	83.44	17.4155	83.44	27.4287	83.44	41.9692	83.44	26.0552	83.44	3.10791	83.44	21.6953	83.44	3.44775
83.54	4.20654	83.54	6.81348	83.54	9.30811	83.54	11.5933	83.54	17.4097	83.54	27.4326	83.54	41.9761	83.54	26.061	83.54	3.11279	83.54	21.6943	83.54	3.45166
83.64	4.19678	83.64	6.81348	83.64	9.30811	83.64	11.5972	83.64	17.4155	83.64	27.4287	83.64	41.9761	83.64	26.061	83.64	3.11963	83.64	21.6914	83.64	3.45752
83.74	4.19678	83.74	6.80762	83.74	9.29834	83.74	11.603	83.74	17.4097	83.74	27.4326	83.74	41.9761	83.74	26.061	83.74	3.12256	83.74	21.6953	83.74	3.44775
83.84	4.18506	83.84	6.81348	83.84	9.29834	83.84	11.5933	83.84	17.4155	83.84	27.4385	83.84	41.9878	83.84	26.061	83.84	3.14014	83.84	21.6953	83.84	3.45264
83.94	4.18506	83.94	6.80371	83.94	9.29834	83.94	11.5884	83.94	17.4155	83.94	27.4385	83.94	41.9878	83.94	26.0649	83.94	3.1499	83.94	21.7051	83.94	3.45947
84.04	4.18506	84.04	6.80371	84.04	9.30225	84.04	11.605	84.04	17.4194	84.04	27.4424	84.04	41.9956	84.04	26.0708	84.04	3.15479	84.04	21.7051	84.04	3.44971
84.14	4.18115	84.14	6.79785	84.14	9.29834	84.14	11.5952	84.14	17.4155	84.14	27.4482	84.14	41.9956	84.14	26.0708	84.14	3.15967	84.14	21.7012	84.14	3.45361
84.24	4.17529	84.24	6.80371	84.24	9.30225	84.24	11.5991	84.24	17.4155	84.24	27.4482	84.24	41.9956	84.24	26.0747	84.24	3.1665	84.24	21.7051	84.24	3.44971
84.34	4.17529	84.34	6.80371	84.34	9.29834	84.34	11.5991	84.34	17.4194	84.34	27.4482	84.34	41.9956	84.34	26.0923	84.34	3.18311	84.34	21.7109	84.34	3.44971
84.44	4.1792	84.44	6.79883	84.44	9.29834	84.44	11.605	84.44	17.4253	84.44	27.4482	84.44	42.0073	84.44	26.0923	84.44	3.19287	84.44	21.7051	84.44	3.44971
84.54	4.17529	84.54	6.7959	84.54	9.29834	84.54	11.605	84.54	17.4175	84.54	27.4521	84.54	42.0073	84.54	26.0962	84.54	3.19775	84.54	21.7148	84.54	3.44385
84.64	4.17529	84.64	6.7959	84.64	9.29248	84.64	11.6089	84.64	17.4233	84.64	27.458	84.64	42.0073	84.64	26.1099	84.64	3.20264	84.64	21.7207	84.64	3.44971
84.74	4.16553	84.74	6.7959	84.74	9.29834	84.74	11.605	84.74	17.4233	84.74	27.458	84.74	42.0073	84.74	26.1099	84.74	3.2124	84.74	21.7158	84.74	3.44971
84.84	4.16553	84.84	6.79004	84.84	9.28857	84.84	11.605	84.84	17.4272	84.84	27.458	84.84	42.0112	84.84	26.1099	84.84	3.21729	84.84	21.7227	84.84	3.44385
84.94	4.16553	84.94	6.7959	84.94	9.28857	84.94	11.6089	84.94	17.4233	84.94	27.458	84.94	42.0171	84.94	26.1099	84.94	3.22217	84.94	21.7168	84.94	3.44971
85.04	4.15967	85.04	6.7998	85.04	9.29248	85.04	11.605	85.04	17.4272	85.04	27.4619	85.04	42.0171	85.04	26.1099	85.04	3.23193	85.04	21.7266	85.04	3.44971
85.14	4.16553	85.14	6.79395	85.14	9.28857	85.14	11.6089	85.14	17.4331	85.14	27.4678	85.14	42.021	85.14	26.1216	85.14	3.23682	85.14	21.7266	85.14	3.45361
85.24	4.16553	85.24	6.79395	85.24	9.29248	85.24	11.605	85.24	17.4331	85.24	27.458	85.24	42.0269	85.24	26.1255	85.24	3.2417	85.24	21.7324	85.24	3.44971
85.34	4.15576	85.34	6.79395	85.34	9.28857	85.34	11.6089	85.34	17.4331	85.34	27.4629	85.34	42.0229	85.34	26.1313	85.34	3.24854	85.34	21.7246	85.34	3.44189
85.44	4.15576	85.44	6.78418	85.44	9.28857	85.44	11.603	85.44	17.4282	85.44	27.4697	85.44	42.021	85.44	26.1313	85.44	3.25146	85.44	21.7344	85.44	3.44775
85.54	4.15576	85.54	6.78809	85.54	9.28857	85.54	11.603	85.54	17.4351	85.54	27.4736	85.54	42.0229	85.54	26.1431	85.54	3.25635	85.54	21.7305	85.54	3.44775
85.64	4.146	85.64	6.78418	85.64	9.27686	85.64	11.6069	85.64	17.4292	85.64	27.4697	85.64	42.021	85.64	26.1431	85.64	3.26123	85.64	21.7344	85.64	3.44775
85.74	4.1499	85.74	6.78418	85.74	9.28174	85.74	11.603	85.74	17.4351	85.74	27.46	85.74	42.0269	85.74	26.1548	85.74	3.27295	85.74	21.7344	85.74	3.45166
85.84	4.146	85.84	6.78809	85.84	9.27881	85.84	11.603	85.84	17.439	85.84	27.46	85.84	42.0269	85.84	26.1606	85.84	3.28271	85.84	21.7451	85.84	3.44775
85.94	4.1499	85.94	6.79395	85.94	9.28271	85.94	11.6069	85.94	17.4351	85.94	27.4639	85.94	42.0269	85.94	26.1606	85.94	3.2876	85.94	21.7461	85.94	3.44775
86.04	4.15576	86.04	6.79395	86.04	9.27881	86.04	11.603	86.04	17.439	86.04	27.4697	86.04	42.0308	86.04	26.1606	86.04	3.28076	86.04	21.752	86.04	3.43799
86.14	4.15576	86.14	6.78418	86.14	9.27881	86.14	11.603	86.14	17.4448	86.14	27.46	86.14	42.0444	86.14	26.1606	86.14	3.2876	86.14	21.7461	86.14	3.43799
86.24	4.15576	86.24	6.78418	86.24	9.27881	86.24	11.6079	86.24	17.4351	86.24	27.4736	86.24	42.0444	86.24	26.1763	86.24	3.29541	86.24	21.7559	86.24	3.44189
86.34	4.146	86.34	6.78418	86.34	9.26904	86.34	11.605	86.34	17.439	86.34	27.4736	86.34	42.0444	86.34	26.1821	86.34	3.30713	86.34	21.752	86.34	3.43799
86.44	4.146	86.44	6.78418	86.44	9.27295	86.44	11.605	86.44	17.4351	86.44	27.4795	86.44	42.0562	86.44	26.1899	86.44	3.32178	86.44	21.7559	86.44	3.43799
86.54	4.146	86.54	6.78809	86.54	9.27881	86.54	11.5991	86.54	17.439	86.54	27.4736	86.54	42.0562	86.54	26.1899	86.54	3.33154	86.54	21.7656	86.54	3.43799
86.64	4.14111	86.64	6.78027	86.64	9.28271	86.64	11.605	86.64	17.4448	86.64	27.4795	86.64	42.0562	86.64	26.2065	86.64	3.34326	86.64	21.7656	86.64	3.44287
86.74	4.14795	86.74	6.77832	86.74	9.27881	86.74	11.605	86.74	17.439	86.74	27.4834	86.74	42.0601	86.74	26.2134	86.74	3.34131	86.74	21.7715	86.74	3.44971
86.84	4.13623	86.84	6.78418	86.84	9.27881	86.84	11.6089	86.84	17.4448	86.84	27.4795	86.84	42.0659	86.84	26.2134	86.84	3.35107	86.84	21.7617	86.84	3.43994
86.94	4.13623	86.94	6.77441	86.94	9.27295	86.94	11.6147	86.94	17.439	86.94	27.4834	86.94	42.0659	86.94	26.2173	86.94	3.36084	86.94	21.7656	86.94	3.44385
87.04	4.13037	87.04	6.77832	87.04	9.27881	87.04	11.605	87.04	17.4448	87.04	27.4893	87.04	42.0659	87.04	26.231	87.04	3.36572	87.04	21.7754	87.04	3.44971
87.14	4.13623	87.14	6.77441	87.14	9.26904	87.14	11.6089	87.14	17.4448	87.14	27.4814	87.14	42.0659	87.14	26.2349	87.14	3.37061	87.14	21.7813	87.14	3.43994
87.24	4.12646	87.24	6.77441	87.24	9.25928	87.24	11.605	87.24	17.4497	87.24	27.4873	87.24	42.0698	87.24	26.2524	87.24	3.37744	87.24	21.7744	87.24	3.44385
87.34	4.12646	87.34	6.76465	87.34	9.26318	87.34	11.605	87.34	17.4448	87.34	27.4775	87.34	42.0757	87.34	26.2524	87.34	3.37256	87.34	21.7852	87.34	3.43994
87.44	4.1167	87.44	6.76855	87.44	9.26904	87.44	11.605	87.44	17.4487	87.44	27.4727	87.44	42.0757	87.44	26.2603	87.44	3.39014	87.44	21.7813	87.44	3.43994
87.54	4.12061	87.54	6.77441	87.54	9.25732	87.54	11.5991	87.54	17.4546	87.54	27.4795	87.54	42.0757	87.54	26.2642	87.54	3.38916	87.54	21.7813	87.54	3.44385
87.64	4.12646	87.64	6.77441	87.64	9.24756	87.64	11.605	87.64	17.4546	87.64	27.4834	87.64	42.0757	87.64	26.27	87.64	3.39209	87.64	21.7754	87.64	3.44971
87.74	4.12061	87.74	6.77832	87.74	9.24756	87.74	11.6089	87.74	17.4487	87.74	27.4932	87.74	42.0913	87.74	26.27	87.74	3.40186	87.74	21.7852	87.74	3.43994
87.84	4.12646	87.84	6.77246	87.84	9.23779	87.84	11.6147	87.84	17.4546	87.84	27.499	87.84	42.0972	87.84	26.27	87.84	3.39697	87.84	21.7813	87.84	3.43994
87.94	4.12646	87.94	6.77246	87.94	9.2417	87.94	11.6147	87.94	17.4546	87.94	27.4932	87.94	42.0972	87.94	26.2817	87.94	3.41357	87.94	21.7754	87.94	3.44385
88.04	4.1167	88.04	6.77246	88.04	9.23779	88.04	11.603	88.04	17.4487	88.04	27.4893	88.04	42.1011	88.04	26.2856	88.04	3.41162	88.04	21.7852	88.04	3.44971
88.14	4.12061	88.14	6.77246	88.14	9.2417	88.14	11.6069	88.14	17.4546	88.14	27.4932	88.14	42.1069	88.14	26.2915	88.14	3.40869	88.14	21.7852	88.14	3.44385
88.24	4.1167	88.24	6.7627	88.24	9.25244	88.24	11.6128	88.24	17.4585	88.24	27.4893	88.24	42.1069	88.24	26.3032	88.24	3.41357	88.24	21.7852	88.24	3.44971
88.34	4.1167	88.34	6.76758	88.34	9.24951	88.34	11.603	88.34	17.4546	88.34	27.4932	88.34	42.1108	88.34	26.3032	88.34	3.41162	88.34	21.791	88.34	3.44971
88.44	4.1167	88.44	6.77441	88.44	9.24951	88.44	11.6069	88.44	17.4487	88.44	27.499	88.44	42.1167	88.44	26.3149	88.44	3.40967	88.44	21.7861	88.44	3.45361
88.54	4.1167	88.54	6.76465	88.54	9.23975	88.54	11.603	88.54	17.4546	88.54	27.5029	88.54	42.1167	88.54	26.3208	88.54	3.42432	88.54	21.7969	88.54	3.44775
88.64	4.10693	88.64	6.76465	88.64	9.24365	88.64	11.6079	88.64	17.4546	88.64	27.5127	88.64	42.1167	88.64	26.3208	88.64	3.42822	88.64	21.791	88.64	3.45166
88.74	4.10693	88.74	6.75488	88.74	9.24951	88.74	11.6147	88.74	17.4487	88.74	27.5088	88.74	42.1216	88.74	26.3208	88.74	3.43115	88.74	21.7852	88.74	3.44775
88.84	4.09912	88.84	6.75879	88.84	9.23975	88.84	11.6089	88.84	17.4546	88.84	27.5088	88.84	42.1284	88.84	26.3325	88.84	3.4292	88.84	21.7949	88.84	3.44775
88.94	4.10498	88.94	6.75488	88.94	9.24365	88.94	11.6147	88.94	17.4448	88.94	27.5088	88.94	42.1284	88.94	26.3325	88.94	3.44092	88.94	21.7949	88.94	3.44189
89.04	4.09521	89.04	6.74512	89.04	9.24951	89.04	11.6089	89.04	17.4487	89.04	27.5137	89.04	42.1284	89.04	26.3442	89.04	3.44287	89.04	21.8008	89.04	3.44775
89.14	4.08545	89.14	6.74902	89.14	9.25342	89.14	11.605	89.14	17.4546	89.14	27.5107	89.14	42.1167	89.14	26.3501	89.14	3.44775	89.14	21.7949	89.14	3.44287
89.24	4.08545	89.24	6.75488	89.24	9.24951	89.24	11.6089	89.24	17.4497	89.24	27.5146	89.24	42.1167	89.24	26.354	89.24	3.45264	89.24	21.7988	89.24	3.44971
89.34	4.07568	89.34	6.74902	89.34	9.24951	89.34	11.605	89.34	17.4565	89.34	27.5088	89.34	42.1323	89.34	26.3599	89.34	3.45557	89.34	21.8008	89.34	3.43994
89.44	4.06982	89.44	6.74902	89.44	9.25342	89.44	11.5991	89.44	17.4448	89.44	27.5127	89.44	42.1382	89.44	26.3599	89.44	3.4624	89.44	21.8057	89.44	3.44385
89.54	4.06592	89.54	6.74316	89.54	9.24951	89.54	11.605	89.54	17.4487	89.54	27.5088	89.54	42.1382	89.54	26.3647	89.54	3.47217	89.54	21.8066	89.54	3.43994
89.64	4.06982	89.64	6.74316	89.64	9.24951	89.64	11.6089	89.64	17.4448	89.64	27.5127	89.64	42.1382	89.64	26.3716	89.64	3.47217	89.64	21.8066	89.64	3.43408
89.74	4.0708	89.74	6.7373	89.74	9.25342	89.74	11.603	89.74	17.439	89.74	27.5225	89.74	42.1382	89.74	26.3872	89.74	3.48193	89.74	21.8027	89.74	3.43994
89.84	4.06787	89.84	6.74707	89.84	9.24756	89.84	11.603	89.84	17.4448	89.84	27.5186	89.84	42.1421	89.84	26.3931	89.84	3.48389	89.84	21.7949	89.84	3.43408
89.94	4.07178	89.94	6.74707	89.94	9.25146	89.94	11.5972	89.94	17.4351	89.94	27.5225	89.94	42.1362	89.94	26.3931	89.94	3.48193	89.94	21.8008	89.94	3.42822
90.04	4.06592	90.04	6.74316	90.04	9.25732	90.04	11.603	90.04	17.4292	90.04	27.5186	90.04	42.1401	90.04	26.3931	90.04	3.4917	90.04	21.7949	90.04	3.42236
90.14	4.06982	90.14	6.73828	90.14	9.25146	90.14	11.5972	90.14	17.4351	90.14	27.5225	90.14	42.146	90.14	26.3931	90.14	3.49463	90.14	21.8047	90.14	3.42822
90.24	4.07568	90.24	6.74512	90.24	9.25732	90.24	11.603	90.24	17.4292	90.24	27.5225	90.24	42.1499	90.24	26.3931	90.24	3.50928	90.24	21.8047	90.24	3.42236
90.34	4.06592	90.34	6.73926	90.34	9.24756	90.34	11.5933	90.34	17.439	90.34	27.5283	90.34	42.1558	90.34	26.3931	90.34	3.51123	90.34	21.8047	90.34	3.42822
90.44	4.05615	90.44	6.73535	90.44	9.24756	90.44	11.5981	90.44	17.4351	90.44	27.5332	90.44	42.1558	90.44	26.397	90.44	3.53076	90.44	21.8047	90.44	3.42236
90.54	4.06006	90.54	6.73926	90.54	9.2417	90.54	11.5952	90.54	17.4292	90.54	27.5303	90.54	42.1558	90.54	26.4106	90.54	3.54053	90.54	21.8008	90.54	3.42822
90.64	4.05615	90.64	6.73535	90.64	9.24756	90.64	11.5991	90.64	17.4351	90.64	27.5342	90.64	42.1597	90.64	26.4224	90.64	3.55029	90.64	21.8057	90.64	3.41846
90.74	4.05615	90.74	6.72949	90.74	9.24756	90.74	11.605	90.74	17.4233	90.74	27.5303	90.74	42.1655	90.74	26.4224	90.74	3.56006	90.74	21.8066	90.74	3.4126
90.84	4.05029	90.84	6.73535	90.84	9.24268	90.84	11.5991	90.84	17.4175	90.84	27.5342	90.84	42.1772	90.84	26.4224	90.84	3.56201	90.84	21.8027	90.84	3.41846
90.94	4.05615	90.94	6.72754	90.94	9.25342	90.94	11.5952	90.94	17.4233	90.94	27.5303	90.94	42.1772	90.94	26.4263	90.94	3.56885	90.94	21.8066	90.94	3.41357
91.04	4.04639	91.04	6.72754	91.04	9.25928	91.04	11.5894	91.04	17.4175	91.04	27.5342	91.04	42.1772	91.04	26.4321	91.04	3.57178	91.04	21.8008	91.04	3.41064
91.14	4.04639	91.14	6.72363	91.14	9.25342	91.14	11.5952	91.14	17.4233	91.14	27.5322	91.14	42.1772	91.14	26.4438	91.14	3.58154	91.14	21.7949	91.14	3.41455
91.24	4.04053	91.24	6.71777	91.24	9.24951	91.24	11.5894	91.24	17.4185	91.24	27.5381	91.24	42.1772	91.24	26.4419	91.24	3.58838	91.24	21.7949	91.24	3.40869
91.34	4.04639	91.34	6.71387	91.34	9.24951	91.34	11.5952	91.34	17.4253	91.34	27.542	91.34	42.1812	91.34	26.4419	91.34	3.59131	91.34	21.8047	91.34	3.4126
91.44	4.05029	91.44	6.71777	91.44	9.25342	91.44	11.5874	91.44	17.4292	91.44	27.5479	91.44	42.187	91.44	26.4458	91.44	3.58447	91.44	21.8008	91.44	3.4126
91.54	4.04639	91.54	6.71387	91.54	9.24951	91.54	11.5933	91.54	17.4253	91.54	27.542	91.54	42.187	91.54	26.4517	91.54	3.58936	91.54	21.8047	91.54	3.40869
91.64	4.04639	91.64	6.69922	91.64	9.25342	91.64	11.5874	91.64	17.4194	91.64	27.5518	91.64	42.187	91.64	26.4556	91.64	3.59619	91.64	21.8008	91.64	3.40283
91.74	4.03662	91.74	6.70605	91.74	9.24756	91.74	11.5835	91.74	17.4253	91.74	27.5576	91.74	42.1909	91.74	26.4653	91.74	3.604	91.74	21.7949	91.74	3.40869
91.84	4.03662	91.84	6.69824	91.84	9.25146	91.84	11.5874	91.84	17.4292	91.84	27.5479	91.84	42.1968	91.84	26.4712	91.84	3.62061	91.84	21.7959	91.84	3.40283
91.94	4.03662	91.94	6.69824	91.94	9.25732	91.94	11.5874	91.94	17.4253	91.94	27.5518	91.94	42.2046	91.94	26.4761	91.94	3.62744	91.94	21.7969	91.94	3.40869
92.04	4.03662	92.04	6.69824	92.04	9.25732	92.04	11.5933	92.04	17.4292	92.04	27.5576	92.04	42.2046	92.04	26.4712	92.04	3.63037	92.04	21.791	92.04	3.40283
92.14	4.04053	92.14	6.7041	92.14	9.24756	92.14	11.5884	92.14	17.4351	92.14	27.5625	92.14	42.2046	92.14	26.4751	92.14	3.64014	92.14	21.7949	92.14	3.39893
92.24	4.04639	92.24	6.69824	92.24	9.25146	92.24	11.5854	92.24	17.4253	92.24	27.5596	92.24	42.2095	92.24	26.4927	92.24	3.6499	92.24	21.7949	92.24	3.40283
92.34	4.03467	92.34	6.7041	92.34	9.25732	92.34	11.5894	92.34	17.4194	92.34	27.5635	92.34	42.2163	92.34	26.4927	92.34	3.65967	92.34	21.791	92.34	3.39893
92.44	4.04639	92.44	6.69824	92.44	9.24756	92.44	11.5894	92.44	17.4253	92.44	27.5693	92.44	42.2163	92.44	26.4927	92.44	3.67139	92.44	21.7949	92.44	3.39404
92.54	4.03955	92.54	6.7041	92.54	9.2417	92.54	11.5952	92.54	17.4292	92.54	27.5635	92.54	42.2202	92.54	26.4927	92.54	3.69287	92.54	21.8008	92.54	3.40088
92.64	4.04639	92.64	6.69434	92.64	9.24756	92.64	11.5854	92.64	17.4351	92.64	27.5693	92.64	42.2261	92.64	26.4966	92.64	3.70264	92.64	21.7949	92.64	3.40088
92.74	4.04639	92.74	6.69824	92.74	9.24756	92.74	11.5854	92.74	17.4272	92.74	27.5635	92.74	42.2261	92.74	26.5024	92.74	3.7124	92.74	21.8047	92.74	3.40088
92.84	4.03662	92.84	6.7041	92.84	9.24268	92.84	11.5894	92.84	17.4331	92.84	27.5693	92.84	42.2378	92.84	26.5063	92.84	3.71045	92.84	21.8008	92.84	3.40088
92.94	4.04053	92.94	6.69434	92.94	9.24951	92.94	11.5835	92.94	17.4233	92.94	27.5732	92.94	42.2378	92.94	26.5122	92.94	3.72021	92.94	21.7949	92.94	3.38916
93.04	4.04639	93.04	6.69824	93.04	9.23975	93.04	11.5874	93.04	17.4282	93.04	27.5693	93.04	42.2378	93.04	26.5122	93.04	3.72998	93.04	21.8057	93.04	3.38916
93.14	4.03662	93.14	6.7041	93.14	9.24365	93.14	11.5933	93.14	17.4351	93.14	27.5693	93.14	42.2417	93.14	26.5122	93.14	3.75146	93.14	21.8027	93.14	3.39307
93.24	4.03662	93.24	6.70801	93.24	9.23975	93.24	11.5933	93.24	17.4351	93.24	27.5635	93.24	42.2476	93.24	26.5122	93.24	3.76123	93.24	21.8027	93.24	3.38916
93.34	4.03662	93.34	6.7041	93.34	9.22998	93.34	11.5835	93.34	17.4351	93.34	27.5635	93.34	42.2476	93.34	26.5161	93.34	3.77295	93.34	21.7969	93.34	3.39307
93.44	4.02686	93.44	6.7041	93.44	9.22998	93.44	11.5874	93.44	17.4351	93.44	27.5693	93.44	42.2554	93.44	26.522	93.44	3.78271	93.44	21.8027	93.44	3.38916
93.54	4.02686	93.54	6.69238	93.54	9.23389	93.54	11.5835	93.54	17.439	93.54	27.5732	93.54	42.2593	93.54	26.522	93.54	3.7876	93.54	21.7969	93.54	3.38916
93.64	4.02686	93.64	6.68262	93.64	9.22803	93.64	11.5776	93.64	17.4448	93.64	27.5791	93.64	42.2651	93.64	26.5259	93.64	3.79248	93.64	21.791	93.64	3.3833
93.74	4.021	93.74	6.68262	93.74	9.23193	93.74	11.5737	93.74	17.4487	93.74	27.5791	93.74	42.2769	93.74	26.5317	93.74	3.80225	93.74	21.7949	93.74	3.38916
93.84	4.02686	93.84	6.6875	93.84	9.23779	93.84	11.5776	93.84	17.4546	93.84	27.5674	93.84	42.2769	93.84	26.5317	93.84	3.81201	93.84	21.7949	93.84	3.37939
93.94	4.02686	93.94	6.68848	93.94	9.23779	93.94	11.5835	93.94	17.4448	93.94	27.5723	93.94	42.2769	93.94	26.5356	93.94	3.81885	93.94	21.7949	93.94	3.37354
94.04	4.01709	94.04	6.69434	94.04	9.22803	94.04	11.5737	94.04	17.4448	94.04	27.5791	94.04	42.2769	94.04	26.5493	94.04	3.82178	94.04	21.8047	94.04	3.37939
94.14	4.021	94.14	6.68457	94.14	9.22217	94.14	11.5737	94.14	17.4448	94.14	27.583	94.14	42.2769	94.14	26.5493	94.14	3.82666	94.14	21.8047	94.14	3.37354
94.24	4.02686	94.24	6.68848	94.24	9.22803	94.24	11.5688	94.24	17.439	94.24	27.5791	94.24	42.2769	94.24	26.5493	94.24	3.83154	94.24	21.8008	94.24	3.37939
94.34	4.01709	94.34	6.68457	94.34	9.21826	94.34	11.5757	94.34	17.4448	94.34	27.583	94.34	42.2769	94.34	26.561	94.34	3.83838	94.34	21.8008	94.34	3.37354
94.44	4.01709	94.44	6.68848	94.44	9.22217	94.44	11.5757	94.44	17.4448	94.44	27.5889	94.44	42.2847	94.44	26.561	94.44	3.84912	94.44	21.7949	94.44	3.37939
94.54	4.021	94.54	6.69434	94.54	9.22803	94.54	11.5698	94.54	17.4487	94.54	27.5928	94.54	42.2964	94.54	26.561	94.54	3.85889	94.54	21.8008	94.54	3.37939
94.64	4.01709	94.64	6.68457	94.64	9.22803	94.64	11.5757	94.64	17.4546	94.64	27.5889	94.64	42.2964	94.64	26.5649	94.64	3.86279	94.64	21.7959	94.64	3.3833
94.74	4.01709	94.74	6.68457	94.74	9.23193	94.74	11.5757	94.74	17.4448	94.74	27.5889	94.74	42.2925	94.74	26.5825	94.74	3.87744	94.74	21.8027	94.74	3.37744
94.84	4.01709	94.84	6.67871	94.84	9.22803	94.84	11.564	94.84	17.4487	94.84	27.5928	94.84	42.2866	94.84	26.5942	94.84	3.88037	94.84	21.8027	94.84	3.37744
94.94	4.01709	94.94	6.68457	94.94	9.22803	94.94	11.564	94.94	17.4546	94.94	27.5889	94.94	42.2983	94.94	26.6118	94.94	3.89014	94.94	21.7969	94.94	3.38135
95.04	4.021	95.04	6.6748	95.04	9.21826	95.04	11.564	95.04	17.4546	95.04	27.5889	95.04	42.3042	95.04	26.6196	95.04	3.8999	95.04	21.8027	95.04	3.37744
95.14	4.02686	95.14	6.67871	95.14	9.22217	95.14	11.5679	95.14	17.4546	95.14	27.5928	95.14	42.3003	95.14	26.6196	95.14	3.90967	95.14	21.7949	95.14	3.37744
95.24	4.02295	95.24	6.68457	95.24	9.21826	95.24	11.5737	95.24	17.4585	95.24	27.5986	95.24	42.3101	95.24	26.6313	95.24	3.92822	95.24	21.8008	95.24	3.36768
95.34	4.01709	95.34	6.6748	95.34	9.21826	95.34	11.564	95.34	17.4644	95.34	27.5889	95.34	42.3159	95.34	26.6392	95.34	3.93115	95.34	21.8047	95.34	3.37256
95.44	4.01709	95.44	6.6748	95.44	9.21826	95.44	11.564	95.44	17.4644	95.44	27.5928	95.44	42.3159	95.44	26.644	95.44	3.94092	95.44	21.8008	95.44	3.36963
95.54	4.01709	95.54	6.67871	95.54	9.22314	95.54	11.5679	95.54	17.4546	95.54	27.5986	95.54	42.3159	95.54	26.6626	95.54	3.95264	95.54	21.8008	95.54	3.36963
95.64	4.01709	95.64	6.67285	95.64	9.22021	95.64	11.564	95.64	17.4546	95.64	27.5986	95.64	42.3276	95.64	26.6626	95.64	3.95947	95.64	21.7949	95.64	3.35986
95.74	4.01709	95.74	6.67285	95.74	9.22021	95.74	11.564	95.74	17.4585	95.74	27.6025	95.74	42.3276	95.74	26.6743	95.74	3.9624	95.74	21.8008	95.74	3.36377
95.84	4.01709	95.84	6.66309	95.84	9.21045	95.84	11.5542	95.84	17.4644	95.84	27.6084	95.84	42.3354	95.84	26.6743	95.84	3.97217	95.84	21.7949	95.84	3.35986
95.94	4.01709	95.94	6.66309	95.94	9.21045	95.94	11.5483	95.94	17.4644	95.94	27.6084	95.94	42.3354	95.94	26.6743	95.94	3.979	95.94	21.8008	95.94	3.36377
96.04	4.01709	96.04	6.66699	96.04	9.21045	96.04	11.5542	96.04	17.4692	96.04	27.6084	96.04	42.3354	96.04	26.6782	96.04	3.98193	96.04	21.8047	96.04	3.35986
96.14	4.01709	96.14	6.66309	96.14	9.21045	96.14	11.5542	96.14	17.4761	96.14	27.6084	96.14	42.3354	96.14	26.6841	96.14	3.9917	96.14	21.8008	96.14	3.35986
96.24	4.021	96.24	6.66309	96.24	9.21045	96.24	11.5483	96.24	17.4761	96.24	27.6133	96.24	42.3354	96.24	26.6841	96.24	4.00635	96.24	21.8008	96.24	3.354
96.34	4.02686	96.34	6.66797	96.34	9.21436	96.34	11.5542	96.34	17.4761	96.34	27.6104	96.34	42.3472	96.34	26.688	96.34	4.021	96.34	21.7949	96.34	3.35986
96.44	4.02686	96.44	6.66504	96.44	9.2085	96.44	11.5542	96.44	17.4663	96.44	27.6104	96.44	42.3472	96.44	26.7017	96.44	4.03076	96.44	21.8008	96.44	3.34814
96.54	4.01514	96.54	6.66504	96.54	9.2085	96.54	11.5581	96.54	17.4663	96.54	27.6104	96.54	42.3472	96.54	26.7056	96.54	4.04932	96.54	21.8057	96.54	3.35205
96.64	4.01514	96.64	6.66504	96.64	9.2085	96.64	11.5542	96.64	17.4702	96.64	27.6143	96.64	42.3472	96.64	26.7114	96.64	4.06201	96.64	21.8027	96.64	3.34814
96.74	4.01904	96.74	6.66504	96.74	9.2085	96.74	11.5542	96.74	17.4663	96.74	27.6201	96.74	42.355	96.74	26.7231	96.74	4.07178	96.74	21.8066	96.74	3.34814
96.84	4.01514	96.84	6.66895	96.84	9.2085	96.84	11.5542	96.84	17.4702	96.84	27.6201	96.84	42.355	96.84	26.7231	96.84	4.08154	96.84	21.8125	96.84	3.34814
96.94	4.01514	96.94	6.6748	96.94	9.2085	96.94	11.5581	96.94	17.4761	96.94	27.6201	96.94	42.3589	96.94	26.7349	96.94	4.08838	96.94	21.8066	96.94	3.34229
97.04	4.00928	97.04	6.6748	97.04	9.20264	97.04	11.5542	97.04	17.4761	97.04	27.624	97.04	42.3726	97.04	26.7407	97.04	4.09131	97.04	21.8125	97.04	3.34814
97.14	4.01514	97.14	6.66895	97.14	9.2085	97.14	11.5542	97.14	17.4761	97.14	27.6299	97.14	42.3667	97.14	26.7524	97.14	4.09619	97.14	21.8164	97.14	3.34814
97.24	4.01514	97.24	6.6748	97.24	9.2085	97.24	11.5591	97.24	17.48	97.24	27.6299	97.24	42.3667	97.24	26.7407	97.24	4.10107	97.24	21.8145	97.24	3.33838
97.34	4.01514	97.34	6.6748	97.34	9.20264	97.34	11.5659	97.34	17.4741	97.34	27.6201	97.34	42.3667	97.34	26.7407	97.34	4.10791	97.34	21.8203	97.34	3.33838
97.44	4.00928	97.44	6.6748	97.44	9.2085	97.44	11.5659	97.44	17.4741	97.44	27.6201	97.44	42.3784	97.44	26.7524	97.44	4.11084	97.44	21.8145	97.44	3.33252
97.54	4.01514	97.54	6.66895	97.54	9.2085	97.54	11.5562	97.54	17.478	97.54	27.624	97.54	42.3843	97.54	26.7563	97.54	4.13232	97.54	21.8105	97.54	3.33838
97.64	4.01514	97.64	6.6748	97.64	9.19873	97.64	11.5562	97.64	17.4839	97.64	27.6299	97.64	42.3804	97.64	26.77	97.64	4.14209	97.64	21.8145	97.64	3.32861
97.74	4.00537	97.74	6.6748	97.74	9.19287	97.74	11.5562	97.74	17.4839	97.74	27.6299	97.74	42.3862	97.74	26.7661	97.74	4.14697	97.74	21.8105	97.74	3.33252
97.84	4.00537	97.84	6.66504	97.84	9.19873	97.84	11.5562	97.84	17.4839	97.84	27.624	97.84	42.3901	97.84	26.772	97.84	4.15186	97.84	21.8047	97.84	3.32861
97.94	4.00537	97.94	6.66504	97.94	9.19873	97.94	11.5444	97.94	17.4839	97.94	27.6299	97.94	42.396	97.94	26.7798	97.94	4.15869	97.94	21.8057	97.94	3.32861
98.04	4.00049	98.04	6.65918	98.04	9.20264	98.04	11.5483	98.04	17.4741	98.04	27.6299	98.04	42.396	98.04	26.7837	98.04	4.16357	98.04	21.8125	98.04	3.32373
98.14	4.00732	98.14	6.66504	98.14	9.2085	98.14	11.5444	98.14	17.478	98.14	27.6299	98.14	42.396	98.14	26.7896	98.14	4.18115	98.14	21.8066	98.14	3.33057
98.24	4.00732	98.24	6.65723	98.24	9.19873	98.24	11.5444	98.24	17.4741	98.24	27.6338	98.24	42.396	98.24	26.7896	98.24	4.19092	98.24	21.8027	98.24	3.3208
98.34	4.00732	98.34	6.66309	98.34	9.20264	98.34	11.5483	98.34	17.4741	98.34	27.6396	98.34	42.396	98.34	26.8062	98.34	4.19775	98.34	21.8066	98.34	3.32471
98.44	4.00146	98.44	6.65723	98.44	9.2085	98.44	11.5542	98.44	17.4741	98.44	27.6396	98.44	42.396	98.44	26.8013	98.44	4.20557	98.44	21.8027	98.44	3.31885
98.54	4.00732	98.54	6.66309	98.54	9.2124	98.54	11.5444	98.54	17.4741	98.54	27.6436	98.54	42.396	98.54	26.8052	98.54	4.21729	98.54	21.7949	98.54	3.31885
98.64	3.99756	98.64	6.65332	98.64	9.2085	98.64	11.5386	98.64	17.4644	98.64	27.6494	98.64	42.396	98.64	26.811	98.64	4.22021	98.64	21.8008	98.64	3.30908
98.74	3.98975	98.74	6.65723	98.74	9.2124	98.74	11.5444	98.74	17.4683	98.74	27.6533	98.74	42.396	98.74	26.8228	98.74	4.22998	98.74	21.7949	98.74	3.31299
98.84	3.99561	98.84	6.66309	98.84	9.2085	98.84	11.5386	98.84	17.4741	98.84	27.6514	98.84	42.3999	98.84	26.8267	98.84	4.2417	98.84	21.8047	98.84	3.30908
98.94	3.99561	98.94	6.6582	98.94	9.2085	98.94	11.5444	98.94	17.4644	98.94	27.6689	98.94	42.4058	98.94	26.8325	98.94	4.24854	98.94	21.8008	98.94	3.31299
99.04	3.99561	99.04	6.66504	99.04	9.21338	99.04	11.5347	99.04	17.4683	99.04	27.6572	99.04	42.4058	99.04	26.8364	99.04	4.25146	99.04	21.8047	99.04	3.30908
99.14	3.99951	99.14	6.65527	99.14	9.22021	99.14	11.5386	99.14	17.4683	99.14	27.6572	99.14	42.4136	99.14	26.8423	99.14	4.26123	99.14	21.8105	99.14	3.30908
99.24	3.99561	99.24	6.65527	99.24	9.2085	99.24	11.5444	99.24	17.4741	99.24	27.6621	99.24	42.4097	99.24	26.8423	99.24	4.271	99.24	21.8105	99.24	3.29932
99.34	3.99561	99.34	6.65918	99.34	9.2085	99.34	11.5444	99.34	17.4644	99.34	27.6689	99.34	42.4038	99.34	26.8462	99.34	4.28076	99.34	21.8105	99.34	3.30322
99.44	3.98975	99.44	6.66504	99.44	9.20264	99.44	11.5483	99.44	17.4644	99.44	27.6631	99.44	42.4038	99.44	26.8403	99.44	4.29053	99.44	21.8105	99.44	3.29932
99.54	3.99561	99.54	6.65527	99.54	9.2085	99.54	11.5542	99.54	17.4595	99.54	27.6689	99.54	42.4155	99.54	26.8403	99.54	4.30029	99.54	21.8145	99.54	3.30322
99.64	3.98975	99.64	6.65918	99.64	9.2085	99.64	11.5542	99.64	17.4663	99.64	27.6592	99.64	42.4155	99.64	26.8442	99.64	4.31006	99.64	21.8145	99.64	3.29932
99.74	3.99561	99.74	6.65527	99.74	9.20264	99.74	11.5581	99.74	17.4663	99.74	27.6631	99.74	42.4194	99.74	26.8462	99.74	4.31494	99.74	21.8203	99.74	3.29932
99.84	3.99561	99.84	6.65527	99.84	9.21826	99.84	11.5542	99.84	17.4585	99.84	27.6689	99.84	42.4253	99.84	26.856	99.84	4.31982	99.84	21.8154	99.84	3.29932
99.94	3.98975	99.94	6.65527	99.94	9.2085	99.94	11.5542	99.94	17.4644	99.94	27.6631	99.94	42.437	99.94	26.8618	99.94	4.33154	99.94	21.8223	99.94	3.29346
100.04	3.99561	100.04	6.65918	100.04	9.2085	100.04	11.5581	100.04	17.4644	100.04	27.6689	100.04	42.437	100.04	26.855	100.04	4.33838	100.04	21.8164	100.04	3.29932
100.14	3.98584	100.14	6.65527	100.14	9.2085	100.14	11.5542	100.14	17.4683	100.14	27.6689	100.14	42.437	100.14	26.8657	100.14	4.34131	100.14	21.8125	100.14	3.29932
100.24	3.98584	100.24	6.65527	100.24	9.2085	100.24	11.5542	100.24	17.4741	100.24	27.6729	100.24	42.437	100.24	26.8716	100.24	4.35107	100.24	21.8262	100.24	3.29932
100.34	3.98584	100.34	6.65527	100.34	9.19873	100.34	11.5542	100.34	17.4644	100.34	27.6689	100.34	42.437	100.34	26.8755	100.34	4.35791	100.34	21.8223	100.34	3.29932
100.44	3.97998	100.44	6.65527	100.44	9.20264	100.44	11.5425	100.44	17.4683	100.44	27.6689	100.44	42.437	100.44	26.8735	100.44	4.36084	100.44	21.8164	100.44	3.2915
100.54	3.97607	100.54	6.64355	100.54	9.2085	100.54	11.5474	100.54	17.4741	100.54	27.6631	100.54	42.437	100.54	26.8735	100.54	4.36279	100.54	21.8262	100.54	3.29736
100.64	3.97607	100.64	6.64746	100.64	9.19873	100.64	11.5542	100.64	17.478	100.64	27.6689	100.64	42.4487	100.64	26.8735	100.64	4.37256	100.64	21.8203	100.64	3.2876
100.74	3.97119	100.74	6.65332	100.74	9.19873	100.74	11.5483	100.74	17.4741	100.74	27.6689	100.74	42.4546	100.74	26.8657	100.74	4.38232	100.74	21.8242	100.74	3.2876
100.84	3.96631	100.84	6.65332	100.84	9.19873	100.84	11.5542	100.84	17.4741	100.84	27.6631	100.84	42.4585	100.84	26.8716	100.84	4.39209	100.84	21.8203	100.84	3.29248
100.94	3.97021	100.94	6.65332	100.94	9.20264	100.94	11.5483	100.94	17.4741	100.94	27.6689	100.94	42.4644	100.94	26.8755	100.94	4.39697	100.94	21.8145	100.94	3.29932
101.04	3.96631	101.04	6.65332	101.04	9.2085	101.04	11.5542	101.04	17.478	101.04	27.6729	101.04	42.4644	101.04	26.8813	101.04	4.40186	101.04	21.8242	101.04	3.28955
101.14	3.96045	101.14	6.64355	101.14	9.2085	101.14	11.5542	101.14	17.4839	101.14	27.6787	101.14	42.4644	101.14	26.8813	101.14	4.4165	101.14	21.8301	101.14	3.28955
101.24	3.96631	101.24	6.64746	101.24	9.2124	101.24	11.5483	101.24	17.4878	101.24	27.6787	101.24	42.4644	101.24	26.8853	101.24	4.42139	101.24	21.8252	101.24	3.28955
101.34	3.97021	101.34	6.65332	101.34	9.21826	101.34	11.5542	101.34	17.4839	101.34	27.6689	101.34	42.4761	101.34	26.8911	101.34	4.42334	101.34	21.8359	101.34	3.27979
101.44	3.97607	101.44	6.65332	101.44	9.2085	101.44	11.5483	101.44	17.4839	101.44	27.6689	101.44	42.4761	101.44	26.8911	101.44	4.43604	101.44	21.8418	101.44	3.28369
101.54	3.97607	101.54	6.65332	101.54	9.2085	101.54	11.5542	101.54	17.4878	101.54	27.6572	101.54	42.4761	101.54	26.8911	101.54	4.43311	101.54	21.832	101.54	3.28955
101.64	3.97998	101.64	6.64355	101.64	9.2085	101.64	11.5581	101.64	17.4937	101.64	27.6621	101.64	42.4839	101.64	26.895	101.64	4.44287	101.64	21.8359	101.64	3.28955
101.74	3.97607	101.74	6.64355	101.74	9.2124	101.74	11.5542	101.74	17.4839	101.74	27.6689	101.74	42.4888	101.74	26.9009	101.74	4.44775	101.74	21.832	101.74	3.27979
101.84	3.97607	101.84	6.64746	101.84	9.21826	101.84	11.5542	101.84	17.4888	101.84	27.6729	101.84	42.4907	101.84	26.9126	101.84	4.45264	101.84	21.8359	101.84	3.27979
101.94	3.97607	101.94	6.65332	101.94	9.21826	101.94	11.5581	101.94	17.4956	101.94	27.6787	101.94	42.4956	101.94	26.9165	101.94	4.45557	101.94	21.832	101.94	3.28369
102.04	3.97607	102.04	6.65332	102.04	9.2085	102.04	11.564	102.04	17.4858	102.04	27.6729	102.04	42.4956	102.04	26.9224	102.04	4.46729	102.04	21.8359	102.04	3.28955
102.14	3.97998	102.14	6.65332	102.14	9.2124	102.14	11.5542	102.14	17.4858	102.14	27.6787	102.14	42.5005	102.14	26.9263	102.14	4.47217	102.14	21.832	102.14	3.28955
102.24	3.98584	102.24	6.64355	102.24	9.21826	102.24	11.5581	102.24	17.4897	102.24	27.6826	102.24	42.5073	102.24	26.9321	102.24	4.47412	102.24	21.8242	102.24	3.27979
102.34	3.97607	102.34	6.64355	102.34	9.21826	102.34	11.564	102.34	17.4956	102.34	27.6885	102.34	42.5073	102.34	26.9321	102.34	4.48682	102.34	21.834	102.34	3.27979
102.44	3.97607	102.44	6.6377	102.44	9.2085	102.44	11.564	102.44	17.4995	102.44	27.6826	102.44	42.5073	102.44	26.937	102.44	4.48682	102.44	21.8398	102.44	3.27979
102.54	3.97998	102.54	6.64355	102.54	9.21338	102.54	11.5542	102.54	17.5054	102.54	27.6885	102.54	42.5073	102.54	26.9438	102.54	4.4917	102.54	21.834	102.54	3.27393
102.64	3.97607	102.64	6.64355	102.64	9.22021	102.64	11.5542	102.64	17.4956	102.64	27.6885	102.64	42.5151	102.64	26.9517	102.64	4.48975	102.64	21.8398	102.64	3.27979
102.74	3.97607	102.74	6.6377	102.74	9.22412	102.74	11.5591	102.74	17.4956	102.74	27.6982	102.74	42.5269	102.74	26.9556	102.74	4.49951	102.74	21.835	102.74	3.27002
102.84	3.97607	102.84	6.64355	102.84	9.22998	102.84	11.5542	102.84	17.4956	102.84	27.6924	102.84	42.5269	102.84	26.9614	102.84	4.50146	102.84	21.8418	102.84	3.27002
102.94	3.97607	102.94	6.64355	102.94	9.21826	102.94	11.5581	102.94	17.4995	102.94	27.6982	102.94	42.5269	102.94	26.9614	102.94	4.51123	102.94	21.8418	102.94	3.27393
103.04	3.97607	103.04	6.63379	103.04	9.21826	103.04	11.564	103.04	17.5054	103.04	27.6982	103.04	42.5386	103.04	26.9653	103.04	4.52295	103.04	21.8457	103.04	3.26807
103.14	3.97607	103.14	6.63379	103.14	9.21826	103.14	11.5542	103.14	17.4956	103.14	27.6924	103.14	42.5386	103.14	26.9712	103.14	4.53271	103.14	21.8418	103.14	3.26807
103.24	3.97607	103.24	6.63379	103.24	9.21826	103.24	11.5542	103.24	17.4956	103.24	27.6982	103.24	42.5464	103.24	26.9712	103.24	4.52588	103.24	21.8457	103.24	3.26807
103.34	3.97607	103.34	6.63867	103.34	9.21826	103.34	11.5581	103.34	17.4956	103.34	27.6982	103.34	42.5503	103.34	26.9712	103.34	4.53076	103.34	21.8516	103.34	3.27197
103.44	3.96631	103.44	6.64551	103.44	9.21826	103.44	11.5542	103.44	17.4956	103.44	27.6982	103.44	42.5522	103.44	26.9712	103.44	4.54053	103.44	21.8457	103.44	3.26807
103.54	3.97607	103.54	6.64551	103.54	9.21826	103.54	11.5581	103.54	17.4995	103.54	27.7021	103.54	42.5464	103.54	26.9712	103.54	4.54248	103.54	21.8516	103.54	3.26807
103.64	3.96631	103.64	6.64551	103.64	9.21826	103.64	11.564	103.64	17.5054	103.64	27.708	103.64	42.562	103.64	26.9751	103.64	4.54932	103.64	21.8555	103.64	3.26807
103.74	3.96631	103.74	6.63965	103.74	9.21826	103.74	11.5737	103.74	17.5054	103.74	27.708	103.74	42.5757	103.74	26.9927	103.74	4.55713	103.74	21.8613	103.74	3.26221
103.84	3.96631	103.84	6.64551	103.84	9.21826	103.84	11.5679	103.84	17.4956	103.84	27.7129	103.84	42.5757	103.84	26.9927	103.84	4.56006	103.84	21.8555	103.84	3.26807
103.94	3.96631	103.94	6.64551	103.94	9.21826	103.94	11.5737	103.94	17.5093	103.94	27.7197	103.94	42.5874	103.94	26.9927	103.94	4.56982	103.94	21.8613	103.94	3.2583
104.04	3.96631	104.04	6.64941	104.04	9.21826	104.04	11.5737	104.04	17.5151	104.04	27.7197	104.04	42.5874	104.04	27.0044	104.04	4.58154	104.04	21.8652	104.04	3.2583
104.14	3.96631	104.14	6.65527	104.14	9.21826	104.14	11.5737	104.14	17.5151	104.14	27.7197	104.14	42.5952	104.14	27.0103	104.14	4.58057	104.14	21.8613	104.14	3.2583
104.24	3.96631	104.24	6.65527	104.24	9.21826	104.24	11.5679	104.24	17.5093	104.24	27.7236	104.24	42.5913	104.24	27.0142	104.24	4.5835	104.24	21.8652	104.24	3.26221
104.34	3.95654	104.34	6.65527	104.34	9.21826	104.34	11.5737	104.34	17.5151	104.34	27.7295	104.34	42.5972	104.34	27.02	104.34	4.57666	104.34	21.8613	104.34	3.26807
104.44	3.95654	104.44	6.64941	104.44	9.21826	104.44	11.5737	104.44	17.5151	104.44	27.7295	104.44	42.5972	104.44	27.02	104.44	4.58154	104.44	21.8652	104.44	3.26221
104.54	3.95654	104.54	6.65527	104.54	9.21826	104.54	11.564	104.54	17.5249	104.54	27.7295	104.54	42.6089	104.54	27.0317	104.54	4.5835	104.54	21.8711	104.54	3.26807
104.64	3.95654	104.64	6.65527	104.64	9.21826	104.64	11.5679	104.64	17.5249	104.64	27.7334	104.64	42.6147	104.64	27.0317	104.64	4.59326	104.64	21.8662	104.64	3.26807
104.74	3.95654	104.74	6.65527	104.74	9.21826	104.74	11.5737	104.74	17.5288	104.74	27.7393	104.74	42.6108	104.74	27.0396	104.74	4.59131	104.74	21.873	104.74	3.2583
104.84	3.95654	104.84	6.65527	104.84	9.21826	104.84	11.5737	104.84	17.5347	104.84	27.7295	104.84	42.6167	104.84	27.0435	104.84	4.60107	104.84	21.8652	104.84	3.26318
104.94	3.94482	104.94	6.64746	104.94	9.21826	104.94	11.564	104.94	17.5347	104.94	27.7334	104.94	42.6167	104.94	27.061	104.94	4.60107	104.94	21.8711	104.94	3.27002
105.04	3.95654	105.04	6.65332	105.04	9.21826	105.04	11.5581	105.04	17.5308	105.04	27.7393	105.04	42.6167	105.04	27.061	105.04	4.61084	105.04	21.875	105.04	3.27002
105.14	3.94482	105.14	6.65332	105.14	9.21826	105.14	11.564	105.14	17.5288	105.14	27.749	105.14	42.6284	105.14	27.061	105.14	4.61279	105.14	21.8711	105.14	3.27393
105.24	3.95654	105.24	6.65332	105.24	9.21826	105.24	11.564	105.24	17.5347	105.24	27.749	105.24	42.6323	105.24	27.061	105.24	4.62256	105.24	21.8711	105.24	3.27002
105.34	3.95654	105.34	6.65723	105.34	9.21826	105.34	11.564	105.34	17.5347	105.34	27.749	105.34	42.646	105.34	27.0728	105.34	4.63232	105.34	21.875	105.34	3.27002
105.44	3.95654	105.44	6.66309	105.44	9.21826	105.44	11.5591	105.44	17.5347	105.44	27.749	105.44	42.646	105.44	27.0728	105.44	4.63916	105.44	21.8711	105.44	3.27002
105.54	3.95654	105.54	6.66309	105.54	9.21826	105.54	11.5659	105.54	17.5347	105.54	27.7529	105.54	42.646	105.54	27.0806	105.54	4.64209	105.54	21.875	105.54	3.27002
105.64	3.95654	105.64	6.66309	105.64	9.22217	105.64	11.5562	105.64	17.5347	105.64	27.7588	105.64	42.646	105.64	27.0845	105.64	4.64014	105.64	21.8711	105.64	3.27002
105.74	3.95654	105.74	6.65332	105.74	9.22803	105.74	11.5601	105.74	17.5347	105.74	27.7588	105.74	42.646	105.74	27.0903	105.74	4.6499	105.74	21.875	105.74	3.27002
105.84	3.95264	105.84	6.65723	105.84	9.22803	105.84	11.5659	105.84	17.5347	105.84	27.7588	105.84	42.6577	105.84	27.0903	105.84	4.65967	105.84	21.8809	105.84	3.26025
105.94	3.94678	105.94	6.66309	105.94	9.22803	105.94	11.5659	105.94	17.5405	105.94	27.7588	105.94	42.6577	105.94	27.1021	105.94	4.65869	105.94	21.8848	105.94	3.26025
106.04	3.94678	106.04	6.65332	106.04	9.22803	106.04	11.5581	106.04	17.5386	106.04	27.7588	106.04	42.6616	106.04	27.1021	106.04	4.66357	106.04	21.8809	106.04	3.26025
106.14	3.94678	106.14	6.65332	106.14	9.23193	106.14	11.564	106.14	17.5444	106.14	27.7588	106.14	42.6558	106.14	27.1099	106.14	4.67334	106.14	21.8848	106.14	3.26416
106.24	3.94678	106.24	6.65723	106.24	9.23779	106.24	11.564	106.24	17.5542	106.24	27.7627	106.24	42.6558	106.24	27.1099	106.24	4.67139	106.24	21.8809	106.24	3.26025
106.34	3.94678	106.34	6.66309	106.34	9.23779	106.34	11.564	106.34	17.5444	106.34	27.7686	106.34	42.6558	106.34	27.1216	106.34	4.68115	106.34	21.8809	106.34	3.26025
106.44	3.95068	106.44	6.66309	106.44	9.23779	106.44	11.5679	106.44	17.5444	106.44	27.7686	106.44	42.6558	106.44	27.1216	106.44	4.69092	106.44	21.8809	106.44	3.26416
106.54	3.95654	106.54	6.66309	106.54	9.23779	106.54	11.5698	106.54	17.5542	106.54	27.7686	106.54	42.6675	106.54	27.1265	106.54	4.69775	106.54	21.876	106.54	3.2583
106.64	3.95654	106.64	6.66309	106.64	9.23779	106.64	11.5679	106.64	17.5444	106.64	27.7686	106.64	42.6714	106.64	27.1411	106.64	4.69287	106.64	21.8828	106.64	3.2583
106.74	3.94482	106.74	6.66309	106.74	9.23779	106.74	11.564	106.74	17.5444	106.74	27.7725	106.74	42.6772	106.74	27.145	106.74	4.69092	106.74	21.873	106.74	3.24854
106.84	3.94482	106.84	6.6582	106.84	9.23779	106.84	11.564	106.84	17.5444	106.84	27.7783	106.84	42.6851	106.84	27.1509	106.84	4.69775	106.84	21.873	106.84	3.25244
106.94	3.94482	106.94	6.66504	106.94	9.23779	106.94	11.5542	106.94	17.5493	106.94	27.7783	106.94	42.6851	106.94	27.1626	106.94	4.69385	106.94	21.8652	106.94	3.2583
107.04	3.94482	107.04	6.65527	107.04	9.2417	107.04	11.5581	107.04	17.5562	107.04	27.7686	107.04	42.6851	107.04	27.1665	107.04	4.69775	107.04	21.8711	107.04	3.2583
107.14	3.94482	107.14	6.65918	107.14	9.24756	107.14	11.564	107.14	17.5562	107.14	27.7783	107.14	42.6968	107.14	27.1724	107.14	4.70264	107.14	21.8652	107.14	3.2583
107.24	3.93506	107.24	6.66504	107.24	9.23779	107.24	11.564	107.24	17.5562	107.24	27.7783	107.24	42.6968	107.24	27.1763	107.24	4.7124	107.24	21.875	107.24	3.25244
107.34	3.93506	107.34	6.66504	107.34	9.23779	107.34	11.564	107.34	17.5562	107.34	27.7822	107.34	42.6968	107.34	27.1821	107.34	4.72217	107.34	21.8809	107.34	3.2583
107.44	3.92139	107.44	6.65918	107.44	9.24756	107.44	11.564	107.44	17.5562	107.44	27.7881	107.44	42.6968	107.44	27.1899	107.44	4.729	107.44	21.875	107.44	3.2583
107.54	3.91943	107.54	6.66504	107.54	9.24756	107.54	11.5679	107.54	17.5562	107.54	27.7881	107.54	42.7007	107.54	27.1899	107.54	4.729	107.54	21.8809	107.54	3.24854
107.64	3.92529	107.64	6.65527	107.64	9.24756	107.64	11.5737	107.64	17.5562	107.64	27.7881	107.64	42.7065	107.64	27.2017	107.64	4.72021	107.64	21.8848	107.64	3.25244
107.74	3.91553	107.74	6.65918	107.74	9.23779	107.74	11.5737	107.74	17.5562	107.74	27.792	107.74	42.7065	107.74	27.2056	107.74	4.72998	107.74	21.8906	107.74	3.24854
107.84	3.91943	107.84	6.66504	107.84	9.23779	107.84	11.5737	107.84	17.5601	107.84	27.7979	107.84	42.7065	107.84	27.2114	107.84	4.729	107.84	21.8809	107.84	3.24854
107.94	3.91553	107.94	6.65918	107.94	9.2417	107.94	11.564	107.94	17.5562	107.94	27.7979	107.94	42.7183	107.94	27.2231	107.94	4.73193	107.94	21.8809	107.94	3.24854
108.04	3.91553	108.04	6.66504	108.04	9.24756	108.04	11.564	108.04	17.5562	108.04	27.7979	108.04	42.7241	108.04	27.2231	108.04	4.7417	108.04	21.8848	108.04	3.23877
108.14	3.91553	108.14	6.66504	108.14	9.24756	108.14	11.564	108.14	17.5562	108.14	27.793	108.14	42.7358	108.14	27.2349	108.14	4.74854	108.14	21.8848	108.14	3.23877
108.24	3.91553	108.24	6.65723	108.24	9.24756	108.24	11.564	108.24	17.5562	108.24	27.7998	108.24	42.7319	108.24	27.2407	108.24	4.75342	108.24	21.8906	108.24	3.23877
108.34	3.91553	108.34	6.66309	108.34	9.24756	108.34	11.5679	108.34	17.5698	108.34	27.7998	108.34	42.7261	108.34	27.2407	108.34	4.75146	108.34	21.8955	108.34	3.23291
108.44	3.91553	108.44	6.66309	108.44	9.23779	108.44	11.564	108.44	17.5757	108.44	27.7939	108.44	42.7261	108.44	27.2407	108.44	4.76123	108.44	21.8926	108.44	3.23877
108.54	3.91553	108.54	6.65332	108.54	9.23779	108.54	11.564	108.54	17.5796	108.54	27.7998	108.54	42.7261	108.54	27.2446	108.54	4.771	108.54	21.8926	108.54	3.23877
108.64	3.90576	108.64	6.65723	108.64	9.23779	108.64	11.564	108.64	17.5854	108.64	27.79	108.64	42.7261	108.64	27.2622	108.64	4.77588	108.64	21.8828	108.64	3.229
108.74	3.90576	108.74	6.66309	108.74	9.23779	108.74	11.5679	108.74	17.5757	108.74	27.7939	108.74	42.73	108.74	27.2622	108.74	4.77295	108.74	21.8828	108.74	3.23389
108.84	3.90576	108.84	6.65332	108.84	9.2417	108.84	11.5737	108.84	17.5796	108.84	27.7998	108.84	42.7358	108.84	27.2739	108.84	4.78271	108.84	21.8867	108.84	3.24072
108.94	3.896	108.94	6.65723	108.94	9.24756	108.94	11.5737	108.94	17.5854	108.94	27.7998	108.94	42.7358	108.94	27.2798	108.94	4.77588	108.94	21.8926	108.94	3.229
109.04	3.88623	109.04	6.65332	109.04	9.24756	109.04	11.564	109.04	17.5854	109.04	27.79	109.04	42.7476	109.04	27.2798	109.04	4.78076	109.04	21.8926	109.04	3.229
109.14	3.89111	109.14	6.65332	109.14	9.24756	109.14	11.564	109.14	17.5757	109.14	27.7939	109.14	42.7476	109.14	27.2798	109.14	4.79541	109.14	21.8965	109.14	3.229
109.24	3.88623	109.24	6.64844	109.24	9.24756	109.24	11.564	109.24	17.5796	109.24	27.7998	109.24	42.7476	109.24	27.2964	109.24	4.80713	109.24	21.9023	109.24	3.229
109.34	3.88623	109.34	6.65527	109.34	9.25146	109.34	11.5679	109.34	17.5854	109.34	27.7998	109.34	42.7476	109.34	27.3032	109.34	4.8042	109.34	21.9063	109.34	3.22314
109.44	3.87646	109.44	6.65527	109.44	9.25732	109.44	11.564	109.44	17.5737	109.44	27.79	109.44	42.7476	109.44	27.3032	109.44	4.81396	109.44	21.9121	109.44	3.229
109.54	3.87646	109.54	6.64551	109.54	9.25732	109.54	11.564	109.54	17.5737	109.54	27.7939	109.54	42.7476	109.54	27.3071	109.54	4.82666	109.54	21.9063	109.54	3.21924
109.64	3.88037	109.64	6.64551	109.64	9.24756	109.64	11.5688	109.64	17.5776	109.64	27.7998	109.64	42.7476	109.64	27.313	109.64	4.83154	109.64	21.9121	109.64	3.21924
109.74	3.87646	109.74	6.64551	109.74	9.24268	109.74	11.5659	109.74	17.5835	109.74	27.8037	109.74	42.7476	109.74	27.313	109.74	4.8335	109.74	21.9121	109.74	3.21924
109.84	3.88037	109.84	6.63965	109.84	9.24951	109.84	11.5659	109.84	17.5835	109.84	27.8096	109.84	42.7476	109.84	27.3247	109.84	4.84326	109.84	21.9043	109.84	3.20947
109.94	3.88623	109.94	6.64551	109.94	9.24951	109.94	11.5659	109.94	17.5737	109.94	27.8096	109.94	42.7515	109.94	27.3228	109.94	4.8501	109.94	21.9102	109.94	3.21338
110.04	3.88623	110.04	6.63574	110.04	9.23975	110.04	11.5542	110.04	17.5737	110.04	27.8135	110.04	42.7573	110.04	27.3306	110.04	4.84619	110.04	21.9043	110.04	3.21924
110.14	3.87646	110.14	6.63965	110.14	9.24365	110.14	11.5581	110.14	17.5679	110.14	27.8076	110.14	42.7573	110.14	27.3345	110.14	4.83838	110.14	21.9004	110.14	3.20947
110.24	3.87646	110.24	6.64551	110.24	9.24951	110.24	11.564	110.24	17.5737	110.24	27.8076	110.24	42.7573	110.24	27.3403	110.24	4.83447	110.24	21.9043	110.24	3.20947
110.34	3.88037	110.34	6.63379	110.34	9.23975	110.34	11.564	110.34	17.5679	110.34	27.7979	110.34	42.7612	110.34	27.3403	110.34	4.85107	110.34	21.9102	110.34	3.20947
110.44	3.88623	110.44	6.63379	110.44	9.24365	110.44	11.5542	110.44	17.5688	110.44	27.7979	110.44	42.7671	110.44	27.3442	110.44	4.85303	110.44	21.9043	110.44	3.19971
110.54	3.87646	110.54	6.6377	110.54	9.24951	110.54	11.5542	110.54	17.5757	110.54	27.8018	110.54	42.7749	110.54	27.3618	110.54	4.85107	110.54	21.9102	110.54	3.19971
110.64	3.88037	110.64	6.63379	110.64	9.24951	110.64	11.5542	110.64	17.5698	110.64	27.8076	110.64	42.7749	110.64	27.3618	110.64	4.85791	110.64	21.9004	110.64	3.18994
110.74	3.87646	110.74	6.63379	110.74	9.24365	110.74	11.5581	110.74	17.5757	110.74	27.8076	110.74	42.7788	110.74	27.3657	110.74	4.87256	110.74	21.9053	110.74	3.19385
110.84	3.87646	110.84	6.63379	110.84	9.24951	110.84	11.564	110.84	17.5698	110.84	27.7979	110.84	42.7847	110.84	27.3716	110.84	4.87061	110.84	21.9063	110.84	3.18994
110.94	3.87646	110.94	6.62793	110.94	9.24951	110.94	11.5542	110.94	17.5757	110.94	27.8027	110.94	42.7847	110.94	27.3755	110.94	4.87744	110.94	21.9121	110.94	3.18994
111.04	3.87646	111.04	6.63379	111.04	9.23975	111.04	11.5542	111.04	17.5698	111.04	27.8135	111.04	42.7847	111.04	27.3853	111.04	4.88232	111.04	21.9023	111.04	3.18994
111.14	3.8667	111.14	6.62402	111.14	9.23975	111.14	11.5444	111.14	17.5757	111.14	27.8096	111.14	42.7847	111.14	27.3911	111.14	4.89209	111.14	21.9063	111.14	3.18213
111.24	3.8667	111.24	6.62402	111.24	9.22803	111.24	11.5444	111.24	17.5679	111.24	27.8096	111.24	42.7886	111.24	27.395	111.24	4.89014	111.24	21.9063	111.24	3.18799
111.34	3.8667	111.34	6.61816	111.34	9.23193	111.34	11.5483	111.34	17.564	111.34	27.8037	111.34	42.7944	111.34	27.4009	111.34	4.89697	111.34	21.9121	111.34	3.18799
111.44	3.86084	111.44	6.62402	111.44	9.22803	111.44	11.5444	111.44	17.5581	111.44	27.8096	111.44	42.7944	111.44	27.4058	111.44	4.90869	111.44	21.9023	111.44	3.17822
111.54	3.8667	111.54	6.62402	111.54	9.22803	111.54	11.5444	111.54	17.5679	111.54	27.8135	111.54	42.8062	111.54	27.4126	111.54	4.8999	111.54	21.9063	111.54	3.18213
111.64	3.8667	111.64	6.61426	111.64	9.23193	111.64	11.5483	111.64	17.564	111.64	27.8096	111.64	42.8062	111.64	27.4126	111.64	4.90967	111.64	21.9004	111.64	3.17822
111.74	3.85693	111.74	6.61816	111.74	9.23779	111.74	11.5542	111.74	17.564	111.74	27.8135	111.74	42.8062	111.74	27.4126	111.74	4.92432	111.74	21.8906	111.74	3.17822
111.84	3.84912	111.84	6.61426	111.84	9.22803	111.84	11.5444	111.84	17.564	111.84	27.8193	111.84	42.8062	111.84	27.4165	111.84	4.94092	111.84	21.8945	111.84	3.18213
111.94	3.85498	111.94	6.61426	111.94	9.22803	111.94	11.5444	111.94	17.5737	111.94	27.8193	111.94	42.8062	111.94	27.4341	111.94	4.93115	111.94	21.9004	111.94	3.18799
112.04	3.85498	112.04	6.60449	112.04	9.22217	112.04	11.5483	112.04	17.5737	112.04	27.8135	112.04	42.8101	112.04	27.438	112.04	4.93311	112.04	21.9043	112.04	3.18213
112.14	3.84912	112.14	6.6084	112.14	9.22803	112.14	11.5542	112.14	17.5776	112.14	27.8193	112.14	42.8042	112.14	27.4438	112.14	4.94775	112.14	21.9141	112.14	3.17822
112.24	3.85498	112.24	6.61426	112.24	9.22803	112.24	11.5542	112.24	17.5737	112.24	27.8096	112.24	42.8042	112.24	27.4478	112.24	4.95068	112.24	21.9102	112.24	3.17822
112.34	3.84521	112.34	6.61426	112.34	9.22803	112.34	11.5444	112.34	17.5737	112.34	27.8135	112.34	42.8159	112.34	27.4536	112.34	4.95313	112.34	21.915	112.34	3.16846
112.44	3.84521	112.44	6.6084	112.44	9.22217	112.44	11.5483	112.44	17.5737	112.44	27.8193	112.44	42.8208	112.44	27.4536	112.44	4.9624	112.44	21.916	112.44	3.17334
112.54	3.84521	112.54	6.61426	112.54	9.22803	112.54	11.5542	112.54	17.5737	112.54	27.8193	112.54	42.8276	112.54	27.4536	112.54	4.97217	112.54	21.9219	112.54	3.17041
112.64	3.83545	112.64	6.60254	112.64	9.22803	112.64	11.5581	112.64	17.5786	112.64	27.8232	112.64	42.8276	112.64	27.4575	112.64	4.9751	112.64	21.916	112.64	3.17041
112.74	3.83545	112.74	6.60742	112.74	9.21826	112.74	11.5542	112.74	17.5854	112.74	27.8291	112.74	42.8276	112.74	27.4712	112.74	4.98193	112.74	21.9219	112.74	3.17432
112.84	3.82959	112.84	6.60449	112.84	9.2085	112.84	11.564	112.84	17.5854	112.84	27.834	112.84	42.8276	112.84	27.4712	112.84	4.97998	112.84	21.9121	112.84	3.17041
112.94	3.84521	112.94	6.6084	112.94	9.2124	112.94	11.5591	112.94	17.5854	112.94	27.8408	112.94	42.8276	112.94	27.4712	112.94	4.99463	112.94	21.9121	112.94	3.16064
113.04	3.83545	113.04	6.61426	113.04	9.21826	113.04	11.5659	113.04	17.5854	113.04	27.8408	113.04	42.8276	113.04	27.4751	113.04	5.00342	113.04	21.916	113.04	3.16455
113.14	3.83545	113.14	6.61426	113.14	9.2085	113.14	11.5659	113.14	17.5757	113.14	27.833	113.14	42.8315	113.14	27.481	113.14	5.00146	113.14	21.9219	113.14	3.17041
113.24	3.83545	113.24	6.61426	113.24	9.2085	113.24	11.5659	113.24	17.5757	113.24	27.8389	113.24	42.8374	113.24	27.481	113.24	5.01123	113.24	21.9121	113.24	3.15869
113.34	3.84033	113.34	6.60449	113.34	9.2085	113.34	11.5542	113.34	17.5757	113.34	27.8389	113.34	42.8452	113.34	27.4849	113.34	5.01318	113.34	21.916	113.34	3.1626
113.44	3.8374	113.44	6.61426	113.44	9.2085	113.44	11.5542	113.44	17.5757	113.44	27.833	113.44	42.8452	113.44	27.4907	113.44	5.01123	113.44	21.9121	113.44	3.15869
113.54	3.8374	113.54	6.61426	113.54	9.2085	113.54	11.5581	113.54	17.5698	113.54	27.8389	113.54	42.8452	113.54	27.5024	113.54	5.01416	113.54	21.916	113.54	3.15869
113.64	3.8374	113.64	6.61426	113.64	9.19678	113.64	11.5542	113.64	17.5757	113.64	27.8428	113.64	42.8491	113.64	27.4946	113.64	5.03076	113.64	21.9219	113.64	3.1626
113.74	3.83154	113.74	6.60449	113.74	9.19678	113.74	11.5542	113.74	17.5757	113.74	27.8486	113.74	42.8667	113.74	27.5005	113.74	5.04053	113.74	21.9102	113.74	3.16846
113.84	3.8374	113.84	6.60449	113.84	9.20166	113.84	11.5581	113.84	17.5757	113.84	27.8486	113.84	42.8628	113.84	27.5122	113.84	5.04541	113.84	21.9141	113.84	3.1626
113.94	3.82764	113.94	6.60449	113.94	9.2085	113.94	11.564	113.94	17.5757	113.94	27.8486	113.94	42.8569	113.94	27.5122	113.94	5.06201	113.94	21.9102	113.94	3.16846
114.04	3.82764	114.04	6.6084	114.04	9.19873	114.04	11.564	114.04	17.5757	114.04	27.8525	114.04	42.8569	114.04	27.52	114.04	5.06006	114.04	21.9004	114.04	3.16846
114.14	3.81592	114.14	6.61426	114.14	9.19873	114.14	11.564	114.14	17.5698	114.14	27.8584	114.14	42.8569	114.14	27.52	114.14	5.06982	114.14	21.9043	114.14	3.1626
114.24	3.81982	114.24	6.6084	114.24	9.19873	114.24	11.5542	114.24	17.5854	114.24	27.8584	114.24	42.8569	114.24	27.52	114.24	5.08447	114.24	21.9004	114.24	3.16846
114.34	3.82568	114.34	6.61426	114.34	9.20264	114.34	11.5542	114.34	17.5757	114.34	27.8584	114.34	42.8608	114.34	27.52	114.34	5.10107	114.34	21.8906	114.34	3.16846
114.44	3.82568	114.44	6.61426	114.44	9.2085	114.44	11.5581	114.44	17.5796	114.44	27.8584	114.44	42.8667	114.44	27.5249	114.44	5.10303	114.44	21.8955	114.44	3.16846
114.54	3.82568	114.54	6.61816	114.54	9.2085	114.54	11.5542	114.54	17.5854	114.54	27.8623	114.54	42.8667	114.54	27.5435	114.54	5.11279	114.54	21.9121	114.54	3.17236
114.64	3.82568	114.64	6.62402	114.64	9.2085	114.64	11.5542	114.64	17.5854	114.64	27.8682	114.64	42.8667	114.64	27.5435	114.64	5.11963	114.64	21.916	114.64	3.17822
114.74	3.82568	114.74	6.61426	114.74	9.2085	114.74	11.5542	114.74	17.5894	114.74	27.8682	114.74	42.8745	114.74	27.5435	114.74	5.11084	114.74	21.9219	114.74	3.16846
114.84	3.82568	114.84	6.61426	114.84	9.19873	114.84	11.5581	114.84	17.5854	114.84	27.8721	114.84	42.8745	114.84	27.5435	114.84	5.12061	114.84	21.916	114.84	3.16846
114.94	3.82568	114.94	6.6084	114.94	9.19873	114.94	11.564	114.94	17.5854	114.94	27.8779	114.94	42.8745	114.94	27.5435	114.94	5.13525	114.94	21.9219	114.94	3.17236
115.04	3.82568	115.04	6.61426	115.04	9.19873	115.04	11.5542	115.04	17.5854	115.04	27.8779	115.04	42.8862	115.04	27.5435	115.04	5.15186	115.04	21.9219	115.04	3.17822
115.14	3.82959	115.14	6.61816	115.14	9.19873	115.14	11.5581	115.14	17.5854	115.14	27.8721	115.14	42.8862	115.14	27.5435	115.14	5.15869	115.14	21.9258	115.14	3.17822
115.24	3.83154	115.24	6.62402	115.24	9.19873	115.24	11.564	115.24	17.5894	115.24	27.8779	115.24	42.8901	115.24	27.5435	115.24	5.16162	115.24	21.9219	115.24	3.17822
115.34	3.82959	115.34	6.62793	115.34	9.19873	115.34	11.564	115.34	17.5835	115.34	27.8779	115.34	42.896	115.34	27.5435	115.34	5.17139	115.34	21.9258	115.34	3.17822
115.44	3.83545	115.44	6.62402	115.44	9.20264	115.44	11.564	115.44	17.5835	115.44	27.8779	115.44	42.9077	115.44	27.5474	115.44	5.18115	115.44	21.9316	115.44	3.17822
115.54	3.83545	115.54	6.62402	115.54	9.20459	115.54	11.564	115.54	17.5874	115.54	27.8818	115.54	42.9155	115.54	27.5532	115.54	5.19092	115.54	21.9316	115.54	3.17822
115.64	3.83545	115.64	6.62402	115.64	9.19873	115.64	11.564	115.64	17.5933	115.64	27.8877	115.64	42.9155	115.64	27.5571	115.64	5.20068	115.64	21.9316	115.64	3.18311
115.74	3.82568	115.74	6.61914	115.74	9.19873	115.74	11.564	115.74	17.5933	115.74	27.8779	115.74	42.9155	115.74	27.563	115.74	5.21045	115.74	21.9355	115.74	3.18994
115.84	3.82568	115.84	6.62598	115.84	9.19873	115.84	11.564	115.84	17.5933	115.84	27.8828	115.84	42.9155	115.84	27.563	115.84	5.22021	115.84	21.9316	115.84	3.18018
115.94	3.82568	115.94	6.62598	115.94	9.20264	115.94	11.5679	115.94	17.5933	115.94	27.8896	115.94	42.9155	115.94	27.5747	115.94	5.22656	115.94	21.9355	115.94	3.18018
116.04	3.82568	116.04	6.62598	116.04	9.2085	116.04	11.5737	116.04	17.5933	116.04	27.8936	116.04	42.9155	116.04	27.5806	116.04	5.24365	116.04	21.9414	116.04	3.18018
116.14	3.82568	116.14	6.62988	116.14	9.2085	116.14	11.5737	116.14	17.5933	116.14	27.8994	116.14	42.9155	116.14	27.5806	116.14	5.24854	116.14	21.9414	116.14	3.18408
116.24	3.82568	116.24	6.63574	116.24	9.2085	116.24	11.5737	116.24	17.5933	116.24	27.9033	116.24	42.9155	116.24	27.5923	116.24	5.25342	116.24	21.9414	116.24	3.18994
116.34	3.82568	116.34	6.63574	116.34	9.19873	116.34	11.5679	116.34	17.5933	116.34	27.9092	116.34	42.9155	116.34	27.5923	116.34	5.26318	116.34	21.9355	116.34	3.18018
116.44	3.82568	116.44	6.62402	116.44	9.19873	116.44	11.5737	116.44	17.5933	116.44	27.9131	116.44	42.9272	116.44	27.5923	116.44	5.27295	116.44	21.9414	116.44	3.18018
116.54	3.82178	116.54	6.62402	116.54	9.19873	116.54	11.5737	116.54	17.5933	116.54	27.9092	116.54	42.9272	116.54	27.5962	116.54	5.28271	116.54	21.9453	116.54	3.18408
116.64	3.81592	116.64	6.62793	116.64	9.19873	116.64	11.5737	116.64	17.5972	116.64	27.9092	116.64	42.939	116.64	27.6021	116.64	5.28076	116.64	21.9512	116.64	3.18994
116.74	3.81592	116.74	6.63379	116.74	9.19873	116.74	11.5737	116.74	17.603	116.74	27.9092	116.74	42.9448	116.74	27.6021	116.74	5.2876	116.74	21.9512	116.74	3.18994
116.84	3.81592	116.84	6.6377	116.84	9.19873	116.84	11.5786	116.84	17.603	116.84	27.9131	116.84	42.9448	116.84	27.6021	116.84	5.29053	116.84	21.9512	116.84	3.18994
116.94	3.80615	116.94	6.64355	116.94	9.19873	116.94	11.5854	116.94	17.6079	116.94	27.9189	116.94	42.9409	116.94	27.6099	116.94	5.30029	116.94	21.9512	116.94	3.18408
117.04	3.81006	117.04	6.64355	117.04	9.20264	117.04	11.5854	117.04	17.6147	117.04	27.9229	117.04	42.939	117.04	27.6099	117.04	5.3042	117.04	21.9561	117.04	3.18994
117.14	3.81592	117.14	6.64746	117.14	9.21826	117.14	11.5894	117.14	17.605	117.14	27.9189	117.14	42.9448	117.14	27.6099	117.14	5.31396	117.14	21.9629	117.14	3.18994
117.24	3.81592	117.24	6.65332	117.24	9.2085	117.24	11.5854	117.24	17.6089	117.24	27.9287	117.24	42.9448	117.24	27.6216	117.24	5.32373	117.24	21.9551	117.24	3.17822
117.34	3.81592	117.34	6.65332	117.34	9.2085	117.34	11.5894	117.34	17.6147	117.34	27.9229	117.34	42.9448	117.34	27.6255	117.34	5.33057	117.34	21.9609	117.34	3.17236
117.44	3.81592	117.44	6.65332	117.44	9.21826	117.44	11.5952	117.44	17.6147	117.44	27.9287	117.44	42.9448	117.44	27.6313	117.44	5.3335	117.44	21.9648	117.44	3.17822
117.54	3.80615	117.54	6.65723	117.54	9.2085	117.54	11.5952	117.54	17.6089	117.54	27.9287	117.54	42.9487	117.54	27.6431	117.54	5.33154	117.54	21.9707	117.54	3.17822
117.64	3.80615	117.64	6.65332	117.64	9.2085	117.64	11.5952	117.64	17.6147	117.64	27.9326	117.64	42.9663	117.64	27.6431	117.64	5.34131	117.64	21.9707	117.64	3.17822
117.74	3.80615	117.74	6.65332	117.74	9.2085	117.74	11.5952	117.74	17.6187	117.74	27.9385	117.74	42.9663	117.74	27.6431	117.74	5.35107	117.74	21.9746	117.74	3.17822
117.84	3.80615	117.84	6.65723	117.84	9.2085	117.84	11.5952	117.84	17.6245	117.84	27.9385	117.84	42.9663	117.84	27.6431	117.84	5.36279	117.84	21.9707	117.84	3.18213
117.94	3.80615	117.94	6.66309	117.94	9.2085	117.94	11.5854	117.94	17.6284	117.94	27.9434	117.94	42.9663	117.94	27.647	117.94	5.37256	117.94	21.9707	117.94	3.18799
118.04	3.81592	118.04	6.65332	118.04	9.2085	118.04	11.5894	118.04	17.6245	118.04	27.9502	118.04	42.9663	118.04	27.6528	118.04	5.37744	118.04	21.9746	118.04	3.18799
118.14	3.81592	118.14	6.65332	118.14	9.19873	118.14	11.5913	118.14	17.6245	118.14	27.9541	118.14	42.9663	118.14	27.6528	118.14	5.37354	118.14	21.9805	118.14	3.18213
118.24	3.81592	118.24	6.64746	118.24	9.19873	118.24	11.5894	118.24	17.6284	118.24	27.96	118.24	42.9663	118.24	27.6567	118.24	5.38525	118.24	21.9707	118.24	3.18799
118.34	3.81592	118.34	6.65332	118.34	9.20264	118.34	11.5854	118.34	17.6343	118.34	27.9541	118.34	42.9663	118.34	27.6626	118.34	5.39014	118.34	21.9707	118.34	3.19775
118.44	3.82568	118.44	6.65332	118.44	9.2085	118.44	11.5854	118.44	17.6245	118.44	27.96	118.44	42.9663	118.44	27.6675	118.44	5.3999	118.44	21.9648	118.44	3.18799
118.54	3.82568	118.54	6.66309	118.54	9.20459	118.54	11.5854	118.54	17.6284	118.54	27.96	118.54	42.9702	118.54	27.6743	118.54	5.40967	118.54	21.9746	118.54	3.18799
118.64	3.82178	118.64	6.6582	118.64	9.19873	118.64	11.5854	118.64	17.6343	118.64	27.9541	118.64	42.9761	118.64	27.6743	118.64	5.4165	118.64	21.9805	118.64	3.17822
118.74	3.81982	118.74	6.66504	118.74	9.19873	118.74	11.5854	118.74	17.6343	118.74	27.9639	118.74	42.9761	118.74	27.6782	118.74	5.42432	118.74	21.9805	118.74	3.17822
118.84	3.82568	118.84	6.66504	118.84	9.20264	118.84	11.5776	118.84	17.6245	118.84	27.9697	118.84	42.9761	118.84	27.6841	118.84	5.42822	118.84	21.9844	118.84	3.16846
118.94	3.82568	118.94	6.66504	118.94	9.2085	118.94	11.5835	118.94	17.6284	118.94	27.958	118.94	42.9761	118.94	27.688	118.94	5.43311	118.94	21.9805	118.94	3.17236
119.04	3.82568	119.04	6.65527	119.04	9.2085	119.04	11.5874	119.04	17.6343	119.04	27.9619	119.04	42.9761	119.04	27.6938	119.04	5.44287	119.04	21.9854	119.04	3.16846
119.14	3.82568	119.14	6.65918	119.14	9.2085	119.14	11.5835	119.14	17.6343	119.14	27.9717	119.14	42.9839	119.14	27.6938	119.14	5.45264	119.14	21.9922	119.14	3.16846
119.24	3.82568	119.24	6.65527	119.24	9.20264	119.24	11.5835	119.24	17.6284	119.24	27.9678	119.24	42.9839	119.24	27.6978	119.24	5.4624	119.24	21.9922	119.24	3.17334
119.34	3.82568	119.34	6.65527	119.34	9.2085	119.34	11.5874	119.34	17.6343	119.34	27.9678	119.34	42.9839	119.34	27.7036	119.34	5.47217	119.34	21.9863	119.34	3.18018
119.44	3.82568	119.44	6.65527	119.44	9.2085	119.44	11.5933	119.44	17.6343	119.44	27.9717	119.44	42.9878	119.44	27.7075	119.44	5.48193	119.44	21.9922	119.44	3.17041
119.54	3.82568	119.54	6.64551	119.54	9.2085	119.54	11.5835	119.54	17.6392	119.54	27.9678	119.54	43.0054	119.54	27.7134	119.54	5.4917	119.54	21.9922	119.54	3.17041
119.64	3.82568	119.64	6.64941	119.64	9.2124	119.64	11.5835	119.64	17.646	119.64	27.9727	119.64	43.0054	119.64	27.7173	119.64	5.50146	119.64	21.9961	119.64	3.17041
119.74	3.82568	119.74	6.65527	119.74	9.21826	119.74	11.5835	119.74	17.646	119.74	27.9697	119.74	43.0103	119.74	27.7231	119.74	5.49951	119.74	21.9922	119.74	3.17432
119.84	3.82568	119.84	6.64941	119.84	9.22217	119.84	11.5835	119.84	17.646	119.84	27.96	119.84	43.0171	119.84	27.7114	119.84	5.49854	119.84	21.9922	119.84	3.17041
119.94	3.82568	119.94	6.65527	119.94	9.21826	119.94	11.5835	119.94	17.6499	119.94	27.96	119.94	43.0171	119.94	27.7153	119.94	5.50635	119.94	21.9922	119.94	3.1626
120.04	3.81982	120.04	6.65527	120.04	9.21826	120.04	11.5835	120.04	17.6558	120.04	27.9639	120.04	43.021	120.04	27.7251	120.04	5.51123	120.04	21.9863	120.04	3.16846
120.14	3.83154	120.14	6.65527	120.14	9.2085	120.14	11.5776	120.14	17.6558	120.14	27.9697	120.14	43.0269	120.14	27.731	120.14	5.51807	120.14	21.9922	120.14	3.15869
120.24	3.81982	120.24	6.65527	120.24	9.2085	120.24	11.5835	120.24	17.6558	120.24	27.9697	120.24	43.0269	120.24	27.731	120.24	5.51318	120.24	21.9961	120.24	3.1626
120.34	3.82568	120.34	6.64355	120.34	9.2085	120.34	11.5874	120.34	17.6597	120.34	27.9736	120.34	43.0269	120.34	27.7349	120.34	5.51123	120.34	21.9922	120.34	3.1626
120.44	3.83545	120.44	6.64746	120.44	9.20166	120.44	11.5933	120.44	17.6558	120.44	27.9697	120.44	43.0269	120.44	27.7407	120.44	5.521	120.44	21.9922	120.44	3.15869
120.54	3.82568	120.54	6.65332	120.54	9.2085	120.54	11.5933	120.54	17.6558	120.54	27.9697	120.54	43.0308	120.54	27.7456	120.54	5.51904	120.54	21.9961	120.54	3.14893
120.64	3.83545	120.64	6.65332	120.64	9.2085	120.64	11.5835	120.64	17.6558	120.64	27.9736	120.64	43.0366	120.64	27.7524	120.64	5.52588	120.64	22.002	120.64	3.14893
120.74	3.82568	120.74	6.64355	120.74	9.2085	120.74	11.5835	120.74	17.6558	120.74	27.9795	120.74	43.0366	120.74	27.7563	120.74	5.54248	120.74	22.0059	120.74	3.14307
120.84	3.82568	120.84	6.64355	120.84	9.2124	120.84	11.5884	120.84	17.6597	120.84	27.9795	120.84	43.0405	120.84	27.7661	120.84	5.55225	120.84	22	120.84	3.13916
120.94	3.82568	120.94	6.64355	120.94	9.21436	120.94	11.5952	120.94	17.6655	120.94	27.9736	120.94	43.0464	120.94	27.772	120.94	5.56201	120.94	22.0039	120.94	3.13916
121.04	3.82568	121.04	6.64746	121.04	9.2085	121.04	11.5952	121.04	17.6558	121.04	27.9795	121.04	43.0464	121.04	27.7876	121.04	5.57178	121.04	22	121.04	3.14307
121.14	3.81982	121.14	6.64355	121.14	9.2124	121.14	11.5854	121.14	17.6597	121.14	27.9795	121.14	43.0464	121.14	27.7974	121.14	5.56982	121.14	22.0049	121.14	3.14307
121.24	3.82568	121.24	6.64355	121.24	9.21826	121.24	11.5894	121.24	17.6655	121.24	27.9795	121.24	43.0464	121.24	27.8032	121.24	5.57959	121.24	22.0117	121.24	3.14893
121.34	3.81592	121.34	6.63379	121.34	9.2085	121.34	11.5952	121.34	17.6655	121.34	27.9834	121.34	43.0464	121.34	27.8032	121.34	5.58154	121.34	22.0059	121.34	3.15381
121.44	3.81592	121.44	6.63379	121.44	9.2085	121.44	11.5854	121.44	17.6655	121.44	27.9893	121.44	43.0503	121.44	27.8032	121.44	5.59326	121.44	22.0117	121.44	3.16064
121.54	3.81006	121.54	6.6377	121.54	9.2124	121.54	11.5854	121.54	17.6694	121.54	27.9932	121.54	43.064	121.54	27.8032	121.54	5.59131	121.54	22.002	121.54	3.15088
121.64	3.81592	121.64	6.64355	121.64	9.21826	121.64	11.5757	121.64	17.6753	121.64	27.999	121.64	43.064	121.64	27.8032	121.64	5.60107	121.64	22.0059	121.64	3.15088
121.74	3.80615	121.74	6.63379	121.74	9.21826	121.74	11.5796	121.74	17.6753	121.74	27.9893	121.74	43.064	121.74	27.811	121.74	5.61084	121.74	22.002	121.74	3.13916
121.84	3.80615	121.84	6.6377	121.84	9.2124	121.84	11.5854	121.84	17.6753	121.84	27.9932	121.84	43.0796	121.84	27.8228	121.84	5.61279	121.84	22.0059	121.84	3.14307
121.94	3.80615	121.94	6.63379	121.94	9.21826	121.94	11.5776	121.94	17.6675	121.94	27.999	121.94	43.0854	121.94	27.8345	121.94	5.62744	121.94	22.0117	121.94	3.14893
122.04	3.79639	122.04	6.63379	122.04	9.21826	122.04	11.5835	122.04	17.6733	122.04	27.999	122.04	43.0854	122.04	27.8403	122.04	5.63037	122.04	22.0059	122.04	3.13916
122.14	3.79639	122.14	6.62793	122.14	9.21826	122.14	11.5737	122.14	17.6675	122.14	28.0029	122.14	43.0854	122.14	27.8403	122.14	5.64014	122.14	22.0117	122.14	3.14307
122.24	3.80029	122.24	6.63379	122.24	9.2124	122.24	11.5737	122.24	17.6733	122.24	28.0088	122.24	43.0894	122.24	27.8442	122.24	5.64404	122.24	22.0117	122.24	3.14893
122.34	3.80615	122.34	6.63379	122.34	9.21826	122.34	11.5776	122.34	17.6733	122.34	28.0088	122.34	43.0952	122.34	27.8618	122.34	5.65869	122.34	22.0156	122.34	3.14893
122.44	3.79443	122.44	6.62891	122.44	9.2085	122.44	11.5835	122.44	17.6733	122.44	28.0088	122.44	43.0952	122.44	27.8618	122.44	5.66162	122.44	22.0215	122.44	3.13916
122.54	3.79443	122.54	6.63574	122.54	9.2085	122.54	11.5737	122.54	17.6782	122.54	28.0088	122.54	43.0952	122.54	27.8657	122.54	5.67432	122.54	22.0156	122.54	3.14307
122.64	3.79443	122.64	6.63574	122.64	9.2124	122.64	11.5776	122.64	17.6851	122.64	28.0039	122.64	43.0952	122.64	27.8716	122.64	5.69092	122.64	22.0215	122.64	3.13916
122.74	3.78467	122.74	6.63574	122.74	9.21826	122.74	11.5835	122.74	17.6753	122.74	28.0107	122.74	43.0952	122.74	27.8716	122.74	5.69092	122.74	22.0156	122.74	3.13916
122.84	3.78955	122.84	6.62598	122.84	9.2085	122.84	11.5737	122.84	17.6753	122.84	28.0107	122.84	43.1108	122.84	27.8647	122.84	5.69287	122.84	22.0215	122.84	3.13916
122.94	3.79639	122.94	6.62988	122.94	9.19873	122.94	11.5737	122.94	17.6753	122.94	28.0146	122.94	43.1167	122.94	27.8716	122.94	5.70264	122.94	22.0215	122.94	3.13916
123.04	3.79639	123.04	6.62402	123.04	9.20264	123.04	11.564	123.04	17.6753	123.04	28.0205	123.04	43.1167	123.04	27.8755	123.04	5.69287	123.04	22.0254	123.04	3.12939
123.14	3.80029	123.14	6.62402	123.14	9.2085	123.14	11.5679	123.14	17.6694	123.14	28.0088	123.14	43.1167	123.14	27.8813	123.14	5.70264	123.14	22.0195	123.14	3.12939
123.24	3.79639	123.24	6.61816	123.24	9.2085	123.24	11.564	123.24	17.6753	123.24	28.0127	123.24	43.1167	123.24	27.8813	123.24	5.70068	123.24	22.0244	123.24	3.1333
123.34	3.79639	123.34	6.62402	123.34	9.19873	123.34	11.564	123.34	17.6753	123.34	28.0186	123.34	43.1167	123.34	27.8853	123.34	5.71045	123.34	22.0215	123.34	3.13916
123.44	3.78662	123.44	6.62402	123.44	9.20264	123.44	11.564	123.44	17.6694	123.44	28.0186	123.44	43.1294	123.44	27.8911	123.44	5.72021	123.44	22.0254	123.44	3.13916
123.54	3.78662	123.54	6.61816	123.54	9.19873	123.54	11.5679	123.54	17.6753	123.54	28.0225	123.54	43.1362	123.54	27.895	123.54	5.72656	123.54	22.0254	123.54	3.12939
123.64	3.77686	123.64	6.62402	123.64	9.20361	123.64	11.564	123.64	17.6753	123.64	28.0283	123.64	43.1362	123.64	27.9009	123.64	5.74365	123.64	22.0313	123.64	3.1333
123.74	3.77686	123.74	6.61426	123.74	9.21045	123.74	11.564	123.74	17.6753	123.74	28.0283	123.74	43.1362	123.74	27.9048	123.74	5.7417	123.74	22.0215	123.74	3.12939
123.84	3.78076	123.84	6.61426	123.84	9.21045	123.84	11.5688	123.84	17.6753	123.84	28.0225	123.84	43.1479	123.84	27.9106	123.84	5.75146	123.84	22.0254	123.84	3.12939
123.94	3.78662	123.94	6.61816	123.94	9.20264	123.94	11.5659	123.94	17.6655	123.94	28.0283	123.94	43.1362	123.94	27.9106	123.94	5.76123	123.94	22.0313	123.94	3.12939
124.04	3.77686	124.04	6.62402	124.04	9.2085	124.04	11.5698	124.04	17.6694	124.04	28.0283	124.04	43.1401	124.04	27.9106	124.04	5.76318	124.04	22.0313	124.04	3.12939
124.14	3.78076	124.14	6.61426	124.14	9.2085	124.14	11.564	124.14	17.6753	124.14	28.0225	124.14	43.1577	124.14	27.9146	124.14	5.77295	124.14	22.0215	124.14	3.11963
124.24	3.77686	124.24	6.61816	124.24	9.2085	124.24	11.5679	124.24	17.6655	124.24	28.0283	124.24	43.1577	124.24	27.9204	124.24	5.76807	124.24	22.0254	124.24	3.11963
124.34	3.78076	124.34	6.61426	124.34	9.2124	124.34	11.5737	124.34	17.6694	124.34	28.0283	124.34	43.1616	124.34	27.9243	124.34	5.77588	124.34	22.0215	124.34	3.12354
124.44	3.78662	124.44	6.61426	124.44	9.2085	124.44	11.5679	124.44	17.6753	124.44	28.0322	124.44	43.1675	124.44	27.9302	124.44	5.78076	124.44	22.0215	124.44	3.12939
124.54	3.79053	124.54	6.61816	124.54	9.2085	124.54	11.5737	124.54	17.6753	124.54	28.0381	124.54	43.1753	124.54	27.9458	124.54	5.79053	124.54	22.0254	124.54	3.12939
124.64	3.79639	124.64	6.62402	124.64	9.19873	124.64	11.5737	124.64	17.6792	124.64	28.0283	124.64	43.1753	124.64	27.9399	124.64	5.79248	124.64	22.0215	124.64	3.1333
124.74	3.78662	124.74	6.61426	124.74	9.20264	124.74	11.5737	124.74	17.6753	124.74	28.0322	124.74	43.1753	124.74	27.9448	124.74	5.79053	124.74	22.0254	124.74	3.12744
124.84	3.78662	124.84	6.61816	124.84	9.20264	124.84	11.5737	124.84	17.6792	124.84	28.0381	124.84	43.1753	124.84	27.9517	124.84	5.80029	124.84	22.0313	124.84	3.12744
124.94	3.79053	124.94	6.62402	124.94	9.20459	124.94	11.5679	124.94	17.6851	124.94	28.0381	124.94	43.1753	124.94	27.9517	124.94	5.79053	124.94	22.0254	124.94	3.11768
125.04	3.79639	125.04	6.62891	125.04	9.20264	125.04	11.5737	125.04	17.6851	125.04	28.043	125.04	43.1753	125.04	27.9556	125.04	5.80029	125.04	22.0313	125.04	3.12158
125.14	3.79639	125.14	6.62598	125.14	9.2085	125.14	11.5737	125.14	17.689	125.14	28.0498	125.14	43.1792	125.14	27.9614	125.14	5.80713	125.14	22.0195	125.14	3.12354
125.24	3.79639	125.24	6.62598	125.24	9.19873	125.24	11.5737	125.24	17.6948	125.24	28.0498	125.24	43.1968	125.24	27.9653	125.24	5.80713	125.24	22.0244	125.24	3.11768
125.34	3.79639	125.34	6.62988	125.34	9.19873	125.34	11.564	125.34	17.6831	125.34	28.0498	125.34	43.1968	125.34	27.9712	125.34	5.82373	125.34	22.0313	125.34	3.11768
125.44	3.79639	125.44	6.62402	125.44	9.19873	125.44	11.5679	125.44	17.6831	125.44	28.0537	125.44	43.1968	125.44	27.9751	125.44	5.8335	125.44	22.0215	125.44	3.11768
125.54	3.79639	125.54	6.62402	125.54	9.20264	125.54	11.5737	125.54	17.688	125.54	28.0596	125.54	43.1968	125.54	27.9849	125.54	5.83154	125.54	22.0254	125.54	3.10791
125.64	3.80029	125.64	6.62402	125.64	9.2085	125.64	11.5737	125.64	17.6948	125.64	28.0596	125.64	43.1968	125.64	27.9907	125.64	5.82959	125.64	22.0352	125.64	3.11182
125.74	3.79639	125.74	6.61816	125.74	9.20459	125.74	11.5776	125.74	17.6948	125.74	28.0596	125.74	43.1968	125.74	27.9907	125.74	5.83447	125.74	22.0313	125.74	3.11768
125.84	3.80615	125.84	6.62402	125.84	9.19873	125.84	11.5835	125.84	17.6851	125.84	28.0596	125.84	43.1968	125.84	27.9946	125.84	5.83936	125.84	22.0313	125.84	3.11768
125.94	3.79639	125.94	6.62793	125.94	9.19873	125.94	11.5835	125.94	17.689	125.94	28.0635	125.94	43.2046	125.94	27.9927	125.94	5.84619	125.94	22.0313	125.94	3.11768
126.04	3.79639	126.04	6.62402	126.04	9.19873	126.04	11.5776	126.04	17.6948	126.04	28.0596	126.04	43.2046	126.04	27.9927	126.04	5.85107	126.04	22.0215	126.04	3.11768
126.14	3.79639	126.14	6.62402	126.14	9.20264	126.14	11.5835	126.14	17.6948	126.14	28.0596	126.14	43.1968	126.14	27.9927	126.14	5.85303	126.14	22.0215	126.14	3.10791
126.24	3.79639	126.24	6.61816	126.24	9.2085	126.24	11.5835	126.24	17.6948	126.24	28.0635	126.24	43.2046	126.24	27.9966	126.24	5.85107	126.24	22.0254	126.24	3.10791
126.34	3.80615	126.34	6.62402	126.34	9.21826	126.34	11.5835	126.34	17.6851	126.34	28.0693	126.34	43.2046	126.34	28.0024	126.34	5.85303	126.34	22.0313	126.34	3.10791
126.44	3.80615	126.44	6.62402	126.44	9.20459	126.44	11.5835	126.44	17.6851	126.44	28.0732	126.44	43.2085	126.44	27.9946	126.44	5.85107	126.44	22.0352	126.44	3.10791
126.54	3.80615	126.54	6.62793	126.54	9.19873	126.54	11.5884	126.54	17.6987	126.54	28.0693	126.54	43.2144	126.54	27.9966	126.54	5.84131	126.54	22.041	126.54	3.11279
126.64	3.80615	126.64	6.62402	126.64	9.19873	126.64	11.5854	126.64	17.6948	126.64	28.0693	126.64	43.2144	126.64	27.9956	126.64	5.83936	126.64	22.0313	126.64	3.10986
126.74	3.80615	126.74	6.62402	126.74	9.19873	126.74	11.5854	126.74	17.6948	126.74	28.0732	126.74	43.2261	126.74	27.9946	126.74	5.83838	126.74	22.0313	126.74	3.10986
126.84	3.81104	126.84	6.62793	126.84	9.20264	126.84	11.5854	126.84	17.6948	126.84	28.083	126.84	43.2261	126.84	28.0044	126.84	5.84619	126.84	22.0313	126.84	3.1001
126.94	3.81299	126.94	6.63379	126.94	9.2085	126.94	11.5854	126.94	17.6948	126.94	28.0791	126.94	43.2261	126.94	28.0024	126.94	5.84619	126.94	22.0313	126.94	3.104
127.04	3.80615	127.04	6.63379	127.04	9.19873	127.04	11.5854	127.04	17.6987	127.04	28.0791	127.04	43.2261	127.04	28.0063	127.04	5.85107	127.04	22.0313	127.04	3.10986
127.14	3.80615	127.14	6.63379	127.14	9.19873	127.14	11.5854	127.14	17.7046	127.14	28.0791	127.14	43.23	127.14	28.0005	127.14	5.85791	127.14	22.0313	127.14	3.1001
127.24	3.80615	127.24	6.63379	127.24	9.20264	127.24	11.5854	127.24	17.7046	127.24	28.0732	127.24	43.2358	127.24	28.0044	127.24	5.85791	127.24	22.0313	127.24	3.10986
127.34	3.80615	127.34	6.63379	127.34	9.19873	127.34	11.5952	127.34	17.6948	127.34	28.0791	127.34	43.2358	127.34	28.0142	127.34	5.85791	127.34	22.0313	127.34	3.104
127.44	3.80615	127.44	6.63379	127.44	9.19873	127.44	11.5952	127.44	17.6987	127.44	28.0791	127.44	43.2358	127.44	28.0239	127.44	5.86963	127.44	22.0352	127.44	3.10986
127.54	3.81104	127.54	6.6377	127.54	9.19873	127.54	11.5952	127.54	17.7046	127.54	28.0674	127.54	43.2358	127.54	28.0298	127.54	5.86572	127.54	22.041	127.54	3.10986
127.64	3.82275	127.64	6.64355	127.64	9.19873	127.64	11.5952	127.64	17.7046	127.64	28.0723	127.64	43.2397	127.64	28.0337	127.64	5.87061	127.64	22.041	127.64	3.10986
127.74	3.8208	127.74	6.64355	127.74	9.19873	127.74	11.5991	127.74	17.7046	127.74	28.0791	127.74	43.2456	127.74	28.0396	127.74	5.88037	127.74	22.041	127.74	3.104
127.84	3.82275	127.84	6.64355	127.84	9.19873	127.84	11.605	127.84	17.7085	127.84	28.0732	127.84	43.2456	127.84	28.0366	127.84	5.88232	127.84	22.041	127.84	3.10986
127.94	3.8208	127.94	6.64355	127.94	9.19873	127.94	11.605	127.94	17.7104	127.94	28.0791	127.94	43.2495	127.94	28.0435	127.94	5.88037	127.94	22.0313	127.94	3.10986
128.04	3.82764	128.04	6.63379	128.04	9.19873	128.04	11.5952	128.04	17.7046	128.04	28.0791	128.04	43.2554	128.04	28.0474	128.04	5.89014	128.04	22.0313	128.04	3.09814
128.14	3.82764	128.14	6.63379	128.14	9.18896	128.14	11.5952	128.14	17.7085	128.14	28.0791	128.14	43.2554	128.14	28.0532	128.14	5.88037	128.14	22.0352	128.14	3.09814
128.24	3.82764	128.24	6.63867	128.24	9.18896	128.24	11.5952	128.24	17.7144	128.24	28.0732	128.24	43.2554	128.24	28.0532	128.24	5.88232	128.24	22.041	128.24	3.09814
128.34	3.82764	128.34	6.64551	128.34	9.18896	128.34	11.5991	128.34	17.7144	128.34	28.083	128.34	43.2554	128.34	28.0571	128.34	5.88232	128.34	22.0313	128.34	3.10205
128.44	3.82764	128.44	6.64551	128.44	9.19287	128.44	11.605	128.44	17.7144	128.44	28.0889	128.44	43.2554	128.44	28.0669	128.44	5.88525	128.44	22.0352	128.44	3.09814
128.54	3.82764	128.54	6.63574	128.54	9.19873	128.54	11.5952	128.54	17.7183	128.54	28.0889	128.54	43.2554	128.54	28.0728	128.54	5.89209	128.54	22.041	128.54	3.09814
128.64	3.82764	128.64	6.63965	128.64	9.18701	128.64	11.605	128.64	17.7241	128.64	28.083	128.64	43.2554	128.64	28.0767	128.64	5.89014	128.64	22.041	128.64	3.08838
128.74	3.82764	128.74	6.64551	128.74	9.18701	128.74	11.6089	128.74	17.7241	128.74	28.0889	128.74	43.2554	128.74	28.0825	128.74	5.89209	128.74	22.0361	128.74	3.09229
128.84	3.83154	128.84	6.64551	128.84	9.18701	128.84	11.6147	128.84	17.728	128.84	28.0889	128.84	43.2554	128.84	28.0747	128.84	5.90186	128.84	22.0381	128.84	3.10205
128.94	3.8374	128.94	6.64551	128.94	9.18701	128.94	11.6147	128.94	17.7241	128.94	28.0889	128.94	43.2632	128.94	28.0806	128.94	5.90479	128.94	22.0361	128.94	3.09424
129.04	3.8374	129.04	6.63965	129.04	9.18701	129.04	11.6147	129.04	17.728	129.04	28.083	129.04	43.2632	129.04	28.0806	129.04	5.91357	129.04	22.043	129.04	3.08252
129.14	3.82764	129.14	6.64551	129.14	9.19092	129.14	11.6147	129.14	17.7339	129.14	28.0889	129.14	43.2632	129.14	28.0845	129.14	5.92334	129.14	22.043	129.14	3.08838
129.24	3.82764	129.24	6.64551	129.24	9.20459	129.24	11.605	129.24	17.7339	129.24	28.0889	129.24	43.2749	129.24	28.0903	129.24	5.93311	129.24	22.043	129.24	3.08838
129.34	3.82764	129.34	6.64941	129.34	9.20264	129.34	11.6089	129.34	17.7339	129.34	28.0889	129.34	43.2749	129.34	28.0942	129.34	5.94287	129.34	22.043	129.34	3.08252
129.44	3.82178	129.44	6.64355	129.44	9.19678	129.44	11.6147	129.44	17.7241	129.44	28.0928	129.44	43.2749	129.44	28.1001	129.44	5.95264	129.44	22.043	129.44	3.08838
129.54	3.82764	129.54	6.64355	129.54	9.19678	129.54	11.6147	129.54	17.729	129.54	28.0889	129.54	43.2749	129.54	28.105	129.54	5.95068	129.54	22.0469	129.54	3.08838
129.64	3.8374	129.64	6.64746	129.64	9.19287	129.64	11.6147	129.64	17.7358	129.64	28.0889	129.64	43.2749	129.64	28.1118	129.64	5.95264	129.64	22.0527	129.64	3.07861
129.74	3.8374	129.74	6.65332	129.74	9.18701	129.74	11.6147	129.74	17.7358	129.74	28.0889	129.74	43.2866	129.74	28.1118	129.74	5.96436	129.74	22.0527	129.74	3.07861
129.84	3.82764	129.84	6.65332	129.84	9.18701	129.84	11.6147	129.84	17.7261	129.84	28.0889	129.84	43.2749	129.84	28.1157	129.84	5.9624	129.84	22.043	129.84	3.07373
129.94	3.82764	129.94	6.65723	129.94	9.19092	129.94	11.6147	129.94	17.7358	129.94	28.0889	129.94	43.2866	129.94	28.1216	129.94	5.96045	129.94	22.0469	129.94	3.08057
130.04	3.83154	130.04	6.65332	130.04	9.19678	130.04	11.6187	130.04	17.73	130.04	28.0889	130.04	43.2905	130.04	28.1255	130.04	5.97021	130.04	22.0527	130.04	3.08447
130.14	3.8374	130.14	6.65332	130.14	9.18701	130.14	11.6245	130.14	17.7456	130.14	28.0889	130.14	43.2925	130.14	28.1313	130.14	5.97217	130.14	22.0527	130.14	3.09033
130.24	3.8374	130.24	6.65332	130.24	9.18701	130.24	11.6245	130.24	17.7358	130.24	28.1025	130.24	43.2866	130.24	28.1313	130.24	5.98682	130.24	22.0527	130.24	3.09033
130.34	3.8374	130.34	6.65723	130.34	9.18701	130.34	11.6245	130.34	17.7358	130.34	28.1084	130.34	43.2983	130.34	28.1353	130.34	6.00146	130.34	22.0527	130.34	3.09033
130.44	3.8374	130.44	6.65332	130.44	9.18701	130.44	11.6147	130.44	17.7358	130.44	28.1084	130.44	43.3042	130.44	28.1411	130.44	5.99951	130.44	22.0566	130.44	3.09033
130.54	3.8374	130.54	6.64355	130.54	9.19189	130.54	11.6187	130.54	17.7358	130.54	28.1084	130.54	43.3042	130.54	28.145	130.54	5.99854	130.54	22.0625	130.54	3.09033
130.64	3.8374	130.64	6.65332	130.64	9.19873	130.64	11.6245	130.64	17.7358	130.64	28.1123	130.64	43.3042	130.64	28.1509	130.64	6.01123	130.64	22.0625	130.64	3.08447
130.74	3.82568	130.74	6.64355	130.74	9.19873	130.74	11.6245	130.74	17.7358	130.74	28.1182	130.74	43.3042	130.74	28.1548	130.74	6.01318	130.74	22.0664	130.74	3.09033
130.84	3.82568	130.84	6.64746	130.84	9.18896	130.84	11.6187	130.84	17.7397	130.84	28.1182	130.84	43.3042	130.84	28.1606	130.84	6.02295	130.84	22.0723	130.84	3.09033
130.94	3.82568	130.94	6.64355	130.94	9.19287	130.94	11.6245	130.94	17.7456	130.94	28.1084	130.94	43.3091	130.94	28.1646	130.94	6.02588	130.94	22.0723	130.94	3.09033
131.04	3.82568	131.04	6.64355	131.04	9.18896	131.04	11.6284	131.04	17.7456	131.04	28.1084	131.04	43.3159	131.04	28.1743	131.04	6.02979	131.04	22.0723	131.04	3.09033
131.14	3.82959	131.14	6.64355	131.14	9.18896	131.14	11.6343	131.14	17.7456	131.14	28.1133	131.14	43.3159	131.14	28.1802	131.14	6.02588	131.14	22.0723	131.14	3.08252
131.24	3.82568	131.24	6.64746	131.24	9.18896	131.24	11.6226	131.24	17.7456	131.24	28.1201	131.24	43.3159	131.24	28.1802	131.24	6.03271	131.24	22.0762	131.24	3.08838
131.34	3.82568	131.34	6.64355	131.34	9.18311	131.34	11.6274	131.34	17.7495	131.34	28.1201	131.34	43.3159	131.34	28.1841	131.34	6.03076	131.34	22.082	131.34	3.09229
131.44	3.81982	131.44	6.64355	131.44	9.18896	131.44	11.6245	131.44	17.7554	131.44	28.1143	131.44	43.3159	131.44	28.1899	131.44	6.04248	131.44	22.0703	131.44	3.09814
131.54	3.82568	131.54	6.64844	131.54	9.18896	131.54	11.6284	131.54	17.7554	131.54	28.1201	131.54	43.312	131.54	28.1948	131.54	6.04053	131.54	22.0742	131.54	3.09229
131.64	3.81592	131.64	6.64551	131.64	9.18311	131.64	11.6245	131.64	17.7554	131.64	28.1143	131.64	43.3257	131.64	28.1938	131.64	6.04541	131.64	22.0801	131.64	3.08838
131.74	3.81982	131.74	6.64551	131.74	9.18896	131.74	11.6245	131.74	17.7495	131.74	28.1201	131.74	43.3179	131.74	28.1978	131.74	6.05029	131.74	22.0742	131.74	3.08838
131.84	3.82568	131.84	6.64551	131.84	9.18311	131.84	11.6284	131.84	17.7554	131.84	28.124	131.84	43.3179	131.84	28.2036	131.84	6.05713	131.84	22.0801	131.84	3.08838
131.94	3.82568	131.94	6.64551	131.94	9.1792	131.94	11.6343	131.94	17.7554	131.94	28.1299	131.94	43.3218	131.94	28.1958	131.94	6.06201	131.94	22.0703	131.94	3.08838
132.04	3.82568	132.04	6.63965	132.04	9.18311	132.04	11.6343	132.04	17.7554	132.04	28.1299	132.04	43.3276	132.04	28.2017	132.04	6.07178	132.04	22.0703	132.04	3.07861
132.14	3.82568	132.14	6.64551	132.14	9.17725	132.14	11.6284	132.14	17.7593	132.14	28.1182	132.14	43.3276	132.14	28.2173	132.14	6.07666	132.14	22.0703	132.14	3.08252
132.24	3.81592	132.24	6.64941	132.24	9.17139	132.24	11.6343	132.24	17.7651	132.24	28.1221	132.24	43.3276	132.24	28.2231	132.24	6.08154	132.24	22.084	132.24	3.07861
132.34	3.81982	132.34	6.64551	132.34	9.17725	132.34	11.6343	132.34	17.7651	132.34	28.1279	132.34	43.3198	132.34	28.2231	132.34	6.09131	132.34	22.0801	132.34	3.07861
132.44	3.82568	132.44	6.64551	132.44	9.16748	132.44	11.6382	132.44	17.7651	132.44	28.1279	132.44	43.3257	132.44	28.2271	132.44	6.08154	132.44	22.0801	132.44	3.08252
132.54	3.81592	132.54	6.64551	132.54	9.17139	132.54	11.6343	132.54	17.7651	132.54	28.1279	132.54	43.3296	132.54	28.2329	132.54	6.07959	132.54	22.0801	132.54	3.07861
132.64	3.81982	132.64	6.6377	132.64	9.17725	132.64	11.6343	132.64	17.7573	132.64	28.1279	132.64	43.3354	132.64	28.2212	132.64	6.08594	132.64	22.085	132.64	3.07861
132.74	3.81592	132.74	6.62988	132.74	9.17725	132.74	11.6284	132.74	17.7632	132.74	28.1318	132.74	43.3394	132.74	28.2251	132.74	6.09131	132.74	22.0918	132.74	3.0835
132.84	3.8208	132.84	6.62793	132.84	9.17236	132.84	11.6284	132.84	17.7632	132.84	28.1377	132.84	43.3452	132.84	28.231	132.84	6.10107	132.84	22.0859	132.84	3.08057
132.94	3.81787	132.94	6.62402	132.94	9.1792	132.94	11.6343	132.94	17.7632	132.94	28.1416	132.94	43.3452	132.94	28.231	132.94	6.10303	132.94	22.0918	132.94	3.08057
133.04	3.82178	133.04	6.62793	133.04	9.1792	133.04	11.6284	133.04	17.7632	133.04	28.1475	133.04	43.3452	133.04	28.2349	133.04	6.10107	133.04	22.0957	133.04	3.0708
133.14	3.81592	133.14	6.62402	133.14	9.16943	133.14	11.6343	133.14	17.7632	133.14	28.1416	133.14	43.3491	133.14	28.2407	133.14	6.10303	133.14	22.1016	133.14	3.0708
133.24	3.81592	133.24	6.62402	133.24	9.17334	133.24	11.6343	133.24	17.7632	133.24	28.1475	133.24	43.355	133.24	28.2407	133.24	6.11572	133.24	22.0918	133.24	3.05908
133.34	3.81006	133.34	6.62402	133.34	9.1792	133.34	11.6392	133.34	17.7671	133.34	28.1475	133.34	43.355	133.34	28.2446	133.34	6.12061	133.34	22.0957	133.34	3.05908
133.44	3.80615	133.44	6.62402	133.44	9.1792	133.44	11.6343	133.44	17.7729	133.44	28.1475	133.44	43.3472	133.44	28.2505	133.44	6.12061	133.44	22.0918	133.44	3.05322
133.54	3.79639	133.54	6.62402	133.54	9.17334	133.54	11.6343	133.54	17.7729	133.54	28.1523	133.54	43.353	133.54	28.2505	133.54	6.12744	133.54	22.0918	133.54	3.05908
133.64	3.79639	133.64	6.62402	133.64	9.1792	133.64	11.6382	133.64	17.7632	133.64	28.1494	133.64	43.353	133.64	28.2554	133.64	6.12744	133.64	22.0918	133.64	3.06299
133.74	3.80029	133.74	6.62402	133.74	9.1792	133.74	11.6343	133.74	17.7632	133.74	28.1533	133.74	43.353	133.74	28.2622	133.74	6.12744	133.74	22.0859	133.74	3.05518
133.84	3.79639	133.84	6.61816	133.84	9.18311	133.84	11.6343	133.84	17.7681	133.84	28.1592	133.84	43.3579	133.84	28.2622	133.84	6.13037	133.84	22.0918	133.84	3.06299
133.94	3.79639	133.94	6.63379	133.94	9.18896	133.94	11.6382	133.94	17.7749	133.94	28.1592	133.94	43.3765	133.94	28.2661	133.94	6.13232	133.94	22.0957	133.94	3.05908
134.04	3.79053	134.04	6.63379	134.04	9.18896	134.04	11.644	134.04	17.7749	134.04	28.1533	134.04	43.3765	134.04	28.2759	134.04	6.14697	134.04	22.1016	134.04	3.05908
134.14	3.79639	134.14	6.62402	134.14	9.1792	134.14	11.6343	134.14	17.7749	134.14	28.1592	134.14	43.3804	134.14	28.2817	134.14	6.15479	134.14	22.0918	134.14	3.05322
134.24	3.79639	134.24	6.62402	134.24	9.1792	134.24	11.6343	134.24	17.769	134.24	28.1631	134.24	43.3862	134.24	28.2817	134.24	6.1665	134.24	22.0957	134.24	3.05908
134.34	3.78662	134.34	6.62402	134.34	9.1792	134.34	11.6245	134.34	17.7749	134.34	28.1689	134.34	43.3901	134.34	28.2856	134.34	6.16357	134.34	22.1016	134.34	3.05908
134.44	3.79053	134.44	6.62402	134.44	9.16943	134.44	11.6284	134.44	17.7749	134.44	28.1729	134.44	43.396	134.44	28.2876	134.44	6.17822	134.44	22.1016	134.44	3.06299
134.54	3.79639	134.54	6.61426	134.54	9.17334	134.54	11.6343	134.54	17.7847	134.54	28.1787	134.54	43.396	134.54	28.2935	134.54	6.17822	134.54	22.1016	134.54	3.05908
134.64	3.79639	134.64	6.61426	134.64	9.16943	134.64	11.6343	134.64	17.7847	134.64	28.1787	134.64	43.3999	134.64	28.2935	134.64	6.18604	134.64	22.1016	134.64	3.05908
134.74	3.78662	134.74	6.6084	134.74	9.17334	134.74	11.6284	134.74	17.7847	134.74	28.1826	134.74	43.4058	134.74	28.2974	134.74	6.19092	134.74	22.1016	134.74	3.05908
134.84	3.78662	134.84	6.61816	134.84	9.1792	134.84	11.6343	134.84	17.7847	134.84	28.1787	134.84	43.4097	134.84	28.3071	134.84	6.19287	134.84	22.1055	134.84	3.04932
134.94	3.79053	134.94	6.62402	134.94	9.1792	134.94	11.6343	134.94	17.7847	134.94	28.1729	134.94	43.4155	134.94	28.3169	134.94	6.20264	134.94	22.1113	134.94	3.05322
135.04	3.79639	135.04	6.62402	135.04	9.1792	135.04	11.6343	135.04	17.7847	135.04	28.1787	135.04	43.4194	135.04	28.3228	135.04	6.20068	135.04	22.1113	135.04	3.05908
135.14	3.79639	135.14	6.61426	135.14	9.1792	135.14	11.6245	135.14	17.7808	135.14	28.1787	135.14	43.4253	135.14	28.3228	135.14	6.21045	135.14	22.0996	135.14	3.05908
135.24	3.78467	135.24	6.61426	135.24	9.1792	135.24	11.6245	135.24	17.7749	135.24	28.1826	135.24	43.4253	135.24	28.3276	135.24	6.22021	135.24	22.0996	135.24	3.04932
135.34	3.78857	135.34	6.61426	135.34	9.1792	135.34	11.6245	135.34	17.7788	135.34	28.1787	135.34	43.4292	135.34	28.3228	135.34	6.22998	135.34	22.1045	135.34	3.05322
135.44	3.79443	135.44	6.61914	135.44	9.18311	135.44	11.6187	135.44	17.7847	135.44	28.1836	135.44	43.4233	135.44	28.3267	135.44	6.24463	135.44	22.1113	135.44	3.05908
135.54	3.79443	135.54	6.62598	135.54	9.18896	135.54	11.6245	135.54	17.7847	135.54	28.1807	135.54	43.4233	135.54	28.3442	135.54	6.25342	135.54	22.1113	135.54	3.04932
135.64	3.78467	135.64	6.62598	135.64	9.18896	135.64	11.6245	135.64	17.7944	135.64	28.1807	135.64	43.4233	135.64	28.3364	135.64	6.25146	135.64	22.1016	135.64	3.04932
135.74	3.78467	135.74	6.62598	135.74	9.18896	135.74	11.6245	135.74	17.7847	135.74	28.1748	135.74	43.4233	135.74	28.3423	135.74	6.26123	135.74	22.1055	135.74	3.0376
135.84	3.78467	135.84	6.62598	135.84	9.17725	135.84	11.6147	135.84	17.7886	135.84	28.1807	135.84	43.4233	135.84	28.3462	135.84	6.26318	135.84	22.1113	135.84	3.0415
135.94	3.78467	135.94	6.61816	135.94	9.17725	135.94	11.6147	135.94	17.8042	135.94	28.1846	135.94	43.4233	135.94	28.3521	135.94	6.27295	135.94	22.1016	135.94	3.04736
136.04	3.7749	136.04	6.63574	136.04	9.18115	136.04	11.6147	136.04	17.8042	136.04	28.1787	136.04	43.4272	136.04	28.3521	136.04	6.271	136.04	22.1016	136.04	3.04346
136.14	3.7749	136.14	6.62402	136.14	9.18701	136.14	11.6069	136.14	17.7944	136.14	28.1787	136.14	43.4331	136.14	28.356	136.14	6.28076	136.14	22.1016	136.14	3.03174
136.24	3.77979	136.24	6.62402	136.24	9.18701	136.24	11.6128	136.24	17.7944	136.24	28.1826	136.24	43.4331	136.24	28.3618	136.24	6.29248	136.24	22.1055	136.24	3.0376
136.34	3.78662	136.34	6.62793	136.34	9.18701	136.34	11.6128	136.34	17.7983	136.34	28.1885	136.34	43.438	136.34	28.3618	136.34	6.30225	136.34	22.1016	136.34	3.0376
136.44	3.78662	136.44	6.63379	136.44	9.18701	136.44	11.6128	136.44	17.814	136.44	28.1787	136.44	43.4565	136.44	28.3618	136.44	6.30322	136.44	22.1016	136.44	3.0376
136.54	3.78662	136.54	6.6377	136.54	9.18213	136.54	11.603	136.54	17.814	136.54	28.1826	136.54	43.4565	136.54	28.3657	136.54	6.31201	136.54	22.1016	136.54	3.0376
136.64	3.78662	136.64	6.64355	136.64	9.19873	136.64	11.603	136.64	17.814	136.64	28.1885	136.64	43.4565	136.64	28.3716	136.64	6.31006	136.64	22.1016	136.64	3.02783
136.74	3.77686	136.74	6.64355	136.74	9.18896	136.74	11.603	136.74	17.814	136.74	28.1924	136.74	43.4604	136.74	28.3716	136.74	6.31201	136.74	22.1055	136.74	3.02783
136.84	3.77686	136.84	6.63379	136.84	9.19873	136.84	11.603	136.84	17.814	136.84	28.1982	136.84	43.4663	136.84	28.3755	136.84	6.32666	136.84	22.1113	136.84	3.02197
136.94	3.77686	136.94	6.63379	136.94	9.18896	136.94	11.603	136.94	17.8179	136.94	28.1924	136.94	43.4663	136.94	28.3813	136.94	6.34326	136.94	22.1113	136.94	3.02783
137.04	3.78662	137.04	6.63379	137.04	9.18896	137.04	11.603	137.04	17.814	137.04	28.1982	137.04	43.478	137.04	28.3813	137.04	6.35303	137.04	22.1113	137.04	3.02783
137.14	3.78662	137.14	6.6377	137.14	9.19873	137.14	11.6069	137.14	17.814	137.14	28.2021	137.14	43.478	137.14	28.3813	137.14	6.36279	137.14	22.1113	137.14	3.02783
137.24	3.79639	137.24	6.63379	137.24	9.19873	137.24	11.603	137.24	17.814	137.24	28.208	137.24	43.478	137.24	28.3931	137.24	6.37256	137.24	22.1113	137.24	3.02783
137.34	3.79639	137.34	6.64355	137.34	9.19873	137.34	11.603	137.34	17.814	137.34	28.208	137.34	43.478	137.34	28.397	137.34	6.38232	137.34	22.125	137.34	3.02783
137.44	3.79639	137.44	6.63379	137.44	9.18896	137.44	11.603	137.44	17.814	137.44	28.2119	137.44	43.4858	137.44	28.4028	137.44	6.38525	137.44	22.1211	137.44	3.02783
137.54	3.79639	137.54	6.63379	137.54	9.18896	137.54	11.603	137.54	17.8042	137.54	28.2178	137.54	43.4897	137.54	28.4146	137.54	6.39697	137.54	22.1211	137.54	3.01807
137.64	3.7915	137.64	6.63379	137.64	9.18896	137.64	11.603	137.64	17.8042	137.64	28.2178	137.64	43.4956	137.64	28.4165	137.64	6.39209	137.64	22.1211	137.64	3.02783
137.74	3.78955	137.74	6.63379	137.74	9.18896	137.74	11.603	137.74	17.8081	137.74	28.2178	137.74	43.4956	137.74	28.4146	137.74	6.39014	137.74	22.1113	137.74	3.01807
137.84	3.79639	137.84	6.63379	137.84	9.19287	137.84	11.603	137.84	17.814	137.84	28.2227	137.84	43.4956	137.84	28.4321	137.84	6.39404	137.84	22.1113	137.84	3.01807
137.94	3.78662	137.94	6.62793	137.94	9.2085	137.94	11.603	137.94	17.814	137.94	28.2295	137.94	43.4956	137.94	28.4321	137.94	6.40869	137.94	22.1152	137.94	3.02295
138.04	3.78662	138.04	6.63379	138.04	9.19873	138.04	11.5933	138.04	17.814	138.04	28.2295	138.04	43.5073	138.04	28.4448	138.04	6.40869	138.04	22.1211	138.04	3.02979
138.14	3.78662	138.14	6.63379	138.14	9.19873	138.14	11.5933	138.14	17.814	138.14	28.2236	138.14	43.5073	138.14	28.4517	138.14	6.40479	138.14	22.1211	138.14	3.02002
138.24	3.78662	138.24	6.6377	138.24	9.19873	138.24	11.5981	138.24	17.8179	138.24	28.2295	138.24	43.5151	138.24	28.4517	138.24	6.41162	138.24	22.1211	138.24	3.02002
138.34	3.77686	138.34	6.64355	138.34	9.20264	138.34	11.605	138.34	17.8237	138.34	28.2295	138.34	43.5151	138.34	28.4556	138.34	6.42139	138.34	22.125	138.34	3.02002
138.44	3.77686	138.44	6.63379	138.44	9.19873	138.44	11.605	138.44	17.8237	138.44	28.2295	138.44	43.5151	138.44	28.4614	138.44	6.42432	138.44	22.1211	138.44	3.02393
138.54	3.77686	138.54	6.6377	138.54	9.19873	138.54	11.605	138.54	17.814	138.54	28.2334	138.54	43.5269	138.54	28.4653	138.54	6.43311	138.54	22.1211	138.54	3.02979
138.64	3.77686	138.64	6.64355	138.64	9.19873	138.64	11.605	138.64	17.8179	138.64	28.2393	138.64	43.5269	138.64	28.4751	138.64	6.43115	138.64	22.1211	138.64	3.02002
138.74	3.77686	138.74	6.64355	138.74	9.19873	138.74	11.605	138.74	17.8335	138.74	28.2393	138.74	43.5269	138.74	28.481	138.74	6.43311	138.74	22.1211	138.74	3.02002
138.84	3.78662	138.84	6.64844	138.84	9.20264	138.84	11.605	138.84	17.8335	138.84	28.2432	138.84	43.5269	138.84	28.481	138.84	6.43115	138.84	22.1309	138.84	3.02002
138.94	3.77686	138.94	6.65527	138.94	9.2085	138.94	11.5952	138.94	17.8335	138.94	28.249	138.94	43.5386	138.94	28.4849	138.94	6.43311	138.94	22.1211	138.94	3.02002
139.04	3.77686	139.04	6.65527	139.04	9.2085	139.04	11.5952	139.04	17.8335	139.04	28.249	139.04	43.5444	139.04	28.4907	139.04	6.43604	139.04	22.125	139.04	3.02002
139.14	3.77686	139.14	6.64941	139.14	9.20264	139.14	11.5991	139.14	17.8335	139.14	28.2588	139.14	43.5444	139.14	28.4907	139.14	6.43604	139.14	22.1309	139.14	3.02393
139.24	3.79053	139.24	6.65527	139.24	9.2085	139.24	11.6011	139.24	17.8384	139.24	28.2588	139.24	43.5444	139.24	28.4946	139.24	6.43604	139.24	22.1309	139.24	3.02979
139.34	3.78662	139.34	6.64551	139.34	9.2085	139.34	11.5894	139.34	17.8354	139.34	28.2627	139.34	43.5444	139.34	28.4927	139.34	6.45264	139.34	22.1309	139.34	3.02002
139.44	3.79639	139.44	6.63965	139.44	9.2085	139.44	11.5952	139.44	17.8354	139.44	28.2686	139.44	43.5562	139.44	28.5044	139.44	6.45068	139.44	22.1309	139.44	3.02002
139.54	3.79639	139.54	6.64551	139.54	9.20264	139.54	11.5952	139.54	17.8354	139.54	28.2686	139.54	43.5562	139.54	28.5142	139.54	6.45264	139.54	22.1357	139.54	3.02002
139.64	3.78662	139.64	6.6377	139.64	9.2085	139.64	11.5991	139.64	17.8354	139.64	28.2686	139.64	43.5601	139.64	28.52	139.64	6.45557	139.64	22.1426	139.64	3.01025
139.74	3.78662	139.74	6.64355	139.74	9.2085	139.74	11.5952	139.74	17.8354	139.74	28.2725	139.74	43.5542	139.74	28.52	139.74	6.45557	139.74	22.1426	139.74	3.01416
[truncated: 6,404 more rows]
