# Supplementary material for: A recombinant protein containing influenza viral conserved epitopes and superantigen induces broad-spectrum protection
Source: eLife. 2021 Nov 16;10:e71725. doi: 10.7554/eLife.71725 (PMC8635977; doi:10.7554/eLife.71725)
Supplement: Figure 6—source data 1. — This folder contains the overlays of binding kinetics of antibodies to HAs (HA of H1, H2, H3, and H5) at different concentrations were detected with Biacore (individual files are named ‘the binding kinetics of antibodies to H1.txt,’ ‘the binding kinetics of antibodies to H2.txt,’ ‘the binding kinetics of antibodies to H3.txt,’ ‘the binding kinetics of antibodies to H5.txt’). The detection processes are contained in Methods. [file elife-71725-fig6-data1.zip › The binding kinetics of antibodies to H3.txt]

Cycle: 6 H3 2.5 �g/ml_X	Cycle: 6 H3 2.5 �g/ml_Y	Cycle: 7 H3 5 �g/ml_X	Cycle: 7 H3 5 �g/ml_Y	Cycle: 8 H3 10 �g/ml_X	Cycle: 8 H3 10 �g/ml_Y	Cycle: 9 H3 20 �g/ml_X	Cycle: 9 H3 20 �g/ml_Y	Cycle: 10 H3 40 �g/ml_X	Cycle: 10 H3 40 �g/ml_Y	Cycle: 11 H3 80 �g/ml_X	Cycle: 11 H3 80 �g/ml_Y	Cycle: 12 H3 160 �g/ml_X	Cycle: 12 H3 160 �g/ml_Y	Cycle: 13 H3 320 �g/ml_X	Cycle: 13 H3 320 �g/ml_Y	Cycle: 14 H3 20 �g/ml_X	Cycle: 14 H3 20 �g/ml_Y	Cycle: 5 H3 0 �g/ml_X	Cycle: 5 H3 0 �g/ml_Y
-60.06	2.41162	-60.06	2.52881	-60.06	2.36475	-60.06	2.28369	-60.06	2.24561	-60.06	1.42334	-60.06	2.44775	-60.06	2.14404	-60.06	2.01514	-60.06	2.34814
-59.96	2.4165	-59.96	2.53467	-59.96	2.3335	-59.96	2.27979	-59.96	2.24951	-59.96	1.41943	-59.96	2.44385	-59.96	2.14893	-59.96	2.02295	-59.96	2.32666
-59.86	2.40674	-59.86	2.5249	-59.86	2.34326	-59.86	2.28955	-59.86	2.25537	-59.86	1.42334	-59.86	2.43408	-59.86	2.146	-59.86	2.02881	-59.86	2.31689
-59.76	2.39014	-59.76	2.50732	-59.76	2.32861	-59.76	2.28955	-59.76	2.23193	-59.76	1.41943	-59.76	2.43799	-59.76	2.13135	-59.76	2.04834	-59.76	2.29736
-59.66	2.37646	-59.66	2.48389	-59.66	2.31201	-59.66	2.27588	-59.66	2.22607	-59.66	1.4292	-59.66	2.43994	-59.66	2.12939	-59.66	2.0542	-59.66	2.29346
-59.56	2.37061	-59.56	2.48389	-59.56	2.31201	-59.56	2.24854	-59.56	2.20459	-59.56	1.41553	-59.56	2.43408	-59.56	2.12646	-59.56	2.02881	-59.56	2.27783
-59.46	2.35693	-59.46	2.46436	-59.46	2.28076	-59.46	2.24365	-59.46	2.19482	-59.46	1.40967	-59.46	2.41064	-59.46	2.10498	-59.46	2.03857	-59.46	2.26416
-59.36	2.30029	-59.36	2.45459	-59.36	2.28076	-59.36	2.21729	-59.36	2.15576	-59.36	1.38623	-59.36	2.41455	-59.36	2.1167	-59.36	2.01514	-59.36	2.27783
-59.26	2.30029	-59.26	2.44092	-59.26	2.29053	-59.26	2.23682	-59.26	2.15576	-59.26	1.3999	-59.26	2.41455	-59.26	2.12061	-59.26	2.02979	-59.26	2.27783
-59.16	2.34131	-59.16	2.43506	-59.16	2.29541	-59.16	2.20752	-59.16	2.12842	-59.16	1.41357	-59.16	2.44385	-59.16	2.12646	-59.16	2.04053	-59.16	2.29736
-59.06	2.33154	-59.06	2.42529	-59.06	2.26318	-59.06	2.23682	-59.06	2.14404	-59.06	1.40967	-59.06	2.45752	-59.06	2.146	-59.06	2.05615	-59.06	2.31885
-58.96	2.34131	-58.96	2.40576	-58.96	2.32861	-58.96	2.22314	-58.96	2.12451	-58.96	1.41943	-58.96	2.47314	-58.96	2.11475	-58.96	2.03662	-58.96	2.31885
-58.86	2.36084	-58.86	2.39404	-58.86	2.29053	-58.86	2.24854	-58.86	2.17529	-58.86	1.41943	-58.86	2.45947	-58.86	2.17529	-58.86	1.96045	-58.86	2.35205
-58.76	2.34131	-58.76	2.40576	-58.76	2.271	-58.76	2.29736	-58.76	2.17529	-58.76	1.48975	-58.76	2.43408	-58.76	2.20264	-58.76	1.93896	-58.76	2.31299
-58.66	2.396	-58.66	2.40088	-58.66	2.29053	-58.66	2.34814	-58.66	2.14795	-58.66	1.46826	-58.66	2.50439	-58.66	2.1792	-58.66	1.90576	-58.66	2.41846
-58.56	2.42139	-58.56	2.38232	-58.56	2.21045	-58.56	2.31689	-58.56	2.22412	-58.56	1.53467	-58.56	2.46338	-58.56	2.146	-58.56	1.88037	-58.56	2.43799
-58.46	2.42139	-58.46	2.38232	-58.46	1.84717	-58.46	2.27783	-58.46	2.38818	-58.46	1.53857	-58.46	2.50439	-58.46	1.90576	-58.46	1.7749	-58.46	2.2876
-58.36	2.35107	-58.36	2.40381	-58.36	1.47217	-58.36	2.35791	-58.36	1.75146	-58.36	1.35303	-58.36	1.68408	-58.36	1.74951	-58.36	1.69873	-58.36	1.31885
-58.26	1.53076	-58.26	2.39893	-58.26	1.53076	-58.26	1.10791	-58.26	1.41162	-58.26	0.339355	-58.26	1.61377	-58.26	1.72998	-58.26	0.874512	-58.26	1.12744
-58.16	1.53467	-58.16	2.38916	-58.16	1.84131	-58.16	1.08447	-58.16	1.31396	-58.16	0.310059	-58.16	1.77393	-58.16	1.49561	-58.16	1.2749	-58.16	2.22705
-58.06	2.02588	-58.06	2.36865	-58.06	2.22217	-58.06	2.33447	-58.06	2.271	-58.06	1.39014	-58.06	2.29346	-58.06	1.89209	-58.06	2.0249	-58.06	2.07861
-57.96	2.41846	-57.96	2.35889	-57.96	2.18701	-57.96	2.32861	-57.96	2.26709	-57.96	1.40967	-57.96	2.36377	-57.96	2.09521	-57.96	2.11865	-57.96	1.99854
-57.86	2.35693	-57.86	2.35303	-57.86	2.16162	-57.86	2.26807	-57.86	2.03467	-57.86	1.396	-57.86	2.56299	-57.86	2.01123	-57.86	0.870605	-57.86	2.16455
-57.76	2.34131	-57.76	2.34912	-57.76	2.17139	-57.76	2.21729	-57.76	2.10303	-57.76	1.41943	-57.76	2.42432	-57.76	1.97607	-57.76	-1.15479	-57.76	2.16846
-57.66	2.33057	-57.66	2.31396	-57.66	2.22217	-57.66	2.2876	-57.66	2.19775	-57.66	1.3999	-57.66	2.21338	-57.66	1.9624	-57.66	1.40186	-57.66	2.18799
-57.56	2.33545	-57.56	2.28076	-57.56	2.22217	-57.56	2.27783	-57.56	2.22021	-57.56	1.38428	-57.56	2.37842	-57.56	1.0249	-57.56	1.93896	-57.56	2.20752
-57.46	2.33154	-57.46	2.34717	-57.46	2.23193	-57.46	2.27783	-57.46	2.28467	-57.46	1.28857	-57.46	1.39307	-57.46	1.57568	-57.46	1.81201	-57.46	2.2124
-57.36	2.30811	-57.36	2.34912	-57.36	2.23193	-57.36	2.19775	-57.36	2.2749	-57.36	1.02295	-57.36	1.79639	-57.36	1.84912	-57.36	1.81592	-57.36	2.20557
-57.26	2.31201	-57.26	2.36865	-57.26	2.26123	-57.26	2.10791	-57.26	2.26904	-57.26	0.919434	-57.26	2.04346	-57.26	2.08154	-57.26	1.87451	-57.26	2.21729
-57.16	2.31201	-57.16	2.32959	-57.16	2.2417	-57.16	2.11768	-57.16	2.45264	-57.16	0.929199	-57.16	2.12354	-57.16	1.97607	-57.16	1.81592	-57.16	2.24658
-57.06	2.31201	-57.06	2.31592	-57.06	2.21826	-57.06	2.09229	-57.06	1.71436	-57.06	1.03467	-57.06	2.22314	-57.06	2.00537	-57.06	1.83936	-57.06	2.23682
-56.96	2.31201	-56.96	2.30029	-56.96	2.22607	-56.96	2.06689	-56.96	0.757324	-56.96	1.03857	-56.96	2.26416	-56.96	1.95068	-56.96	1.84521	-56.96	2.25635
-56.86	2.30713	-56.86	2.29736	-56.86	2.08154	-56.86	2.03369	-56.86	1.59521	-56.86	1.01904	-56.86	2.354	-56.86	1.94482	-56.86	1.85107	-56.86	2.24268
-56.76	2.24463	-56.76	2.42529	-56.76	1.52881	-56.76	2.01807	-56.76	2.04443	-56.76	1.06592	-56.76	2.28857	-56.76	1.96631	-56.76	1.87842	-56.76	2.22705
-56.66	2.26318	-56.66	2.36475	-56.66	1.27295	-56.66	1.99854	-56.66	2.01123	-56.66	1.09912	-56.66	2.21729	-56.66	1.98584	-56.66	1.896	-56.66	2.22705
-56.56	2.2124	-56.56	2.53369	-56.56	1.42139	-56.56	1.95752	-56.56	2.04053	-56.56	1.14014	-56.56	2.23291	-56.56	1.98975	-56.56	1.896	-56.56	2.22705
-56.46	2.10791	-56.46	2.40576	-56.46	1.83154	-56.46	1.93408	-56.46	2.14111	-56.46	1.14014	-56.46	2.25244	-56.46	1.98975	-56.46	1.88428	-56.46	2.23291
-56.36	2.28271	-56.36	-0.295898	-56.36	1.99756	-56.36	1.96924	-56.36	2.11279	-56.36	1.1792	-56.36	2.24854	-56.36	1.98584	-56.36	1.87451	-56.36	2.17627
-56.26	2.28076	-56.26	0.593262	-56.26	1.9624	-56.26	1.979	-56.26	1.91357	-56.26	1.18896	-56.26	2.25244	-56.26	1.97217	-56.26	1.87842	-56.26	2.13721
-56.16	0.0620117	-56.16	2.3042	-56.16	2.07178	-56.16	2.01807	-56.16	2.0083	-56.16	1.20459	-56.16	2.24268	-56.16	1.95459	-56.16	1.89014	-56.16	1.95361
-56.06	0.696777	-56.06	2.51123	-56.06	2.00537	-56.06	2.01807	-56.06	2.02979	-56.06	1.17334	-56.06	2.21338	-56.06	1.95459	-56.06	1.87061	-56.06	1.25049
-55.96	2.01123	-55.96	2.50488	-55.96	2.07178	-55.96	2.04736	-55.96	2.0542	-55.96	1.17529	-55.96	2.21338	-55.96	1.94092	-55.96	1.86475	-55.96	1.76611
-55.86	2.37061	-55.86	2.25195	-55.86	2.05811	-55.86	2.0376	-55.86	2.0542	-55.86	1.15967	-55.86	2.21338	-55.86	1.91553	-55.86	1.85498	-55.86	2.10596
-55.76	2.13232	-55.76	2.19678	-55.76	2.09131	-55.76	2.01807	-55.76	2.07373	-55.76	1.16357	-55.76	2.20166	-55.76	1.91943	-55.76	1.85498	-55.76	2.25635
-55.66	2.13818	-55.66	2.11865	-55.66	2.08154	-55.66	1.99463	-55.66	2.05811	-55.66	1.16943	-55.66	2.20166	-55.66	1.92529	-55.66	1.84326	-55.66	2.17627
-55.56	2.16748	-55.56	2.11475	-55.56	2.10303	-55.56	1.98877	-55.56	2.03076	-55.56	1.16943	-55.56	2.1958	-55.56	1.9126	-55.56	1.82568	-55.56	2.12158
-55.46	2.146	-55.46	2.12451	-55.46	2.09131	-55.46	2.00244	-55.46	2.0249	-55.46	1.1792	-55.46	2.20166	-55.46	1.89014	-55.46	1.81592	-55.46	2.09619
-55.36	2.15186	-55.36	2.18311	-55.36	2.09131	-55.36	2.00244	-55.36	2.02881	-55.36	1.21631	-55.36	2.17822	-55.36	1.88428	-55.36	1.82568	-55.36	2.09229
-55.26	2.15186	-55.26	2.20068	-55.26	2.04834	-55.26	2.01416	-55.26	2.021	-55.26	1.20654	-55.26	2.18213	-55.26	1.88428	-55.26	1.82959	-55.26	2.06299
-55.16	2.15186	-55.16	2.19873	-55.16	2.04248	-55.16	1.99463	-55.16	2.02881	-55.16	1.20068	-55.16	2.17236	-55.16	1.85498	-55.16	1.82568	-55.16	2.09619
-55.06	2.18506	-55.06	2.19287	-55.06	2.04248	-55.06	1.99854	-55.06	2.03076	-55.06	1.20459	-55.06	2.15283	-55.06	1.84912	-55.06	1.81592	-55.06	2.09619
-54.96	2.19092	-54.96	2.20068	-54.96	2.01904	-54.96	1.99854	-54.96	2.01514	-54.96	1.21045	-54.96	2.13916	-54.96	1.85498	-54.96	1.81592	-54.96	2.10791
-54.86	2.17139	-54.86	2.18311	-54.86	2.01709	-54.86	1.99854	-54.86	2.00146	-54.86	1.18896	-54.86	2.12744	-54.86	1.84326	-54.86	1.81592	-54.86	2.12354
-54.76	2.21045	-54.76	2.17334	-54.76	2.01318	-54.76	1.99268	-54.76	2.01514	-54.76	1.1792	-54.76	2.12354	-54.76	1.84326	-54.76	1.80225	-54.76	2.09033
-54.66	2.20068	-54.66	2.16162	-54.66	2.01318	-54.66	1.99854	-54.66	2.03467	-54.66	1.1792	-54.66	2.11963	-54.66	1.84326	-54.66	1.79053	-54.66	2.06689
-54.56	2.19092	-54.56	2.18311	-54.56	2.01318	-54.56	1.98877	-54.56	2.03467	-54.56	1.15967	-54.56	2.10205	-54.56	1.8335	-54.56	1.78662	-54.56	2.07666
-54.46	2.20654	-54.46	2.16943	-54.46	2.01318	-54.46	1.98486	-54.46	2.0249	-54.46	1.1499	-54.46	2.09814	-54.46	1.82959	-54.46	1.771	-54.46	2.06689
-54.36	2.19092	-54.36	2.16357	-54.36	1.98193	-54.36	1.95947	-54.36	2.0249	-54.36	1.1499	-54.36	2.08252	-54.36	1.82373	-54.36	1.76904	-54.36	2.06689
-54.26	2.00732	-54.26	2.16748	-54.26	1.98193	-54.26	1.95947	-54.26	2.01514	-54.26	1.14014	-54.26	2.07275	-54.26	1.82373	-54.26	1.7749	-54.26	2.04736
-54.16	1.92139	-54.16	2.16357	-54.16	1.97217	-54.16	1.95947	-54.16	2.00537	-54.16	1.14014	-54.16	2.07275	-54.16	1.81396	-54.16	1.7749	-54.16	2.04346
-54.06	1.89209	-54.06	2.15967	-54.06	1.97217	-54.06	1.96924	-54.06	1.98584	-54.06	1.14014	-54.06	2.07666	-54.06	1.81396	-54.06	1.75537	-54.06	2.02783
-53.96	1.89893	-53.96	2.16357	-53.96	1.9624	-53.96	1.979	-53.96	1.98193	-53.96	1.13623	-53.96	2.07861	-53.96	1.8042	-53.96	1.75928	-53.96	2.0415
-53.86	1.85693	-53.86	2.17725	-53.86	1.94873	-53.86	1.979	-53.86	1.96631	-53.86	1.13037	-53.86	2.06299	-53.86	1.8042	-53.86	1.7417	-53.86	2.0376
-53.76	1.92139	-53.76	2.1792	-53.76	1.94678	-53.76	1.979	-53.76	1.95068	-53.76	1.13037	-53.76	2.05713	-53.76	1.8042	-53.76	1.73584	-53.76	2.02783
-53.66	1.93115	-53.66	2.15381	-53.66	1.94873	-53.66	1.979	-53.66	1.93896	-53.66	1.12061	-53.66	2.04932	-53.66	1.8042	-53.66	1.72607	-53.66	2.01416
-53.56	1.90381	-53.56	2.14404	-53.56	1.94287	-53.56	1.96924	-53.56	1.94482	-53.56	1.11084	-53.56	2.02783	-53.56	1.79053	-53.56	1.71631	-53.56	2.00049
-53.46	2.021	-53.46	2.13428	-53.46	1.93311	-53.46	1.96924	-53.46	1.94482	-53.46	1.10303	-53.46	2.03369	-53.46	1.78467	-53.46	1.70654	-53.46	2.00635
-53.36	2.05029	-53.36	2.12451	-53.36	1.93311	-53.36	1.95947	-53.36	1.94092	-53.36	1.10498	-53.36	2.02197	-53.36	1.7749	-53.36	1.69482	-53.36	1.99268
-53.26	2.06982	-53.26	2.12061	-53.26	1.9292	-53.26	1.95947	-53.26	1.93506	-53.26	1.08936	-53.26	2.01221	-53.26	1.7749	-53.26	1.69482	-53.26	1.97705
-53.16	2.02686	-53.16	2.09326	-53.16	1.91357	-53.16	1.94775	-53.16	1.91943	-53.16	1.0835	-53.16	2.00244	-53.16	1.76514	-53.16	1.68506	-53.16	1.97705
-53.06	2.01123	-53.06	2.0835	-53.06	1.91357	-53.06	1.93799	-53.06	1.91553	-53.06	1.08936	-53.06	1.98877	-53.06	1.75146	-53.06	1.68896	-53.06	1.97705
-52.96	2.04053	-52.96	2.0835	-52.96	1.90771	-52.96	1.92822	-52.96	1.91162	-52.96	1.07568	-52.96	1.97314	-52.96	1.75537	-52.96	1.69482	-52.96	1.96924
-52.86	2.02686	-52.86	2.07373	-52.86	1.91357	-52.86	1.91846	-52.86	1.896	-52.86	1.06006	-52.86	1.96338	-52.86	1.74561	-52.86	1.68506	-52.86	1.96143
-52.76	2.0249	-52.76	2.07373	-52.76	1.90967	-52.76	1.92822	-52.76	1.88623	-52.76	1.05029	-52.76	1.96338	-52.76	1.73779	-52.76	1.68506	-52.76	1.96729
-52.66	2.00732	-52.66	2.07373	-52.66	1.88232	-52.66	1.93799	-52.66	1.87646	-52.66	1.0542	-52.66	1.96729	-52.66	1.75537	-52.66	1.6792	-52.66	1.96729
-52.56	1.9917	-52.56	2.0542	-52.56	1.87256	-52.56	1.93799	-52.56	1.87646	-52.56	1.05029	-52.56	1.97314	-52.56	1.74365	-52.56	1.67529	-52.56	1.95361
-52.46	1.98193	-52.46	2.04443	-52.46	1.87256	-52.46	1.92822	-52.46	1.86475	-52.46	1.05029	-52.46	1.96338	-52.46	1.74365	-52.46	1.65576	-52.46	1.94775
-52.36	1.96631	-52.36	2.03467	-52.36	1.86279	-52.36	1.92822	-52.36	1.86475	-52.36	1.05029	-52.36	1.95361	-52.36	1.74365	-52.36	1.65576	-52.36	1.94775
-52.26	1.95068	-52.26	2.03467	-52.26	1.86279	-52.26	1.91846	-52.26	1.85498	-52.26	1.05029	-52.26	1.95361	-52.26	1.73389	-52.26	1.646	-52.26	1.93799
-52.16	1.96436	-52.16	2.02295	-52.16	1.86279	-52.16	1.91846	-52.16	1.85889	-52.16	1.05029	-52.16	1.93213	-52.16	1.72412	-52.16	1.63623	-52.16	1.92822
-52.06	1.95654	-52.06	2.00928	-52.06	1.8667	-52.06	1.90283	-52.06	1.85498	-52.06	1.05029	-52.06	1.92236	-52.06	1.71045	-52.06	1.63623	-52.06	1.92822
-51.96	1.96045	-51.96	1.99365	-51.96	1.87256	-51.96	1.90869	-51.96	1.84131	-51.96	1.04053	-51.96	1.9126	-51.96	1.69873	-51.96	1.62451	-51.96	1.91846
-51.86	1.95068	-51.86	1.99365	-51.86	1.86279	-51.86	1.87354	-51.86	1.83936	-51.86	1.04053	-51.86	1.90283	-51.86	1.69092	-51.86	1.61865	-51.86	1.91846
-51.76	1.93115	-51.76	1.98389	-51.76	1.86279	-51.76	1.84229	-51.76	1.84521	-51.76	1.04053	-51.76	1.89307	-51.76	1.67529	-51.76	1.62451	-51.76	1.90869
-51.66	1.93115	-51.66	1.98389	-51.66	1.85693	-51.66	1.81494	-51.66	1.84521	-51.66	1.04053	-51.66	1.89697	-51.66	1.67529	-51.66	1.61084	-51.66	1.89697
-51.56	1.91748	-51.56	1.98389	-51.56	1.86279	-51.56	1.80908	-51.56	1.83545	-51.56	1.0249	-51.56	1.89307	-51.56	1.66553	-51.56	1.59521	-51.56	1.88721
-51.46	1.91162	-51.46	1.98389	-51.46	1.87256	-51.46	1.82861	-51.46	1.80615	-51.46	1.01318	-51.46	1.8833	-51.46	1.65576	-51.46	1.58545	-51.46	1.88721
-51.36	1.91553	-51.36	1.97803	-51.36	1.85889	-51.36	1.82275	-51.36	1.79443	-51.36	1.00537	-51.36	1.87939	-51.36	1.64404	-51.36	1.58936	-51.36	1.88721
-51.26	1.91748	-51.26	1.97998	-51.26	1.85693	-51.26	1.80518	-51.26	1.80615	-51.26	0.999512	-51.26	1.86768	-51.26	1.63428	-51.26	1.59131	-51.26	1.86768
-51.16	1.90186	-51.16	1.97412	-51.16	1.85303	-51.16	1.7876	-51.16	1.79053	-51.16	0.999512	-51.16	1.86182	-51.16	1.62451	-51.16	1.57568	-51.16	1.88721
-51.06	1.91162	-51.06	1.96826	-51.06	1.83936	-51.06	1.7876	-51.06	1.7749	-51.06	0.999512	-51.06	1.84814	-51.06	1.61475	-51.06	1.57568	-51.06	1.88135
-50.96	1.89209	-50.96	1.96045	-50.96	1.82178	-50.96	1.79932	-50.96	1.76514	-50.96	0.989746	-50.96	1.83252	-50.96	1.62842	-50.96	1.57568	-50.96	1.88721
-50.86	1.89209	-50.86	1.95459	-50.86	1.81201	-50.86	1.7876	-50.86	1.75537	-50.86	0.989746	-50.86	1.83643	-50.86	1.63037	-50.86	1.56592	-50.86	1.87744
-50.76	1.89209	-50.76	1.94482	-50.76	1.81592	-50.76	1.77783	-50.76	1.74072	-50.76	0.97998	-50.76	1.84229	-50.76	1.63428	-50.76	1.56982	-50.76	1.87354
-50.66	1.88232	-50.66	1.93506	-50.66	1.81201	-50.66	1.79932	-50.66	1.729	-50.66	0.989746	-50.66	1.84229	-50.66	1.62842	-50.66	1.57568	-50.66	1.86768
-50.56	1.87061	-50.56	1.93506	-50.56	1.80225	-50.56	1.79932	-50.56	1.74561	-50.56	0.989746	-50.56	1.84229	-50.56	1.62451	-50.56	1.57568	-50.56	1.85791
-50.46	1.87061	-50.46	1.91943	-50.46	1.78857	-50.46	1.7876	-50.46	1.75537	-50.46	0.989746	-50.46	1.84229	-50.46	1.62451	-50.46	1.56592	-50.46	1.85791
-50.36	1.8667	-50.36	1.90381	-50.36	1.78662	-50.36	1.76807	-50.36	1.75049	-50.36	0.976074	-50.36	1.83252	-50.36	1.61475	-50.36	1.56592	-50.36	1.85205
-50.26	1.85107	-50.26	1.89404	-50.26	1.78271	-50.26	1.74854	-50.26	1.73389	-50.26	0.974121	-50.26	1.82275	-50.26	1.61865	-50.26	1.56592	-50.26	1.84814
-50.16	1.84131	-50.16	1.89404	-50.16	1.76904	-50.16	1.73877	-50.16	1.73877	-50.16	0.970215	-50.16	1.82275	-50.16	1.62451	-50.16	1.5542	-50.16	1.84814
-50.06	1.84131	-50.06	1.89404	-50.06	1.77295	-50.06	1.729	-50.06	1.74561	-50.06	0.970215	-50.06	1.81299	-50.06	1.61084	-50.06	1.5542	-50.06	1.83838
-49.96	1.84131	-49.96	1.88037	-49.96	1.78271	-49.96	1.69775	-49.96	1.74561	-49.96	0.97998	-49.96	1.81299	-49.96	1.60498	-49.96	1.55029	-49.96	1.82666
-49.86	1.83154	-49.86	1.87451	-49.86	1.77295	-49.86	1.68799	-49.86	1.74561	-49.86	0.966309	-49.86	1.79346	-49.86	1.60498	-49.86	1.53857	-49.86	1.81689
-49.76	1.81787	-49.76	1.86475	-49.76	1.77295	-49.76	1.67822	-49.76	1.74561	-49.76	0.964355	-49.76	1.79346	-49.76	1.59521	-49.76	1.54443	-49.76	1.80713
-49.66	1.80615	-49.66	1.86475	-49.66	1.77295	-49.66	1.66455	-49.66	1.74072	-49.66	0.966309	-49.66	1.79346	-49.66	1.58545	-49.66	1.53467	-49.66	1.80322
-49.56	1.80811	-49.56	1.86084	-49.56	1.77686	-49.56	1.62939	-49.56	1.73389	-49.56	0.960449	-49.56	1.79346	-49.56	1.57373	-49.56	1.53467	-49.56	1.7876
-49.46	1.80225	-49.46	1.85498	-49.46	1.78271	-49.46	1.63916	-49.46	1.73389	-49.46	0.960449	-49.46	1.77197	-49.46	1.56396	-49.46	1.5249	-49.46	1.7876
-49.36	1.78271	-49.36	1.85889	-49.36	1.77295	-49.36	1.64307	-49.36	1.72412	-49.36	0.960449	-49.36	1.77197	-49.36	1.56396	-49.36	1.51904	-49.36	1.7876
-49.26	1.78662	-49.26	1.85498	-49.26	1.76904	-49.26	1.65869	-49.26	1.73389	-49.26	0.960449	-49.26	1.77197	-49.26	1.5542	-49.26	1.5249	-49.26	1.77783
-49.16	1.79248	-49.16	1.85498	-49.16	1.77295	-49.16	1.65479	-49.16	1.72412	-49.16	0.960449	-49.16	1.76221	-49.16	1.55029	-49.16	1.51514	-49.16	1.77783
-49.06	1.79248	-49.06	1.84521	-49.06	1.76318	-49.06	1.64893	-49.06	1.72021	-49.06	0.960449	-49.06	1.75635	-49.06	1.54443	-49.06	1.51514	-49.06	1.78174
-48.96	1.78271	-48.96	1.84521	-48.96	1.75342	-48.96	1.65869	-48.96	1.70459	-48.96	0.960449	-48.96	1.74854	-48.96	1.54443	-48.96	1.51514	-48.96	1.77783
-48.86	1.771	-48.86	1.83545	-48.86	1.74365	-48.86	1.65869	-48.86	1.70459	-48.86	0.960449	-48.86	1.73291	-48.86	1.53467	-48.86	1.50928	-48.86	1.77783
-48.76	1.78271	-48.76	1.83154	-48.76	1.74365	-48.76	1.65869	-48.76	1.70459	-48.76	0.955566	-48.76	1.73682	-48.76	1.53467	-48.76	1.51514	-48.76	1.77783
-48.66	1.771	-48.66	1.82568	-48.66	1.73193	-48.66	1.65869	-48.66	1.70459	-48.66	0.94873	-48.66	1.74268	-48.66	1.53467	-48.66	1.51514	-48.66	1.77783
-48.56	1.771	-48.56	1.81396	-48.56	1.72217	-48.56	1.65869	-48.56	1.70459	-48.56	0.953613	-48.56	1.74268	-48.56	1.53857	-48.56	1.50537	-48.56	1.76807
-48.46	1.771	-48.46	1.81396	-48.46	1.7124	-48.46	1.65869	-48.46	1.69482	-48.46	0.950684	-48.46	1.74268	-48.46	1.53467	-48.46	1.48389	-48.46	1.7583
-48.36	1.771	-48.36	1.81396	-48.36	1.72217	-48.36	1.65869	-48.36	1.70459	-48.36	0.940918	-48.36	1.73291	-48.36	1.53467	-48.36	1.49365	-48.36	1.74854
-48.26	1.76123	-48.26	1.81396	-48.26	1.7124	-48.26	1.64893	-48.26	1.69873	-48.26	0.940918	-48.26	1.73291	-48.26	1.521	-48.26	1.48389	-48.26	1.74854
-48.16	1.74756	-48.16	1.8042	-48.16	1.70264	-48.16	1.64893	-48.16	1.69482	-48.16	0.950684	-48.16	1.72314	-48.16	1.51514	-48.16	1.47412	-48.16	1.73682
-48.06	1.73193	-48.06	1.79443	-48.06	1.70264	-48.06	1.64893	-48.06	1.69092	-48.06	0.950684	-48.06	1.71143	-48.06	1.51904	-48.06	1.46436	-48.06	1.72705
-47.96	1.72217	-47.96	1.78467	-47.96	1.70264	-47.96	1.6626	-47.96	1.69482	-47.96	0.940918	-47.96	1.71143	-47.96	1.51514	-47.96	1.45459	-47.96	1.71338
-47.86	1.72217	-47.86	1.7749	-47.86	1.70264	-47.86	1.66846	-47.86	1.70459	-47.86	0.940918	-47.86	1.71143	-47.86	1.50537	-47.86	1.46436	-47.86	1.69775
-47.76	1.72217	-47.76	1.76514	-47.76	1.70264	-47.76	1.66846	-47.76	1.69482	-47.76	0.950684	-47.76	1.70752	-47.76	1.50537	-47.76	1.46436	-47.76	1.70166
-47.66	1.7124	-47.66	1.7749	-47.66	1.69287	-47.66	1.65869	-47.66	1.69482	-47.66	0.950684	-47.66	1.70166	-47.66	1.49365	-47.66	1.45459	-47.66	1.69775
-47.56	1.70264	-47.56	1.78467	-47.56	1.68896	-47.56	1.64893	-47.56	1.68506	-47.56	0.940918	-47.56	1.6958	-47.56	1.49365	-47.56	1.44971	-47.56	1.69775
-47.46	1.70654	-47.46	1.7749	-47.46	1.68701	-47.46	1.64502	-47.46	1.68506	-47.46	0.940918	-47.46	1.70166	-47.46	1.48389	-47.46	1.45654	-47.46	1.70166
-47.36	1.71826	-47.36	1.7749	-47.36	1.6792	-47.36	1.63916	-47.36	1.66357	-47.36	0.936035	-47.36	1.69189	-47.36	1.47412	-47.36	1.45654	-47.36	1.69775
-47.26	1.70264	-47.26	1.76904	-47.26	1.67334	-47.26	1.63916	-47.26	1.65967	-47.26	0.934082	-47.26	1.68213	-47.26	1.46826	-47.26	1.44678	-47.26	1.68799
-47.16	1.69287	-47.16	1.76514	-47.16	1.67334	-47.16	1.62939	-47.16	1.65381	-47.16	0.940918	-47.16	1.67236	-47.16	1.48389	-47.16	1.43701	-47.16	1.68799
-47.06	1.69678	-47.06	1.76123	-47.06	1.66357	-47.06	1.62939	-47.06	1.64404	-47.06	0.924316	-47.06	1.65869	-47.06	1.48389	-47.06	1.44678	-47.06	1.67822
-46.96	1.69092	-46.96	1.75537	-46.96	1.66357	-46.96	1.61963	-46.96	1.65381	-46.96	0.91748	-46.96	1.6665	-46.96	1.48389	-46.96	1.43701	-46.96	1.6665
-46.86	1.68701	-46.86	1.75537	-46.86	1.66357	-46.86	1.61963	-46.86	1.66357	-46.86	0.91748	-46.86	1.67236	-46.86	1.48779	-46.86	1.42725	-46.86	1.6665
-46.76	1.66553	-46.76	1.74561	-46.76	1.65381	-46.76	1.60791	-46.76	1.65967	-46.76	0.912598	-46.76	1.67236	-46.76	1.48389	-46.76	1.41553	-46.76	1.6665
-46.66	1.67139	-46.66	1.73389	-46.66	1.65381	-46.66	1.60791	-46.66	1.65771	-46.66	0.909668	-46.66	1.6665	-46.66	1.49365	-46.66	1.41553	-46.66	1.65674
-46.56	1.66748	-46.56	1.72412	-46.56	1.64209	-46.56	1.60791	-46.56	1.6499	-46.56	0.909668	-46.56	1.6626	-46.56	1.49365	-46.56	1.41553	-46.56	1.65088
-46.46	1.65186	-46.46	1.72412	-46.46	1.64209	-46.46	1.60791	-46.46	1.63818	-46.46	0.909668	-46.46	1.65869	-46.46	1.49365	-46.46	1.40576	-46.46	1.65674
-46.36	1.63232	-46.36	1.71436	-46.36	1.63232	-46.36	1.60791	-46.36	1.64404	-46.36	0.919434	-46.36	1.64307	-46.36	1.48389	-46.36	1.38623	-46.36	1.64697
-46.26	1.62646	-46.26	1.70459	-46.26	1.63232	-46.26	1.61182	-46.26	1.63428	-46.26	0.919434	-46.26	1.6333	-46.26	1.47412	-46.26	1.38623	-46.26	1.63721
-46.16	1.64209	-46.16	1.69482	-46.16	1.62256	-46.16	1.61768	-46.16	1.63428	-46.16	0.919434	-46.16	1.64307	-46.16	1.46436	-46.16	1.38623	-46.16	1.63721
-46.06	1.63232	-46.06	1.69482	-46.06	1.62256	-46.06	1.61377	-46.06	1.63037	-46.06	0.909668	-46.06	1.63721	-46.06	1.44482	-46.06	1.38037	-46.06	1.62744
-45.96	1.62256	-45.96	1.68896	-45.96	1.62256	-45.96	1.59814	-45.96	1.62451	-45.96	0.909668	-45.96	1.63916	-45.96	1.43506	-45.96	1.38623	-45.96	1.61768
-45.86	1.61084	-45.86	1.69482	-45.86	1.61768	-45.86	1.58838	-45.86	1.61475	-45.86	0.899902	-45.86	1.62158	-45.86	1.44482	-45.86	1.37646	-45.86	1.60791
-45.76	1.61084	-45.76	1.68506	-45.76	1.61084	-45.76	1.59814	-45.76	1.60498	-45.76	0.899902	-45.76	1.62549	-45.76	1.43506	-45.76	1.37646	-45.76	1.60791
-45.66	1.61084	-45.66	1.68506	-45.66	1.60107	-45.66	1.59814	-45.66	1.59521	-45.66	0.890137	-45.66	1.61768	-45.66	1.43506	-45.66	1.35693	-45.66	1.6001
-45.56	1.59131	-45.56	1.68506	-45.56	1.60107	-45.56	1.59814	-45.56	1.59521	-45.56	0.890137	-45.56	1.60205	-45.56	1.43506	-45.56	1.35693	-45.56	1.60596
-45.46	1.58154	-45.46	1.67529	-45.46	1.59717	-45.46	1.58838	-45.46	1.58545	-45.46	0.880371	-45.46	1.60205	-45.46	1.43506	-45.46	1.34912	-45.46	1.59619
-45.36	1.58154	-45.36	1.67529	-45.36	1.59131	-45.36	1.58838	-45.36	1.58545	-45.36	0.880371	-45.36	1.59229	-45.36	1.42334	-45.36	1.34521	-45.36	1.59619
-45.26	1.58154	-45.26	1.67139	-45.26	1.59131	-45.26	1.58447	-45.26	1.57373	-45.26	0.870605	-45.26	1.58252	-45.26	1.40381	-45.26	1.33545	-45.26	1.59619
-45.16	1.57178	-45.16	1.65576	-45.16	1.58154	-45.16	1.55908	-45.16	1.57373	-45.16	0.86084	-45.16	1.58252	-45.16	1.40381	-45.16	1.33545	-45.16	1.59033
-45.06	1.56201	-45.06	1.65576	-45.06	1.57178	-45.06	1.55908	-45.06	1.56396	-45.06	0.86084	-45.06	1.57275	-45.06	1.40381	-45.06	1.32568	-45.06	1.59229
-44.96	1.56201	-44.96	1.63916	-44.96	1.57178	-44.96	1.54932	-44.96	1.5542	-44.96	0.86084	-44.96	1.57666	-44.96	1.39404	-44.96	1.30615	-44.96	1.57666
-44.86	1.56201	-44.86	1.62744	-44.86	1.57178	-44.86	1.54932	-44.86	1.54443	-44.86	0.846191	-44.86	1.57275	-44.86	1.39404	-44.86	1.29639	-44.86	1.57666
-44.76	1.55225	-44.76	1.63428	-44.76	1.56201	-44.76	1.53955	-44.76	1.54443	-44.76	0.844238	-44.76	1.56299	-44.76	1.38037	-44.76	1.29639	-44.76	1.5708
-44.66	1.54248	-44.66	1.62451	-44.66	1.56201	-44.66	1.53955	-44.66	1.53857	-44.66	0.851074	-44.66	1.56299	-44.66	1.37451	-44.66	1.29053	-44.66	1.56689
-44.56	1.53271	-44.56	1.62451	-44.56	1.54834	-44.56	1.52979	-44.56	1.53467	-44.56	0.839355	-44.56	1.56299	-44.56	1.36475	-44.56	1.29639	-44.56	1.56299
-44.46	1.53271	-44.46	1.61475	-44.46	1.54639	-44.46	1.52979	-44.46	1.5249	-44.46	0.839355	-44.46	1.56299	-44.46	1.35889	-44.46	1.28467	-44.46	1.56104
-44.36	1.53271	-44.36	1.60498	-44.36	1.54053	-44.36	1.51318	-44.36	1.5249	-44.36	0.839355	-44.36	1.55127	-44.36	1.35498	-44.36	1.28076	-44.36	1.55713
-44.26	1.521	-44.26	1.59521	-44.26	1.54053	-44.26	1.49658	-44.26	1.51514	-44.26	0.839355	-44.26	1.5415	-44.26	1.35498	-44.26	1.26514	-44.26	1.54346
-44.16	1.51123	-44.16	1.58545	-44.16	1.52686	-44.16	1.4917	-44.16	1.50342	-44.16	0.839355	-44.16	1.5415	-44.16	1.35498	-44.16	1.26904	-44.16	1.52783
-44.06	1.51123	-44.06	1.58545	-44.06	1.51123	-44.06	1.50342	-44.06	1.50342	-44.06	0.82959	-44.06	1.53174	-44.06	1.34326	-44.06	1.271	-44.06	1.52783
-43.96	1.50146	-43.96	1.58545	-43.96	1.51123	-43.96	1.49658	-43.96	1.49365	-43.96	0.82959	-43.96	1.52686	-43.96	1.31982	-43.96	1.26514	-43.96	1.52002
-43.86	1.4917	-43.86	1.58936	-43.86	1.50146	-43.86	1.4917	-43.86	1.49365	-43.86	0.82959	-43.86	1.53369	-43.86	1.30811	-43.86	1.25928	-43.86	1.52588
-43.76	1.48584	-43.76	1.58545	-43.76	1.50146	-43.76	1.48877	-43.76	1.48779	-43.76	0.82959	-43.76	1.51904	-43.76	1.31396	-43.76	1.26514	-43.76	1.51611
-43.66	1.4917	-43.66	1.57373	-43.66	1.50146	-43.66	1.48877	-43.66	1.48389	-43.66	0.819824	-43.66	1.51709	-43.66	1.3042	-43.66	1.25537	-43.66	1.51611
-43.56	1.4917	-43.56	1.57373	-43.56	1.4917	-43.56	1.48389	-43.56	1.48389	-43.56	0.819824	-43.56	1.51416	-43.56	1.28467	-43.56	1.25146	-43.56	1.50635
-43.46	1.48193	-43.46	1.56396	-43.46	1.48193	-43.46	1.46729	-43.46	1.47021	-43.46	0.810059	-43.46	1.50928	-43.46	1.28467	-43.46	1.24561	-43.46	1.50049
-43.36	1.48193	-43.36	1.56396	-43.36	1.47217	-43.36	1.45752	-43.36	1.4585	-43.36	0.810059	-43.36	1.49268	-43.36	1.27979	-43.36	1.23975	-43.36	1.49268
-43.26	1.47217	-43.26	1.55029	-43.26	1.47217	-43.26	1.46729	-43.26	1.46045	-43.26	0.810059	-43.26	1.48291	-43.26	1.28662	-43.26	1.2417	-43.26	1.49072
-43.16	1.47217	-43.16	1.54443	-43.16	1.4624	-43.16	1.46729	-43.16	1.45459	-43.16	0.79541	-43.16	1.48779	-43.16	1.2749	-43.16	1.22607	-43.16	1.48682
-43.06	1.4585	-43.06	1.54443	-43.06	1.4624	-43.06	1.46729	-43.06	1.44482	-43.06	0.788574	-43.06	1.47803	-43.06	1.26514	-43.06	1.22607	-43.06	1.47705
-42.96	1.44482	-42.96	1.53857	-42.96	1.45264	-42.96	1.45752	-42.96	1.43896	-42.96	0.793457	-42.96	1.47119	-42.96	1.25928	-42.96	1.22607	-42.96	1.47705
-42.86	1.44092	-42.86	1.53076	-42.86	1.44092	-42.86	1.45752	-42.86	1.44482	-42.86	0.79541	-42.86	1.46143	-42.86	1.26514	-42.86	1.21631	-42.86	1.47705
-42.76	1.45068	-42.76	1.5249	-42.76	1.44482	-42.76	1.45752	-42.76	1.43115	-42.76	0.788574	-42.76	1.45166	-42.76	1.25537	-42.76	1.20654	-42.76	1.46729
-42.66	1.44092	-42.66	1.51514	-42.66	1.44092	-42.66	1.44775	-42.66	1.41357	-42.66	0.783691	-42.66	1.45166	-42.66	1.24561	-42.66	1.20654	-42.66	1.45557
-42.56	1.43115	-42.56	1.51904	-42.56	1.43115	-42.56	1.43799	-42.56	1.41748	-42.56	0.790527	-42.56	1.44189	-42.56	1.23584	-42.56	1.20654	-42.56	1.4458
-42.46	1.43115	-42.46	1.51514	-42.46	1.42139	-42.46	1.43799	-42.46	1.42334	-42.46	0.785645	-42.46	1.43213	-42.46	1.23584	-42.46	1.19678	-42.46	1.4458
-42.36	1.43115	-42.36	1.51514	-42.36	1.42139	-42.36	1.43799	-42.36	1.41943	-42.36	0.769043	-42.36	1.42236	-42.36	1.22607	-42.36	1.19678	-42.36	1.4458
-42.26	1.42139	-42.26	1.51514	-42.26	1.41162	-42.26	1.43408	-42.26	1.40381	-42.26	0.769043	-42.26	1.42236	-42.26	1.22021	-42.26	1.19678	-42.26	1.44092
-42.16	1.41162	-42.16	1.50537	-42.16	1.41162	-42.16	1.42236	-42.16	1.40381	-42.16	0.769043	-42.16	1.40869	-42.16	1.21631	-42.16	1.19678	-42.16	1.43799
-42.06	1.40186	-42.06	1.49365	-42.06	1.40576	-42.06	1.42822	-42.06	1.39404	-42.06	0.759277	-42.06	1.39307	-42.06	1.21631	-42.06	1.19678	-42.06	1.43799
-41.96	1.39209	-41.96	1.48389	-41.96	1.40186	-41.96	1.4165	-41.96	1.39404	-41.96	0.759277	-41.96	1.3833	-41.96	1.20459	-41.96	1.18506	-41.96	1.42822
-41.86	1.39209	-41.86	1.48389	-41.86	1.39209	-41.86	1.4165	-41.86	1.39404	-41.86	0.759277	-41.86	1.3833	-41.86	1.20459	-41.86	1.18506	-41.86	1.43213
-41.76	1.39209	-41.76	1.48389	-41.76	1.39209	-41.76	1.40674	-41.76	1.38428	-41.76	0.747559	-41.76	1.3833	-41.76	1.19873	-41.76	1.17529	-41.76	1.42822
-41.66	1.38232	-41.66	1.47412	-41.66	1.38037	-41.66	1.39697	-41.66	1.37451	-41.66	0.752441	-41.66	1.37549	-41.66	1.19482	-41.66	1.17529	-41.66	1.42822
-41.56	1.37061	-41.56	1.47021	-41.56	1.37061	-41.56	1.38721	-41.56	1.37451	-41.56	0.754395	-41.56	1.37158	-41.56	1.19092	-41.56	1.16553	-41.56	1.42432
-41.46	1.37061	-41.46	1.46826	-41.46	1.37061	-41.46	1.38721	-41.46	1.37842	-41.46	0.747559	-41.46	1.37158	-41.46	1.17529	-41.46	1.15576	-41.46	1.4126
-41.36	1.3667	-41.36	1.46436	-41.36	1.36084	-41.36	1.37744	-41.36	1.38428	-41.36	0.737793	-41.36	1.36182	-41.36	1.1792	-41.36	1.15576	-41.36	1.40869
-41.26	1.36084	-41.26	1.45459	-41.26	1.36084	-41.26	1.37744	-41.26	1.38428	-41.26	0.737793	-41.26	1.36182	-41.26	1.17529	-41.26	1.15576	-41.26	1.39307
-41.16	1.35498	-41.16	1.45068	-41.16	1.35107	-41.16	1.36768	-41.16	1.38428	-41.16	0.737793	-41.16	1.35205	-41.16	1.17529	-41.16	1.146	-41.16	1.38721
-41.06	1.35693	-41.06	1.43506	-41.06	1.35596	-41.06	1.36768	-41.06	1.37451	-41.06	0.737793	-41.06	1.35205	-41.06	1.17529	-41.06	1.13623	-41.06	1.38721
-40.96	1.35107	-40.96	1.43896	-40.96	1.34814	-40.96	1.35791	-40.96	1.37451	-40.96	0.737793	-40.96	1.35205	-40.96	1.16553	-40.96	1.13623	-40.96	1.38721
-40.86	1.35107	-40.86	1.43506	-40.86	1.33154	-40.86	1.35791	-40.86	1.36475	-40.86	0.737793	-40.86	1.33838	-40.86	1.15576	-40.86	1.12646	-40.86	1.38721
-40.76	1.34131	-40.76	1.43506	-40.76	1.33643	-40.76	1.35791	-40.76	1.36475	-40.76	0.737793	-40.76	1.32275	-40.76	1.146	-40.76	1.1167	-40.76	1.38721
-40.66	1.33154	-40.66	1.43115	-40.66	1.3335	-40.66	1.34814	-40.66	1.35498	-40.66	0.737793	-40.66	1.31299	-40.66	1.146	-40.66	1.1167	-40.66	1.38721
-40.56	1.32178	-40.56	1.4292	-40.56	1.32373	-40.56	1.33643	-40.56	1.35498	-40.56	0.728027	-40.56	1.31299	-40.56	1.13428	-40.56	1.10498	-40.56	1.38721
-40.46	1.33154	-40.46	1.42529	-40.46	1.32373	-40.46	1.33643	-40.46	1.35498	-40.46	0.728027	-40.46	1.31299	-40.46	1.13428	-40.46	1.10498	-40.46	1.36768
-40.36	1.32568	-40.36	1.41553	-40.36	1.31201	-40.36	1.34131	-40.36	1.33936	-40.36	0.724121	-40.36	1.30322	-40.36	1.12451	-40.36	1.10889	-40.36	1.36768
-40.26	1.32178	-40.26	1.3999	-40.26	1.31201	-40.26	1.33838	-40.26	1.3335	-40.26	0.718262	-40.26	1.30322	-40.26	1.12451	-40.26	1.10107	-40.26	1.36768
-40.16	1.32178	-40.16	1.39404	-40.16	1.30225	-40.16	1.32861	-40.16	1.32373	-40.16	0.718262	-40.16	1.30322	-40.16	1.11475	-40.16	1.09521	-40.16	1.36768
-40.06	1.32178	-40.06	1.38428	-40.06	1.29248	-40.06	1.32861	-40.06	1.32373	-40.06	0.712402	-40.06	1.2915	-40.06	1.10889	-40.06	1.09521	-40.06	1.35791
-39.96	1.32178	-39.96	1.38428	-39.96	1.29248	-39.96	1.32861	-39.96	1.32373	-39.96	0.714355	-39.96	1.28174	-39.96	1.11475	-39.96	1.08545	-39.96	1.35791
-39.86	1.31201	-39.86	1.38428	-39.86	1.28271	-39.86	1.32275	-39.86	1.31787	-39.86	0.708496	-39.86	1.28174	-39.86	1.10498	-39.86	1.08936	-39.86	1.35791
-39.76	1.30225	-39.76	1.38428	-39.76	1.27686	-39.76	1.31885	-39.76	1.32373	-39.76	0.708496	-39.76	1.27197	-39.76	1.09131	-39.76	1.09521	-39.76	1.35205
-39.66	1.30225	-39.66	1.37451	-39.66	1.27295	-39.66	1.31885	-39.66	1.31396	-39.66	0.712402	-39.66	1.27197	-39.66	1.08936	-39.66	1.08545	-39.66	1.34814
-39.56	1.30225	-39.56	1.36475	-39.56	1.27295	-39.56	1.31885	-39.56	1.31396	-39.56	0.708496	-39.56	1.27197	-39.56	1.09521	-39.56	1.08545	-39.56	1.34424
-39.46	1.29248	-39.46	1.36865	-39.46	1.26318	-39.46	1.30908	-39.46	1.3042	-39.46	0.708496	-39.46	1.26221	-39.46	1.08545	-39.46	1.07568	-39.46	1.33838
-39.36	1.29248	-39.36	1.36084	-39.36	1.25732	-39.36	1.29932	-39.36	1.3042	-39.36	0.708496	-39.36	1.25244	-39.36	1.08545	-39.36	1.07568	-39.36	1.33838
-39.26	1.28076	-39.26	1.34912	-39.26	1.26318	-39.26	1.29932	-39.26	1.29443	-39.26	0.713379	-39.26	1.25244	-39.26	1.07568	-39.26	1.06592	-39.26	1.32861
-39.16	1.28467	-39.16	1.35498	-39.16	1.25342	-39.16	1.29932	-39.16	1.28467	-39.16	0.710449	-39.16	1.24268	-39.16	1.07959	-39.16	1.05615	-39.16	1.31885
-39.06	1.29053	-39.06	1.34521	-39.06	1.25342	-39.06	1.28955	-39.06	1.28467	-39.06	0.710449	-39.06	1.23291	-39.06	1.07373	-39.06	1.05615	-39.06	1.31885
-38.96	1.28076	-38.96	1.34521	-38.96	1.2417	-38.96	1.27783	-38.96	1.28076	-38.96	0.700684	-38.96	1.23682	-38.96	1.06982	-38.96	1.05615	-38.96	1.32275
-38.86	1.28076	-38.86	1.34521	-38.86	1.23193	-38.86	1.26807	-38.86	1.26514	-38.86	0.690918	-38.86	1.23877	-38.86	1.06787	-38.86	1.05615	-38.86	1.31885
-38.76	1.271	-38.76	1.33545	-38.76	1.23193	-38.76	1.2583	-38.76	1.26514	-38.76	0.690918	-38.76	1.22314	-38.76	1.06396	-38.76	1.05029	-38.76	1.31885
-38.66	1.271	-38.66	1.32373	-38.66	1.23193	-38.66	1.24854	-38.66	1.26514	-38.66	0.694824	-38.66	1.22314	-38.66	1.06396	-38.66	1.04443	-38.66	1.30713
-38.56	1.271	-38.56	1.32373	-38.56	1.23584	-38.56	1.24268	-38.56	1.25342	-38.56	0.700684	-38.56	1.21143	-38.56	1.05029	-38.56	1.04443	-38.56	1.31104
-38.46	1.271	-38.46	1.31396	-38.46	1.22803	-38.46	1.23877	-38.46	1.25342	-38.46	0.688965	-38.46	1.21143	-38.46	1.04443	-38.46	1.03467	-38.46	1.31689
-38.36	1.26123	-38.36	1.31396	-38.36	1.2124	-38.36	1.23877	-38.36	1.24365	-38.36	0.688965	-38.36	1.20166	-38.36	1.04834	-38.36	1.03467	-38.36	1.30713
-38.26	1.25537	-38.26	1.30811	-38.26	1.2124	-38.26	1.229	-38.26	1.24756	-38.26	0.679199	-38.26	1.20166	-38.26	1.0542	-38.26	1.02881	-38.26	1.29736
-38.16	1.26123	-38.16	1.31006	-38.16	1.21631	-38.16	1.21338	-38.16	1.23975	-38.16	0.669434	-38.16	1.19189	-38.16	1.04053	-38.16	1.0249	-38.16	1.2876
-38.06	1.25146	-38.06	1.3042	-38.06	1.2124	-38.06	1.21533	-38.06	1.23389	-38.06	0.67334	-38.06	1.19189	-38.06	1.03857	-38.06	1.0249	-38.06	1.2876
-37.96	1.2417	-37.96	1.29834	-37.96	1.20264	-37.96	1.20166	-37.96	1.23389	-37.96	0.679199	-37.96	1.19189	-37.96	1.03467	-37.96	1.01514	-37.96	1.27783
-37.86	1.23193	-37.86	1.29443	-37.86	1.2124	-37.86	1.19775	-37.86	1.22803	-37.86	0.679199	-37.86	1.18213	-37.86	1.03467	-37.86	1.01904	-37.86	1.27783
-37.76	1.23193	-37.76	1.29443	-37.76	1.2124	-37.76	1.19775	-37.76	1.23389	-37.76	0.669434	-37.76	1.16846	-37.76	1.021	-37.76	1.01514	-37.76	1.27197
-37.66	1.22021	-37.66	1.28076	-37.66	1.20654	-37.66	1.18799	-37.66	1.22412	-37.66	0.659668	-37.66	1.15674	-37.66	1.01904	-37.66	1.00537	-37.66	1.27783
-37.56	1.21631	-37.56	1.27881	-37.56	1.20264	-37.56	1.17822	-37.56	1.21045	-37.56	0.659668	-37.56	1.1626	-37.56	1.01514	-37.56	1.00537	-37.56	1.26807
-37.46	1.20459	-37.46	1.2749	-37.46	1.19873	-37.46	1.17822	-37.46	1.2085	-37.46	0.663574	-37.46	1.1626	-37.46	1.01514	-37.46	0.995605	-37.46	1.2583
-37.36	1.21045	-37.36	1.2749	-37.36	1.19678	-37.36	1.16846	-37.36	1.20459	-37.36	0.655762	-37.36	1.15283	-37.36	1.01514	-37.36	0.999512	-37.36	1.2583
-37.26	1.20068	-37.26	1.26123	-37.26	1.20264	-37.26	1.1626	-37.26	1.20459	-37.26	0.653809	-37.26	1.15283	-37.26	1.00537	-37.26	0.995605	-37.26	1.24658
-37.16	1.20068	-37.16	1.25537	-37.16	1.18896	-37.16	1.16455	-37.16	1.2085	-37.16	0.649902	-37.16	1.14697	-37.16	1.00537	-37.16	0.995605	-37.16	1.24658
-37.06	1.20068	-37.06	1.24756	-37.06	1.18311	-37.06	1.15283	-37.06	1.20459	-37.06	0.649902	-37.06	1.14893	-37.06	1.00537	-37.06	0.987793	-37.06	1.23682
-36.96	1.19092	-36.96	1.25342	-36.96	1.18311	-36.96	1.15869	-36.96	1.20459	-36.96	0.649902	-36.96	1.1333	-36.96	1.00537	-36.96	0.983887	-36.96	1.23682
-36.86	1.18115	-36.86	1.25342	-36.86	1.18701	-36.86	1.15283	-36.86	1.19482	-36.86	0.640137	-36.86	1.13721	-36.86	0.991699	-36.86	0.974121	-36.86	1.23682
-36.76	1.17139	-36.76	1.24365	-36.76	1.18115	-36.76	1.15479	-36.76	1.18311	-36.76	0.644043	-36.76	1.13135	-36.76	0.98584	-36.76	0.964355	-36.76	1.22705
-36.66	1.16162	-36.66	1.24365	-36.66	1.16748	-36.66	1.13721	-36.66	1.18311	-36.66	0.640137	-36.66	1.12158	-36.66	0.989746	-36.66	0.95459	-36.66	1.21729
-36.56	1.16162	-36.56	1.23389	-36.56	1.16162	-36.56	1.12744	-36.56	1.17334	-36.56	0.640137	-36.56	1.12158	-36.56	0.983887	-36.56	0.95459	-36.56	1.20752
-36.46	1.15186	-36.46	1.23389	-36.46	1.16162	-36.46	1.12744	-36.46	1.16357	-36.46	0.640137	-36.46	1.12646	-36.46	0.97998	-36.46	0.944824	-36.46	1.20752
-36.36	1.14014	-36.36	1.22412	-36.36	1.15186	-36.36	1.11768	-36.36	1.16846	-36.36	0.628418	-36.36	1.12354	-36.36	0.964355	-36.36	0.944824	-36.36	1.19775
-36.26	1.14014	-36.26	1.22803	-36.26	1.14795	-36.26	1.12158	-36.26	1.16553	-36.26	0.628418	-36.26	1.11377	-36.26	0.964355	-36.26	0.939941	-36.26	1.19775
-36.16	1.14404	-36.16	1.23389	-36.16	1.14209	-36.16	1.11768	-36.16	1.15576	-36.16	0.628418	-36.16	1.11377	-36.16	0.964355	-36.16	0.946777	-36.16	1.20166
-36.06	1.13037	-36.06	1.22021	-36.06	1.14209	-36.06	1.10791	-36.06	1.15576	-36.06	0.628418	-36.06	1.11377	-36.06	0.95459	-36.06	0.937012	-36.06	1.19385
-35.96	1.12061	-35.96	1.20459	-35.96	1.13623	-35.96	1.10791	-35.96	1.146	-35.96	0.628418	-35.96	1.104	-35.96	0.95459	-35.96	0.937012	-35.96	1.18799
-35.86	1.11084	-35.86	1.20459	-35.86	1.12842	-35.86	1.09814	-35.86	1.13623	-35.86	0.618652	-35.86	1.08447	-35.86	0.944824	-35.86	0.925293	-35.86	1.17822
-35.76	1.11084	-35.76	1.2085	-35.76	1.12256	-35.76	1.08838	-35.76	1.14014	-35.76	0.618652	-35.76	1.08447	-35.76	0.944824	-35.76	0.915527	-35.76	1.1665
-35.66	1.10107	-35.66	1.21436	-35.66	1.12256	-35.66	1.07861	-35.66	1.13623	-35.66	0.608887	-35.66	1.07861	-35.66	0.935059	-35.66	0.919434	-35.66	1.16064
-35.56	1.09131	-35.56	1.20459	-35.56	1.12646	-35.56	1.07861	-35.56	1.13232	-35.56	0.603027	-35.56	1.08447	-35.56	0.935059	-35.56	0.915527	-35.56	1.14697
-35.46	1.09131	-35.46	1.20459	-35.46	1.11865	-35.46	1.0708	-35.46	1.12646	-35.46	0.608887	-35.46	1.07275	-35.46	0.935059	-35.46	0.905762	-35.46	1.14697
-35.36	1.08154	-35.36	1.19482	-35.36	1.11279	-35.36	1.06689	-35.36	1.11865	-35.36	0.599121	-35.36	1.05908	-35.36	0.925293	-35.36	0.905762	-35.36	1.13721
-35.26	1.07568	-35.26	1.18506	-35.26	1.11279	-35.26	1.05713	-35.26	1.11475	-35.26	0.599121	-35.26	1.04736	-35.26	0.915527	-35.26	0.899902	-35.26	1.13135
-35.16	1.08154	-35.16	1.18506	-35.16	1.11279	-35.16	1.05713	-35.16	1.10498	-35.16	0.599121	-35.16	1.04346	-35.16	0.915527	-35.16	0.895996	-35.16	1.13721
-35.06	1.06982	-35.06	1.18506	-35.06	1.10303	-35.06	1.04736	-35.06	1.10498	-35.06	0.599121	-35.06	1.02979	-35.06	0.919434	-35.06	0.88623	-35.06	1.12744
-34.96	1.06982	-34.96	1.17334	-34.96	1.10303	-34.96	1.04736	-34.96	1.09912	-34.96	0.589355	-34.96	1.02783	-34.96	0.915527	-34.96	0.876465	-34.96	1.11768
-34.86	1.06494	-34.86	1.16357	-34.86	1.09326	-34.86	1.0376	-34.86	1.09521	-34.86	0.589355	-34.86	1.02393	-34.86	0.903809	-34.86	0.864746	-34.86	1.12158
-34.76	1.06201	-34.76	1.16357	-34.76	1.09326	-34.76	1.0376	-34.76	1.09131	-34.76	0.57959	-34.76	1.01416	-34.76	0.899902	-34.76	0.864746	-34.76	1.11768
-34.66	1.05225	-34.66	1.16357	-34.66	1.09326	-34.66	1.02783	-34.66	1.07959	-34.66	0.57959	-34.66	1.01807	-34.66	0.884277	-34.66	0.85498	-34.66	1.10596
-34.56	1.05225	-34.56	1.15381	-34.56	1.08154	-34.56	1.03174	-34.56	1.07568	-34.56	0.569824	-34.56	1.00244	-34.56	0.888184	-34.56	0.849121	-34.56	1.09619
-34.46	1.05225	-34.46	1.14404	-34.46	1.09326	-34.46	1.02783	-34.46	1.07568	-34.46	0.569824	-34.46	1.00244	-34.46	0.894043	-34.46	0.845215	-34.46	1.09619
-34.36	1.04248	-34.36	1.14404	-34.36	1.09326	-34.36	1.02783	-34.36	1.07568	-34.36	0.558105	-34.36	0.992676	-34.36	0.884277	-34.36	0.845215	-34.36	1.07666
-34.26	1.03271	-34.26	1.13428	-34.26	1.08154	-34.26	1.01807	-34.26	1.06592	-34.26	0.558105	-34.26	0.98291	-34.26	0.874512	-34.26	0.835449	-34.26	1.06689
-34.16	1.03271	-34.16	1.13428	-34.16	1.07178	-34.16	1.0083	-34.16	1.0542	-34.16	0.562012	-34.16	0.973145	-34.16	0.874512	-34.16	0.82959	-34.16	1.0708
-34.06	1.02295	-34.06	1.12451	-34.06	1.07178	-34.06	1.0083	-34.06	1.05811	-34.06	0.567871	-34.06	0.973145	-34.06	0.874512	-34.06	0.825684	-34.06	1.07275
-33.96	1.01318	-33.96	1.12451	-33.96	1.06201	-33.96	1.0083	-33.96	1.0542	-33.96	0.558105	-33.96	0.967285	-33.96	0.864746	-33.96	0.825684	-33.96	1.05713
-33.86	1.00146	-33.86	1.11475	-33.86	1.06201	-33.86	1.01318	-33.86	1.0542	-33.86	0.558105	-33.86	0.973145	-33.86	0.85498	-33.86	0.815918	-33.86	1.05127
-33.76	1.00146	-33.76	1.11475	-33.76	1.06201	-33.76	1.02002	-33.76	1.04443	-33.76	0.54834	-33.76	0.963379	-33.76	0.858887	-33.76	0.815918	-33.76	1.05713
-33.66	1.00146	-33.66	1.10498	-33.66	1.06201	-33.66	1.02002	-33.66	1.03467	-33.66	0.54834	-33.66	0.949707	-33.66	0.85498	-33.66	0.810059	-33.66	1.05713
-33.56	0.991699	-33.56	1.10498	-33.56	1.06201	-33.56	1.0083	-33.56	1.03467	-33.56	0.54834	-33.56	0.934082	-33.56	0.85498	-33.56	0.804199	-33.56	1.04736
-33.46	0.972168	-33.46	1.09326	-33.46	1.05615	-33.46	0.998535	-33.46	1.0249	-33.46	0.538574	-33.46	0.928223	-33.46	0.845215	-33.46	0.794434	-33.46	1.02588
-33.36	0.962402	-33.36	1.09326	-33.36	1.04834	-33.36	0.998535	-33.36	1.01514	-33.36	0.538574	-33.36	0.934082	-33.36	0.845215	-33.36	0.784668	-33.36	1.03076
-33.26	0.966309	-33.26	1.0835	-33.26	1.04248	-33.26	0.98877	-33.26	1.00928	-33.26	0.538574	-33.26	0.922363	-33.26	0.837402	-33.26	0.788574	-33.26	1.0376
-33.16	0.962402	-33.16	1.07373	-33.16	1.04248	-33.16	0.992676	-33.16	1.01514	-33.16	0.528809	-33.16	0.922363	-33.16	0.843262	-33.16	0.784668	-33.16	1.0376
-33.06	0.962402	-33.06	1.07373	-33.06	1.03271	-33.06	0.98877	-33.06	1.01514	-33.06	0.528809	-33.06	0.912598	-33.06	0.833496	-33.06	0.784668	-33.06	1.02783
-32.96	0.952637	-32.96	1.06396	-32.96	1.02295	-32.96	0.98877	-32.96	1.00537	-32.96	0.524902	-32.96	0.912598	-32.96	0.833496	-32.96	0.774902	-32.96	1.02197
-32.86	0.942871	-32.86	1.05811	-32.86	1.01318	-32.86	0.979004	-32.86	0.999512	-32.86	0.513184	-32.86	0.902832	-32.86	0.82373	-32.86	0.774902	-32.86	1.01807
-32.76	0.931152	-32.76	1.06396	-32.76	1.00342	-32.76	0.973145	-32.76	1.00537	-32.76	0.515137	-32.76	0.896973	-32.76	0.813965	-32.76	0.769043	-32.76	1.01807
-32.66	0.935059	-32.66	1.0542	-32.66	0.991699	-32.66	0.979004	-32.66	0.993652	-32.66	0.509277	-32.66	0.893066	-32.66	0.813965	-32.66	0.765137	-32.66	1.0083
-32.56	0.931152	-32.56	1.04053	-32.56	0.981934	-32.56	0.969238	-32.56	0.983887	-32.56	0.509277	-32.56	0.896973	-32.56	0.808105	-32.56	0.76123	-32.56	0.998535
-32.46	0.931152	-32.46	1.03857	-32.46	0.981934	-32.46	0.959473	-32.46	0.974121	-32.46	0.509277	-32.46	0.88916	-32.46	0.804199	-32.46	0.745605	-32.46	0.998535
-32.36	0.921387	-32.36	1.03467	-32.36	0.972168	-32.36	0.947754	-32.36	0.978027	-32.36	0.503418	-32.36	0.883301	-32.36	0.794434	-32.36	0.749512	-32.36	0.98877
-32.26	0.915527	-32.26	1.02295	-32.26	0.958496	-32.26	0.959473	-32.26	0.97998	-32.26	0.509277	-32.26	0.877441	-32.26	0.794434	-32.26	0.743652	-32.26	0.977051
-32.16	0.921387	-32.16	1.02295	-32.16	0.956543	-32.16	0.947754	-32.16	0.964355	-32.16	0.495605	-32.16	0.873535	-32.16	0.784668	-32.16	0.743652	-32.16	0.967285
-32.06	0.907715	-32.06	1.01318	-32.06	0.952637	-32.06	0.937988	-32.06	0.95459	-32.06	0.493652	-32.06	0.873535	-32.06	0.789551	-32.06	0.733887	-32.06	0.971191
-31.96	0.895996	-31.96	1.00342	-31.96	0.942871	-31.96	0.941895	-31.96	0.94873	-31.96	0.487793	-31.96	0.861816	-31.96	0.786621	-31.96	0.733887	-31.96	0.973145
-31.86	0.901855	-31.86	1.00342	-31.86	0.933105	-31.86	0.937988	-31.86	0.95459	-31.86	0.487793	-31.86	0.852051	-31.86	0.786621	-31.86	0.733887	-31.86	0.95752
-31.76	0.901855	-31.76	0.993652	-31.76	0.92334	-31.76	0.937988	-31.76	0.944824	-31.76	0.487793	-31.76	0.842285	-31.76	0.774902	-31.76	0.724121	-31.76	0.961426
-31.66	0.89209	-31.66	0.983887	-31.66	0.92334	-31.66	0.928223	-31.66	0.935059	-31.66	0.487793	-31.66	0.846191	-31.66	0.769043	-31.66	0.724121	-31.66	0.947754
-31.56	0.88623	-31.56	0.987793	-31.56	0.911621	-31.56	0.922363	-31.56	0.92334	-31.56	0.478027	-31.56	0.852051	-31.56	0.765137	-31.56	0.724121	-31.56	0.937988
-31.46	0.882324	-31.46	0.983887	-31.46	0.901855	-31.46	0.928223	-31.46	0.92334	-31.46	0.478027	-31.46	0.842285	-31.46	0.765137	-31.46	0.714355	-31.46	0.928223
-31.36	0.882324	-31.36	0.974121	-31.36	0.89209	-31.36	0.918457	-31.36	0.92334	-31.36	0.478027	-31.36	0.83252	-31.36	0.755371	-31.36	0.714355	-31.36	0.922363
-31.26	0.882324	-31.26	0.968262	-31.26	0.89209	-31.26	0.908691	-31.26	0.913574	-31.26	0.468262	-31.26	0.822754	-31.26	0.755371	-31.26	0.70459	-31.26	0.922363
-31.16	0.874512	-31.16	0.964355	-31.16	0.89209	-31.16	0.908691	-31.16	0.903809	-31.16	0.472168	-31.16	0.812988	-31.16	0.749512	-31.16	0.709473	-31.16	0.916504
-31.06	0.870605	-31.06	0.964355	-31.06	0.882324	-31.06	0.898926	-31.06	0.897949	-31.06	0.468262	-31.06	0.803223	-31.06	0.745605	-31.06	0.716309	-31.06	0.912598
-30.96	0.870605	-30.96	0.952637	-30.96	0.872559	-30.96	0.898926	-30.96	0.899902	-30.96	0.468262	-30.96	0.807129	-30.96	0.73584	-30.96	0.706543	-30.96	0.906738
-30.86	0.86084	-30.86	0.942871	-30.86	0.862793	-30.86	0.887207	-30.86	0.888184	-30.86	0.468262	-30.86	0.80127	-30.86	0.726074	-30.86	0.696777	-30.86	0.900879
-30.76	0.86084	-30.76	0.933105	-30.76	0.862793	-30.76	0.887207	-30.76	0.874512	-30.76	0.458496	-30.76	0.80127	-30.76	0.714355	-30.76	0.696777	-30.76	0.887207
-30.66	0.85498	-30.66	0.92334	-30.66	0.853027	-30.66	0.887207	-30.66	0.874512	-30.66	0.462402	-30.66	0.791504	-30.66	0.718262	-30.66	0.687012	-30.66	0.877441
-30.56	0.851074	-30.56	0.913574	-30.56	0.847168	-30.56	0.887207	-30.56	0.864746	-30.56	0.45459	-30.56	0.781738	-30.56	0.714355	-30.56	0.675293	-30.56	0.881348
-30.46	0.851074	-30.46	0.903809	-30.46	0.841309	-30.46	0.877441	-30.46	0.864746	-30.46	0.438965	-30.46	0.771973	-30.46	0.70459	-30.46	0.675293	-30.46	0.887207
-30.36	0.841309	-30.36	0.897949	-30.36	0.841309	-30.36	0.877441	-30.36	0.853027	-30.36	0.438965	-30.36	0.775879	-30.36	0.694824	-30.36	0.675293	-30.36	0.877441
-30.26	0.831543	-30.26	0.903809	-30.26	0.825684	-30.26	0.867676	-30.26	0.847168	-30.26	0.442871	-30.26	0.771973	-30.26	0.694824	-30.26	0.665527	-30.26	0.867676
-30.16	0.831543	-30.16	0.894043	-30.16	0.821777	-30.16	0.871582	-30.16	0.843262	-30.16	0.438965	-30.16	0.771973	-30.16	0.69873	-30.16	0.659668	-30.16	0.867676
-30.06	0.825684	-30.06	0.882324	-30.06	0.815918	-30.06	0.86377	-30.06	0.843262	-30.06	0.438965	-30.06	0.762207	-30.06	0.694824	-30.06	0.665527	-30.06	0.861816
-29.96	0.831543	-29.96	0.887207	-29.96	0.821777	-29.96	0.85791	-29.96	0.82373	-29.96	0.429199	-29.96	0.742676	-29.96	0.688965	-29.96	0.655762	-29.96	0.855957
-29.86	0.819824	-29.86	0.884277	-29.86	0.821777	-29.86	0.848145	-29.86	0.82373	-29.86	0.434082	-29.86	0.73291	-29.86	0.694824	-29.86	0.645996	-29.86	0.846191
-29.76	0.819824	-29.76	0.874512	-29.76	0.812012	-29.76	0.852051	-29.76	0.82373	-29.76	0.440918	-29.76	0.737793	-29.76	0.685059	-29.76	0.655762	-29.76	0.836426
-29.66	0.814941	-29.66	0.864746	-29.66	0.802246	-29.66	0.85791	-29.66	0.813965	-29.66	0.436035	-29.66	0.744629	-29.66	0.685059	-29.66	0.655762	-29.66	0.836426
-29.56	0.812012	-29.56	0.85498	-29.56	0.802246	-29.56	0.844238	-29.56	0.804199	-29.56	0.41748	-29.56	0.73291	-29.56	0.675293	-29.56	0.655762	-29.56	0.840332
-29.46	0.802246	-29.46	0.858887	-29.46	0.79248	-29.46	0.828613	-29.46	0.799316	-29.46	0.422363	-29.46	0.73291	-29.46	0.675293	-29.46	0.645996	-29.46	0.836426
-29.36	0.802246	-29.36	0.85498	-29.36	0.79248	-29.36	0.822754	-29.36	0.806152	-29.36	0.429199	-29.36	0.73291	-29.36	0.663574	-29.36	0.649902	-29.36	0.82666
-29.26	0.79248	-29.26	0.85498	-29.26	0.786621	-29.26	0.828613	-29.26	0.796387	-29.26	0.429199	-29.26	0.723145	-29.26	0.653809	-29.26	0.645996	-29.26	0.82666
-29.16	0.79248	-29.16	0.845215	-29.16	0.780762	-29.16	0.828613	-29.16	0.784668	-29.16	0.419434	-29.16	0.717285	-29.16	0.653809	-29.16	0.63623	-29.16	0.82666
-29.06	0.782715	-29.06	0.835449	-29.06	0.770996	-29.06	0.818848	-29.06	0.778809	-29.06	0.419434	-29.06	0.713379	-29.06	0.647949	-29.06	0.63623	-29.06	0.816895
-28.96	0.772949	-28.96	0.839355	-28.96	0.770996	-28.96	0.807129	-28.96	0.784668	-28.96	0.413574	-28.96	0.703613	-28.96	0.644043	-28.96	0.626465	-28.96	0.807129
-28.86	0.772949	-28.86	0.833496	-28.86	0.76123	-28.86	0.807129	-28.86	0.784668	-28.86	0.419434	-28.86	0.693848	-28.86	0.644043	-28.86	0.626465	-28.86	0.807129
-28.76	0.772949	-28.76	0.82373	-28.76	0.751465	-28.76	0.807129	-28.76	0.784668	-28.76	0.419434	-28.76	0.687988	-28.76	0.634277	-28.76	0.626465	-28.76	0.802246
-28.66	0.76709	-28.66	0.82373	-28.66	0.741699	-28.66	0.797363	-28.66	0.774902	-28.66	0.409668	-28.66	0.693848	-28.66	0.628418	-28.66	0.616699	-28.66	0.797363
-28.56	0.772949	-28.56	0.817871	-28.56	0.741699	-28.56	0.787598	-28.56	0.769043	-28.56	0.409668	-28.56	0.693848	-28.56	0.634277	-28.56	0.608887	-28.56	0.787598
-28.46	0.76123	-28.46	0.813965	-28.46	0.741699	-28.46	0.791504	-28.46	0.774902	-28.46	0.409668	-28.46	0.680176	-28.46	0.624512	-28.46	0.614746	-28.46	0.787598
-28.36	0.751465	-28.36	0.813965	-28.36	0.73584	-28.36	0.787598	-28.36	0.765137	-28.36	0.409668	-28.36	0.678223	-28.36	0.614746	-28.36	0.614746	-28.36	0.787598
-28.26	0.751465	-28.26	0.804199	-28.26	0.731934	-28.26	0.773926	-28.26	0.745605	-28.26	0.403809	-28.26	0.672363	-28.26	0.609863	-28.26	0.60498	-28.26	0.777832
-28.16	0.765137	-28.16	0.808105	-28.16	0.731934	-28.16	0.768066	-28.16	0.745605	-28.16	0.413574	-28.16	0.672363	-28.16	0.616699	-28.16	0.595215	-28.16	0.768066
-28.06	0.76123	-28.06	0.804199	-28.06	0.722168	-28.06	0.771973	-28.06	0.73584	-28.06	0.415527	-28.06	0.662598	-28.06	0.616699	-28.06	0.595215	-28.06	0.768066
-27.96	0.751465	-27.96	0.804199	-27.96	0.722168	-27.96	0.768066	-27.96	0.73584	-27.96	0.399902	-27.96	0.652832	-27.96	0.60498	-27.96	0.595215	-27.96	0.758301
-27.86	0.751465	-27.86	0.794434	-27.86	0.722168	-27.86	0.76416	-27.86	0.724121	-27.86	0.399902	-27.86	0.643066	-27.86	0.595215	-27.86	0.585449	-27.86	0.762207
-27.76	0.741699	-27.76	0.784668	-27.76	0.722168	-27.76	0.762207	-27.76	0.724121	-27.76	0.403809	-27.76	0.643066	-27.76	0.589355	-27.76	0.575684	-27.76	0.768066
-27.66	0.741699	-27.66	0.774902	-27.66	0.722168	-27.66	0.758301	-27.66	0.714355	-27.66	0.399902	-27.66	0.646973	-27.66	0.595215	-27.66	0.575684	-27.66	0.758301
-27.56	0.731934	-27.56	0.774902	-27.56	0.715332	-27.56	0.748535	-27.56	0.714355	-27.56	0.403809	-27.56	0.643066	-27.56	0.585449	-27.56	0.575684	-27.56	0.758301
-27.46	0.731934	-27.46	0.763184	-27.46	0.722168	-27.46	0.748535	-27.46	0.70459	-27.46	0.399902	-27.46	0.643066	-27.46	0.575684	-27.46	0.565918	-27.46	0.748535
-27.36	0.726074	-27.36	0.76709	-27.36	0.712402	-27.36	0.748535	-27.36	0.694824	-27.36	0.399902	-27.36	0.633301	-27.36	0.57959	-27.36	0.556152	-27.36	0.73877
-27.26	0.731934	-27.26	0.769043	-27.26	0.692871	-27.26	0.736816	-27.26	0.694824	-27.26	0.399902	-27.26	0.633301	-27.26	0.575684	-27.26	0.550293	-27.26	0.729004
-27.16	0.726074	-27.16	0.763184	-27.16	0.696777	-27.16	0.736816	-27.16	0.694824	-27.16	0.388184	-27.16	0.623535	-27.16	0.565918	-27.16	0.556152	-27.16	0.729004
-27.06	0.718262	-27.06	0.747559	-27.06	0.702637	-27.06	0.727051	-27.06	0.685059	-27.06	0.382324	-27.06	0.623535	-27.06	0.565918	-27.06	0.556152	-27.06	0.729004
-26.96	0.712402	-26.96	0.753418	-26.96	0.692871	-26.96	0.727051	-26.96	0.685059	-26.96	0.378418	-26.96	0.623535	-26.96	0.556152	-26.96	0.544434	-26.96	0.721191
-26.86	0.706543	-26.86	0.743652	-26.86	0.692871	-26.86	0.727051	-26.86	0.675293	-26.86	0.378418	-26.86	0.623535	-26.86	0.556152	-26.86	0.54834	-26.86	0.723145
-26.76	0.712402	-26.76	0.739746	-26.76	0.687012	-26.76	0.717285	-26.76	0.665527	-26.76	0.388184	-26.76	0.61377	-26.76	0.54834	-26.76	0.544434	-26.76	0.70752
-26.66	0.712402	-26.66	0.728027	-26.66	0.692871	-26.66	0.70752	-26.66	0.665527	-26.66	0.382324	-26.66	0.61377	-26.66	0.544434	-26.66	0.544434	-26.66	0.70166
-26.56	0.712402	-26.56	0.733887	-26.56	0.679199	-26.56	0.697754	-26.56	0.655762	-26.56	0.388184	-26.56	0.602051	-26.56	0.54834	-26.56	0.534668	-26.56	0.70752
-26.46	0.700684	-26.46	0.733887	-26.46	0.663574	-26.46	0.697754	-26.46	0.655762	-26.46	0.388184	-26.46	0.602051	-26.46	0.554199	-26.46	0.528809	-26.46	0.693848
-26.36	0.694824	-26.36	0.733887	-26.36	0.651855	-26.36	0.697754	-26.36	0.644043	-26.36	0.388184	-26.36	0.602051	-26.36	0.544434	-26.36	0.524902	-26.36	0.691895
-26.26	0.700684	-26.26	0.733887	-26.26	0.655762	-26.26	0.697754	-26.26	0.644043	-26.26	0.378418	-26.26	0.592285	-26.26	0.544434	-26.26	0.524902	-26.26	0.697754
-26.16	0.700684	-26.16	0.724121	-26.16	0.651855	-26.16	0.687988	-26.16	0.644043	-26.16	0.358887	-26.16	0.58252	-26.16	0.534668	-26.16	0.515137	-26.16	0.691895
-26.06	0.690918	-26.06	0.724121	-26.06	0.651855	-26.06	0.687988	-26.06	0.644043	-26.06	0.358887	-26.06	0.58252	-26.06	0.528809	-26.06	0.515137	-26.06	0.693848
-25.96	0.681152	-25.96	0.714355	-25.96	0.64209	-25.96	0.678223	-25.96	0.624512	-25.96	0.358887	-25.96	0.57666	-25.96	0.534668	-25.96	0.519043	-25.96	0.678223
-25.86	0.681152	-25.86	0.70459	-25.86	0.64209	-25.86	0.668457	-25.86	0.614746	-25.86	0.349121	-25.86	0.58252	-25.86	0.534668	-25.86	0.515137	-25.86	0.668457
-25.76	0.681152	-25.76	0.70459	-25.76	0.63623	-25.76	0.672363	-25.76	0.614746	-25.76	0.349121	-25.76	0.58252	-25.76	0.524902	-25.76	0.505371	-25.76	0.668457
-25.66	0.671387	-25.66	0.70459	-25.66	0.64209	-25.66	0.666504	-25.66	0.60498	-25.66	0.343262	-25.66	0.572754	-25.66	0.524902	-25.66	0.505371	-25.66	0.668457
-25.56	0.671387	-25.56	0.692871	-25.56	0.632324	-25.56	0.656738	-25.56	0.60498	-25.56	0.349121	-25.56	0.572754	-25.56	0.524902	-25.56	0.498535	-25.56	0.668457
-25.46	0.661621	-25.46	0.692871	-25.46	0.622559	-25.46	0.656738	-25.46	0.599121	-25.46	0.349121	-25.46	0.572754	-25.46	0.515137	-25.46	0.505371	-25.46	0.658691
-25.36	0.651855	-25.36	0.692871	-25.36	0.622559	-25.36	0.646973	-25.36	0.60498	-25.36	0.337402	-25.36	0.562988	-25.36	0.505371	-25.36	0.495605	-25.36	0.646973
-25.26	0.64209	-25.26	0.683105	-25.26	0.612793	-25.26	0.637207	-25.26	0.595215	-25.26	0.337402	-25.26	0.553223	-25.26	0.505371	-25.26	0.495605	-25.26	0.650879
-25.16	0.64209	-25.16	0.683105	-25.16	0.603027	-25.16	0.637207	-25.16	0.599121	-25.16	0.337402	-25.16	0.553223	-25.16	0.505371	-25.16	0.48584	-25.16	0.652832
-25.06	0.64209	-25.06	0.67334	-25.06	0.597168	-25.06	0.631348	-25.06	0.60498	-25.06	0.337402	-25.06	0.539551	-25.06	0.505371	-25.06	0.476074	-25.06	0.637207
-24.96	0.630371	-24.96	0.67334	-24.96	0.603027	-24.96	0.627441	-24.96	0.595215	-24.96	0.327637	-24.96	0.537598	-24.96	0.493652	-24.96	0.466309	-24.96	0.637207
-24.86	0.634277	-24.86	0.663574	-24.86	0.603027	-24.86	0.627441	-24.86	0.585449	-24.86	0.327637	-24.86	0.549316	-24.86	0.493652	-24.86	0.466309	-24.86	0.631348
-24.76	0.630371	-24.76	0.663574	-24.76	0.591309	-24.76	0.617676	-24.76	0.57373	-24.76	0.317871	-24.76	0.533691	-24.76	0.487793	-24.76	0.470215	-24.76	0.637207
-24.66	0.620605	-24.66	0.663574	-24.66	0.581543	-24.66	0.612793	-24.66	0.577637	-24.66	0.317871	-24.66	0.533691	-24.66	0.493652	-24.66	0.466309	-24.66	0.633301
-24.56	0.61084	-24.56	0.663574	-24.56	0.581543	-24.56	0.619629	-24.56	0.57959	-24.56	0.317871	-24.56	0.527832	-24.56	0.483887	-24.56	0.466309	-24.56	0.621582
-24.46	0.601074	-24.46	0.653809	-24.46	0.581543	-24.46	0.609863	-24.46	0.567871	-24.46	0.308105	-24.46	0.529785	-24.46	0.474121	-24.46	0.466309	-24.46	0.617676
-24.36	0.601074	-24.36	0.653809	-24.36	0.571777	-24.36	0.609863	-24.36	0.563965	-24.36	0.308105	-24.36	0.512207	-24.36	0.474121	-24.36	0.460449	-24.36	0.61377
-24.26	0.595215	-24.26	0.644043	-24.26	0.562012	-24.26	0.602051	-24.26	0.563965	-24.26	0.308105	-24.26	0.512207	-24.26	0.474121	-24.26	0.456543	-24.26	0.598145
-24.16	0.601074	-24.16	0.634277	-24.16	0.552246	-24.16	0.598145	-24.16	0.563965	-24.16	0.303223	-24.16	0.492676	-24.16	0.464355	-24.16	0.446777	-24.16	0.588379
-24.06	0.597168	-24.06	0.634277	-24.06	0.552246	-24.06	0.598145	-24.06	0.554199	-24.06	0.300293	-24.06	0.492676	-24.06	0.458496	-24.06	0.446777	-24.06	0.58252
-23.96	0.581543	-23.96	0.624512	-23.96	0.552246	-23.96	0.588379	-23.96	0.554199	-23.96	0.290527	-23.96	0.48291	-23.96	0.464355	-23.96	0.446777	-23.96	0.588379
-23.86	0.581543	-23.86	0.624512	-23.86	0.54248	-23.86	0.588379	-23.86	0.544434	-23.86	0.280762	-23.86	0.48291	-23.86	0.45459	-23.86	0.438965	-23.86	0.584473
-23.76	0.571777	-23.76	0.620605	-23.76	0.546387	-23.76	0.578613	-23.76	0.524902	-23.76	0.280762	-23.76	0.477051	-23.76	0.444824	-23.76	0.444824	-23.76	0.566895
-23.66	0.571777	-23.66	0.614746	-23.66	0.54248	-23.66	0.578613	-23.66	0.515137	-23.66	0.270996	-23.66	0.473145	-23.66	0.449707	-23.66	0.444824	-23.66	0.561035
-23.56	0.560059	-23.56	0.606934	-23.56	0.532715	-23.56	0.58252	-23.56	0.515137	-23.56	0.259277	-23.56	0.473145	-23.56	0.456543	-23.56	0.435059	-23.56	0.566895
-23.46	0.560059	-23.46	0.612793	-23.46	0.532715	-23.46	0.568848	-23.46	0.497559	-23.46	0.263184	-23.46	0.463379	-23.46	0.446777	-23.46	0.438965	-23.46	0.557129
-23.36	0.560059	-23.36	0.608887	-23.36	0.532715	-23.36	0.559082	-23.36	0.503418	-23.36	0.259277	-23.36	0.453613	-23.36	0.446777	-23.36	0.444824	-23.36	0.547363
-23.26	0.550293	-23.26	0.593262	-23.26	0.505371	-23.26	0.549316	-23.26	0.503418	-23.26	0.263184	-23.26	0.453613	-23.26	0.446777	-23.26	0.435059	-23.26	0.547363
-23.16	0.554199	-23.16	0.577637	-23.16	0.497559	-23.16	0.553223	-23.16	0.493652	-23.16	0.259277	-23.16	0.437988	-23.16	0.438965	-23.16	0.425293	-23.16	0.55127
-23.06	0.550293	-23.06	0.583496	-23.06	0.491699	-23.06	0.547363	-23.06	0.493652	-23.06	0.259277	-23.06	0.422363	-23.06	0.444824	-23.06	0.425293	-23.06	0.557129
-22.96	0.540527	-22.96	0.583496	-22.96	0.481934	-22.96	0.537598	-22.96	0.483887	-22.96	0.249512	-22.96	0.416504	-22.96	0.435059	-22.96	0.425293	-22.96	0.547363
-22.86	0.530762	-22.86	0.57373	-22.86	0.476074	-22.86	0.531738	-22.86	0.478027	-22.86	0.249512	-22.86	0.422363	-22.86	0.435059	-22.86	0.405762	-22.86	0.541504
-22.76	0.520996	-22.76	0.563965	-22.76	0.476074	-22.76	0.527832	-22.76	0.474121	-22.76	0.239746	-22.76	0.412598	-22.76	0.438965	-22.76	0.395996	-22.76	0.527832
-22.66	0.520996	-22.66	0.563965	-22.66	0.472168	-22.66	0.527832	-22.66	0.464355	-22.66	0.220215	-22.66	0.398926	-22.66	0.444824	-22.66	0.38623	-22.66	0.518066
-22.56	0.516113	-22.56	0.563965	-22.56	0.472168	-22.56	0.516113	-22.56	0.459473	-22.56	0.210449	-22.56	0.387207	-22.56	0.435059	-22.56	0.358887	-22.56	0.518066
-22.46	0.522949	-22.46	0.563965	-22.46	0.465332	-22.46	0.518066	-22.46	0.45459	-22.46	0.19873	-22.46	0.383301	-22.46	0.435059	-22.46	0.335449	-22.46	0.518066
-22.36	0.513184	-22.36	0.544434	-22.36	0.472168	-22.36	0.508301	-22.36	0.45459	-22.36	0.19873	-22.36	0.373535	-22.36	0.425293	-22.36	0.335449	-22.36	0.506348
-22.26	0.503418	-22.26	0.54834	-22.26	0.45752	-22.26	0.521973	-22.26	0.435059	-22.26	0.188965	-22.26	0.373535	-22.26	0.425293	-22.26	0.335449	-22.26	0.500488
-22.16	0.503418	-22.16	0.554199	-22.16	0.450684	-22.16	0.518066	-22.16	0.435059	-22.16	0.179199	-22.16	0.361816	-22.16	0.415527	-22.16	0.335449	-22.16	0.496582
-22.06	0.503418	-22.06	0.540527	-22.06	0.450684	-22.06	0.496582	-22.06	0.425293	-22.06	0.169434	-22.06	0.352051	-22.06	0.409668	-22.06	0.308105	-22.06	0.496582
-21.96	0.503418	-21.96	0.534668	-21.96	0.431152	-21.96	0.492676	-21.96	0.405762	-21.96	0.169434	-21.96	0.342285	-21.96	0.425293	-21.96	0.313965	-21.96	0.496582
-21.86	0.491699	-21.86	0.51709	-21.86	0.436035	-21.86	0.477051	-21.86	0.409668	-21.86	0.163574	-21.86	0.352051	-21.86	0.395996	-21.86	0.304199	-21.86	0.486816
-21.76	0.481934	-21.76	0.513184	-21.76	0.433105	-21.76	0.480957	-21.76	0.405762	-21.76	0.169434	-21.76	0.361816	-21.76	0.395996	-21.76	0.29834	-21.76	0.484863
-21.66	0.472168	-21.66	0.499512	-21.66	0.42334	-21.66	0.477051	-21.66	0.405762	-21.66	0.155762	-21.66	0.365723	-21.66	0.374512	-21.66	0.304199	-21.66	0.496582
-21.56	0.462402	-21.56	0.497559	-21.56	0.42334	-21.56	0.467285	-21.56	0.378418	-21.56	0.149902	-21.56	0.312988	-21.56	0.335449	-21.56	0.308105	-21.56	0.496582
-21.46	0.433105	-21.46	0.493652	-21.46	0.413574	-21.46	0.467285	-21.46	0.384277	-21.46	0.144043	-21.46	0.246582	-21.46	0.265137	-21.46	0.313965	-21.46	0.477051
-21.36	0.433105	-21.36	0.493652	-21.36	0.398926	-21.36	0.452637	-21.36	0.384277	-21.36	0.149902	-21.36	0.262207	-21.36	0.175293	-21.36	0.304199	-21.36	0.472168
-21.26	0.427246	-21.26	0.474121	-21.26	0.387207	-21.26	0.473145	-21.26	0.364746	-21.26	0.149902	-21.26	0.262207	-21.26	0.188965	-21.26	0.313965	-21.26	0.467285
-21.16	0.41748	-21.16	0.483887	-21.16	0.382324	-21.16	0.469238	-21.16	0.349121	-21.16	0.149902	-21.16	0.256348	-21.16	0.165527	-21.16	0.304199	-21.16	0.447754
-21.06	0.401855	-21.06	0.464355	-21.06	0.362793	-21.06	0.449707	-21.06	0.325684	-21.06	0.140137	-21.06	0.262207	-21.06	0.175293	-21.06	0.294434	-21.06	0.447754
-20.96	0.401855	-20.96	0.464355	-20.96	0.343262	-20.96	0.418457	-20.96	0.325684	-20.96	0.140137	-20.96	0.271973	-20.96	0.179199	-20.96	0.294434	-20.96	0.441895
-20.86	0.395996	-20.86	0.442871	-20.86	0.313965	-20.86	0.412598	-20.86	0.339355	-20.86	0.144043	-20.86	0.30127	-20.86	0.175293	-20.86	0.299316	-20.86	0.428223
-20.76	0.397949	-20.76	0.452637	-20.76	0.337402	-20.76	0.318848	-20.76	0.349121	-20.76	0.108887	-20.76	0.306152	-20.76	0.0639648	-20.76	0.30127	-20.76	0.418457
-20.66	0.382324	-20.66	0.446777	-20.66	0.243652	-20.66	0.428223	-20.66	0.304199	-20.66	0.0893555	-20.66	0.26416	-20.66	0.034668	-20.66	0.299316	-20.66	0.437988
-20.56	0.372559	-20.56	0.442871	-20.56	0.353027	-20.56	0.398926	-20.56	0.237793	-20.56	0.0893555	-20.56	0.227051	-20.56	0.0444336	-20.56	0.306152	-20.56	0.422363
-20.46	0.38623	-20.46	0.413574	-20.46	0.362793	-20.46	0.352051	-20.46	0.0834961	-20.46	0.0893555	-20.46	0.242676	-20.46	0.0952148	-20.46	0.296387	-20.46	0.406738
-20.36	0.401855	-20.36	0.398926	-20.36	0.376465	-20.36	0.428223	-20.36	-0.611816	-20.36	0.0932617	-20.36	0.23291	-20.36	0.118652	-20.36	0.286621	-20.36	0.387207
-20.26	0.401855	-20.26	0.315918	-20.26	0.39209	-20.26	0.398926	-20.26	-0.586426	-20.26	0.0991211	-20.26	0.213379	-20.26	0.144043	-20.26	0.26709	-20.26	0.381348
-20.16	0.39209	-20.16	0.245605	-20.16	0.0327148	-20.16	-0.378418	-20.16	0.163574	-20.16	0.0893555	-20.16	0.242676	-20.16	0.179199	-20.16	0.249512	-20.16	0.348145
-20.06	0.38623	-20.06	0.224121	-20.06	0.0229492	-20.06	-0.0717773	-20.06	0.313965	-20.06	0.0991211	-20.06	0.236816	-20.06	0.233887	-20.06	0.255371	-20.06	0.287598
-19.96	0.382324	-19.96	0.23584	-19.96	-0.26416	-19.96	-0.302246	-19.96	0.508301	-19.96	0.122559	-19.96	0.23291	-19.96	0.233887	-19.96	0.255371	-19.96	0.330566
-19.86	0.382324	-19.86	0.214355	-19.86	-0.307129	-19.86	0.422363	-19.86	0.395996	-19.86	0.128418	-19.86	0.273926	-19.86	0.243652	-19.86	0.255371	-19.86	0.287598
-19.76	0.376465	-19.76	0.20459	-19.76	0.353027	-19.76	0.437988	-19.76	0.335449	-19.76	0.122559	-19.76	0.322754	-19.76	0.253418	-19.76	0.245605	-19.76	0.406738
-19.66	0.372559	-19.66	0.194824	-19.66	0.339355	-19.66	0.367676	-19.66	0.425293	-19.66	0.128418	-19.66	0.303223	-19.66	0.257324	-19.66	0.245605	-19.66	0.396973
-19.56	0.36084	-19.56	0.185059	-19.56	0.245605	-19.56	0.432129	-19.56	0.444824	-19.56	0.108887	-19.56	0.268066	-19.56	0.243652	-19.56	0.245605	-19.56	0.240723
-19.46	0.372559	-19.46	0.175293	-19.46	0.251465	-19.46	0.387207	-19.46	0.499512	-19.46	0.0893555	-19.46	0.262207	-19.46	0.224121	-19.46	0.249512	-19.46	-0.395996
-19.36	0.364746	-19.36	0.144043	-19.36	0.29248	-19.36	0.367676	-19.36	0.585449	-19.36	0.0825195	-19.36	0.242676	-19.36	0.224121	-19.36	0.265137	-19.36	-0.103027
-19.26	0.351074	-19.26	0.155762	-19.26	0.331543	-19.26	0.367676	-19.26	0.491699	-19.26	0.101074	-19.26	0.236816	-19.26	0.229004	-19.26	0.255371	-19.26	-0.23877
-19.16	0.341309	-19.16	0.169434	-19.16	0.331543	-19.16	0.32666	-19.16	0.48584	-19.16	0.130371	-19.16	0.213379	-19.16	0.23584	-19.16	0.249512	-19.16	0.312988
-19.06	0.341309	-19.06	0.255371	-19.06	0.315918	-19.06	0.258301	-19.06	0.269043	-19.06	0.140137	-19.06	0.217285	-19.06	0.23584	-19.06	0.265137	-19.06	0.307129
-18.96	0.341309	-18.96	0.325684	-18.96	0.321777	-18.96	0.271973	-18.96	-0.635254	-18.96	0.130371	-18.96	0.271973	-18.96	0.22998	-18.96	0.259277	-18.96	0.367676
-18.86	0.341309	-18.86	0.339355	-18.86	0.247559	-18.86	0.287598	-18.86	0.0913086	-18.86	0.134277	-18.86	0.293457	-18.86	0.23584	-18.86	0.265137	-18.86	0.346191
-18.76	0.325684	-18.76	0.364746	-18.76	0.241699	-18.76	0.268066	-18.76	0.335449	-18.76	0.140137	-18.76	0.281738	-18.76	0.226074	-18.76	0.255371	-18.76	0.391113
-18.66	0.331543	-18.66	0.345215	-18.66	0.23584	-18.66	0.258301	-18.66	0.456543	-18.66	0.140137	-18.66	0.266113	-18.66	0.265137	-18.66	0.259277	-18.66	0.416504
-18.56	0.39209	-18.56	0.327637	-18.56	0.251465	-18.56	0.258301	-18.56	0.368652	-18.56	0.144043	-18.56	0.271973	-18.56	0.265137	-18.56	0.265137	-18.56	0.35791
-18.46	0.39209	-18.46	0.311035	-18.46	0.251465	-18.46	0.258301	-18.46	0.38623	-18.46	0.149902	-18.46	0.262207	-18.46	0.265137	-18.46	0.265137	-18.46	0.377441
-18.36	0.384277	-18.36	0.319824	-18.36	0.26123	-18.36	0.246582	-18.36	0.364746	-18.36	0.130371	-18.36	0.275879	-18.36	0.249512	-18.36	0.274902	-18.36	0.361816
-18.26	0.36084	-18.26	0.322754	-18.26	0.255371	-18.26	0.258301	-18.26	0.185059	-18.26	0.120605	-18.26	0.271973	-18.26	0.245605	-18.26	0.278809	-18.26	0.367676
-18.16	0.321777	-18.16	0.353027	-18.16	0.270996	-18.16	0.263184	-18.16	0.140137	-18.16	0.120605	-18.16	0.281738	-18.16	0.245605	-18.16	0.274902	-18.16	0.35791
-18.06	0.241699	-18.06	0.327637	-18.06	0.270996	-18.06	0.27002	-18.06	0.165527	-18.06	0.108887	-18.06	0.26709	-18.06	0.245605	-18.06	0.265137	-18.06	0.361816
-17.96	0.224121	-17.96	0.437988	-17.96	0.26709	-17.96	0.258301	-17.96	0.190918	-17.96	0.108887	-17.96	0.259277	-17.96	0.239746	-17.96	0.278809	-17.96	0.346191
-17.86	0.200684	-17.86	0.474121	-17.86	0.255371	-17.86	0.258301	-17.86	0.208496	-17.86	0.134277	-17.86	0.242676	-17.86	0.23584	-17.86	0.284668	-17.86	0.359863
-17.76	0.149902	-17.76	-0.684082	-17.76	0.270996	-17.76	0.258301	-17.76	0.214355	-17.76	0.149902	-17.76	0.242676	-17.76	0.245605	-17.76	0.274902	-17.76	0.365723
-17.66	0.165527	-17.66	-0.937988	-17.66	0.26709	-17.66	0.262207	-17.66	0.226074	-17.66	0.149902	-17.66	0.237793	-17.66	0.239746	-17.66	0.265137	-17.66	0.316895
-17.56	0.159668	-17.56	0.278809	-17.56	0.241699	-17.56	0.268066	-17.56	0.226074	-17.56	0.140137	-17.56	0.244629	-17.56	0.245605	-17.56	0.255371	-17.56	0.321777
-17.46	0.130371	-17.46	0.0561523	-17.46	0.23584	-17.46	0.268066	-17.46	0.23584	-17.46	0.130371	-17.46	0.244629	-17.46	0.245605	-17.46	0.260254	-17.46	0.277832
-17.36	0.0913086	-17.36	0.0688477	-17.36	0.241699	-17.36	0.26416	-17.36	0.218262	-17.36	0.140137	-17.36	0.23291	-17.36	0.233887	-17.36	0.26709	-17.36	0.117676
-17.26	0.0913086	-17.26	-0.391113	-17.26	0.241699	-17.26	0.258301	-17.26	0.231934	-17.26	0.130371	-17.26	0.236816	-17.26	0.233887	-17.26	0.255371	-17.26	0.287598
-17.16	0.101074	-17.16	0.0112305	-17.16	0.241699	-17.16	0.248535	-17.16	0.214355	-17.16	0.140137	-17.16	0.23291	-17.16	0.224121	-17.16	0.239746	-17.16	0.0883789
-17.06	0.081543	-17.06	0.13916	-17.06	0.241699	-17.06	0.248535	-17.06	0.214355	-17.06	0.130371	-17.06	0.23291	-17.06	0.218262	-17.06	0.245605	-17.06	-0.69873
-16.96	0.0864258	-16.96	0.220215	-16.96	0.245605	-16.96	0.233887	-16.96	0.208496	-16.96	0.134277	-16.96	0.23291	-16.96	0.224121	-16.96	0.245605	-16.96	-0.351074
-16.86	0.081543	-16.86	0.22998	-16.86	0.241699	-16.86	0.227051	-16.86	0.214355	-16.86	0.140137	-16.86	0.23291	-16.86	0.228027	-16.86	0.23584	-16.86	-0.0620117
-16.76	0.0932617	-16.76	0.233887	-16.76	0.247559	-16.76	0.227051	-16.76	0.20459	-16.76	0.140137	-16.76	0.223145	-16.76	0.224121	-16.76	0.22998	-16.76	0.0532227
-16.66	0.081543	-16.66	0.263184	-16.66	0.231934	-16.66	0.213379	-16.66	0.208496	-16.66	0.140137	-16.66	0.223145	-16.66	0.224121	-16.66	0.23584	-16.66	0.0727539
-16.56	0.0932617	-16.56	0.259277	-16.56	0.231934	-16.56	0.211426	-16.56	0.20459	-16.56	0.140137	-16.56	0.217285	-16.56	0.224121	-16.56	0.226074	-16.56	0.10791
-16.46	0.0932617	-16.46	0.253418	-16.46	0.222168	-16.46	0.217285	-16.46	0.20459	-16.46	0.132324	-16.46	0.213379	-16.46	0.228027	-16.46	0.216309	-16.46	0.148926
-16.36	0.0932617	-16.36	0.243652	-16.36	0.222168	-16.36	0.217285	-16.36	0.208496	-16.36	0.138184	-16.36	0.213379	-16.36	0.224121	-16.36	0.210449	-16.36	0.178223
-16.26	0.0932617	-16.26	0.255371	-16.26	0.216309	-16.26	0.217285	-16.26	0.20459	-16.26	0.128418	-16.26	0.213379	-16.26	0.214355	-16.26	0.216309	-16.26	0.20166
-16.16	0.0932617	-16.16	0.251465	-16.16	0.222168	-16.16	0.217285	-16.16	0.194824	-16.16	0.118652	-16.16	0.217285	-16.16	0.214355	-16.16	0.226074	-16.16	0.197754
-16.06	0.097168	-16.06	0.249512	-16.06	0.212402	-16.06	0.217285	-16.06	0.185059	-16.06	0.118652	-16.06	0.213379	-16.06	0.209473	-16.06	0.216309	-16.06	0.217285
-15.96	0.103027	-15.96	0.224121	-15.96	0.216309	-15.96	0.217285	-15.96	0.179199	-15.96	0.108887	-15.96	0.213379	-15.96	0.206543	-15.96	0.216309	-15.96	0.227051
-15.86	0.103027	-15.86	0.253418	-15.86	0.212402	-15.86	0.217285	-15.86	0.181152	-15.86	0.108887	-15.86	0.203613	-15.86	0.210449	-15.86	0.20459	-15.86	0.23877
-15.76	0.0991211	-15.76	0.263184	-15.76	0.200684	-15.76	0.20752	-15.76	0.175293	-15.76	0.0991211	-15.76	0.213379	-15.76	0.216309	-15.76	0.20459	-15.76	0.213379
-15.66	0.103027	-15.66	0.263184	-15.66	0.200684	-15.66	0.20752	-15.66	0.16748	-15.66	0.103027	-15.66	0.213379	-15.66	0.216309	-15.66	0.20459	-15.66	0.20752
-15.56	0.103027	-15.56	0.253418	-15.56	0.222168	-15.56	0.217285	-15.56	0.163574	-15.56	0.0991211	-15.56	0.213379	-15.56	0.200684	-15.56	0.194824	-15.56	0.20752
-15.46	0.112793	-15.46	0.253418	-15.46	0.212402	-15.46	0.213379	-15.46	0.153809	-15.46	0.0991211	-15.46	0.213379	-15.46	0.194824	-15.46	0.194824	-15.46	0.197754
-15.36	0.103027	-15.36	0.253418	-15.36	0.200684	-15.36	0.20752	-15.36	0.163574	-15.36	0.0991211	-15.36	0.213379	-15.36	0.19873	-15.36	0.185059	-15.36	0.197754
-15.26	0.112793	-15.26	0.243652	-15.26	0.20459	-15.26	0.20752	-15.26	0.17334	-15.26	0.0991211	-15.26	0.203613	-15.26	0.194824	-15.26	0.188965	-15.26	0.187988
-15.16	0.116699	-15.16	0.224121	-15.16	0.210449	-15.16	0.197754	-15.16	0.163574	-15.16	0.103027	-15.16	0.193848	-15.16	0.185059	-15.16	0.185059	-15.16	0.187988
-15.06	0.122559	-15.06	0.214355	-15.06	0.210449	-15.06	0.20166	-15.06	0.163574	-15.06	0.108887	-15.06	0.184082	-15.06	0.185059	-15.06	0.185059	-15.06	0.187988
-14.96	0.122559	-14.96	0.214355	-14.96	0.200684	-14.96	0.213379	-14.96	0.163574	-14.96	0.108887	-14.96	0.180176	-14.96	0.175293	-14.96	0.185059	-14.96	0.191895
-14.86	0.112793	-14.86	0.196777	-14.86	0.200684	-14.86	0.20752	-14.86	0.163574	-14.86	0.0991211	-14.86	0.178223	-14.86	0.179199	-14.86	0.179199	-14.86	0.187988
-14.76	0.122559	-14.76	0.185059	-14.76	0.190918	-14.76	0.197754	-14.76	0.153809	-14.76	0.108887	-14.76	0.180176	-14.76	0.171387	-14.76	0.175293	-14.76	0.184082
-14.66	0.112793	-14.66	0.179199	-14.66	0.190918	-14.66	0.197754	-14.66	0.140137	-14.66	0.0991211	-14.66	0.178223	-14.66	0.155762	-14.66	0.165527	-14.66	0.182129
-14.56	0.132324	-14.56	0.185059	-14.56	0.181152	-14.56	0.187988	-14.56	0.124512	-14.56	0.0991211	-14.56	0.184082	-14.56	0.149902	-14.56	0.165527	-14.56	0.187988
-14.46	0.132324	-14.46	0.185059	-14.46	0.171387	-14.46	0.187988	-14.46	0.124512	-14.46	0.0893555	-14.46	0.172363	-14.46	0.145996	-14.46	0.165527	-14.46	0.197754
-14.36	0.132324	-14.36	0.175293	-14.36	0.171387	-14.36	0.178223	-14.36	0.128418	-14.36	0.0893555	-14.36	0.172363	-14.36	0.149902	-14.36	0.155762	-14.36	0.197754
-14.26	0.132324	-14.26	0.171387	-14.26	0.171387	-14.26	0.178223	-14.26	0.124512	-14.26	0.0893555	-14.26	0.172363	-14.26	0.145996	-14.26	0.159668	-14.26	0.187988
-14.16	0.132324	-14.16	0.157715	-14.16	0.161621	-14.16	0.168457	-14.16	0.124512	-14.16	0.0893555	-14.16	0.172363	-14.16	0.145996	-14.16	0.155762	-14.16	0.178223
-14.06	0.132324	-14.06	0.159668	-14.06	0.151855	-14.06	0.168457	-14.06	0.124512	-14.06	0.0776367	-14.06	0.162598	-14.06	0.145996	-14.06	0.155762	-14.06	0.174316
-13.96	0.14209	-13.96	0.153809	-13.96	0.151855	-13.96	0.168457	-13.96	0.114746	-13.96	0.0893555	-13.96	0.162598	-13.96	0.134277	-13.96	0.144043	-13.96	0.168457
-13.86	0.132324	-13.86	0.153809	-13.86	0.151855	-13.86	0.152832	-13.86	0.114746	-13.86	0.0893555	-13.86	0.162598	-13.86	0.134277	-13.86	0.134277	-13.86	0.158691
-13.76	0.132324	-13.76	0.144043	-13.76	0.151855	-13.76	0.146973	-13.76	0.10498	-13.76	0.0893555	-13.76	0.152832	-13.76	0.134277	-13.76	0.134277	-13.76	0.158691
-13.66	0.128418	-13.66	0.134277	-13.66	0.14209	-13.66	0.158691	-13.66	0.10498	-13.66	0.0776367	-13.66	0.143066	-13.66	0.128418	-13.66	0.138184	-13.66	0.14502
-13.56	0.122559	-13.56	0.134277	-13.56	0.130371	-13.56	0.146973	-13.56	0.10498	-13.56	0.0776367	-13.56	0.152832	-13.56	0.124512	-13.56	0.134277	-13.56	0.143066
-13.46	0.112793	-13.46	0.134277	-13.46	0.130371	-13.46	0.143066	-13.46	0.10498	-13.46	0.0678711	-13.46	0.143066	-13.46	0.124512	-13.46	0.130371	-13.46	0.14502
-13.36	0.112793	-13.36	0.124512	-13.36	0.130371	-13.36	0.127441	-13.36	0.10498	-13.36	0.0678711	-13.36	0.143066	-13.36	0.124512	-13.36	0.128418	-13.36	0.127441
-13.26	0.112793	-13.26	0.114746	-13.26	0.120605	-13.26	0.121582	-13.26	0.108887	-13.26	0.0678711	-13.26	0.143066	-13.26	0.120605	-13.26	0.124512	-13.26	0.117676
-13.16	0.103027	-13.16	0.114746	-13.16	0.125488	-13.16	0.127441	-13.16	0.103027	-13.16	0.0678711	-13.16	0.146973	-13.16	0.114746	-13.16	0.114746	-13.16	0.117676
-13.06	0.103027	-13.06	0.114746	-13.06	0.127441	-13.06	0.123535	-13.06	0.103027	-13.06	0.0678711	-13.06	0.143066	-13.06	0.108887	-13.06	0.10498	-13.06	0.111816
-12.96	0.0932617	-12.96	0.10498	-12.96	0.11084	-12.96	0.10791	-12.96	0.0932617	-12.96	0.0581055	-12.96	0.13916	-12.96	0.114746	-12.96	0.10498	-12.96	0.117676
-12.86	0.0932617	-12.86	0.10498	-12.86	0.11084	-12.86	0.0981445	-12.86	0.0932617	-12.86	0.0581055	-12.86	0.133301	-12.86	0.10498	-12.86	0.0952148	-12.86	0.117676
-12.76	0.0932617	-12.76	0.10498	-12.76	0.101074	-12.76	0.0883789	-12.76	0.0932617	-12.76	0.0483398	-12.76	0.137207	-12.76	0.0952148	-12.76	0.081543	-12.76	0.10791
-12.66	0.097168	-12.66	0.10498	-12.66	0.101074	-12.66	0.0883789	-12.66	0.0932617	-12.66	0.0444336	-12.66	0.133301	-12.66	0.0952148	-12.66	0.0756836	-12.66	0.0942383
-12.56	0.103027	-12.56	0.0952148	-12.56	0.101074	-12.56	0.0883789	-12.56	0.0932617	-12.56	0.0424805	-12.56	0.129395	-12.56	0.0854492	-12.56	0.0795898	-12.56	0.0883789
-12.46	0.0913086	-12.46	0.0854492	-12.46	0.0913086	-12.46	0.0786133	-12.46	0.0874023	-12.46	0.0483398	-12.46	0.123535	-12.46	0.0854492	-12.46	0.0854492	-12.46	0.0825195
-12.36	0.0913086	-12.36	0.0854492	-12.36	0.081543	-12.36	0.0786133	-12.36	0.0932617	-12.36	0.0385742	-12.36	0.117676	-12.36	0.0854492	-12.36	0.0737305	-12.36	0.0786133
-12.26	0.0913086	-12.26	0.0776367	-12.26	0.081543	-12.26	0.0786133	-12.26	0.0795898	-12.26	0.0385742	-12.26	0.123535	-12.26	0.0756836	-12.26	0.0698242	-12.26	0.0786133
-12.16	0.0913086	-12.16	0.0834961	-12.16	0.081543	-12.16	0.0688477	-12.16	0.0737305	-12.16	0.0385742	-12.16	0.109863	-12.16	0.0756836	-12.16	0.0581055	-12.16	0.0786133
-12.06	0.103027	-12.06	0.0737305	-12.06	0.081543	-12.06	0.0727539	-12.06	0.0737305	-12.06	0.0385742	-12.06	0.104004	-12.06	0.0717773	-12.06	0.0600586	-12.06	0.0786133
-11.96	0.0913086	-11.96	0.0737305	-11.96	0.0717773	-11.96	0.0668945	-11.96	0.0639648	-11.96	0.0288086	-11.96	0.10791	-11.96	0.0581055	-11.96	0.0444336	-11.96	0.0688477
-11.86	0.081543	-11.86	0.0698242	-11.86	0.0717773	-11.86	0.0629883	-11.86	0.0639648	-11.86	0.0288086	-11.86	0.11377	-11.86	0.0639648	-11.86	0.0483398	-11.86	0.0571289
-11.76	0.0776367	-11.76	0.0678711	-11.76	0.0620117	-11.76	0.0571289	-11.76	0.0639648	-11.76	0.019043	-11.76	0.102051	-11.76	0.0541992	-11.76	0.0444336	-11.76	0.0571289
-11.66	0.0717773	-11.66	0.0678711	-11.66	0.0620117	-11.66	0.0473633	-11.66	0.0678711	-11.66	0.019043	-11.66	0.0981445	-11.66	0.0541992	-11.66	0.0444336	-11.66	0.0571289
-11.56	0.065918	-11.56	0.0698242	-11.56	0.0620117	-11.56	0.0512695	-11.56	0.0639648	-11.56	0.0229492	-11.56	0.0825195	-11.56	0.0541992	-11.56	0.0444336	-11.56	0.0571289
-11.46	0.0717773	-11.46	0.0541992	-11.46	0.050293	-11.46	0.0473633	-11.46	0.0600586	-11.46	0.0151367	-11.46	0.0864258	-11.46	0.0541992	-11.46	0.034668	-11.46	0.0375977
-11.36	0.0717773	-11.36	0.0541992	-11.36	0.050293	-11.36	0.0473633	-11.36	0.0541992	-11.36	0.0131836	-11.36	0.0883789	-11.36	0.0541992	-11.36	0.0307617	-11.36	0.0375977
-11.26	0.0678711	-11.26	0.0444336	-11.26	0.0405273	-11.26	0.0375977	-11.26	0.0444336	-11.26	0.019043	-11.26	0.0727539	-11.26	0.0405273	-11.26	0.0288086	-11.26	0.0473633
-11.16	0.0522461	-11.16	0.034668	-11.16	0.0405273	-11.16	0.0375977	-11.16	0.0444336	-11.16	7.32422e-3	-11.16	0.0629883	-11.16	0.034668	-11.16	0.0249023	-11.16	0.0375977
-11.06	0.0522461	-11.06	0.034668	-11.06	0.0307617	-11.06	0.027832	-11.06	0.0444336	-11.06	7.32422e-3	-11.06	0.0532227	-11.06	0.0249023	-11.06	0.0249023	-11.06	0.0375977
-10.96	0.0424805	-10.96	0.034668	-10.96	0.0307617	-10.96	0.027832	-10.96	0.034668	-10.96	7.32422e-3	-10.96	0.0532227	-10.96	0.0249023	-10.96	0.0249023	-10.96	0.0375977
-10.86	0.0327148	-10.86	0.034668	-10.86	0.0307617	-10.86	0.0180664	-10.86	0.034668	-10.86	7.32422e-3	-10.86	0.0532227	-10.86	0.0249023	-10.86	0.0249023	-10.86	0.0375977
-10.76	0.0327148	-10.76	0.0249023	-10.76	0.0307617	-10.76	0.0180664	-10.76	0.034668	-10.76	7.32422e-3	-10.76	0.043457	-10.76	0.0249023	-10.76	0.0297852	-10.76	0.0317383
-10.66	0.0366211	-10.66	0.0249023	-10.66	0.0209961	-10.66	0.012207	-10.66	0.034668	-10.66	-2.44141e-3	-10.66	0.0336914	-10.66	0.0151367	-10.66	0.0219727	-10.66	0.0239258
-10.56	0.0327148	-10.56	0.0151367	-10.56	0.0209961	-10.56	0.0141602	-10.56	0.0307617	-10.56	7.32422e-3	-10.56	0.0336914	-10.56	5.37109e-3	-10.56	0.0151367	-10.56	0.0180664
-10.46	0.0288086	-10.46	0.0151367	-10.46	0.0112305	-10.46	8.30078e-3	-10.46	0.0288086	-10.46	7.32422e-3	-10.46	0.0239258	-10.46	5.37109e-3	-10.46	0.0200195	-10.46	0.0180664
-10.36	0.0229492	-10.36	0.0151367	-10.36	0.0112305	-10.36	-1.46484e-3	-10.36	0.034668	-10.36	-2.44141e-3	-10.36	0.0239258	-10.36	5.37109e-3	-10.36	0.0170898	-10.36	0.0180664
-10.26	0.0268555	-10.26	0.0151367	-10.26	0.0112305	-10.26	-1.46484e-3	-10.26	0.0249023	-10.26	-2.44141e-3	-10.26	0.012207	-10.26	5.37109e-3	-10.26	5.37109e-3	-10.26	8.30078e-3
-10.16	0.0229492	-10.16	3.41797e-3	-10.16	0.0112305	-10.16	-0.0112305	-10.16	0.0249023	-10.16	-2.44141e-3	-10.16	0.012207	-10.16	-4.39453e-3	-10.16	4.88281e-4	-10.16	-1.46484e-3
-10.06	0.0229492	-10.06	3.41797e-3	-10.06	1.46484e-3	-10.06	-0.0112305	-10.06	0.0209961	-10.06	-2.44141e-3	-10.06	2.44141e-3	-10.06	-4.39453e-3	-10.06	-6.34766e-3	-10.06	-1.46484e-3
-9.96001	0.0112305	-9.96001	-2.44141e-3	-9.96001	7.32422e-3	-9.96001	-7.32422e-3	-9.95999	0.0151367	-9.95999	-2.44141e-3	-9.96001	-1.46484e-3	-9.96001	-4.39453e-3	-9.96001	-6.34766e-3	-9.96001	-1.46484e-3
-9.86	0.0151367	-9.86002	-4.88281e-4	-9.86002	1.46484e-3	-9.86002	-0.0131836	-9.86	0.0151367	-9.86	-7.32422e-3	-9.86	-0.0170898	-9.86002	-4.39453e-3	-9.86	-6.34766e-3	-9.86	-0.0112305
-9.76001	7.32422e-3	-9.76001	-0.0161133	-9.76001	-4.39453e-3	-9.76001	-0.0229492	-9.75999	0.0151367	-9.75999	4.39453e-3	-9.76001	-0.0229492	-9.76001	-0.0141602	-9.75999	-0.0161133	-9.75999	-7.32422e-3
-9.66	5.37109e-3	-9.66	-0.0161133	-9.66	1.46484e-3	-9.66	-0.0327148	-9.66	-4.88281e-4	-9.66	-7.32422e-3	-9.66	-7.32422e-3	-9.66	-0.0141602	-9.66	-0.0258789	-9.66	-0.0112305
-9.56001	0.0112305	-9.56001	-0.012207	-9.56001	-0.012207	-9.56001	-0.0327148	-9.56	-6.34766e-3	-9.56	-4.88281e-4	-9.56	-7.32422e-3	-9.56001	-0.0180664	-9.56	-0.0258789	-9.56	-0.0112305
-9.46001	0.0112305	-9.46001	-6.34766e-3	-9.46001	-0.027832	-9.46001	-0.0288086	-9.45999	-6.34766e-3	-9.45999	-4.88281e-4	-9.46001	-0.0170898	-9.46001	-0.0356445	-9.46001	-0.0258789	-9.46001	-0.0229492
-9.36	1.46484e-3	-9.36002	-6.34766e-3	-9.36002	-0.027832	-9.36002	-0.0327148	-9.36	-0.0161133	-9.36	-4.88281e-4	-9.36	-0.0268555	-9.36002	-0.0317383	-9.36	-0.0356445	-9.36	-0.0229492
-9.26001	1.46484e-3	-9.26001	-0.0161133	-9.26001	-0.027832	-9.26001	-0.0327148	-9.25999	-6.34766e-3	-9.25999	-0.0102539	-9.26001	-0.0268555	-9.26001	-0.0297852	-9.25999	-0.0356445	-9.25999	-0.019043
-9.16	-0.012207	-9.16	-0.0161133	-9.16	-0.0375977	-9.16	-0.0327148	-9.16	-6.34766e-3	-9.16	-0.0102539	-9.16	-0.0268555	-9.16	-0.0356445	-9.16	-0.0356445	-9.16	-0.0229492
-9.06001	-0.0141602	-9.06001	-0.0161133	-9.06001	-0.0375977	-9.06001	-0.0327148	-9.06	-2.44141e-3	-9.06	-0.0102539	-9.06	-0.0366211	-9.06001	-0.0356445	-9.06	-0.0356445	-9.06	-0.0366211
-8.96001	-0.0180664	-8.96001	-0.0297852	-8.96001	-0.0375977	-8.96001	-0.0424805	-8.95999	-0.0102539	-8.95999	-0.0200195	-8.96001	-0.0463867	-8.96001	-0.0454102	-8.96001	-0.0454102	-8.96001	-0.0424805
-8.86	-0.0219727	-8.86002	-0.0415039	-8.86002	-0.0493164	-8.86002	-0.0424805	-8.86	-0.0258789	-8.86	-0.0249023	-8.86	-0.0463867	-8.86002	-0.0356445	-8.86	-0.0454102	-8.86	-0.0483398
-8.76001	-0.0239258	-8.76001	-0.0356445	-8.76001	-0.0493164	-8.76001	-0.0522461	-8.75999	-0.0356445	-8.75999	-0.0268555	-8.76001	-0.0561523	-8.76001	-0.0454102	-8.75999	-0.0454102	-8.75999	-0.0424805
-8.66	-0.0180664	-8.66	-0.0356445	-8.66	-0.059082	-8.66	-0.0522461	-8.66	-0.0356445	-8.66	-0.0200195	-8.66	-0.0561523	-8.66	-0.0454102	-8.66	-0.0551758	-8.66	-0.0424805
-8.56001	-0.027832	-8.56001	-0.0493164	-8.56001	-0.0688477	-8.56001	-0.0571289	-8.56	-0.0356445	-8.56	-0.0297852	-8.56	-0.065918	-8.56001	-0.0551758	-8.56	-0.0649414	-8.56	-0.0424805
-8.46001	-0.0375977	-8.46001	-0.0512695	-8.46001	-0.0688477	-8.46001	-0.050293	-8.45999	-0.0395508	-8.45999	-0.034668	-8.46001	-0.065918	-8.46001	-0.0551758	-8.46001	-0.0649414	-8.46001	-0.0522461
-8.36	-0.0473633	-8.36002	-0.0454102	-8.36002	-0.0786133	-8.36002	-0.0600586	-8.36	-0.0454102	-8.36	-0.0415039	-8.36	-0.065918	-8.36002	-0.0551758	-8.36	-0.0649414	-8.36	-0.0620117
-8.26001	-0.0473633	-8.26001	-0.0551758	-8.26001	-0.0786133	-8.26001	-0.0600586	-8.25999	-0.0512695	-8.25999	-0.0366211	-8.26001	-0.0776367	-8.26001	-0.0649414	-8.25999	-0.0649414	-8.25999	-0.0620117
-8.16	-0.059082	-8.16	-0.0551758	-8.16	-0.0786133	-8.16	-0.0717773	-8.16	-0.0493164	-8.16	-0.0297852	-8.16	-0.0776367	-8.16	-0.074707	-8.16	-0.0649414	-8.16	-0.0717773
-8.06001	-0.059082	-8.06001	-0.0649414	-8.06001	-0.0883789	-8.06001	-0.0717773	-8.06	-0.0649414	-8.06	-0.0395508	-8.06	-0.0874023	-8.06001	-0.0649414	-8.06	-0.074707	-8.06	-0.0717773
-7.96001	-0.0688477	-7.96001	-0.0649414	-7.96001	-0.0981445	-7.96001	-0.081543	-7.95999	-0.0649414	-7.95999	-0.0454102	-7.96001	-0.0874023	-7.96001	-0.0649414	-7.96001	-0.0786133	-7.96001	-0.081543
-7.86	-0.0688477	-7.86002	-0.0766602	-7.86002	-0.0981445	-7.86002	-0.081543	-7.86	-0.074707	-7.86	-0.0395508	-7.86	-0.081543	-7.86002	-0.074707	-7.86	-0.0844727	-7.86	-0.081543
-7.76001	-0.074707	-7.76001	-0.0805664	-7.76001	-0.0981445	-7.76001	-0.0913086	-7.75999	-0.0844727	-7.75999	-0.0395508	-7.76001	-0.097168	-7.76001	-0.0844727	-7.75999	-0.0942383	-7.75999	-0.081543
-7.66	-0.0688477	-7.66	-0.0825195	-7.66	-0.0981445	-7.66	-0.0874023	-7.66	-0.0844727	-7.66	-0.0395508	-7.66	-0.106934	-7.66	-0.0844727	-7.66	-0.0942383	-7.66	-0.0776367
-7.56001	-0.0786133	-7.56001	-0.0961914	-7.56001	-0.10791	-7.56001	-0.081543	-7.56	-0.0844727	-7.56	-0.0395508	-7.56	-0.106934	-7.56001	-0.0844727	-7.56	-0.0942383	-7.56	-0.0834961
-7.46001	-0.0922852	-7.46001	-0.0961914	-7.46001	-0.117676	-7.46001	-0.081543	-7.45999	-0.0844727	-7.45999	-0.0493164	-7.46001	-0.106934	-7.46001	-0.0942383	-7.46001	-0.0942383	-7.46001	-0.0834961
-7.36	-0.104004	-7.36002	-0.105957	-7.36002	-0.117676	-7.36002	-0.0874023	-7.36	-0.0922852	-7.36	-0.0454102	-7.36	-0.11084	-7.36002	-0.090332	-7.36	-0.090332	-7.36	-0.0932617
-7.26001	-0.0981445	-7.26001	-0.115723	-7.26001	-0.11377	-7.26001	-0.081543	-7.25999	-0.090332	-7.25999	-0.0395508	-7.26001	-0.126465	-7.26001	-0.0844727	-7.25999	-0.100098	-7.25999	-0.0932617
-7.16	-0.0981445	-7.16	-0.115723	-7.16	-0.10791	-7.16	-0.0913086	-7.16	-0.105957	-7.16	-0.0512695	-7.16	-0.13623	-7.16	-0.0844727	-7.16	-0.105957	-7.16	-0.103027
-7.06001	-0.0981445	-7.06001	-0.125488	-7.06001	-0.119629	-7.06001	-0.101074	-7.06	-0.105957	-7.06	-0.0473633	-7.06	-0.13623	-7.06001	-0.0942383	-7.06	-0.105957	-7.06	-0.112793
-6.96001	-0.10791	-6.96001	-0.121582	-6.96001	-0.119629	-6.96001	-0.101074	-6.95999	-0.105957	-6.95999	-0.0415039	-6.96001	-0.13623	-6.96001	-0.104004	-6.96001	-0.105957	-6.96001	-0.112793
-6.86	-0.10791	-6.86002	-0.115723	-6.86002	-0.119629	-6.86002	-0.11084	-6.86	-0.115723	-6.86	-0.0512695	-6.86	-0.145996	-6.86002	-0.104004	-6.86	-0.115723	-6.86	-0.122559
-6.76001	-0.117676	-6.76001	-0.125488	-6.76001	-0.129395	-6.76001	-0.11084	-6.75999	-0.115723	-6.75999	-0.0610352	-6.76001	-0.155762	-6.76001	-0.104004	-6.75999	-0.115723	-6.75999	-0.122559
-6.66	-0.131348	-6.66	-0.125488	-6.66	-0.129395	-6.66	-0.120605	-6.66	-0.115723	-6.66	-0.0708008	-6.66	-0.155762	-6.66	-0.100098	-6.66	-0.102051	-6.66	-0.122559
-6.56001	-0.137207	-6.56001	-0.135254	-6.56001	-0.129395	-6.56001	-0.120605	-6.56	-0.115723	-6.56	-0.0708008	-6.56	-0.155762	-6.56001	-0.105957	-6.56	-0.105957	-6.56	-0.122559
-6.46001	-0.14502	-6.46001	-0.146973	-6.46001	-0.129395	-6.46001	-0.128418	-6.45999	-0.125488	-6.45999	-0.0668945	-6.46001	-0.165527	-6.46001	-0.105957	-6.46001	-0.105957	-6.46001	-0.14209
-6.36	-0.143066	-6.36002	-0.146973	-6.36002	-0.134277	-6.36002	-0.122559	-6.36	-0.135254	-6.36	-0.0610352	-6.36	-0.165527	-6.36002	-0.105957	-6.36	-0.115723	-6.36	-0.14209
-6.26001	-0.148926	-6.26001	-0.146973	-6.26001	-0.127441	-6.26001	-0.132324	-6.25999	-0.135254	-6.25999	-0.0708008	-6.26001	-0.165527	-6.26001	-0.105957	-6.25999	-0.105957	-6.25999	-0.151855
-6.16	-0.154785	-6.16	-0.156738	-6.16	-0.14209	-6.16	-0.132324	-6.16	-0.135254	-6.16	-0.0708008	-6.16	-0.177246	-6.16	-0.115723	-6.16	-0.11084	-6.16	-0.14209
-6.06001	-0.148926	-6.06001	-0.152832	-6.06001	-0.144043	-6.06001	-0.14209	-6.06	-0.141113	-6.06	-0.0708008	-6.06	-0.177246	-6.06001	-0.125488	-6.06	-0.104004	-6.06	-0.151855
-5.96001	-0.158691	-5.96001	-0.160645	-5.96001	-0.137207	-5.96001	-0.14209	-5.95999	-0.14502	-5.95999	-0.0805664	-5.96001	-0.177246	-5.96001	-0.125488	-5.96001	-0.104004	-5.96001	-0.159668
-5.86	-0.158691	-5.86002	-0.162598	-5.86002	-0.146973	-5.86002	-0.151855	-5.86	-0.148926	-5.86	-0.090332	-5.86	-0.177246	-5.86002	-0.135254	-5.86	-0.11377	-5.86	-0.157715
-5.76001	-0.178223	-5.76001	-0.156738	-5.76001	-0.146973	-5.76001	-0.151855	-5.75999	-0.14502	-5.75999	-0.0864258	-5.76001	-0.187012	-5.76001	-0.135254	-5.75999	-0.11377	-5.75999	-0.169434
-5.66	-0.174316	-5.66	-0.166504	-5.66	-0.146973	-5.66	-0.147949	-5.66	-0.150879	-5.66	-0.0805664	-5.66	-0.187012	-5.66	-0.14502	-5.66	-0.11377	-5.66	-0.163574
-5.56001	-0.172363	-5.56001	-0.17041	-5.56001	-0.146973	-5.56001	-0.155762	-5.56	-0.148926	-5.56	-0.0805664	-5.56	-0.183105	-5.56001	-0.148926	-5.56	-0.128418	-5.56	-0.183105
-5.46001	-0.178223	-5.46001	-0.186035	-5.46001	-0.146973	-5.46001	-0.161621	-5.45999	-0.154785	-5.45999	-0.090332	-5.46001	-0.190918	-5.46001	-0.154785	-5.46001	-0.135254	-5.46001	-0.187012
-5.36	-0.187988	-5.36002	-0.182129	-5.36002	-0.156738	-5.36002	-0.161621	-5.36	-0.154785	-5.36	-0.090332	-5.36	-0.202637	-5.36002	-0.150879	-5.36	-0.130371	-5.36	-0.188965
-5.26001	-0.184082	-5.26001	-0.186035	-5.26001	-0.156738	-5.26001	-0.16748	-5.25999	-0.160645	-5.25999	-0.090332	-5.26001	-0.196777	-5.26001	-0.150879	-5.25999	-0.133301	-5.25999	-0.17334
-5.16	-0.174316	-5.16	-0.17627	-5.16	-0.152832	-5.16	-0.171387	-5.16	-0.162598	-5.16	-0.090332	-5.16	-0.196777	-5.16	-0.154785	-5.16	-0.143066	-5.16	-0.183105
-5.06001	-0.178223	-5.06001	-0.182129	-5.06001	-0.146973	-5.06001	-0.181152	-5.06	-0.156738	-5.06	-0.0864258	-5.06	-0.196777	-5.06001	-0.154785	-5.06	-0.13916	-5.06	-0.188965
-4.96001	-0.184082	-4.96001	-0.17627	-4.96001	-0.146973	-4.96001	-0.177246	-4.95999	-0.160645	-4.95999	-0.0883789	-4.96001	-0.206543	-4.96001	-0.150879	-4.96001	-0.143066	-4.96001	-0.183105
-4.86	-0.189941	-4.86002	-0.186035	-4.86002	-0.152832	-4.86002	-0.181152	-4.86	-0.17627	-4.86	-0.0922852	-4.86	-0.206543	-4.86002	-0.158691	-4.86	-0.143066	-4.86	-0.179199
-4.76001	-0.189941	-4.76001	-0.182129	-4.76001	-0.146973	-4.76001	-0.181152	-4.75999	-0.17627	-4.75999	-0.0922852	-4.76001	-0.216309	-4.76001	-0.160645	-4.75999	-0.143066	-4.75999	-0.183105
-4.66	-0.199707	-4.66	-0.197754	-4.66	-0.156738	-4.66	-0.188965	-4.66	-0.17627	-4.66	-0.106934	-4.66	-0.216309	-4.66	-0.154785	-4.66	-0.143066	-4.66	-0.192871
-4.56001	-0.209473	-4.56001	-0.197754	-4.56001	-0.152832	-4.56001	-0.192871	-4.56	-0.186035	-4.56	-0.100098	-4.56	-0.222168	-4.56001	-0.154785	-4.56	-0.13916	-4.56	-0.19873
-4.46001	-0.215332	-4.46001	-0.20752	-4.46001	-0.146973	-4.46001	-0.188965	-4.45999	-0.195801	-4.45999	-0.100098	-4.46001	-0.216309	-4.46001	-0.154785	-4.46001	-0.141113	-4.46001	-0.192871
-4.36	-0.209473	-4.36002	-0.20752	-4.36002	-0.146973	-4.36002	-0.183105	-4.36	-0.20166	-4.36	-0.105957	-4.36	-0.226074	-4.36002	-0.172363	-4.36	-0.14502	-4.36	-0.192871
-4.26001	-0.219238	-4.26001	-0.212402	-4.26001	-0.143066	-4.26001	-0.192871	-4.25999	-0.186035	-4.25999	-0.100098	-4.26001	-0.226074	-4.26001	-0.166504	-4.25999	-0.141113	-4.25999	-0.187988
-4.16	-0.229004	-4.16	-0.215332	-4.16	-0.141113	-4.16	-0.192871	-4.16	-0.191895	-4.16	-0.109863	-4.16	-0.237793	-4.16	-0.166504	-4.16	-0.135254	-4.16	-0.190918
-4.06001	-0.23877	-4.06001	-0.225098	-4.06001	-0.146973	-4.06001	-0.192871	-4.06	-0.186035	-4.06	-0.119629	-4.06	-0.233887	-4.06001	-0.166504	-4.06	-0.135254	-4.06	-0.190918
-3.96001	-0.233887	-3.96001	-0.225098	-3.96001	-0.143066	-3.96001	-0.202637	-3.95999	-0.209473	-3.95999	-0.119629	-3.96001	-0.237793	-3.96001	-0.166504	-3.96001	-0.135254	-3.96001	-0.190918
-3.86	-0.236816	-3.86002	-0.225098	-3.86002	-0.137207	-3.86002	-0.202637	-3.86	-0.211426	-3.86	-0.115723	-3.86	-0.247559	-3.86002	-0.161621	-3.86	-0.14502	-3.86	-0.19873
-3.76001	-0.236816	-3.76001	-0.234863	-3.76001	-0.137207	-3.76001	-0.212402	-3.75999	-0.205566	-3.75999	-0.115723	-3.76001	-0.257324	-3.76001	-0.164551	-3.75999	-0.141113	-3.75999	-0.202637
-3.66	-0.248535	-3.66	-0.230957	-3.66	-0.127441	-3.66	-0.212402	-3.66	-0.211426	-3.66	-0.121582	-3.66	-0.26709	-3.66	-0.169434	-3.66	-0.14502	-3.66	-0.202637
-3.56001	-0.244629	-3.56001	-0.225098	-3.56001	-0.133301	-3.56001	-0.222168	-3.56	-0.215332	-3.56	-0.127441	-3.56	-0.276855	-3.56001	-0.190918	-3.56	-0.135254	-3.56	-0.192871
-3.46001	-0.23877	-3.46001	-0.221191	-3.46001	-0.127441	-3.46001	-0.231934	-3.45999	-0.210449	-3.45999	-0.121582	-3.46001	-0.29248	-3.46001	-0.193848	-3.46001	-0.154785	-3.46001	-0.188965
-3.36	-0.23877	-3.36002	-0.211426	-3.36002	-0.13916	-3.36002	-0.231934	-3.36	-0.203613	-3.36	-0.127441	-3.36	-0.29248	-3.36002	-0.203613	-3.36	-0.137207	-3.36	-0.183105
-3.26001	-0.248535	-3.26001	-0.191895	-3.26001	-0.127441	-3.26001	-0.231934	-3.25999	-0.199707	-3.25999	-0.141113	-3.26001	-0.282715	-3.26001	-0.193848	-3.25999	-0.131348	-3.25999	-0.202637
-3.16	-0.244629	-3.16	-0.195801	-3.16	-0.148926	-3.16	-0.241699	-3.16	-0.209473	-3.16	-0.141113	-3.16	-0.272949	-3.16	-0.199707	-3.16	-0.135254	-3.16	-0.161621
-3.06001	-0.229004	-3.06001	-0.186035	-3.06001	-0.14502	-3.06001	-0.241699	-3.06	-0.230957	-3.06	-0.127441	-3.06	-0.283691	-3.06001	-0.203613	-3.06	-0.154785	-3.06	-0.161621
-2.96001	-0.230957	-2.96001	-0.211426	-2.96001	-0.148926	-2.96001	-0.241699	-2.95999	-0.20166	-2.95999	-0.131348	-2.96001	-0.263184	-2.96001	-0.215332	-2.96001	-0.140137	-2.96001	-0.179199
-2.86	-0.23291	-2.86002	-0.227051	-2.86002	-0.13916	-2.86002	-0.259277	-2.86	-0.215332	-2.86	-0.131348	-2.86	-0.270996	-2.86002	-0.234863	-2.86	-0.143066	-2.86	-0.169434
-2.76001	-0.289551	-2.76001	-0.242676	-2.76001	-0.154785	-2.76001	-0.244629	-2.75999	-0.244629	-2.75999	-0.131348	-2.76001	-0.308105	-2.76001	-0.227051	-2.75999	-0.166504	-2.75999	-0.187012
-2.66	-0.29541	-2.66	-0.266113	-2.66	-0.187988	-2.66	-0.241699	-2.66	-0.250488	-2.66	-0.127441	-2.66	-0.353027	-2.66	-0.225098	-2.66	-0.178223	-2.66	-0.241699
-2.56001	-0.285645	-2.56001	-0.308105	-2.56001	-0.214355	-2.56001	-0.270996	-2.56	-0.30127	-2.56	-0.111816	-2.56	-0.35498	-2.56001	-0.27002	-2.56	-0.219238	-2.56	-0.255371
-2.46001	-0.303223	-2.46001	-0.311035	-2.46001	-0.231934	-2.46001	-0.302246	-2.45999	-0.328613	-2.45999	-0.13623	-2.46001	-0.334473	-2.46001	-0.291504	-2.46001	-0.230957	-2.46001	-0.218262
-2.36	-0.344238	-2.36002	-0.32666	-2.36002	-0.280762	-2.36002	-0.286621	-2.36	-0.306152	-2.36	-0.17041	-2.36	-0.372559	-2.36002	-0.316895	-2.36	-0.217285	-2.36	-0.354004
-2.26001	-0.460449	-2.26001	-0.471191	-2.26001	-0.303223	-2.26001	-0.380371	-2.25999	-0.408691	-2.25999	-0.281738	-2.26001	-0.442871	-2.26001	-0.41748	-2.25999	-0.336426	-2.25999	-0.437012
-2.16	-0.462402	-2.16	-0.513184	-2.16	-0.445801	-2.16	-0.425293	-2.16	-0.444824	-2.16	-0.285645	-2.16	-0.589355	-2.16	-0.421387	-2.16	-0.327637	-2.16	-0.621582
-2.06001	-0.32959	-2.06001	-0.484863	-2.06001	-0.289551	-2.06001	-0.381348	-2.06	-0.563965	-2.06	-0.230957	-2.06	-0.467285	-2.06001	-0.535645	-2.06	-0.263184	-2.06	-0.331543
-1.96001	-0.288574	-1.96001	-0.396973	-1.96001	-0.245605	-1.96001	-0.32666	-1.95999	-0.408691	-1.95999	-0.222168	-1.96001	-0.401855	-1.96001	-0.303223	-1.96001	-0.260254	-1.96001	-0.122559
-1.86	-0.41748	-1.86002	-0.230957	-1.86002	-0.213379	-1.86002	-0.22998	-1.86	-0.180176	-1.86	-0.0668945	-1.86	-0.516113	-1.86002	-0.175293	-1.86	-0.123535	-1.86	-0.0693359
-1.76001	-0.38623	-1.76001	-0.376953	-1.76001	-0.51416	-1.76001	-0.121582	-1.75999	-0.0151367	-1.75999	-0.0444336	-1.76001	-0.411621	-1.76001	-0.226563	-1.75999	-0.0375977	-1.75999	-0.406738
-1.66	-0.192871	-1.66	-0.74707	-1.66	-0.17334	-1.66	-0.0185547	-1.66	-0.237793	-1.66	-0.432129	-1.66	-0.353027	-1.66	-1.10693	-1.66	-0.119141	-1.66	-4.93994
-1.56001	-7.26123	-1.56001	-12.353	-1.56001	-9.65967	-1.56001	-5.99854	-1.56	-6.97021	-1.56	-8.2915	-1.56	-9.03662	-1.56001	-12.5151	-1.56	-10.0181	-1.56	-12.2163
-1.46001	-11.4038	-1.46001	-10.4443	-1.46001	-11.0908	-1.46001	-11.6309	-1.45999	-11.8159	-1.45999	-11.2007	-1.46001	-10.9517	-1.46001	-10.4312	-1.46001	-10.7422	-1.46001	-8.66846
-1.36	-7.53662	-1.36002	-5.82129	-1.36002	-6.89844	-1.36002	-8.29199	-1.36	-8.29395	-1.36	-7.21631	-1.36	-7.13135	-1.36002	-6.43555	-1.36	-7.16553	-1.36	-5.54102
-1.26001	-5.73975	-1.26001	-5.86475	-1.26001	-6.03955	-1.26001	-5.9541	-1.25999	-6.32471	-1.25999	-6.28906	-1.26001	-6.24072	-1.26001	-6.34033	-1.25999	-6.47217	-1.25999	-5.54443
-1.16	-5.81592	-1.16	-5.94238	-1.16	-5.97803	-1.16	-5.98877	-1.16	-6.54248	-1.16	-6.62402	-1.16	-6.29639	-1.16	-6.44678	-1.16	-6.5835	-1.16	-5.6167
-1.06001	-5.80908	-1.06001	-5.93896	-1.06001	-6.03662	-1.06001	-6.06201	-1.06	-6.61279	-1.06	-6.40967	-1.06	-6.35107	-1.06001	-6.64893	-1.06	-6.72998	-1.06	-5.72412
-0.960007	-6.15479	-0.960007	-6.06396	-0.960007	-6.13721	-0.960007	-6.11572	-0.959991	-6.68115	-0.959991	-6.51904	-0.960007	-6.42432	-0.960007	-6.79053	-0.960007	-6.854	-0.960007	-5.75732
-0.860001	-6.04932	-0.860016	-6.0542	-0.860016	-6.38623	-0.860016	-6.29248	-0.860001	-6.71533	-0.860001	-6.79346	-0.860001	-6.49072	-0.860016	-6.91357	-0.860001	-6.93896	-0.860001	-6.04736
-0.76001	-5.77783	-0.76001	-6.09277	-0.76001	-6.37061	-0.76001	-6.23975	-0.759995	-6.86475	-0.759995	-6.56689	-0.76001	-6.65576	-0.76001	-6.99463	-0.759995	-7.06299	-0.759995	-6.01709
-0.660004	-6.06641	-0.660004	-6.07422	-0.660004	-6.43701	-0.660004	-6.48975	-0.660004	-6.93604	-0.660004	-6.62451	-0.660004	-6.55127	-0.660004	-7.09814	-0.660004	-7.19775	-0.660004	-1.48975
-0.560013	9.73291	-0.560013	8.06592	-0.560013	5.94385	-0.560013	8.63525	-0.559998	5.10596	-0.559998	5.10986	-0.559998	10.937	-0.560013	8.98926	-0.559998	4.5415	-0.559998	11.3862
-0.460007	6.80713	-0.460007	7.50635	-0.460007	7.77051	-0.460007	6.48438	-0.459991	7.83643	-0.459991	7.82471	-0.460007	4.89209	-0.460007	5.8125	-0.460007	7.47314	-0.460007	3.89795
-0.360001	-0.888184	-0.360016	1.05371	-0.360016	1.32617	-0.360016	2.19531	-0.360001	4.43408	-0.360001	6.16797	-0.360001	25.9863	-0.360016	53.5527	-0.360001	4.75928	-0.360001	-1.47559
-0.26001	1.42334	-0.26001	6.6123	-0.26001	7.53271	-0.26001	14.1064	-0.259995	29.1509	-0.259995	44.271	-0.26001	98.21	-0.26001	220.307	-0.259995	29.0093	-0.259995	-0.906738
-0.160004	-7.84619	-0.160004	-12.7837	-0.160004	-16.1274	-0.160004	-37.2388	-0.160004	-40.2681	-0.160004	-63.6616	-0.160004	-282.404	-0.160004	-461.376	-0.160004	-25.1069	-0.160004	-7.52393
-0.0600128	-10.0249	-0.0600128	-20.8628	-0.0600128	-34.4873	-0.0600128	-55.5391	-0.0599976	-96.7461	-0.0599976	-172.024	-0.0599976	-311.005	-0.0600128	-593.904	-0.0599976	-62.4829	-0.0599976	-6.19971
0.0399933	-8.36719	0.0399933	-17.4199	0.0399933	-29.1528	0.0399933	-46.7095	0.0400085	-81.6147	0.0400085	-146.339	0.0399933	-260.218	0.0399933	-499.477	0.0399933	-52.3979	0.0399933	-4.85303
0.139999	-6.69092	0.139984	-14.1699	0.139984	-23.8462	0.139984	-38.1738	0.139999	-66.7827	0.139999	-120.312	0.139999	-214.1	0.139984	-412.41	0.139999	-42.0054	0.139999	-3.8833
0.23999	-5.46436	0.23999	-11.4019	0.23999	-19.2148	0.23999	-30.7466	0.240005	-54.0347	0.240005	-97.9194	0.23999	-174.612	0.23999	-345.009	0.240005	-33.4858	0.240005	-2.84717
0.339996	-4.37256	0.339996	-8.98682	0.339996	-15.6533	0.339996	-24.7422	0.339996	-43.3354	0.339996	-79.2197	0.339996	-141.707	0.339996	-279.954	0.339996	-26.4268	0.339996	-2.23047
0.439987	-3.5415	0.439987	-7.10205	0.439987	-12.5566	0.439987	-19.8472	0.440002	-34.1226	0.440002	-63.5347	0.440002	-113.885	0.439987	-227.094	0.440002	-20.6001	0.440002	-1.67188
0.539993	-2.75684	0.539993	-5.70313	0.539993	-9.78662	0.539993	-15.626	0.540009	-26.9585	0.540009	-50.4331	0.539993	-91.0962	0.539993	-182.086	0.539993	-15.6851	0.539993	-1.31689
0.639999	-2.17578	0.639984	-4.36328	0.639984	-7.65576	0.639984	-11.9292	0.639999	-20.7964	0.639999	-39.3433	0.639999	-71.5581	0.639984	-145.935	0.639999	-11.7534	0.639999	-0.969238
0.73999	-1.67773	0.73999	-3.10498	0.73999	-5.95215	0.73999	-9.22217	0.740005	-15.54	0.740005	-30.3237	0.73999	-54.9736	0.73999	-114.619	0.740005	-8.50928	0.740005	-0.649902
0.839996	-1.3374	0.839996	-2.23535	0.839996	-4.51123	0.839996	-6.90186	0.839996	-10.9551	0.839996	-22.5601	0.839996	-41.0337	0.839996	-88.5093	0.839996	-5.76367	0.839996	-0.325684
0.939987	-0.888184	0.939987	-1.59277	0.939987	-3.43652	0.939987	-4.66357	0.940002	-7.46045	0.940002	-15.9102	0.940002	-29.5396	0.939987	-66.2637	0.940002	-3.38623	0.940002	-0.126465
1.03999	-0.590332	1.03999	-1.07617	1.03999	-2.32227	1.03999	-2.96826	1.04001	-4.32422	1.04001	-10.4512	1.03999	-19.6787	1.03999	-48.9551	1.03999	-1.31982	1.03999	-0.0356445
1.14	-0.32373	1.13998	-0.663574	1.13998	-1.56738	1.13998	-1.56885	1.14	-1.93213	1.14	-6.07568	1.14	-11.4482	1.13998	-34.5425	1.14	0.492676	1.14	0.0493164
1.23999	-0.149902	1.23999	-0.22998	1.23999	-0.722168	1.23999	-0.458984	1.24001	0.284668	1.24001	-2.36475	1.23999	-5.21924	1.23999	-22.2813	1.24001	1.60156	1.24001	0.152832
1.34	-0.0395508	1.34	0.123535	1.34	-0.157715	1.34	0.536133	1.34	2.1958	1.34	1.02002	1.34	0.0649414	1.34	-12.4473	1.34	2.79102	1.34	0.20752
1.43999	0.0415039	1.43999	0.411621	1.43999	0.340332	1.43999	1.40918	1.44	3.82324	1.44	3.47705	1.44	4.66211	1.43999	-4.22705	1.44	3.72705	1.44	0.275879
1.53999	0.157715	1.53999	0.737793	1.53999	0.781738	1.53999	2.03467	1.54001	4.90137	1.54001	5.52393	1.53999	8.30615	1.53999	2.02637	1.53999	4.54297	1.53999	0.336426
1.64	0.23584	1.63998	0.949707	1.63998	1.14893	1.63998	2.42871	1.64	5.84375	1.64	7.23682	1.64	11.376	1.63998	7.09814	1.64	5.104	1.64	0.391113
1.73999	0.318848	1.73999	1.12158	1.73999	1.45752	1.73999	3.29834	1.74001	6.66797	1.74001	8.68848	1.73999	13.8813	1.73999	11.46	1.74001	5.73682	1.74001	0.436035
1.84	0.372559	1.84	1.19873	1.84	1.73291	1.84	3.44482	1.84	7.29883	1.84	10.0669	1.84	15.9409	1.84	15.0557	1.84	6.33057	1.84	0.480957
1.93999	0.435059	1.93999	1.29248	1.93999	1.87256	1.93999	3.78857	1.94	7.82227	1.94	11.0645	1.94	17.8569	1.93999	18.2715	1.94	6.59619	1.94	0.534668
2.03999	0.473145	2.03999	1.38037	2.03999	2.07275	2.03999	4.05029	2.04001	8.31104	2.04001	11.8169	2.03999	19.4072	2.03999	21.2085	2.03999	6.896	2.03999	0.564941
2.14	0.522949	2.13998	1.47021	2.13998	2.23584	2.13998	4.27783	2.14	8.75635	2.14	12.5684	2.14	21.04	2.13998	23.4263	2.14	7.1626	2.14	0.596191
2.23999	0.57373	2.23999	1.56006	2.23999	2.43018	2.23999	4.54834	2.24001	9.12158	2.24001	13.2856	2.23999	22.2842	2.23999	25.5708	2.24001	7.42432	2.24001	0.625488
2.34	0.620605	2.34	1.64307	2.34	2.53662	2.34	4.73389	2.34	9.56494	2.34	13.9087	2.34	23.3057	2.34	27.3979	2.34	7.65381	2.34	0.655762
2.43999	0.627441	2.43999	1.68896	2.43999	2.58057	2.43999	4.94775	2.44	9.89111	2.44	14.5239	2.44	24.2646	2.43999	28.9771	2.44	7.8667	2.44	0.662598
2.53999	0.700684	2.53999	1.75928	2.53999	2.68701	2.53999	5.10596	2.54001	10.1987	2.54001	15.0981	2.53999	25.2065	2.53999	30.3408	2.53999	8.06299	2.53999	0.686035
2.64	0.722168	2.63998	1.83545	2.63998	2.77295	2.63998	5.25732	2.64	10.4517	2.64	15.6797	2.64	25.9971	2.63998	31.6826	2.64	8.22607	2.64	0.691895
2.73999	0.737793	2.73999	1.89014	2.73999	2.86475	2.73999	5.40674	2.74001	10.6743	2.74001	15.9927	2.73999	26.7354	2.73999	33.0005	2.74001	8.3667	2.74001	0.715332
2.84	0.751465	2.84	1.94092	2.84	2.93506	2.84	5.53857	2.84	10.9233	2.84	16.311	2.84	27.4214	2.84	34.1279	2.84	8.56201	2.84	0.730957
2.93999	0.776855	2.93999	2.00049	2.93999	3.00928	2.93999	5.65283	2.94	11.1021	2.94	16.6284	2.94	28.0347	2.93999	35.1782	2.94	8.70264	2.94	0.726074
3.03999	0.79834	3.03999	2.04248	3.03999	3.07861	3.03999	5.76904	3.04001	11.269	3.04001	16.9653	3.03999	28.6279	3.03999	36.3096	3.03999	8.81201	3.03999	0.734863
3.14	0.817871	3.13998	2.07861	3.13998	3.15771	3.13998	5.89111	3.14	11.4194	3.14	17.2886	3.14	29.1929	3.13998	37.0146	3.14	8.94189	3.14	0.740723
3.23999	0.849121	3.23999	2.13428	3.23999	3.21436	3.23999	5.97705	3.24001	11.5845	3.24001	17.5806	3.23999	29.7358	3.23999	37.8311	3.24001	9.05615	3.24001	0.734863
3.34	0.848145	3.34	2.18994	3.34	3.27881	3.34	6.07568	3.34	11.7388	3.34	17.8423	3.34	30.2769	3.34	38.6543	3.34	9.15576	3.34	0.73584
3.43999	0.856934	3.43999	2.2124	3.43999	3.31787	3.43999	6.1626	3.44	11.8882	3.44	18.0933	3.44	30.7397	3.43999	39.5557	3.44	9.271	3.44	0.746582
3.53999	0.870605	3.53999	2.24951	3.53999	3.35889	3.53999	6.25439	3.54001	12.0327	3.54001	18.3228	3.53999	31.1987	3.53999	40.3203	3.53999	9.37451	3.53999	0.756348
3.64	0.88623	3.63998	2.27295	3.63998	3.39307	3.63998	6.33545	3.64	12.1489	3.64	18.5386	3.64	31.6763	3.63998	40.998	3.64	9.46436	3.64	0.760254
3.73999	0.901855	3.73999	2.31396	3.73999	3.43115	3.73999	6.39307	3.74001	12.2827	3.74001	18.7622	3.73999	32.1421	3.73999	41.6445	3.74001	9.55225	3.74001	0.754395
3.84	0.921387	3.84	2.34326	3.84	3.46826	3.84	6.46924	3.84	12.3892	3.84	18.9819	3.84	32.4966	3.84	42.3311	3.84	9.61475	3.84	0.755371
3.93999	0.927246	3.93999	2.36865	3.93999	3.50146	3.93999	6.52002	3.94	12.5132	3.94	19.187	3.94	32.8081	3.93999	42.9907	3.94	9.69482	3.94	0.756348
4.03999	0.937012	4.03999	2.37451	4.03999	3.55225	4.03999	6.59424	4.04001	12.5874	4.04001	19.3911	4.03999	33.147	4.03999	43.6328	4.03999	9.7749	4.03999	0.766113
4.14	0.927246	4.13998	2.41357	4.13998	3.59717	4.13998	6.64014	4.14	12.7007	4.14	19.5737	4.14	33.4604	4.13998	44.2529	4.14	9.82959	4.14	0.775879
4.23999	0.940918	4.23999	2.42334	4.23999	3.64209	4.23999	6.68408	4.24001	12.7974	4.24001	19.7876	4.23999	33.8149	4.23999	44.6821	4.24001	9.89209	4.24001	0.77002
4.34	0.940918	4.34	2.45459	4.34	3.66748	4.34	6.74072	4.34	12.8862	4.34	19.937	4.34	34.1353	4.34	45.0352	4.34	9.93896	4.34	0.774902
4.43999	0.958496	4.43999	2.47803	4.43999	3.7124	4.43999	6.78564	4.44	12.9565	4.44	20.0933	4.44	34.4263	4.43999	45.4785	4.44	9.98584	4.44	0.775879
4.53999	0.958496	4.53999	2.49951	4.53999	3.73779	4.53999	6.81494	4.54001	13.0366	4.54001	20.272	4.53999	34.728	4.53999	45.9219	4.53999	10.0288	4.53999	0.781738
4.64	0.95752	4.63998	2.51709	4.63998	3.76318	4.63998	6.87061	4.64	13.1196	4.64	20.4175	4.64	34.9614	4.63998	46.3931	4.64	10.0659	4.64	0.785645
4.73999	0.970215	4.73999	2.54443	4.73999	3.78857	4.73999	6.91064	4.74001	13.1968	4.74001	20.5679	4.73999	35.1675	4.73999	46.8418	4.74001	10.1499	4.74001	0.784668
4.84	0.97998	4.84	2.5542	4.84	3.81201	4.84	6.95361	4.84	13.2612	4.84	20.7017	4.84	35.3774	4.84	47.293	4.84	10.1948	4.84	0.781738
4.93999	1.00146	4.93999	2.56396	4.93999	3.84326	4.93999	6.98486	4.94	13.3472	4.94	20.8472	4.94	35.5649	4.93999	47.7837	4.94	10.2378	4.94	0.775879
5.03999	0.997559	5.03999	2.5835	5.03999	3.86279	5.03999	7.03369	5.04001	13.4272	5.04001	20.9604	5.03999	35.7905	5.03999	48.2285	5.03999	10.2896	5.03999	0.785645
5.14	0.997559	5.13998	2.59717	5.13998	3.88232	5.13998	7.05029	5.14	13.5015	5.14	21.1011	5.14	35.9888	5.13998	48.6035	5.14	10.3257	5.14	0.773926
5.23999	0.991699	5.23999	2.62256	5.23999	3.91553	5.23999	7.09814	5.24001	13.5806	5.24001	21.231	5.23999	36.1958	5.23999	49.0083	5.24001	10.3667	5.24001	0.780762
5.34	0.991699	5.34	2.64404	5.34	3.94287	5.34	7.15283	5.34	13.6499	5.34	21.3569	5.34	36.4087	5.34	49.4419	5.34	10.4097	5.34	0.77002
5.43999	0.997559	5.43999	2.65381	5.43999	3.9585	5.43999	7.18994	5.44	13.7163	5.44	21.4604	5.44	36.6147	5.43999	49.7852	5.44	10.4604	5.44	0.785645
5.53999	1.00146	5.53999	2.65381	5.53999	3.97607	5.53999	7.22705	5.54001	13.7905	5.54001	21.5718	5.53999	36.8188	5.53999	50.1294	5.53999	10.5054	5.53999	0.785645
5.64	0.997559	5.63998	2.66357	5.63998	4.00146	5.63998	7.27393	5.64	13.8511	5.64	21.686	5.64	37.0181	5.63998	50.4106	5.64	10.5503	5.64	0.784668
5.73999	1.00146	5.73999	2.66357	5.73999	4.02295	5.73999	7.30518	5.74001	13.9155	5.74001	21.7905	5.73999	37.2192	5.73999	50.707	5.74001	10.5854	5.74001	0.785645
5.84	1.00146	5.84	2.67334	5.84	4.03271	5.84	7.34814	5.84	13.9878	5.84	21.8804	5.84	37.4087	5.84	51.0083	5.84	10.6304	5.84	0.785645
5.93999	1.00732	5.93999	2.67334	5.93999	4.04248	5.93999	7.38525	5.94	14.0347	5.94	21.9722	5.94	37.6235	5.93999	51.3364	5.94	10.6558	5.94	0.785645
6.03999	1.00146	6.03999	2.68311	6.03999	4.05811	6.03999	7.43408	6.04001	14.0806	6.04001	22.0659	6.03999	37.8188	6.03999	51.5884	6.03999	10.689	6.03999	0.784668
6.14	1.01123	6.13998	2.68799	6.13998	4.07178	6.13998	7.47412	6.14	14.1304	6.14	22.186	6.14	38.0239	6.13998	51.8813	6.14	10.7261	6.14	0.79541
6.23999	1.00732	6.23999	2.69482	6.23999	4.08154	6.23999	7.50244	6.24001	14.1597	6.24001	22.2749	6.23999	38.1802	6.23999	52.1606	6.24001	10.7397	6.24001	0.785645
6.34	1.00146	6.34	2.70459	6.34	4.09326	6.34	7.5376	6.34	14.1948	6.34	22.3511	6.34	38.2739	6.34	52.4243	6.34	10.7651	6.34	0.785645
6.43999	1.00732	6.43999	2.70459	6.43999	4.10303	6.43999	7.58447	6.44	14.2495	6.44	22.4253	6.44	38.3638	6.43999	52.6606	6.44	10.7886	6.44	0.784668
6.53999	1.00146	6.53999	2.71826	6.53999	4.11279	6.53999	7.604	6.54001	14.2905	6.54001	22.5112	6.53999	38.4927	6.53999	52.9214	6.53999	10.8179	6.53999	0.785645
6.64	1.01318	6.63998	2.73389	6.63998	4.12646	6.63998	7.62744	6.64	14.3315	6.64	22.5796	6.64	38.6138	6.63998	53.1821	6.64	10.8384	6.64	0.775879
6.73999	1.00928	6.73999	2.74561	6.73999	4.14209	6.73999	7.65479	6.74001	14.3745	6.74001	22.6558	6.73999	38.7524	6.73999	53.4419	6.74001	10.8667	6.74001	0.775879
6.84	1.01318	6.84	2.74561	6.84	4.15186	6.84	7.66455	6.84	14.4312	6.84	22.7349	6.84	38.8696	6.84	53.6821	6.84	10.8804	6.84	0.785645
6.93999	1.0083	6.93999	2.75928	6.93999	4.16162	6.93999	7.69385	6.94	14.4644	6.94	22.8081	6.94	38.9927	6.93999	53.938	6.94	10.9097	6.94	0.784668
7.03999	1.01123	7.03999	2.76514	7.03999	4.17139	7.03999	7.69775	7.04001	14.5112	7.04001	22.9038	7.03999	39.1372	7.03999	54.1841	7.03999	10.9292	7.03999	0.775879
7.14	1.01123	7.13998	2.76514	7.13998	4.18701	7.13998	7.71533	7.14	14.5464	7.14	22.9644	7.14	39.2642	7.13998	54.4194	7.14	10.9448	7.14	0.771973
7.23999	1.00732	7.23999	2.76904	7.23999	4.19287	7.23999	7.71924	7.24001	14.5903	7.24001	23.0249	7.23999	39.3872	7.23999	54.6802	7.24001	10.9585	7.24001	0.76416
7.34	1.01123	7.34	2.7749	7.34	4.20654	7.34	7.74463	7.34	14.6128	7.34	23.0659	7.34	39.5337	7.34	54.9204	7.34	10.9897	7.34	0.765137
7.43999	1.00732	7.43999	2.7749	7.43999	4.22217	7.43999	7.77002	7.44	14.6499	7.44	23.1362	7.44	39.6763	7.43999	55.1655	7.44	11.0054	7.44	0.766113
7.53999	1.00146	7.53999	2.7749	7.53999	4.24561	7.53999	7.78467	7.54001	14.7046	7.54001	23.2046	7.53999	39.7935	7.53999	55.4204	7.53999	11.019	7.53999	0.762207
7.64	1.00146	7.63998	2.77881	7.63998	4.26123	7.63998	7.79346	7.64	14.7495	7.64	23.2651	7.64	39.9165	7.63998	55.6333	7.64	11.0386	7.64	0.744629
7.73999	1.00146	7.73999	2.78467	7.73999	4.271	7.73999	7.80713	7.74001	14.771	7.74001	23.3296	7.73999	40.0435	7.73999	55.854	7.74001	11.0591	7.74001	0.749512
7.84	1.00732	7.84	2.78857	7.84	4.271	7.84	7.82275	7.84	14.8003	7.84	23.3765	7.84	40.1431	7.84	56.0923	7.84	11.0894	7.84	0.742676
7.93999	1.00146	7.93999	2.8042	7.93999	4.2749	7.93999	7.82471	7.94	14.8354	7.94	23.4409	7.94	40.2427	7.93999	56.2944	7.94	11.0991	7.94	0.740723
8.03999	1.01123	8.03999	2.80811	8.03999	4.29053	8.03999	7.82861	8.04001	14.8608	8.04001	23.5093	8.03999	40.356	8.03999	56.5024	8.03999	11.1206	8.03999	0.740723
8.14	1.01123	8.13998	2.82373	8.13998	4.30225	8.13998	7.84424	8.14	14.8843	8.14	23.5552	8.14	40.4263	8.13998	56.7114	8.14	11.1304	8.14	0.734863
8.23999	1.01709	8.23999	2.82764	8.23999	4.31201	8.23999	7.85791	8.24001	14.9058	8.24001	23.6089	8.23999	40.5513	8.23999	56.9292	8.24001	11.146	8.24001	0.73584
8.34	1.01123	8.34	2.8374	8.34	4.31689	8.34	7.86377	8.34	14.9507	8.34	23.6636	8.34	40.6665	8.34	57.1782	8.34	11.1636	8.34	0.736816
8.43999	1.00732	8.43999	2.84326	8.43999	4.3335	8.43999	7.87939	8.44	14.9761	8.44	23.7378	8.44	40.7524	8.43999	57.4155	8.44	11.1851	8.44	0.734863
8.53999	1.00146	8.53999	2.83838	8.53999	4.34717	8.53999	7.89502	8.54001	15.0015	8.54001	23.8179	8.53999	40.8325	8.53999	57.6157	8.53999	11.189	8.53999	0.725098
8.64	1.01123	8.63998	2.84521	8.63998	4.35303	8.63998	7.90869	8.64	15.0249	8.64	23.8589	8.64	40.9272	8.63998	57.8267	8.64	11.1997	8.64	0.721191
8.73999	1.00732	8.73999	2.84521	8.73999	4.3667	8.73999	7.92432	8.74001	15.062	8.74001	23.9253	8.73999	41.0142	8.73999	58.022	8.74001	11.2202	8.74001	0.710449
8.84	1.00146	8.84	2.84912	8.84	4.37256	8.84	7.93994	8.84	15.0952	8.84	23.9585	8.84	41.0942	8.84	58.2075	8.84	11.23	8.84	0.715332
8.93999	1.01123	8.93999	2.85498	8.93999	4.37256	8.93999	7.95459	8.94	15.1147	8.94	24.0249	8.94	41.1782	8.93999	58.3882	8.94	11.2397	8.94	0.711426
9.03999	1.00146	9.03999	2.85889	9.03999	4.38623	9.03999	7.96729	9.04001	15.1558	9.04001	24.0698	9.03999	41.2583	9.03999	58.5728	9.03999	11.2593	9.03999	0.705566
9.14	1.00146	9.13998	2.85889	9.13998	4.396	9.13998	7.98682	9.14	15.1948	9.14	24.105	9.14	41.354	9.13998	58.7739	9.14	11.2729	9.14	0.691895
9.23999	1.00732	9.23999	2.86475	9.23999	4.41553	9.23999	8.00635	9.24001	15.2212	9.24001	24.1499	9.23999	41.4478	9.23999	58.9858	9.24001	11.2983	9.24001	0.694824
9.34	1.00146	9.34	2.86475	9.34	4.42529	9.34	8.02393	9.34	15.2437	9.34	24.1987	9.34	41.5239	9.34	59.1587	9.34	11.3081	9.34	0.695801
9.43999	0.991699	9.43999	2.85889	9.43999	4.43115	9.43999	8.0376	9.44	15.2729	9.44	24.2593	9.44	41.5962	9.43999	59.3101	9.44	11.3286	9.44	0.691895
9.53999	1.00146	9.53999	2.86475	9.53999	4.44092	9.53999	8.05322	9.54001	15.3042	9.54001	24.3101	9.53999	41.686	9.53999	59.4731	9.53999	11.3394	9.53999	0.686035
9.64	0.996582	9.63998	2.86475	9.63998	4.44482	9.63998	8.06689	9.64	15.3237	9.64	24.355	9.64	41.7661	9.63998	59.6489	9.64	11.3628	9.64	0.684082
9.73999	0.989746	9.73999	2.86865	9.73999	4.45557	9.73999	8.08838	9.74001	15.353	9.74001	24.4194	9.73999	41.8657	9.73999	59.8003	9.74001	11.3823	9.74001	0.680176
9.84	0.989746	9.84	2.87451	9.84	4.47217	9.84	8.104	9.84	15.3843	9.84	24.4604	9.84	41.9517	9.84	59.979	9.84	11.3979	9.84	0.681152
9.93999	0.98584	9.93999	2.87842	9.93999	4.47607	9.93999	8.11768	9.94	15.4097	9.94	24.4995	9.94	42.0269	9.93999	60.189	9.94	11.4194	9.94	0.67627
10.04	0.97998	10.04	2.88818	10.04	4.48193	10.04	8.13721	10.04	15.4351	10.04	24.5405	10.04	42.1235	10.04	60.3677	10.04	11.4302	10.04	0.67627
10.14	0.97998	10.14	2.88232	10.14	4.49756	10.14	8.15479	10.14	15.4644	10.14	24.5894	10.14	42.2075	10.14	60.5425	10.14	11.4409	10.14	0.674316
10.24	0.97998	10.24	2.88721	10.24	4.50342	10.24	8.16846	10.24	15.4937	10.24	24.6304	10.24	42.2876	10.24	60.7192	10.24	11.4507	10.24	0.660645
10.34	0.991699	10.34	2.88818	10.34	4.50732	10.34	8.18799	10.34	15.5249	10.34	24.6792	10.34	42.3638	10.34	60.8901	10.34	11.4644	10.34	0.651855
10.44	0.991699	10.44	2.89404	10.44	4.51709	10.44	8.19775	10.44	15.5542	10.44	24.7261	10.44	42.438	10.44	61.0806	10.44	11.48	10.44	0.646973
10.54	0.987793	10.54	2.89795	10.54	4.52295	10.54	8.21338	10.54	15.5698	10.54	24.7593	10.54	42.5161	10.54	61.2437	10.54	11.4897	10.54	0.641113
10.64	0.981934	10.64	2.89795	10.64	4.52686	10.64	8.21924	10.64	15.5835	10.64	24.8101	10.64	42.6021	10.64	61.4282	10.64	11.4995	10.64	0.635254
10.74	0.981934	10.74	2.90381	10.74	4.53271	10.74	8.23486	10.74	15.605	10.74	24.8491	10.74	42.686	10.74	61.6099	10.74	11.5103	10.74	0.635254
10.84	0.987793	10.84	2.89404	10.84	4.54639	10.84	8.24854	10.84	15.6245	10.84	24.8999	10.84	42.7759	10.84	61.769	10.84	11.521	10.84	0.624512
10.94	0.981934	10.94	2.89795	10.94	4.55225	10.94	8.2583	10.94	15.6538	10.94	24.9292	10.94	42.8657	10.94	61.9165	10.94	11.5308	10.94	0.635254
11.04	0.981934	11.04	2.89795	11.04	4.55615	11.04	8.27783	11.04	15.6753	11.04	24.98	11.04	42.9468	11.04	62.0649	11.04	11.5542	11.04	0.621582
11.14	0.987793	11.14	2.89404	11.14	4.56201	11.14	8.29932	11.14	15.6948	11.14	25.0093	11.14	43.0181	11.14	62.2456	11.14	11.5698	11.14	0.625488
11.24	0.972168	11.24	2.88818	11.24	4.56592	11.24	8.30908	11.24	15.7241	11.24	25.0503	11.24	43.0981	11.24	62.4253	11.24	11.5894	11.24	0.609863
11.34	0.981934	11.34	2.88818	11.34	4.57178	11.34	8.32471	11.34	15.7437	11.34	25.0991	11.34	43.1626	11.34	62.5708	11.34	11.5991	11.34	0.60498
11.44	0.981934	11.44	2.88721	11.44	4.57178	11.44	8.32861	11.44	15.7573	11.44	25.146	11.44	43.2368	11.44	62.7378	11.44	11.6138	11.44	0.602051
11.54	0.981934	11.54	2.88428	11.54	4.57666	11.54	8.33838	11.54	15.7847	11.54	25.1948	11.54	43.3071	11.54	62.9048	11.54	11.6304	11.54	0.596191
11.64	0.978027	11.64	2.88818	11.64	4.59717	11.64	8.34814	11.64	15.8042	11.64	25.2358	11.64	43.3677	11.64	63.061	11.64	11.6401	11.64	0.596191
11.74	0.972168	11.74	2.88818	11.74	4.60303	11.74	8.36963	11.74	15.8276	11.74	25.2593	11.74	43.436	11.74	63.2046	11.74	11.6401	11.74	0.594238
11.84	0.966309	11.84	2.89404	11.84	4.59717	11.84	8.37939	11.84	15.853	11.84	25.2944	11.84	43.4868	11.84	63.3579	11.84	11.6499	11.84	0.591309
11.94	0.972168	11.94	2.88428	11.94	4.60303	11.94	8.38916	11.94	15.8647	11.94	25.3394	11.94	43.5356	11.94	63.5093	11.94	11.6636	11.94	0.572754
12.04	0.972168	12.04	2.87842	12.04	4.60303	12.04	8.39893	12.04	15.8804	12.04	25.3804	12.04	43.6069	12.04	63.6685	12.04	11.6694	12.04	0.564941
12.14	0.972168	12.14	2.88428	12.14	4.60693	12.14	8.41846	12.14	15.9038	12.14	25.4194	12.14	43.6782	12.14	63.8394	12.14	11.6802	12.14	0.564941
12.24	0.972168	12.24	2.87842	12.24	4.61279	12.24	8.43213	12.24	15.9136	12.24	25.4604	12.24	43.7427	12.24	63.9907	12.24	11.6831	12.24	0.564941
12.34	0.968262	12.34	2.88818	12.34	4.6167	12.34	8.44775	12.34	15.939	12.34	25.4937	12.34	43.8071	12.34	64.1479	12.34	11.6987	12.34	0.552246
12.44	0.952637	12.44	2.88818	12.44	4.62256	12.44	8.44385	12.44	15.9546	12.44	25.5288	12.44	43.8423	12.44	64.3188	12.44	11.7085	12.44	0.555176
12.54	0.940918	12.54	2.88818	12.54	4.6167	12.54	8.44971	12.54	15.9692	12.54	25.5601	12.54	43.9009	12.54	64.4937	12.54	11.7183	12.54	0.55127
12.64	0.952637	12.64	2.89404	12.64	4.62256	12.64	8.45947	12.64	15.9956	12.64	25.5835	12.64	43.9673	12.64	64.6479	12.64	11.7183	12.64	0.54541
12.74	0.952637	12.74	2.88818	12.74	4.62646	12.74	8.45947	12.74	16.0151	12.74	25.6089	12.74	44.0356	12.74	64.7993	12.74	11.728	12.74	0.541504
12.84	0.952637	12.84	2.88232	12.84	4.63623	12.84	8.45947	12.84	16.019	12.84	25.6499	12.84	44.106	12.84	64.9351	12.84	11.7427	12.84	0.535645
12.94	0.940918	12.94	2.87744	12.94	4.63037	12.94	8.45947	12.94	16.0386	12.94	25.689	12.94	44.1626	12.94	65.0806	12.94	11.7495	12.94	0.530762
13.04	0.952637	13.04	2.87842	13.04	4.63525	13.04	8.45947	13.04	16.0444	13.04	25.7241	13.04	44.2261	13.04	65.2476	13.04	11.7593	13.04	0.525879
13.14	0.94873	13.14	2.87842	13.14	4.63623	13.14	8.46338	13.14	16.0581	13.14	25.7593	13.14	44.311	13.14	65.4185	13.14	11.769	13.14	0.525879
13.24	0.942871	13.24	2.87842	13.24	4.63623	13.24	8.46924	13.24	16.0796	13.24	25.7983	13.24	44.3716	13.24	65.5815	13.24	11.7729	13.24	0.525879
13.34	0.931152	13.34	2.87842	13.34	4.63232	13.34	8.479	13.34	16.0952	13.34	25.8296	13.34	44.4458	13.34	65.7622	13.34	11.7886	13.34	0.52002
13.44	0.931152	13.44	2.88818	13.44	4.63623	13.44	8.48291	13.44	16.0952	13.44	25.8628	13.44	44.4966	13.44	65.9429	13.44	11.7886	13.44	0.515137
13.54	0.931152	13.54	2.88818	13.54	4.63623	13.54	8.48877	13.54	16.1089	13.54	25.8979	13.54	44.5454	13.54	66.1284	13.54	11.7935	13.54	0.516113
13.64	0.921387	13.64	2.88428	13.64	4.646	13.64	8.49854	13.64	16.1245	13.64	25.9292	13.64	44.6265	13.64	66.2837	13.64	11.8101	13.64	0.512207
13.74	0.921387	13.74	2.87646	13.74	4.65186	13.74	8.49854	13.74	16.1284	13.74	25.9487	13.74	44.6978	13.74	66.4526	13.74	11.8101	13.74	0.508301
13.84	0.921387	13.84	2.86768	13.84	4.646	13.84	8.50244	13.84	16.1577	13.84	25.978	13.84	44.7681	13.84	66.6489	13.84	11.814	13.84	0.515137
13.94	0.921387	13.94	2.87842	13.94	4.65576	13.94	8.51807	13.94	16.1733	13.94	25.9995	13.94	44.8267	13.94	66.8198	13.94	11.8237	13.94	0.502441
14.04	0.921387	14.04	2.87451	14.04	4.65674	14.04	8.51807	14.04	16.187	14.04	26.019	14.04	44.8911	14.04	66.9604	14.04	11.8403	14.04	0.496582
14.14	0.921387	14.14	2.86865	14.14	4.66357	14.14	8.53174	14.14	16.2046	14.14	26.0386	14.14	44.9263	14.14	67.0981	14.14	11.8394	14.14	0.484863
14.24	0.911621	14.24	2.86865	14.24	4.66748	14.24	8.5376	14.24	16.2095	14.24	26.062	14.24	44.9556	14.24	67.2417	14.24	11.8433	14.24	0.480957
14.34	0.907715	14.34	2.86865	14.34	4.66357	14.34	8.54736	14.34	16.2261	14.34	26.0854	14.34	44.9966	14.34	67.3765	14.34	11.853	14.34	0.476074
14.44	0.901855	14.44	2.86865	14.44	4.66748	14.44	8.5415	14.44	16.2397	14.44	26.0933	14.44	45.0366	14.44	67.521	14.44	11.8589	14.44	0.465332
14.54	0.911621	14.54	2.8667	14.54	4.67334	14.54	8.55713	14.54	16.2593	14.54	26.1187	14.54	45.0767	14.54	67.6431	14.54	11.8638	14.54	0.465332
14.64	0.901855	14.64	2.8667	14.64	4.66748	14.64	8.56104	14.64	16.2651	14.64	26.1479	14.64	45.1079	14.64	67.7612	14.64	11.8706	14.64	0.455566
14.74	0.901855	14.74	2.86768	14.74	4.67334	14.74	8.56689	14.74	16.2788	14.74	26.1733	14.74	45.1509	14.74	67.8833	14.74	11.8843	14.74	0.45459
14.84	0.901855	14.84	2.86865	14.84	4.66553	14.84	8.56689	14.84	16.2788	14.84	26.2085	14.84	45.186	14.84	68.021	14.84	11.8804	14.84	0.461426
14.94	0.901855	14.94	2.86475	14.94	4.67529	14.94	8.57666	14.94	16.2944	14.94	26.228	14.94	45.231	14.94	68.1362	14.94	11.894	14.94	0.445801
15.04	0.89209	15.04	2.85889	15.04	4.67139	15.04	8.58057	15.04	16.2983	15.04	26.2642	15.04	45.2769	15.04	68.2769	15.04	11.9097	15.04	0.445801
15.14	0.89209	15.14	2.85889	15.14	4.67139	15.14	8.58643	15.14	16.3042	15.14	26.2905	15.14	45.3169	15.14	68.4058	15.14	11.9077	15.14	0.430176
15.24	0.89209	15.24	2.85889	15.24	4.66162	15.24	8.58643	15.24	16.314	15.24	26.3101	15.24	45.3618	15.24	68.5376	15.24	11.9165	15.24	0.415527
15.34	0.89209	15.34	2.85498	15.34	4.66553	15.34	8.59131	15.34	16.3179	15.34	26.3335	15.34	45.397	15.34	68.6577	15.34	11.9292	15.34	0.416504
15.44	0.89209	15.44	2.85889	15.44	4.66162	15.44	8.59814	15.44	16.3374	15.44	26.3608	15.44	45.4399	15.44	68.7749	15.44	11.9331	15.44	0.404785
15.54	0.887207	15.54	2.85693	15.54	4.66553	15.54	8.59814	15.54	16.3433	15.54	26.3804	15.54	45.4653	15.54	68.9116	15.54	11.9429	15.54	0.39502
15.64	0.885254	15.64	2.8667	15.64	4.66553	15.64	8.60205	15.64	16.3481	15.64	26.3999	15.64	45.5073	15.64	69.0581	15.64	11.9497	15.64	0.385254
15.74	0.89209	15.74	2.86279	15.74	4.67139	15.74	8.61182	15.74	16.3687	15.74	26.4331	15.74	45.5376	15.74	69.1665	15.74	11.9585	15.74	0.384277
15.84	0.877441	15.84	2.8667	15.84	4.66162	15.84	8.61768	15.84	16.3901	15.84	26.4487	15.84	45.5767	15.84	69.3062	15.84	11.9702	15.84	0.375488
15.94	0.870605	15.94	2.86768	15.94	4.6665	15.94	8.61768	15.94	16.396	15.94	26.4702	15.94	45.6313	15.94	69.4272	15.94	11.9722	15.94	0.375488
16.04	0.870605	16.04	2.86865	16.04	4.66357	16.04	8.62158	16.04	16.3999	16.04	26.4937	16.04	45.686	16.04	69.5601	16.04	11.9683	16.04	0.365723
16.14	0.870605	16.14	2.86865	16.14	4.66748	16.14	8.62744	16.14	16.4058	16.14	26.519	16.14	45.7407	16.14	69.6782	16.14	11.9634	16.14	0.35498
16.24	0.870605	16.24	2.86865	16.24	4.67725	16.24	8.62744	16.24	16.4194	16.24	26.5386	16.24	45.7856	16.24	69.7866	16.24	11.9741	16.24	0.355957
16.34	0.870605	16.34	2.86475	16.34	4.67725	16.34	8.63135	16.34	16.4253	16.34	26.5542	16.34	45.8374	16.34	69.939	16.34	11.9741	16.34	0.355957
16.44	0.870605	16.44	2.85889	16.44	4.68311	16.44	8.64893	16.44	16.4292	16.44	26.5796	16.44	45.8911	16.44	70.0776	16.44	11.9839	16.44	0.354004
16.54	0.866699	16.54	2.85693	16.54	4.67529	16.54	8.64893	16.54	16.439	16.54	26.5991	16.54	45.938	16.54	70.2065	16.54	11.9878	16.54	0.36084
16.64	0.864746	16.64	2.85693	16.64	4.68115	16.64	8.65283	16.64	16.4448	16.64	26.6323	16.64	45.9868	16.64	70.3315	16.64	11.9888	16.64	0.361816
16.74	0.870605	16.74	2.85693	16.74	4.67529	16.74	8.65869	16.74	16.4585	16.74	26.6597	16.74	46.0376	16.74	70.4771	16.74	11.9937	16.74	0.361816
16.84	0.86084	16.84	2.85791	16.84	4.68506	16.84	8.65869	16.84	16.4644	16.84	26.6929	16.84	46.0728	16.84	70.5815	16.84	12.0034	16.84	0.355957
16.94	0.86084	16.94	2.85498	16.94	4.68115	16.94	8.64697	16.94	16.4692	16.94	26.7183	16.94	46.1157	16.94	70.7007	16.94	12.0093	16.94	0.361816
17.04	0.86084	17.04	2.84326	17.04	4.68115	17.04	8.64697	17.04	16.48	17.04	26.7378	17.04	46.1665	17.04	70.8354	17.04	12.0093	17.04	0.354004
17.14	0.851074	17.14	2.84912	17.14	4.68115	17.14	8.65088	17.14	16.4995	17.14	26.7632	17.14	46.2163	17.14	70.9526	17.14	12.0142	17.14	0.346191
17.24	0.851074	17.24	2.84717	17.24	4.67529	17.24	8.65088	17.24	16.5054	17.24	26.7983	17.24	46.2583	17.24	71.0786	17.24	12.021	17.24	0.350098
17.34	0.851074	17.34	2.84717	17.34	4.68604	17.34	8.6665	17.34	16.519	17.34	26.8218	17.34	46.3208	17.34	71.1909	17.34	12.0308	17.34	0.345215
17.44	0.851074	17.44	2.84717	17.44	4.69287	17.44	8.67139	17.44	16.5249	17.44	26.8491	17.44	46.3677	17.44	71.2983	17.44	12.0327	17.44	0.352051
17.54	0.847168	17.54	2.85693	17.54	4.68701	17.54	8.67822	17.54	16.5347	17.54	26.8589	17.54	46.4165	17.54	71.4155	17.54	12.0386	17.54	0.33252
17.64	0.841309	17.64	2.85791	17.64	4.69287	17.64	8.67822	17.64	16.5347	17.64	26.8833	17.64	46.4634	17.64	71.5327	17.64	12.0386	17.64	0.330566
17.74	0.837402	17.74	2.85889	17.74	4.68701	17.74	8.68994	17.74	16.5444	17.74	26.9097	17.74	46.52	17.74	71.6519	17.74	12.0435	17.74	0.334473
17.84	0.831543	17.84	2.85889	17.84	4.68311	17.84	8.68994	17.84	16.5581	17.84	26.9292	17.84	46.5776	17.84	71.7583	17.84	12.0601	17.84	0.330566
17.94	0.827637	17.94	2.85889	17.94	4.68701	17.94	8.68994	17.94	16.564	17.94	26.9546	17.94	46.6235	17.94	71.8901	17.94	12.0698	17.94	0.325684
18.04	0.831543	18.04	2.85498	18.04	4.69287	18.04	8.70361	18.04	16.5776	18.04	26.98	18.04	46.6626	18.04	72.0054	18.04	12.0737	18.04	0.322754
18.14	0.827637	18.14	2.84912	18.14	4.68701	18.14	8.70947	18.14	16.5835	18.14	26.9897	18.14	46.7173	18.14	72.1226	18.14	12.0894	18.14	0.324707
18.24	0.821777	18.24	2.84717	18.24	4.69287	18.24	8.70947	18.24	16.5835	18.24	27.0132	18.24	46.7563	18.24	72.2456	18.24	12.0894	18.24	0.311035
18.34	0.827637	18.34	2.84326	18.34	4.68115	18.34	8.70947	18.34	16.5874	18.34	27.0288	18.34	46.7974	18.34	72.3706	18.34	12.0894	18.34	0.314941
18.44	0.821777	18.44	2.82764	18.44	4.69678	18.44	8.71924	18.44	16.605	18.44	27.0386	18.44	46.8364	18.44	72.4966	18.44	12.0991	18.44	0.312012
18.54	0.821777	18.54	2.82764	18.54	4.69092	18.54	8.72314	18.54	16.6089	18.54	27.0601	18.54	46.8872	18.54	72.5972	18.54	12.1001	18.54	0.297363
18.64	0.821777	18.64	2.82373	18.64	4.70264	18.64	8.729	18.64	16.6187	18.64	27.0835	18.64	46.936	18.64	72.7104	18.64	12.0991	18.64	0.291504
18.74	0.817871	18.74	2.81787	18.74	4.70654	18.74	8.729	18.74	16.6245	18.74	27.1089	18.74	46.9829	18.74	72.8218	18.74	12.103	18.74	0.291504
18.84	0.812012	18.84	2.82373	18.84	4.7124	18.84	8.729	18.84	16.6245	18.84	27.1284	18.84	47.0171	18.84	72.9214	18.84	12.1089	18.84	0.291504
18.94	0.812012	18.94	2.82861	18.94	4.70068	18.94	8.73291	18.94	16.6294	18.94	27.1538	18.94	47.0669	18.94	73.0718	18.94	12.1187	18.94	0.29541
19.04	0.812012	19.04	2.82959	19.04	4.70068	19.04	8.73877	19.04	16.6362	19.04	27.1694	19.04	47.1177	19.04	73.1704	19.04	12.1226	19.04	0.287598
19.14	0.812012	19.14	2.83936	19.14	4.70068	19.14	8.73877	19.14	16.6401	19.14	27.1929	19.14	47.1567	19.14	73.2886	19.14	12.1294	19.14	0.281738
19.24	0.802246	19.24	2.8374	19.24	4.70068	19.24	8.73877	19.24	16.646	19.24	27.2183	19.24	47.2075	19.24	73.3999	19.24	12.1401	19.24	0.281738
19.34	0.79834	19.34	2.8374	19.34	4.70068	19.34	8.74268	19.34	16.6499	19.34	27.2319	19.34	47.2368	19.34	73.4917	19.34	12.1401	19.34	0.279785
19.44	0.788574	19.44	2.8335	19.44	4.70459	19.44	8.74854	19.44	16.6558	19.44	27.2593	19.44	47.2935	19.44	73.5679	19.44	12.1401	19.44	0.270996
19.54	0.782715	19.54	2.82764	19.54	4.71045	19.54	8.74854	19.54	16.6597	19.54	27.2729	19.54	47.3267	19.54	73.6499	19.54	12.1401	19.54	0.271973
19.64	0.782715	19.64	2.81396	19.64	4.70068	19.64	8.74854	19.64	16.6694	19.64	27.2886	19.64	47.3755	19.64	73.7612	19.64	12.144	19.64	0.266113
19.74	0.772949	19.74	2.80811	19.74	4.70068	19.74	8.75244	19.74	16.6851	19.74	27.3081	19.74	47.4224	19.74	73.8599	19.74	12.1528	19.74	0.271973
19.84	0.772949	19.84	2.80811	19.84	4.6958	19.84	8.7583	19.84	16.6851	19.84	27.3276	19.84	47.4565	19.84	73.9858	19.84	12.1694	19.84	0.260254
19.94	0.772949	19.94	2.80225	19.94	4.70264	19.94	8.76221	19.94	16.689	19.94	27.3423	19.94	47.4985	19.94	74.0991	19.94	12.1694	19.94	0.260254
20.04	0.772949	20.04	2.80713	20.04	4.70264	20.04	8.76416	20.04	16.6987	20.04	27.3745	20.04	47.5376	20.04	74.1909	20.04	12.1694	20.04	0.250488
20.14	0.768066	20.14	2.80811	20.14	4.69678	20.14	8.76221	20.14	16.7085	20.14	27.3999	20.14	47.5767	20.14	74.3022	20.14	12.1694	20.14	0.245605
20.24	0.76123	20.24	2.8042	20.24	4.70264	20.24	8.76807	20.24	16.7144	20.24	27.4233	20.24	47.6177	20.24	74.3901	20.24	12.1831	20.24	0.242676
20.34	0.76123	20.34	2.79834	20.34	4.70654	20.34	8.76807	20.34	16.7192	20.34	27.4429	20.34	47.6626	20.34	74.4819	20.34	12.1929	20.34	0.234863
20.44	0.76123	20.44	2.79834	20.44	4.70264	20.44	8.76221	20.44	16.7261	20.44	27.4702	20.44	47.6958	20.44	74.5933	20.44	12.1997	20.44	0.230957
20.54	0.76123	20.54	2.80811	20.54	4.70264	20.54	8.77197	20.54	16.7358	20.54	27.4839	20.54	47.7368	20.54	74.6968	20.54	12.1948	20.54	0.221191
20.64	0.76123	20.64	2.80811	20.64	4.70264	20.64	8.76807	20.64	16.7397	20.64	27.5132	20.64	47.7856	20.64	74.8091	20.64	12.2104	20.64	0.211426
20.74	0.76123	20.74	2.8042	20.74	4.69287	20.74	8.76807	20.74	16.7397	20.74	27.5425	20.74	47.8179	20.74	74.9233	20.74	12.2085	20.74	0.212402
20.84	0.757324	20.84	2.79834	20.84	4.69287	20.84	8.77295	20.84	16.7554	20.84	27.5581	20.84	47.8442	20.84	75.021	20.84	12.2085	20.84	0.211426
20.94	0.741699	20.94	2.79834	20.94	4.69287	20.94	8.77979	20.94	16.7593	20.94	27.5679	20.94	47.8774	20.94	75.1011	20.94	12.2124	20.94	0.215332
21.04	0.737793	21.04	2.79736	21.04	4.69678	21.04	8.78369	21.04	16.7651	21.04	27.5835	21.04	47.9067	21.04	75.1616	21.04	12.2192	21.04	0.20166
21.14	0.731934	21.14	2.79834	21.14	4.69287	21.14	8.78955	21.14	16.7788	21.14	27.6138	21.14	47.9517	21.14	75.23	21.14	12.2144	21.14	0.195801
21.24	0.731934	21.24	2.79834	21.24	4.69678	21.24	8.77783	21.24	16.7847	21.24	27.6304	21.24	47.9868	21.24	75.3257	21.24	12.2241	21.24	0.189941
21.34	0.731934	21.34	2.79443	21.34	4.70264	21.34	8.78174	21.34	16.7886	21.34	27.6343	21.34	48.0259	21.34	75.4194	21.34	12.2339	21.34	0.185059
21.44	0.718262	21.44	2.78857	21.44	4.69287	21.44	8.7876	21.44	16.7944	21.44	27.6597	21.44	48.0669	21.44	75.5112	21.44	12.228	21.44	0.178223
21.54	0.712402	21.54	2.78857	21.54	4.69678	21.54	8.7876	21.54	16.7983	21.54	27.6733	21.54	48.106	21.54	75.5913	21.54	12.2329	21.54	0.166504
21.64	0.708496	21.64	2.77881	21.64	4.70264	21.64	8.7876	21.64	16.8042	21.64	27.689	21.64	48.1401	21.64	75.6948	21.64	12.2397	21.64	0.172363
21.74	0.702637	21.74	2.77295	21.74	4.69287	21.74	8.7876	21.74	16.8179	21.74	27.7026	21.74	48.1626	21.74	75.7993	21.74	12.2437	21.74	0.164551
21.84	0.702637	21.84	2.76709	21.84	4.69287	21.84	8.7915	21.84	16.8237	21.84	27.7202	21.84	48.1782	21.84	75.8745	21.84	12.2397	21.84	0.17041
21.94	0.69873	21.94	2.76709	21.94	4.69287	21.94	8.79736	21.94	16.8188	21.94	27.7339	21.94	48.188	21.94	75.9683	21.94	12.2397	21.94	0.160645
22.04	0.692871	22.04	2.77295	22.04	4.68115	22.04	8.80127	22.04	16.8354	22.04	27.7593	22.04	48.2212	22.04	76.064	22.04	12.2319	22.04	0.14209
22.14	0.692871	22.14	2.76318	22.14	4.68506	22.14	8.79736	22.14	16.8394	22.14	27.7729	22.14	48.2563	22.14	76.1616	22.14	12.2329	22.14	0.127441
22.24	0.688965	22.24	2.75732	22.24	4.69092	22.24	8.80127	22.24	16.8452	22.24	27.7925	22.24	48.2856	22.24	76.2495	22.24	12.2397	22.24	0.111816
22.34	0.683105	22.34	2.76318	22.34	4.69092	22.34	8.80713	22.34	16.8452	22.34	27.8081	22.34	48.3013	22.34	76.314	22.34	12.2437	22.34	0.102051
22.44	0.683105	22.44	2.75342	22.44	4.69092	22.44	8.81689	22.44	16.855	22.44	27.8218	22.44	48.3179	22.44	76.3804	22.44	12.2437	22.44	0.0922852
22.54	0.679199	22.54	2.74854	22.54	4.68115	22.54	8.8208	22.54	16.855	22.54	27.853	22.54	48.3481	22.54	76.4565	22.54	12.2495	22.54	0.0805664
22.64	0.668457	22.64	2.74561	22.64	4.68506	22.64	8.82666	22.64	16.8589	22.64	27.8687	22.64	48.3774	22.64	76.5229	22.64	12.2427	22.64	0.074707
22.74	0.661621	22.74	2.73389	22.74	4.69092	22.74	8.82666	22.74	16.8687	22.74	27.8833	22.74	48.4165	22.74	76.5952	22.74	12.2495	22.74	0.0708008
22.84	0.661621	22.84	2.73779	22.84	4.68115	22.84	8.81689	22.84	16.8745	22.84	27.8999	22.84	48.436	22.84	76.6655	22.84	12.2534	22.84	0.065918
22.94	0.657715	22.94	2.73389	22.94	4.68506	22.94	8.81689	22.94	16.8687	22.94	27.9097	22.94	48.4673	22.94	76.7358	22.94	12.2593	22.94	0.0610352
23.04	0.651855	23.04	2.72412	23.04	4.69092	23.04	8.81104	23.04	16.8882	23.04	27.9233	23.04	48.5005	23.04	76.8062	23.04	12.2495	23.04	0.0512695
23.14	0.647949	23.14	2.71826	23.14	4.68115	23.14	8.81689	23.14	16.8979	23.14	27.939	23.14	48.5366	23.14	76.8608	23.14	12.2642	23.14	0.0415039
23.24	0.630371	23.24	2.71436	23.24	4.68115	23.24	8.81689	23.24	16.9038	23.24	27.9546	23.24	48.5747	23.24	76.937	23.24	12.2593	23.24	0.0415039
23.34	0.630371	23.34	2.71826	23.34	4.68115	23.34	8.81201	23.34	16.9077	23.34	27.9702	23.34	48.5981	23.34	77.0269	23.34	12.269	23.34	0.0415039
23.44	0.630371	23.44	2.72803	23.44	4.68115	23.44	8.82275	23.44	16.9136	23.44	27.9839	23.44	48.6274	23.44	77.144	23.44	12.269	23.44	0.0317383
23.54	0.626465	23.54	2.72803	23.54	4.68115	23.54	8.81885	23.54	16.9136	23.54	27.9995	23.54	48.6567	23.54	77.2456	23.54	12.2593	23.54	0.0297852
23.64	0.620605	23.64	2.72412	23.64	4.68115	23.64	8.83252	23.64	16.9175	23.64	28.0132	23.64	48.688	23.64	77.3354	23.64	12.2593	23.64	0.0258789
23.74	0.620605	23.74	2.71826	23.74	4.67139	23.74	8.82861	23.74	16.9233	23.74	28.0288	23.74	48.7173	23.74	77.4214	23.74	12.2593	23.74	0.0112305
23.84	0.620605	23.84	2.71436	23.84	4.67139	23.84	8.82861	23.84	16.9233	23.84	28.0425	23.84	48.7524	23.84	77.4976	23.84	12.2632	23.84	0.012207
23.94	0.616699	23.94	2.71436	23.94	4.67139	23.94	8.83252	23.94	16.9233	23.94	28.0679	23.94	48.7759	23.94	77.5757	23.94	12.2798	23.94	0.012207
24.04	0.61084	24.04	2.70654	24.04	4.67627	24.04	8.83838	24.04	16.9282	24.04	28.0718	24.04	48.7954	24.04	77.6655	24.04	12.2847	24.04	0.012207
24.14	0.61084	24.14	2.7124	24.14	4.68311	24.14	8.82861	24.14	16.939	24.14	28.0991	24.14	48.8364	24.14	77.7622	24.14	12.2905	24.14	0.012207
24.24	0.61084	24.24	2.70264	24.24	4.68311	24.24	8.82861	24.24	16.9448	24.24	28.1128	24.24	48.8765	24.24	77.8452	24.24	12.2886	24.24	4.88281e-4
24.34	0.61084	24.34	2.69775	24.34	4.67334	24.34	8.83252	24.34	16.9448	24.34	28.1187	24.34	48.9185	24.34	77.9233	24.34	12.2886	24.34	0.0102539
24.44	0.597168	24.44	2.70459	24.44	4.67334	24.44	8.83838	24.44	16.9487	24.44	28.1284	24.44	48.9712	24.44	77.9937	24.44	12.2886	24.44	6.34766e-3
24.54	0.591309	24.54	2.69482	24.54	4.66357	24.54	8.83252	24.54	16.9644	24.54	28.1431	24.54	49.0161	24.54	78.064	24.54	12.2935	24.54	4.88281e-4
24.64	0.587402	24.64	2.69873	24.64	4.66357	24.64	8.83838	24.64	16.9683	24.64	28.1694	24.64	49.0571	24.64	78.1421	24.64	12.3003	24.64	1.46484e-3
24.74	0.581543	24.74	2.69482	24.74	4.66357	24.74	8.84229	24.74	16.978	24.74	28.1694	24.74	49.106	24.74	78.2241	24.74	12.3003	24.74	2.44141e-3
24.84	0.581543	24.84	2.68896	24.84	4.65381	24.84	8.83838	24.84	16.9839	24.84	28.1831	24.84	49.1353	24.84	78.3188	24.84	12.3101	24.84	2.44141e-3
24.94	0.577637	24.94	2.68506	24.94	4.65381	24.94	8.83838	24.94	16.9839	24.94	28.2007	24.94	49.187	24.94	78.4155	24.94	12.3003	24.94	2.44141e-3
25.04	0.571777	25.04	2.68896	25.04	4.65381	25.04	8.84229	25.04	16.9878	25.04	28.2144	25.04	49.2173	25.04	78.4976	25.04	12.3101	25.04	4.88281e-4
25.14	0.571777	25.14	2.68506	25.14	4.65771	25.14	8.84814	25.14	16.9937	25.14	28.2339	25.14	49.2583	25.14	78.564	25.14	12.3081	25.14	4.88281e-4
25.24	0.566895	25.24	2.68896	25.24	4.66357	25.24	8.84814	25.24	16.9976	25.24	28.2495	25.24	49.2837	25.24	78.646	25.24	12.3081	25.24	4.88281e-4
25.34	0.560059	25.34	2.68311	25.34	4.65186	25.34	8.84814	25.34	17.0034	25.34	28.2729	25.34	49.3169	25.34	78.7163	25.34	12.3091	25.34	0.0102539
25.44	0.556152	25.44	2.68701	25.44	4.65186	25.44	8.84131	25.44	17.0034	25.44	28.2886	25.44	49.3462	25.44	78.814	25.44	12.3237	25.44	6.34766e-3
25.54	0.546387	25.54	2.68311	25.54	4.65186	25.54	8.84814	25.54	17.0073	25.54	28.3101	25.54	49.3872	25.54	78.8843	25.54	12.3296	25.54	1.46484e-3
25.64	0.540527	25.64	2.68701	25.64	4.65186	25.64	8.85205	25.64	17.0132	25.64	28.3237	25.64	49.4165	25.64	78.9614	25.64	12.3296	25.64	-1.46484e-3
25.74	0.536621	25.74	2.69678	25.74	4.65186	25.74	8.84814	25.74	17.0132	25.74	28.3394	25.74	49.4458	25.74	79.0181	25.74	12.3433	25.74	-7.32422e-3
25.84	0.530762	25.84	2.69287	25.84	4.65576	25.84	8.84814	25.84	17.0278	25.84	28.353	25.84	49.4829	25.84	79.0952	25.84	12.3491	25.84	-7.32422e-3
25.94	0.530762	25.94	2.69287	25.94	4.64795	25.94	8.84814	25.94	17.0347	25.94	28.3687	25.94	49.5073	25.94	79.1538	25.94	12.3491	25.94	-7.32422e-3
26.04	0.526855	26.04	2.68799	26.04	4.64209	26.04	8.85205	26.04	17.0386	26.04	28.3823	26.04	49.5474	26.04	79.2114	26.04	12.3599	26.04	-9.27734e-3
26.14	0.520996	26.14	2.68506	26.14	4.64209	26.14	8.85791	26.14	17.0444	26.14	28.3979	26.14	49.5767	26.14	79.2485	26.14	12.3608	26.14	-0.019043
26.24	0.526855	26.24	2.67529	26.24	4.64209	26.24	8.85791	26.24	17.0347	26.24	28.4175	26.24	49.6138	26.24	79.314	26.24	12.3589	26.24	-0.0151367
26.34	0.51123	26.34	2.67529	26.34	4.64209	26.34	8.85791	26.34	17.0386	26.34	28.4341	26.34	49.6411	26.34	79.3716	26.34	12.3628	26.34	-0.0131836
26.44	0.51123	26.44	2.67529	26.44	4.64209	26.44	8.84814	26.44	17.0444	26.44	28.4507	26.44	49.6724	26.44	79.4282	26.44	12.3687	26.44	-0.019043
26.54	0.507324	26.54	2.66553	26.54	4.63232	26.54	8.85205	26.54	17.0483	26.54	28.4702	26.54	49.6978	26.54	79.4663	26.54	12.3823	26.54	-0.027832
26.64	0.501465	26.64	2.66943	26.64	4.63623	26.64	8.85791	26.64	17.0542	26.64	28.48	26.64	49.7271	26.64	79.5366	26.64	12.3794	26.64	-0.0288086
26.74	0.501465	26.74	2.66553	26.74	4.64209	26.74	8.85791	26.74	17.0581	26.74	28.4937	26.74	49.7661	26.74	79.5952	26.74	12.394	26.74	-0.0327148
26.84	0.497559	26.84	2.66943	26.84	4.63232	26.84	8.86182	26.84	17.064	26.84	28.5093	26.84	49.8013	26.84	79.6382	26.84	12.3999	26.84	-0.0483398
26.94	0.491699	26.94	2.66357	26.94	4.63232	26.94	8.85791	26.94	17.0679	26.94	28.5229	26.94	49.8267	26.94	79.6948	26.94	12.3999	26.94	-0.0483398
27.04	0.491699	27.04	2.65771	27.04	4.62256	27.04	8.85791	27.04	17.0776	27.04	28.5444	27.04	49.8521	27.04	79.7573	27.04	12.4038	27.04	-0.0483398
27.14	0.487793	27.14	2.65381	27.14	4.63623	27.14	8.85791	27.14	17.0835	27.14	28.5601	27.14	49.8667	27.14	79.8159	27.14	12.4097	27.14	-0.0581055
27.24	0.481934	27.24	2.64795	27.24	4.63232	27.24	8.86182	27.24	17.0776	27.24	28.5737	27.24	49.897	27.24	79.8979	27.24	12.4204	27.24	-0.0600586
27.34	0.481934	27.34	2.64404	27.34	4.63232	27.34	8.85791	27.34	17.0933	27.34	28.5894	27.34	49.9282	27.34	79.9663	27.34	12.4233	27.34	-0.0600586
27.44	0.477051	27.44	2.64795	27.44	4.63232	27.44	8.86182	27.44	17.0933	27.44	28.5933	27.44	49.9575	27.44	80.0366	27.44	12.4331	27.44	-0.0688477
27.54	0.470215	27.54	2.63818	27.54	4.62256	27.54	8.86768	27.54	17.0981	27.54	28.6089	27.54	49.9868	27.54	80.0796	27.54	12.439	27.54	-0.0678711
27.64	0.470215	27.64	2.63428	27.64	4.61279	27.64	8.86768	27.64	17.0952	27.64	28.6226	27.64	50.0024	27.64	80.1362	27.64	12.439	27.64	-0.0678711
27.74	0.466309	27.74	2.62842	27.74	4.61279	27.74	8.86182	27.74	17.0952	27.74	28.6382	27.74	50.0298	27.74	80.187	27.74	12.4429	27.74	-0.0776367
27.84	0.460449	27.84	2.62646	27.84	4.61279	27.84	8.86768	27.84	17.0991	27.84	28.6597	27.84	50.0669	27.84	80.2554	27.84	12.4497	27.84	-0.0776367
27.94	0.460449	27.94	2.62256	27.94	4.61279	27.94	8.87158	27.94	17.105	27.94	28.6636	27.94	50.0923	27.94	80.3062	27.94	12.4604	27.94	-0.0893555
28.04	0.460449	28.04	2.61768	28.04	4.61279	28.04	8.86768	28.04	17.1089	28.04	28.689	28.04	50.1167	28.04	80.3687	28.04	12.4604	28.04	-0.0893555
28.14	0.456543	28.14	2.61475	28.14	4.60303	28.14	8.86768	28.14	17.1147	28.14	28.7026	28.14	50.1567	28.14	80.4253	28.14	12.4644	28.14	-0.0991211
28.24	0.440918	28.24	2.60889	28.24	4.60303	28.24	8.86768	28.24	17.1147	28.24	28.7183	28.24	50.1782	28.24	80.4683	28.24	12.4683	28.24	-0.0981445
28.34	0.440918	28.34	2.60498	28.34	4.60303	28.34	8.87256	28.34	17.1147	28.34	28.7329	28.34	50.2075	28.34	80.5249	28.34	12.4683	28.34	-0.101074
28.44	0.446777	28.44	2.59912	28.44	4.60303	28.44	8.86963	28.44	17.1187	28.44	28.7397	28.44	50.2368	28.44	80.5679	28.44	12.4683	28.44	-0.118652
28.54	0.431152	28.54	2.60498	28.54	4.60303	28.54	8.86963	28.54	17.1245	28.54	28.7534	28.54	50.2661	28.54	80.6128	28.54	12.4692	28.54	-0.122559
28.64	0.431152	28.64	2.59521	28.64	4.59131	28.64	8.85986	28.64	17.1245	28.64	28.769	28.64	50.3032	28.64	80.6636	28.64	12.4741	28.64	-0.138184
28.74	0.427246	28.74	2.5835	28.74	4.59131	28.74	8.86377	28.74	17.1245	28.74	28.7827	28.74	50.3306	28.74	80.7144	28.74	12.48	28.74	-0.138184
28.84	0.421387	28.84	2.5874	28.84	4.59131	28.84	8.86963	28.84	17.1187	28.84	28.7925	28.84	50.3521	28.84	80.7778	28.84	12.48	28.84	-0.14209
28.94	0.421387	28.94	2.5874	28.94	4.58154	28.94	8.86963	28.94	17.1245	28.94	28.8101	28.94	50.3765	28.94	80.8354	28.94	12.4839	28.94	-0.147949
29.04	0.421387	29.04	2.5835	29.04	4.58154	29.04	8.86963	29.04	17.1284	29.04	28.8237	29.04	50.397	29.04	80.8784	29.04	12.4995	29.04	-0.159668
29.14	0.41748	29.14	2.5874	29.14	4.58154	29.14	8.85791	29.14	17.1343	29.14	28.8394	29.14	50.4282	29.14	80.9468	29.14	12.4985	29.14	-0.159668
29.24	0.411621	29.24	2.5835	29.24	4.58154	29.24	8.85791	29.24	17.1343	29.24	28.8628	29.24	50.4575	29.24	81.0054	29.24	12.4995	29.24	-0.163574
29.34	0.407715	29.34	2.57764	29.34	4.58154	29.34	8.86182	29.34	17.1343	29.34	28.8687	29.34	50.4771	29.34	81.0483	29.34	12.4995	29.34	-0.179199
29.44	0.401855	29.44	2.5835	29.44	4.58154	29.44	8.85791	29.44	17.1382	29.44	28.8823	29.44	50.5024	29.44	81.105	29.44	12.5034	29.44	-0.179199
29.54	0.397949	29.54	2.57373	29.54	4.57178	29.54	8.86182	29.54	17.144	29.54	28.8979	29.54	50.5259	29.54	81.1597	29.54	12.5093	29.54	-0.187988
29.64	0.39209	29.64	2.57764	29.64	4.56787	29.64	8.86768	29.64	17.144	29.64	28.9116	29.64	50.5571	29.64	81.2163	29.64	12.5093	29.64	-0.190918
29.74	0.387207	29.74	2.57373	29.74	4.56201	29.74	8.85791	29.74	17.1577	29.74	28.9292	29.74	50.5825	29.74	81.2671	29.74	12.5093	29.74	-0.19873
29.84	0.380371	29.84	2.57861	29.84	4.55225	29.84	8.85791	29.84	17.1538	29.84	28.9341	29.84	50.606	29.84	81.3276	29.84	12.5093	29.84	-0.208496
29.94	0.380371	29.94	2.57568	29.94	4.56201	29.94	8.86182	29.94	17.1538	29.94	28.9546	29.94	50.6353	29.94	81.3765	29.94	12.52	29.94	-0.208496
30.04	0.376465	30.04	2.56787	30.04	4.56201	30.04	8.85791	30.04	17.1538	30.04	28.9702	30.04	50.6528	30.04	81.4077	30.04	12.521	30.04	-0.212402
30.14	0.370605	30.14	2.57373	30.14	4.55225	30.14	8.85791	30.14	17.1577	30.14	28.9839	30.14	50.6772	30.14	81.4526	30.14	12.5229	30.14	-0.228027
30.24	0.370605	30.24	2.56396	30.24	4.55225	30.24	8.85791	30.24	17.1636	30.24	28.9995	30.24	50.7075	30.24	81.5034	30.24	12.5288	30.24	-0.231934
30.34	0.366699	30.34	2.55811	30.34	4.55225	30.34	8.85205	30.34	17.1636	30.34	29.0132	30.34	50.7368	30.34	81.5386	30.34	12.5386	30.34	-0.228027
30.44	0.36084	30.44	2.56396	30.44	4.54834	30.44	8.85791	30.44	17.1636	30.44	29.0327	30.44	50.7642	30.44	81.5757	30.44	12.5386	30.44	-0.233887
30.54	0.36084	30.54	2.55811	30.54	4.54248	30.54	8.85791	30.54	17.1636	30.54	29.0483	30.54	50.7876	30.54	81.6147	30.54	12.5435	30.54	-0.22998
30.64	0.356934	30.64	2.56396	30.64	4.54639	30.64	8.85791	30.64	17.1587	30.64	29.064	30.64	50.8169	30.64	81.6587	30.64	12.5503	30.64	-0.239746
30.74	0.351074	30.74	2.55811	30.74	4.54834	30.74	8.84814	30.74	17.1655	30.74	29.0737	30.74	50.8423	30.74	81.7046	30.74	12.5542	30.74	-0.233887
30.84	0.351074	30.84	2.56396	30.84	4.54248	30.84	8.85205	30.84	17.1753	30.84	29.0894	30.84	50.8657	30.84	81.7554	30.84	12.5601	30.84	-0.23877
30.94	0.337402	30.94	2.56396	30.94	4.54248	30.94	8.85791	30.94	17.1792	30.94	29.103	30.94	50.897	30.94	81.7983	30.94	12.5601	30.94	-0.247559
31.04	0.341309	31.04	2.56787	31.04	4.53271	31.04	8.84814	31.04	17.1753	31.04	29.1187	31.04	50.9263	31.04	81.8511	31.04	12.5698	31.04	-0.251465
31.14	0.331543	31.14	2.5542	31.14	4.53271	31.14	8.84814	31.14	17.1753	31.14	29.1235	31.14	50.9517	31.14	81.896	31.14	12.564	31.14	-0.26123
31.24	0.327637	31.24	2.54443	31.24	4.53271	31.24	8.85205	31.24	17.1753	31.24	29.1401	31.24	50.9663	31.24	81.9312	31.24	12.563	31.24	-0.269043
31.34	0.321777	31.34	2.53857	31.34	4.53271	31.34	8.84814	31.34	17.1851	31.34	29.144	31.34	50.9985	31.34	81.9683	31.34	12.5659	31.34	-0.269043
31.44	0.317871	31.44	2.53271	31.44	4.53271	31.44	8.84814	31.44	17.189	31.44	29.1597	31.44	51.0239	31.44	82.0093	31.44	12.5542	31.44	-0.269043
31.54	0.312012	31.54	2.53271	31.54	4.52295	31.54	8.84814	31.54	17.2046	31.54	29.1733	31.54	51.0376	31.54	82.0542	31.54	12.5601	31.54	-0.272949
31.64	0.317871	31.64	2.52686	31.64	4.52295	31.64	8.85303	31.64	17.2046	31.64	29.189	31.64	51.063	31.64	82.0854	31.64	12.5601	31.64	-0.278809
31.74	0.312012	31.74	2.52295	31.74	4.52295	31.74	8.85986	31.74	17.2046	31.74	29.2026	31.74	51.0864	31.74	82.1401	31.74	12.5601	31.74	-0.288574
31.84	0.307129	31.84	2.51318	31.84	4.51904	31.84	8.85986	31.84	17.2144	31.84	29.2085	31.84	51.1177	31.84	82.189	31.84	12.5581	31.84	-0.278809
31.94	0.300293	31.94	2.51807	31.94	4.51318	31.94	8.84814	31.94	17.2144	31.94	29.2202	31.94	51.1372	31.94	82.2378	31.94	12.5581	31.94	-0.277832
32.04	0.300293	32.04	2.5249	32.04	4.51318	32.04	8.84814	32.04	17.2144	32.04	29.2339	32.04	51.1567	32.04	82.2827	32.04	12.5679	32.04	-0.280762
32.14	0.286621	32.14	2.51514	32.14	4.51318	32.14	8.84814	32.14	17.2183	32.14	29.2495	32.14	51.186	32.14	82.3188	32.14	12.5688	32.14	-0.288574
32.24	0.280762	32.24	2.51514	32.24	4.51318	32.24	8.84814	32.24	17.2339	32.24	29.2593	32.24	51.2114	32.24	82.3804	32.24	12.5796	32.24	-0.29248
32.34	0.280762	32.34	2.51904	32.34	4.51318	32.34	8.84814	32.34	17.2339	32.34	29.269	32.34	51.2329	32.34	82.4253	32.34	12.5796	32.34	-0.302246
32.44	0.276855	32.44	2.5249	32.44	4.51318	32.44	8.83838	32.44	17.2339	32.44	29.2827	32.44	51.2573	32.44	82.4683	32.44	12.5757	32.44	-0.308105
32.54	0.270996	32.54	2.5249	32.54	4.51318	32.54	8.84229	32.54	17.2378	32.54	29.2983	32.54	51.2837	32.54	82.5054	32.54	12.5698	32.54	-0.312012
32.64	0.270996	32.64	2.51514	32.64	4.5083	32.64	8.84814	32.64	17.2437	32.64	29.3081	32.64	51.3071	32.64	82.5405	32.64	12.5698	32.64	-0.317871
32.74	0.270996	32.74	2.51514	32.74	4.4917	32.74	8.84814	32.74	17.2437	32.74	29.3237	32.74	51.3345	32.74	82.5698	32.74	12.5698	32.74	-0.321777
32.84	0.26709	32.84	2.51514	32.84	4.4917	32.84	8.84814	32.84	17.2437	32.84	29.3296	32.84	51.3481	32.84	82.603	32.84	12.5698	32.84	-0.327637
32.94	0.26123	32.94	2.50537	32.94	4.50146	32.94	8.84814	32.94	17.2437	32.94	29.3491	32.94	51.3735	32.94	82.6499	32.94	12.5796	32.94	-0.32959
33.04	0.26123	33.04	2.50537	33.04	4.50146	33.04	8.83838	33.04	17.2476	33.04	29.3491	33.04	51.397	33.04	82.6987	33.04	12.5688	33.04	-0.333496
33.14	0.257324	33.14	2.49561	33.14	4.50146	33.14	8.83838	33.14	17.2534	33.14	29.3628	33.14	51.4263	33.14	82.7358	33.14	12.5796	33.14	-0.339355
33.24	0.251465	33.24	2.48389	33.24	4.50732	33.24	8.83838	33.24	17.2651	33.24	29.3882	33.24	51.4536	33.24	82.7749	33.24	12.5796	33.24	-0.343262
33.34	0.247559	33.34	2.48779	33.34	4.50146	33.34	8.83252	33.34	17.2651	33.34	29.3979	33.34	51.4771	33.34	82.814	33.34	12.5796	33.34	-0.349121
33.44	0.241699	33.44	2.49365	33.44	4.50146	33.44	8.83838	33.44	17.2651	33.44	29.4116	33.44	51.4966	33.44	82.8374	33.44	12.5796	33.44	-0.353027
33.54	0.241699	33.54	2.49365	33.54	4.49756	33.54	8.83838	33.54	17.269	33.54	29.4292	33.54	51.522	33.54	82.8823	33.54	12.5796	33.54	-0.358887
33.64	0.228027	33.64	2.49365	33.64	4.48193	33.64	8.83838	33.64	17.2749	33.64	29.439	33.64	51.5454	33.64	82.9136	33.64	12.5796	33.64	-0.35791
33.74	0.222168	33.74	2.48389	33.74	4.48193	33.74	8.83252	33.74	17.2749	33.74	29.4487	33.74	51.563	33.74	82.9575	33.74	12.5796	33.74	-0.362793
33.84	0.222168	33.84	2.48389	33.84	4.4917	33.84	8.83838	33.84	17.2788	33.84	29.4634	33.84	51.5864	33.84	82.9956	33.84	12.5786	33.84	-0.358887
33.94	0.218262	33.94	2.47412	33.94	4.4917	33.94	8.83838	33.94	17.2847	33.94	29.48	33.94	51.6069	33.94	83.0269	33.94	12.5796	33.94	-0.358887
34.04	0.212402	34.04	2.47803	34.04	4.4917	34.04	8.83838	34.04	17.2847	34.04	29.4897	34.04	51.6333	34.04	83.0698	34.04	12.5894	34.04	-0.362793
34.14	0.212402	34.14	2.47412	34.14	4.4917	34.14	8.83838	34.14	17.2847	34.14	29.5034	34.14	51.647	34.14	83.1147	34.14	12.5894	34.14	-0.368652
34.24	0.212402	34.24	2.47412	34.24	4.48193	34.24	8.83838	34.24	17.2896	34.24	29.519	34.24	51.6782	34.24	83.1343	34.24	12.5894	34.24	-0.372559
34.34	0.208496	34.34	2.46436	34.34	4.48193	34.34	8.83838	34.34	17.2964	34.34	29.5288	34.34	51.6938	34.34	83.1812	34.34	12.5933	34.34	-0.378418
34.44	0.202637	34.44	2.4585	34.44	4.48193	34.44	8.83838	34.44	17.3003	34.44	29.5444	34.44	51.7134	34.44	83.23	34.44	12.5991	34.44	-0.378418
34.54	0.202637	34.54	2.46436	34.54	4.48193	34.54	8.84229	34.54	17.2944	34.54	29.5503	34.54	51.7271	34.54	83.2632	34.54	12.5991	34.54	-0.382324
34.64	0.192871	34.64	2.45459	34.64	4.4917	34.64	8.84814	34.64	17.2944	34.64	29.5601	34.64	51.7524	34.64	83.2983	34.64	12.6001	34.64	-0.388184
34.74	0.202637	34.74	2.44873	34.74	4.47803	34.74	8.83838	34.74	17.2983	34.74	29.5737	34.74	51.7778	34.74	83.3433	34.74	12.5991	34.74	-0.403809
34.84	0.202637	34.84	2.44287	34.84	4.47217	34.84	8.83838	34.84	17.3042	34.84	29.5894	34.84	51.8071	34.84	83.3901	34.84	12.5991	34.84	-0.409668
34.94	0.187988	34.94	2.44287	34.94	4.47217	34.94	8.83838	34.94	17.3081	34.94	29.5894	34.94	51.8325	34.94	83.439	34.94	12.5991	34.94	-0.413574
35.04	0.181152	35.04	2.43701	35.04	4.47217	35.04	8.84229	35.04	17.314	35.04	29.6089	35.04	51.856	35.04	83.4761	35.04	12.5991	35.04	-0.428223
35.14	0.181152	35.14	2.43311	35.14	4.47217	35.14	8.84814	35.14	17.314	35.14	29.6128	35.14	51.8813	35.14	83.4995	35.14	12.5854	35.14	-0.427246
35.24	0.181152	35.24	2.43311	35.24	4.47217	35.24	8.84814	35.24	17.314	35.24	29.6284	35.24	51.9067	35.24	83.5327	35.24	12.5796	35.24	-0.427246
35.34	0.177246	35.34	2.42725	35.34	4.47217	35.34	8.84229	35.34	17.3081	35.34	29.6382	35.34	51.9272	35.34	83.564	35.34	12.5796	35.34	-0.442871
35.44	0.171387	35.44	2.42334	35.44	4.4624	35.44	8.84814	35.44	17.314	35.44	29.6538	35.44	51.9438	35.44	83.6079	35.44	12.5796	35.44	-0.44873
35.54	0.171387	35.54	2.42334	35.54	4.4624	35.54	8.84814	35.54	17.314	35.54	29.6597	35.54	51.9673	35.54	83.6343	35.54	12.5786	35.54	-0.452637
35.64	0.171387	35.64	2.41357	35.64	4.4624	35.64	8.84814	35.64	17.3179	35.64	29.6792	35.64	52.0044	35.64	83.6772	35.64	12.5933	35.64	-0.458496
35.74	0.157715	35.74	2.41748	35.74	4.46631	35.74	8.84814	35.74	17.3237	35.74	29.689	35.74	52.0278	35.74	83.7085	35.74	12.5991	35.74	-0.458496
35.84	0.151855	35.84	2.41357	35.84	4.46826	35.84	8.84814	35.84	17.3237	35.84	29.7026	35.84	52.0474	35.84	83.7573	35.84	12.5991	35.84	-0.458496
35.94	0.14209	35.94	2.41357	35.94	4.45264	35.94	8.83838	35.94	17.3276	35.94	29.7183	35.94	52.0728	35.94	83.7886	35.94	12.5991	35.94	-0.462402
36.04	0.14209	36.04	2.40381	36.04	4.45264	36.04	8.84229	36.04	17.3335	36.04	29.728	36.04	52.0962	36.04	83.814	36.04	12.5991	36.04	-0.470215
36.14	0.138184	36.14	2.40869	36.14	4.45264	36.14	8.84814	36.14	17.3335	36.14	29.7378	36.14	52.1177	36.14	83.8491	36.14	12.5991	36.14	-0.469238
36.24	0.132324	36.24	2.41553	36.24	4.44287	36.24	8.84814	36.24	17.3374	36.24	29.7495	36.24	52.1431	36.24	83.8862	36.24	12.6001	36.24	-0.472168
36.34	0.120605	36.34	2.40576	36.34	4.44287	36.34	8.85303	36.34	17.3433	36.34	29.7632	36.34	52.1528	36.34	83.9136	36.34	12.6108	36.34	-0.478027
36.44	0.120605	36.44	2.40576	36.44	4.44287	36.44	8.85986	36.44	17.3433	36.44	29.769	36.44	52.1763	36.44	83.9487	36.44	12.6147	36.44	-0.491699
36.54	0.120605	36.54	2.40967	36.54	4.44287	36.54	8.84814	36.54	17.3433	36.54	29.7788	36.54	52.2017	36.54	83.9858	36.54	12.6304	36.54	-0.487793
36.64	0.120605	36.64	2.40381	36.64	4.44678	36.64	8.84814	36.64	17.3433	36.64	29.7935	36.64	52.2231	36.64	84.0249	36.64	12.6187	36.64	-0.497559
36.74	0.116699	36.74	2.40381	36.74	4.45264	36.74	8.85205	36.74	17.3433	36.74	29.8101	36.74	52.2368	36.74	84.0562	36.74	12.6089	36.74	-0.501465
36.84	0.11084	36.84	2.39795	36.84	4.45264	36.84	8.85791	36.84	17.3433	36.84	29.8237	36.84	52.2573	36.84	84.0952	36.84	12.6089	36.84	-0.509277
36.94	0.11084	36.94	2.40381	36.94	4.43701	36.94	8.85791	36.94	17.3433	36.94	29.8296	36.94	52.2837	36.94	84.1304	36.94	12.6138	36.94	-0.513184
37.04	0.101074	37.04	2.39795	37.04	4.43115	37.04	8.84814	37.04	17.3433	37.04	29.8433	37.04	52.3071	37.04	84.1636	37.04	12.6206	37.04	-0.522949
37.14	0.101074	37.14	2.39404	37.14	4.43115	37.14	8.85205	37.14	17.353	37.14	29.8589	37.14	52.3345	37.14	84.1831	37.14	12.6245	37.14	-0.528809
37.24	0.101074	37.24	2.38428	37.24	4.43115	37.24	8.85791	37.24	17.3579	37.24	29.8628	37.24	52.3442	37.24	84.2183	37.24	12.6284	37.24	-0.54248
37.34	0.101074	37.34	2.38428	37.34	4.43115	37.34	8.86182	37.34	17.355	37.34	29.8687	37.34	52.3677	37.34	84.2554	37.34	12.6187	37.34	-0.54834
37.44	0.101074	37.44	2.37842	37.44	4.43115	37.44	8.86768	37.44	17.355	37.44	29.8823	37.44	52.3833	37.44	84.2944	37.44	12.6284	37.44	-0.54834
37.54	0.101074	37.54	2.37451	37.54	4.43115	37.54	8.86768	37.54	17.355	37.54	29.9038	37.54	52.397	37.54	84.3257	37.54	12.6284	37.54	-0.554199
37.64	0.0913086	37.64	2.36475	37.64	4.43506	37.64	8.85791	37.64	17.3589	37.64	29.9194	37.64	52.4165	37.64	84.3569	37.64	12.6294	37.64	-0.560059
37.74	0.0874023	37.74	2.36865	37.74	4.44092	37.74	8.85791	37.74	17.3647	37.74	29.9233	37.74	52.4438	37.74	84.4058	37.74	12.6206	37.74	-0.559082
37.84	0.081543	37.84	2.37451	37.84	4.44092	37.84	8.86182	37.84	17.3647	37.84	29.939	37.84	52.4673	37.84	84.4448	37.84	12.6304	37.84	-0.562012
37.94	0.081543	37.94	2.36279	37.94	4.43115	37.94	8.86768	37.94	17.3647	37.94	29.9429	37.94	52.4966	37.94	84.4839	37.94	12.6304	37.94	-0.567871
38.04	0.081543	38.04	2.36279	38.04	4.43115	38.04	8.85791	38.04	17.3687	38.04	29.9585	38.04	52.5122	38.04	84.5151	38.04	12.6343	38.04	-0.577637
38.14	0.081543	38.14	2.35303	38.14	4.43115	38.14	8.86182	38.14	17.3843	38.14	29.9634	38.14	52.5356	38.14	84.5425	38.14	12.6382	38.14	-0.581543
38.24	0.0776367	38.24	2.35303	38.24	4.42139	38.24	8.86768	38.24	17.3843	38.24	29.98	38.24	52.563	38.24	84.5854	38.24	12.6382	38.24	-0.589355
38.34	0.0717773	38.34	2.34326	38.34	4.42139	38.34	8.86768	38.34	17.3745	38.34	29.9897	38.34	52.5864	38.34	84.6284	38.34	12.6392	38.34	-0.589355
38.44	0.0717773	38.44	2.34326	38.44	4.42139	38.44	8.86768	38.44	17.3745	38.44	30.0034	38.44	52.6021	38.44	84.6733	38.44	12.6401	38.44	-0.593262
38.54	0.0678711	38.54	2.3335	38.54	4.42139	38.54	8.87158	38.54	17.3745	38.54	30.0229	38.54	52.6265	38.54	84.7046	38.54	12.6401	38.54	-0.599121
38.64	0.0620117	38.64	2.3374	38.64	4.42139	38.64	8.86768	38.64	17.3745	38.64	30.0288	38.64	52.6431	38.64	84.7358	38.64	12.6401	38.64	-0.599121
38.74	0.0571289	38.74	2.3335	38.74	4.41162	38.74	8.86768	38.74	17.3784	38.74	30.0444	38.74	52.6685	38.74	84.7681	38.74	12.6362	38.74	-0.603027
38.84	0.050293	38.84	2.32764	38.84	4.41162	38.84	8.86768	38.84	17.3843	38.84	30.0503	38.84	52.688	38.84	84.814	38.84	12.6401	38.84	-0.608887
38.94	0.050293	38.94	2.3335	38.94	4.41162	38.94	8.87158	38.94	17.3843	38.94	30.0542	38.94	52.7134	38.94	84.8374	38.94	12.6401	38.94	-0.612793
39.04	0.050293	39.04	2.32861	39.04	4.40186	39.04	8.86768	39.04	17.3843	39.04	30.0698	39.04	52.7368	39.04	84.8765	39.04	12.6343	39.04	-0.622559
39.14	0.050293	39.14	2.33545	39.14	4.40186	39.14	8.86768	39.14	17.3843	39.14	30.0796	39.14	52.7661	39.14	84.9038	39.14	12.6382	39.14	-0.617676
39.24	0.0463867	39.24	2.32568	39.24	4.40576	39.24	8.86768	39.24	17.3882	39.24	30.0894	39.24	52.7935	39.24	84.9468	39.24	12.6382	39.24	-0.622559
39.34	0.0405273	39.34	2.31787	39.34	4.41162	39.34	8.87158	39.34	17.394	39.34	30.103	39.34	52.8032	39.34	84.9702	39.34	12.6382	39.34	-0.628418
39.44	0.0405273	39.44	2.32373	39.44	4.41162	39.44	8.87744	39.44	17.394	39.44	30.1284	39.44	52.8169	39.44	85.0151	39.44	12.6392	39.44	-0.632324
39.54	0.0405273	39.54	2.31787	39.54	4.40186	39.54	8.86768	39.54	17.394	39.54	30.1382	39.54	52.8423	39.54	85.0581	39.54	12.6401	39.54	-0.638184
39.64	0.0366211	39.64	2.32373	39.64	4.41162	39.64	8.86768	39.64	17.394	39.64	30.1538	39.64	52.856	39.64	85.0952	39.64	12.644	39.64	-0.64209
39.74	0.0307617	39.74	2.31787	39.74	4.40186	39.74	8.86279	39.74	17.394	39.74	30.1597	39.74	52.8755	39.74	85.1147	39.74	12.6499	39.74	-0.647949
39.84	0.0307617	39.84	2.32373	39.84	4.40186	39.84	8.86963	39.84	17.394	39.84	30.1733	39.84	52.8911	39.84	85.146	39.84	12.6597	39.84	-0.651855
39.94	0.0307617	39.94	2.31396	39.94	4.40576	39.94	8.86377	39.94	17.4038	39.94	30.1792	39.94	52.9077	39.94	85.189	39.94	12.6479	39.94	-0.651855
40.04	0.0307617	40.04	2.31396	40.04	4.39795	40.04	8.86963	40.04	17.394	40.04	30.189	40.04	52.9282	40.04	85.2183	40.04	12.6577	40.04	-0.669434
40.14	0.0268555	40.14	2.31787	40.14	4.396	40.14	8.85791	40.14	17.4077	40.14	30.2026	40.14	52.9438	40.14	85.2554	40.14	12.6587	40.14	-0.67334
40.24	0.0209961	40.24	2.31396	40.24	4.39795	40.24	8.85791	40.24	17.4097	40.24	30.2085	40.24	52.9575	40.24	85.2944	40.24	12.6694	40.24	-0.679199
40.34	7.32422e-3	40.34	2.31396	40.34	4.39209	40.34	8.84814	40.34	17.4038	40.34	30.2231	40.34	52.9771	40.34	85.3257	40.34	12.6655	40.34	-0.683105
40.44	1.46484e-3	40.44	2.3042	40.44	4.38232	40.44	8.85205	40.44	17.4038	40.44	30.23	40.44	53.0063	40.44	85.3647	40.44	12.6597	40.44	-0.679199
40.54	1.46484e-3	40.54	2.29443	40.54	4.39209	40.54	8.85791	40.54	17.4038	40.54	30.23	40.54	53.022	40.54	85.396	40.54	12.6636	40.54	-0.688965
40.64	7.32422e-3	40.64	2.29834	40.64	4.38623	40.64	8.85791	40.64	17.4038	40.64	30.2437	40.64	53.0376	40.64	85.439	40.64	12.6792	40.64	-0.683105
40.74	1.46484e-3	40.74	2.29443	40.74	4.38818	40.74	8.84814	40.74	17.4038	40.74	30.2534	40.74	53.0669	40.74	85.4839	40.74	12.6792	40.74	-0.687988
40.84	-8.30078e-3	40.84	2.29443	40.84	4.39209	40.84	8.84814	40.84	17.4077	40.84	30.269	40.84	53.0864	40.84	85.5151	40.84	12.6792	40.84	-0.690918
40.94	-0.012207	40.94	2.28857	40.94	4.396	40.94	8.84814	40.94	17.4136	40.94	30.2788	40.94	53.1021	40.94	85.5542	40.94	12.6753	40.94	-0.702637
41.04	-0.0180664	41.04	2.29443	41.04	4.38818	41.04	8.85205	41.04	17.4136	41.04	30.2827	41.04	53.1265	41.04	85.5854	41.04	12.6802	41.04	-0.69873
41.14	-0.0180664	41.14	2.28271	41.14	4.38232	41.14	8.84424	41.14	17.4136	41.14	30.2983	41.14	53.1431	41.14	85.6245	41.14	12.6772	41.14	-0.69873
41.24	-0.0180664	41.24	2.28271	41.24	4.39209	41.24	8.84229	41.24	17.4253	41.24	30.2983	41.24	53.1548	41.24	85.6675	41.24	12.6812	41.24	-0.702637
41.34	-0.0219727	41.34	2.28271	41.34	4.39209	41.34	8.84814	41.34	17.4292	41.34	30.314	41.34	53.1743	41.34	85.6929	41.34	12.6792	41.34	-0.708496
41.44	-0.027832	41.44	2.27686	41.44	4.39209	41.44	8.83838	41.44	17.4351	41.44	30.3296	41.44	53.1978	41.44	85.7241	41.44	12.6851	41.44	-0.702637
41.54	-0.0327148	41.54	2.28271	41.54	4.39209	41.54	8.83838	41.54	17.4351	41.54	30.3433	41.54	53.2173	41.54	85.7554	41.54	12.6792	41.54	-0.712402
41.64	-0.0493164	41.64	2.27295	41.64	4.39209	41.64	8.84229	41.64	17.4448	41.64	30.3491	41.64	53.2329	41.64	85.7944	41.64	12.6753	41.64	-0.728027
41.74	-0.0395508	41.74	2.27295	41.74	4.38818	41.74	8.83838	41.74	17.4448	41.74	30.3628	41.74	53.2466	41.74	85.8179	41.74	12.6694	41.74	-0.728027
41.84	-0.0493164	41.84	2.26318	41.84	4.38232	41.84	8.83838	41.84	17.4448	41.84	30.3784	41.84	53.2622	41.84	85.855	41.84	12.6792	41.84	-0.731934
41.94	-0.0395508	41.94	2.25342	41.94	4.38232	41.94	8.84229	41.94	17.4448	41.94	30.3882	41.94	53.2837	41.94	85.8823	41.94	12.6792	41.94	-0.728027
42.04	-0.0395508	42.04	2.24365	42.04	4.38232	42.04	8.84424	42.04	17.4448	42.04	30.4019	42.04	53.2974	42.04	85.9331	42.04	12.6851	42.04	-0.733887
42.14	-0.0395508	42.14	2.24365	42.14	4.39209	42.14	8.82861	42.14	17.4585	42.14	30.4175	42.14	53.313	42.14	85.9644	42.14	12.6792	42.14	-0.739746
42.24	-0.043457	42.24	2.23877	42.24	4.39209	42.24	8.83252	42.24	17.4644	42.24	30.4292	42.24	53.3228	42.24	85.9888	42.24	12.6851	42.24	-0.743652
42.34	-0.0493164	42.34	2.24561	42.34	4.38232	42.34	8.82861	42.34	17.4644	42.34	30.4292	42.34	53.3364	42.34	86.0269	42.34	12.6792	42.34	-0.753418
42.44	-0.0532227	42.44	2.23584	42.44	4.38232	42.44	8.82861	42.44	17.4507	42.44	30.439	42.44	53.3657	42.44	86.0542	42.44	12.6802	42.44	-0.759277
42.54	-0.059082	42.54	2.23584	42.54	4.37842	42.54	8.82861	42.54	17.4487	42.54	30.4487	42.54	53.3833	42.54	86.0815	42.54	12.6909	42.54	-0.763184
42.64	-0.0629883	42.64	2.22412	42.64	4.37256	42.64	8.82861	42.64	17.4546	42.64	30.4585	42.64	53.3931	42.64	86.1147	42.64	12.689	42.64	-0.772949
42.74	-0.0688477	42.74	2.22412	42.74	4.36865	42.74	8.82861	42.74	17.4546	42.74	30.4585	42.74	53.4067	42.74	86.1343	42.74	12.6987	42.74	-0.768066
42.84	-0.0688477	42.84	2.21436	42.84	4.36279	42.84	8.82861	42.84	17.4546	42.84	30.4683	42.84	53.4224	42.84	86.1655	42.84	12.6948	42.84	-0.770996
42.94	-0.0727539	42.94	2.2085	42.94	4.36279	42.94	8.82861	42.94	17.4585	42.94	30.4878	42.94	53.4321	42.94	86.1851	42.94	12.689	42.94	-0.778809
43.04	-0.0786133	43.04	2.20459	43.04	4.36279	43.04	8.81689	43.04	17.4644	43.04	30.4878	43.04	53.4419	43.04	86.2163	43.04	12.6987	43.04	-0.772949
43.14	-0.0825195	43.14	2.19482	43.14	4.36279	43.14	8.81689	43.14	17.4546	43.14	30.4976	43.14	53.4653	43.14	86.2358	43.14	12.6987	43.14	-0.778809
43.24	-0.0922852	43.24	2.18506	43.24	4.36279	43.24	8.81689	43.24	17.4644	43.24	30.5093	43.24	53.4927	43.24	86.2788	43.24	12.6987	43.24	-0.782715
43.34	-0.0981445	43.34	2.18896	43.34	4.36279	43.34	8.81689	43.34	17.4595	43.34	30.519	43.34	53.5024	43.34	86.3237	43.34	12.7095	43.34	-0.79248
43.44	-0.102051	43.44	2.18506	43.44	4.35889	43.44	8.81689	43.44	17.4663	43.44	30.519	43.44	53.5269	43.44	86.355	43.44	12.7104	43.44	-0.79834
43.54	-0.10791	43.54	2.1792	43.54	4.35303	43.54	8.80713	43.54	17.4663	43.54	30.5337	43.54	53.5483	43.54	86.394	43.54	12.7104	43.54	-0.802246
43.64	-0.10791	43.64	2.17334	43.64	4.35303	43.64	8.81104	43.64	17.4663	43.64	30.5405	43.64	53.5659	43.64	86.4253	43.64	12.7065	43.64	-0.79834
43.74	-0.111816	43.74	2.17334	43.74	4.35303	43.74	8.81689	43.74	17.4761	43.74	30.5503	43.74	53.5942	43.74	86.4565	43.74	12.7104	43.74	-0.802246
43.84	-0.117676	43.84	2.16357	43.84	4.35303	43.84	8.81689	43.84	17.4712	43.84	30.5601	43.84	53.6138	43.84	86.4956	43.84	12.7085	43.84	-0.808105
43.94	-0.117676	43.94	2.16748	43.94	4.35303	43.94	8.81689	43.94	17.4644	43.94	30.5698	43.94	53.6333	43.94	86.5151	43.94	12.7124	43.94	-0.813965
44.04	-0.117676	44.04	2.16357	44.04	4.36279	44.04	8.80713	44.04	17.4741	44.04	30.5737	44.04	53.6528	44.04	86.5464	44.04	12.7144	44.04	-0.810059
44.14	-0.122559	44.14	2.16748	44.14	4.36279	44.14	8.80713	44.14	17.4741	44.14	30.5796	44.14	53.6782	44.14	86.5737	44.14	12.7085	44.14	-0.813965
44.24	-0.129395	44.24	2.16357	44.24	4.35889	44.24	8.80713	44.24	17.4741	44.24	30.5796	44.24	53.6938	44.24	86.605	44.24	12.7095	44.24	-0.819824
44.34	-0.143066	44.34	2.16357	44.34	4.35303	44.34	8.80713	44.34	17.4888	44.34	30.5796	44.34	53.7134	44.34	86.6362	44.34	12.7202	44.34	-0.82373
44.44	-0.13916	44.44	2.15771	44.44	4.35303	44.44	8.80713	44.44	17.4956	44.44	30.5894	44.44	53.7368	44.44	86.6753	44.44	12.7163	44.44	-0.833496
44.54	-0.148926	44.54	2.15381	44.54	4.35303	44.54	8.80127	44.54	17.4956	44.54	30.5991	44.54	53.7642	44.54	86.7144	44.54	12.7104	44.54	-0.838379
44.64	-0.148926	44.64	2.15381	44.64	4.34912	44.64	8.81689	44.64	17.4956	44.64	30.603	44.64	53.7739	44.64	86.7534	44.64	12.7202	44.64	-0.837402
44.74	-0.13916	44.74	2.14404	44.74	4.35303	44.74	8.80713	44.74	17.5054	44.74	30.6187	44.74	53.7837	44.74	86.8003	44.74	12.7202	44.74	-0.841309
44.84	-0.148926	44.84	2.14404	44.84	4.35303	44.84	8.80713	44.84	17.5054	44.84	30.6304	44.84	53.7974	44.84	86.8452	44.84	12.7202	44.84	-0.847168
44.94	-0.152832	44.94	2.13428	44.94	4.35303	44.94	8.80713	44.94	17.5054	44.94	30.644	44.94	53.8228	44.94	86.8843	44.94	12.73	44.94	-0.837402
45.04	-0.162598	45.04	2.13818	45.04	4.34912	45.04	8.80713	45.04	17.5054	45.04	30.6499	45.04	53.8325	45.04	86.9155	45.04	12.7397	45.04	-0.843262
45.14	-0.168457	45.14	2.13428	45.14	4.34326	45.14	8.80713	45.14	17.5054	45.14	30.6597	45.14	53.856	45.14	86.9546	45.14	12.7339	45.14	-0.843262
45.24	-0.168457	45.24	2.13428	45.24	4.34326	45.24	8.79736	45.24	17.5054	45.24	30.6694	45.24	53.8735	45.24	87.0054	45.24	12.728	45.24	-0.849121
45.34	-0.158691	45.34	2.12256	45.34	4.34326	45.34	8.80713	45.34	17.519	45.34	30.6831	45.34	53.8833	45.34	87.0366	45.34	12.729	45.34	-0.849121
45.44	-0.172363	45.44	2.12256	45.44	4.34326	45.44	8.79736	45.44	17.5249	45.44	30.6987	45.44	53.9028	45.44	87.0562	45.44	12.73	45.44	-0.853027
45.54	-0.178223	45.54	2.12256	45.54	4.33838	45.54	8.79736	45.54	17.5249	45.54	30.6987	45.54	53.9126	45.54	87.0757	45.54	12.73	45.54	-0.862793
45.64	-0.178223	45.64	2.11279	45.64	4.33154	45.64	8.79736	45.64	17.5249	45.64	30.7124	45.64	53.9224	45.64	87.1147	45.64	12.7261	45.64	-0.868652
45.74	-0.178223	45.74	2.11279	45.74	4.33154	45.74	8.79736	45.74	17.5249	45.74	30.728	45.74	53.9321	45.74	87.1538	45.74	12.73	45.74	-0.868652
45.84	-0.182129	45.84	2.10303	45.84	4.33154	45.84	8.79736	45.84	17.5249	45.84	30.7397	45.84	53.9419	45.84	87.1851	45.84	12.73	45.84	-0.867676
45.94	-0.187988	45.94	2.09326	45.94	4.32764	45.94	8.79736	45.94	17.5347	45.94	30.7397	45.94	53.9634	45.94	87.2358	45.94	12.73	45.94	-0.872559
46.04	-0.187988	46.04	2.09326	46.04	4.33154	46.04	8.79736	46.04	17.5347	46.04	30.7495	46.04	53.9771	46.04	87.2827	46.04	12.7319	46.04	-0.882324
46.14	-0.191895	46.14	2.09326	46.14	4.32178	46.14	8.79736	46.14	17.5347	46.14	30.7593	46.14	53.9927	46.14	87.3276	46.14	12.7388	46.14	-0.878418
46.24	-0.197754	46.24	2.0835	46.24	4.33154	46.24	8.80225	46.24	17.5347	46.24	30.769	46.24	54.0122	46.24	87.3765	46.24	12.7397	46.24	-0.882324
46.34	-0.211426	46.34	2.0835	46.34	4.32764	46.34	8.80908	46.34	17.5444	46.34	30.769	46.34	54.022	46.34	87.4038	46.34	12.7397	46.34	-0.888184
46.44	-0.217285	46.44	2.07764	46.44	4.32178	46.44	8.79932	46.44	17.5405	46.44	30.7788	46.44	54.0317	46.44	87.4507	46.44	12.7397	46.44	-0.89209
46.54	-0.217285	46.54	2.0835	46.54	4.32178	46.54	8.79932	46.54	17.5464	46.54	30.7886	46.54	54.0435	46.54	87.48	46.54	12.7397	46.54	-0.901855
46.64	-0.217285	46.64	2.07373	46.64	4.31201	46.64	8.79932	46.64	17.5464	46.64	30.7983	46.64	54.0435	46.64	87.5132	46.64	12.7495	46.64	-0.907715
46.74	-0.222168	46.74	2.07373	46.74	4.30811	46.74	8.79932	46.74	17.5562	46.74	30.8081	46.74	54.063	46.74	87.5562	46.74	12.7495	46.74	-0.911621
46.84	-0.229004	46.84	2.07373	46.84	4.31201	46.84	8.79932	46.84	17.5562	46.84	30.8237	46.84	54.0767	46.84	87.5952	46.84	12.7495	46.84	-0.911621
46.94	-0.229004	46.94	2.06396	46.94	4.30225	46.94	8.78955	46.94	17.5513	46.94	30.8296	46.94	54.0923	46.94	87.6265	46.94	12.7485	46.94	-0.919434
47.04	-0.229004	47.04	2.05225	47.04	4.30225	47.04	8.79346	47.04	17.5542	47.04	30.8394	47.04	54.1118	47.04	87.6655	47.04	12.7593	47.04	-0.92334
47.14	-0.23291	47.14	2.05225	47.14	4.29834	47.14	8.79932	47.14	17.5542	47.14	30.8394	47.14	54.1157	47.14	87.6851	47.14	12.7593	47.14	-0.933105
47.24	-0.23877	47.24	2.05713	47.24	4.29248	47.24	8.79932	47.24	17.5542	47.24	30.8491	47.24	54.1411	47.24	87.7241	47.24	12.7593	47.24	-0.938965
47.34	-0.23877	47.34	2.0542	47.34	4.28271	47.34	8.78955	47.34	17.5542	47.34	30.8628	47.34	54.1577	47.34	87.7554	47.34	12.7554	47.34	-0.942871
47.44	-0.23877	47.44	2.0542	47.44	4.28271	47.44	8.79346	47.44	17.5542	47.44	30.8784	47.44	54.1646	47.44	87.7866	47.44	12.7495	47.44	-0.94873
47.54	-0.242676	47.54	2.0542	47.54	4.28271	47.54	8.79932	47.54	17.5542	47.54	30.8882	47.54	54.1743	47.54	87.8101	47.54	12.7495	47.54	-0.952637
47.64	-0.248535	47.64	2.04443	47.64	4.28271	47.64	8.7876	47.64	17.564	47.64	30.8882	47.64	54.1841	47.64	87.8237	47.64	12.7456	47.64	-0.962402
47.74	-0.252441	47.74	2.04834	47.74	4.28271	47.74	8.7876	47.74	17.564	47.74	30.8931	47.74	54.2075	47.74	87.855	47.74	12.7495	47.74	-0.958496
47.84	-0.258301	47.84	2.04443	47.84	4.26904	47.84	8.7876	47.84	17.564	47.84	30.9048	47.84	54.2231	47.84	87.8862	47.84	12.7495	47.84	-0.958496
47.94	-0.258301	47.94	2.04443	47.94	4.26318	47.94	8.7876	47.94	17.564	47.94	30.9126	47.94	54.2368	47.94	87.9136	47.94	12.7593	47.94	-0.952637
48.04	-0.271973	48.04	2.03467	48.04	4.26318	48.04	8.7876	48.04	17.564	48.04	30.9194	48.04	54.2524	48.04	87.937	48.04	12.7554	48.04	-0.964355
48.14	-0.277832	48.14	2.03467	48.14	4.26318	48.14	8.7876	48.14	17.5737	48.14	30.9292	48.14	54.2642	48.14	87.9644	48.14	12.7485	48.14	-0.969238
48.24	-0.277832	48.24	2.0249	48.24	4.26318	48.24	8.7876	48.24	17.5737	48.24	30.9292	48.24	54.2876	48.24	87.9956	48.24	12.7495	48.24	-0.972168
48.34	-0.277832	48.34	2.0249	48.34	4.26318	48.34	8.77783	48.34	17.5737	48.34	30.9409	48.34	54.3032	48.34	88.0151	48.34	12.7593	48.34	-0.978027
48.44	-0.277832	48.44	2.02881	48.44	4.26318	48.44	8.78174	48.44	17.5737	48.44	30.9546	48.44	54.3228	48.44	88.0464	48.44	12.7593	48.44	-0.972168
48.54	-0.287598	48.54	2.0249	48.54	4.26318	48.54	8.7876	48.54	17.5737	48.54	30.9702	48.54	54.3325	48.54	88.0698	48.54	12.7593	48.54	-0.981934
48.64	-0.291504	48.64	2.0249	48.64	4.25342	48.64	8.77783	48.64	17.5737	48.64	30.9702	48.64	54.3579	48.64	88.0991	48.64	12.7651	48.64	-0.997559
48.74	-0.297363	48.74	2.01123	48.74	4.25342	48.74	8.77783	48.74	17.5835	48.74	30.98	48.74	54.3735	48.74	88.1362	48.74	12.7554	48.74	-1.00146
48.84	-0.297363	48.84	2.00928	48.84	4.26318	48.84	8.78174	48.84	17.5835	48.84	30.9897	48.84	54.3833	48.84	88.1597	48.84	12.7495	48.84	-1.00928
48.94	-0.297363	48.94	2.01514	48.94	4.26318	48.94	8.7876	48.94	17.5835	48.94	31.0034	48.94	54.4067	48.94	88.1851	48.94	12.7495	48.94	-1.01318
49.04	-0.297363	49.04	2.00342	49.04	4.25342	49.04	8.77783	49.04	17.5835	49.04	31.019	49.04	54.4224	49.04	88.2163	49.04	12.7593	49.04	-1.01318
49.14	-0.297363	49.14	1.99365	49.14	4.25342	49.14	8.77783	49.14	17.5835	49.14	31.0288	49.14	54.4321	49.14	88.2437	49.14	12.7603	49.14	-1.01904
49.24	-0.297363	49.24	1.99365	49.24	4.24951	49.24	8.77783	49.24	17.5835	49.24	31.0405	49.24	54.4517	49.24	88.271	49.24	12.771	49.24	-1.02295
49.34	-0.312988	49.34	1.99756	49.34	4.24365	49.34	8.77197	49.34	17.5835	49.34	31.0444	49.34	54.4731	49.34	88.2964	49.34	12.7651	49.34	-1.02881
49.44	-0.318848	49.44	1.99365	49.44	4.24365	49.44	8.77783	49.44	17.5835	49.44	31.0542	49.44	54.4829	49.44	88.3159	49.44	12.7593	49.44	-1.03271
49.54	-0.322754	49.54	1.99756	49.54	4.24365	49.54	8.77783	49.54	17.5737	49.54	31.0698	49.54	54.5024	49.54	88.355	49.54	12.7651	49.54	-1.04248
49.64	-0.328613	49.64	2.00342	49.64	4.24365	49.64	8.76807	49.64	17.5737	49.64	31.0796	49.64	54.5161	49.64	88.3862	49.64	12.7593	49.64	-1.04834
49.74	-0.328613	49.74	1.99365	49.74	4.24365	49.74	8.76807	49.74	17.5737	49.74	31.0796	49.74	54.5415	49.74	88.4253	49.74	12.7651	49.74	-1.0542
49.84	-0.343262	49.84	1.98389	49.84	4.23975	49.84	8.76807	49.84	17.5737	49.84	31.0933	49.84	54.5532	49.84	88.4565	49.84	12.769	49.84	-1.06396
49.94	-0.340332	49.94	1.97998	49.94	4.23389	49.94	8.7583	49.94	17.5737	49.94	31.1089	49.94	54.563	49.94	88.4878	49.94	12.769	49.94	-1.06006
50.04	-0.350098	50.04	1.97412	50.04	4.229	50.04	8.76807	50.04	17.5737	50.04	31.1187	50.04	54.5728	50.04	88.5444	50.04	12.7788	50.04	-1.07373
50.14	-0.350098	50.14	1.96436	50.14	4.22217	50.14	8.76807	50.14	17.5737	50.14	31.1284	50.14	54.5962	50.14	88.564	50.14	12.7847	50.14	-1.0835
50.24	-0.350098	50.24	1.96436	50.24	4.22217	50.24	8.76221	50.24	17.5737	50.24	31.1421	50.24	54.6177	50.24	88.6069	50.24	12.7788	50.24	-1.09326
50.34	-0.354004	50.34	1.9585	50.34	4.22217	50.34	8.76807	50.34	17.5737	50.34	31.1558	50.34	54.6255	50.34	88.6343	50.34	12.7749	50.34	-1.08838
50.44	-0.359863	50.44	1.96436	50.44	4.22217	50.44	8.76807	50.44	17.5737	50.44	31.1538	50.44	54.6489	50.44	88.6772	50.44	12.7798	50.44	-1.09131
50.54	-0.369629	50.54	1.96045	50.54	4.22217	50.54	8.76807	50.54	17.5698	50.54	31.1694	50.54	54.6626	50.54	88.7124	50.54	12.7866	50.54	-1.10107
50.64	-0.369629	50.64	1.95459	50.64	4.22217	50.64	8.76807	50.64	17.564	50.64	31.1792	50.64	54.6724	50.64	88.73	50.64	12.7808	50.64	-1.09717
50.74	-0.369629	50.74	1.95459	50.74	4.21826	50.74	8.77197	50.74	17.5737	50.74	31.1792	50.74	54.6919	50.74	88.7632	50.74	12.7905	50.74	-1.10107
50.84	-0.369629	50.84	1.95459	50.84	4.2124	50.84	8.76807	50.84	17.5737	50.84	31.189	50.84	54.7017	50.84	88.7847	50.84	12.7905	50.84	-1.11279
50.94	-0.373535	50.94	1.95459	50.94	4.2124	50.94	8.76807	50.94	17.5737	50.94	31.1948	50.94	54.7114	50.94	88.8276	50.94	12.7964	50.94	-1.11279
51.04	-0.379395	51.04	1.95459	51.04	4.2124	51.04	8.76807	51.04	17.5835	51.04	31.189	51.04	54.7329	51.04	88.8501	51.04	12.7886	51.04	-1.11865
51.14	-0.383301	51.14	1.95459	51.14	4.2085	51.14	8.76807	51.14	17.5874	51.14	31.1987	51.14	54.7524	51.14	88.8628	51.14	12.7944	51.14	-1.12256
51.24	-0.38916	51.24	1.95459	51.24	4.20264	51.24	8.76807	51.24	17.5894	51.24	31.2085	51.24	54.7622	51.24	88.894	51.24	12.7886	51.24	-1.13232
51.34	-0.38916	51.34	1.95068	51.34	4.20264	51.34	8.76807	51.34	17.5933	51.34	31.2183	51.34	54.7817	51.34	88.9253	51.34	12.7886	51.34	-1.12842
51.44	-0.38916	51.44	1.94873	51.44	4.19092	51.44	8.76807	51.44	17.5933	51.44	31.228	51.44	54.8032	51.44	88.9644	51.44	12.7944	51.44	-1.13232
51.54	-0.393066	51.54	1.95459	51.54	4.19092	51.54	8.76416	51.54	17.5933	51.54	31.2397	51.54	54.813	51.54	89.0034	51.54	12.7983	51.54	-1.14209
51.64	-0.408691	51.64	1.94482	51.64	4.19092	51.64	8.76221	51.64	17.5933	51.64	31.2495	51.64	54.8325	51.64	89.0347	51.64	12.7983	51.64	-1.15186
51.74	-0.408691	51.74	1.94482	51.74	4.18701	51.74	8.76416	51.74	17.5894	51.74	31.2593	51.74	54.8481	51.74	89.0503	51.74	12.7944	51.74	-1.14795
51.84	-0.408691	51.84	1.94482	51.84	4.18115	51.84	8.76221	51.84	17.5933	51.84	31.269	51.84	54.8618	51.84	89.0835	51.84	12.7993	51.84	-1.15186
51.94	-0.412598	51.94	1.93506	51.94	4.18115	51.94	8.76416	51.94	17.5933	51.94	31.2886	51.94	54.8833	51.94	89.1147	51.94	12.8003	51.94	-1.14795
52.04	-0.418457	52.04	1.93506	52.04	4.18115	52.04	8.7583	52.04	17.5933	52.04	31.2983	52.04	54.8931	52.04	89.1421	52.04	12.8101	52.04	-1.15381
52.14	-0.418457	52.14	1.93896	52.14	4.16748	52.14	8.7583	52.14	17.5933	52.14	31.3081	52.14	54.9126	52.14	89.1636	52.14	12.8198	52.14	-1.15967
52.24	-0.418457	52.24	1.93311	52.24	4.17139	52.24	8.7583	52.24	17.5933	52.24	31.3198	52.24	54.9224	52.24	89.1948	52.24	12.8159	52.24	-1.16357
52.34	-0.428223	52.34	1.92334	52.34	4.17139	52.34	8.7583	52.34	17.5933	52.34	31.3394	52.34	54.9419	52.34	89.2417	52.34	12.8198	52.34	-1.16357
52.44	-0.432129	52.44	1.92334	52.44	4.15771	52.44	8.76221	52.44	17.5933	52.44	31.3394	52.44	54.9517	52.44	89.271	52.44	12.8296	52.44	-1.17334
52.54	-0.437988	52.54	1.91357	52.54	4.16162	52.54	8.76807	52.54	17.5933	52.54	31.3589	52.54	54.9731	52.54	89.2964	52.54	12.8257	52.54	-1.1792
52.64	-0.437988	52.64	1.91357	52.64	4.16162	52.64	8.76807	52.64	17.5933	52.64	31.3687	52.64	54.9927	52.64	89.3237	52.64	12.8198	52.64	-1.17334
52.74	-0.441895	52.74	1.91357	52.74	4.16162	52.74	8.76807	52.74	17.5933	52.74	31.3784	52.74	55.0122	52.74	89.3706	52.74	12.8296	52.74	-1.18311
52.84	-0.45752	52.84	1.91357	52.84	4.16162	52.84	8.76807	52.84	17.5933	52.84	31.3921	52.84	55.0317	52.84	89.4038	52.84	12.8286	52.84	-1.17822
52.94	-0.45752	52.94	1.91357	52.94	4.15771	52.94	8.76416	52.94	17.5933	52.94	31.4097	52.94	55.0435	52.94	89.4507	52.94	12.8257	52.94	-1.18115
53.04	-0.461426	53.04	1.90381	53.04	4.15186	53.04	8.7583	53.04	17.5933	53.04	31.4097	53.04	55.063	53.04	89.4956	53.04	12.8296	53.04	-1.19092
53.14	-0.467285	53.14	1.90381	53.14	4.15186	53.14	8.7583	53.14	17.5933	53.14	31.4194	53.14	55.0728	53.14	89.5347	53.14	12.8296	53.14	-1.19092
53.24	-0.467285	53.24	1.90381	53.24	4.15967	53.24	8.7583	53.24	17.5933	53.24	31.4292	53.24	55.0884	53.24	89.5854	53.24	12.8354	53.24	-1.19873
53.34	-0.472168	53.34	1.90381	53.34	4.15381	53.34	8.7583	53.34	17.6011	53.34	31.439	53.34	55.106	53.34	89.6206	53.34	12.8296	53.34	-1.20264
53.44	-0.48877	53.44	1.90381	53.44	4.15381	53.44	8.7583	53.44	17.5991	53.44	31.4487	53.44	55.1196	53.44	89.646	53.44	12.8394	53.44	-1.19873
53.54	-0.48877	53.54	1.89404	53.54	4.14893	53.54	8.76807	53.54	17.6011	53.54	31.4585	53.54	55.1333	53.54	89.6851	53.54	12.8354	53.54	-1.20264
53.64	-0.48877	53.64	1.89404	53.64	4.14209	53.64	8.76807	53.64	17.605	53.64	31.4722	53.64	55.1528	53.64	89.7163	53.64	12.8296	53.64	-1.2124
53.74	-0.48877	53.74	1.89404	53.74	4.14209	53.74	8.76807	53.74	17.605	53.74	31.4878	53.74	55.1724	53.74	89.7554	53.74	12.8354	53.74	-1.21826
53.84	-0.48877	53.84	1.88818	53.84	4.15186	53.84	8.76807	53.84	17.605	53.84	31.4976	53.84	55.1821	53.84	89.7817	53.84	12.8394	53.84	-1.22217
53.94	-0.48877	53.94	1.89404	53.94	4.15186	53.94	8.76807	53.94	17.6147	53.94	31.5093	53.94	55.1919	53.94	89.814	53.94	12.8452	53.94	-1.22217
54.04	-0.492676	54.04	1.88428	54.04	4.14795	54.04	8.76807	54.04	17.6147	54.04	31.519	54.04	55.2134	54.04	89.8608	54.04	12.8394	54.04	-1.22803
54.14	-0.508301	54.14	1.88428	54.14	4.14209	54.14	8.77393	54.14	17.6245	54.14	31.5249	54.14	55.2231	54.14	89.9136	54.14	12.8354	54.14	-1.22217
54.24	-0.498535	54.24	1.88428	54.24	4.13232	54.24	8.76807	54.24	17.6245	54.24	31.5288	54.24	55.2524	54.24	89.9448	54.24	12.8354	54.24	-1.23779
54.34	-0.512207	54.34	1.87451	54.34	4.12842	54.34	8.76807	54.34	17.6343	54.34	31.5386	54.34	55.2622	54.34	89.9956	54.34	12.8403	54.34	-1.23193
54.44	-0.518066	54.44	1.86279	54.44	4.13232	54.44	8.76807	54.44	17.6343	54.44	31.5522	54.44	55.2837	54.44	90.0308	54.44	12.8354	54.44	-1.22803
54.54	-0.518066	54.54	1.8667	54.54	4.13232	54.54	8.77783	54.54	17.644	54.54	31.5679	54.54	55.3032	54.54	90.064	54.54	12.8354	54.54	-1.23389
54.64	-0.518066	54.64	1.87256	54.64	4.11865	54.64	8.77783	54.64	17.6401	54.64	31.5679	54.64	55.3091	54.64	90.0835	54.64	12.8296	54.64	-1.24365
54.74	-0.521973	54.74	1.86279	54.74	4.12256	54.74	8.77393	54.74	17.644	54.74	31.5776	54.74	55.3228	54.74	90.1108	54.74	12.8394	54.74	-1.24365
54.84	-0.527832	54.84	1.86279	54.84	4.11865	54.84	8.76807	54.84	17.6401	54.84	31.5776	54.84	55.3325	54.84	90.1245	54.84	12.8354	54.84	-1.24951
54.94	-0.541504	54.94	1.86279	54.94	4.11279	54.94	8.76807	54.94	17.6343	54.94	31.5776	54.94	55.354	54.94	90.1597	54.94	12.8394	54.94	-1.24365
55.04	-0.547363	55.04	1.85303	55.04	4.11279	55.04	8.76807	55.04	17.6343	55.04	31.5854	55.04	55.3638	55.04	90.1733	55.04	12.8394	55.04	-1.25342
55.14	-0.547363	55.14	1.85303	55.14	4.11279	55.14	8.76807	55.14	17.644	55.14	31.5796	55.14	55.3735	55.14	90.1968	55.14	12.8296	55.14	-1.24951
55.24	-0.547363	55.24	1.85303	55.24	4.10889	55.24	8.76807	55.24	17.644	55.24	31.5894	55.24	55.3931	55.24	90.2046	55.24	12.8394	55.24	-1.24365
55.34	-0.547363	55.34	1.85303	55.34	4.10303	55.34	8.76807	55.34	17.644	55.34	31.5894	55.34	55.3989	55.34	90.2358	55.34	12.8354	55.34	-1.25342
55.44	-0.559082	55.44	1.84326	55.44	4.08936	55.44	8.77783	55.44	17.644	55.44	31.5991	55.44	55.4028	55.44	90.2515	55.44	12.8394	55.44	-1.24854
55.54	-0.559082	55.54	1.84326	55.54	4.0835	55.54	8.77783	55.54	17.6558	55.54	31.5991	55.54	55.4224	55.54	90.2651	55.54	12.8394	55.54	-1.25146
55.64	-0.562988	55.64	1.8335	55.64	4.07959	55.64	8.77783	55.64	17.6558	55.64	31.6187	55.64	55.4341	55.64	90.2925	55.64	12.8384	55.64	-1.26123
55.74	-0.568848	55.74	1.82373	55.74	4.07373	55.74	8.77783	55.74	17.6558	55.74	31.6284	55.74	55.4438	55.74	90.314	55.74	12.8452	55.74	-1.26709
55.84	-0.578613	55.84	1.81396	55.84	4.07373	55.84	8.77783	55.84	17.6655	55.84	31.6382	55.84	55.4536	55.84	90.3296	55.84	12.8491	55.84	-1.26123
55.94	-0.578613	55.94	1.81787	55.94	4.07373	55.94	8.77783	55.94	17.6655	55.94	31.6382	55.94	55.4771	55.94	90.3628	55.94	12.8452	55.94	-1.27295
56.04	-0.578613	56.04	1.81396	56.04	4.07373	56.04	8.77393	56.04	17.6655	56.04	31.6382	56.04	55.4888	56.04	90.3843	56.04	12.8394	56.04	-1.28271
56.14	-0.588379	56.14	1.80225	56.14	4.07373	56.14	8.76807	56.14	17.6655	56.14	31.6479	56.14	55.4927	56.14	90.3843	56.14	12.8491	56.14	-1.27881
56.24	-0.588379	56.24	1.80225	56.24	4.07373	56.24	8.76807	56.24	17.6655	56.24	31.6636	56.24	55.5142	56.24	90.4106	56.24	12.8491	56.24	-1.28271
56.34	-0.588379	56.34	1.79248	56.34	4.07373	56.34	8.76807	56.34	17.6753	56.34	31.6694	56.34	55.5278	56.34	90.4233	56.34	12.8452	56.34	-1.27881
56.44	-0.592285	56.44	1.78271	56.44	4.06982	56.44	8.76807	56.44	17.6753	56.44	31.6694	56.44	55.5435	56.44	90.4429	56.44	12.8394	56.44	-1.28271
56.54	-0.60791	56.54	1.77295	56.54	4.06396	56.54	8.76807	56.54	17.6753	56.54	31.6792	56.54	55.5532	56.54	90.4897	56.54	12.8394	56.54	-1.28271
56.64	-0.60791	56.64	1.77295	56.64	4.06396	56.64	8.76807	56.64	17.6753	56.64	31.6792	56.64	55.5728	56.64	90.5151	56.64	12.8452	56.64	-1.28857
56.74	-0.617676	56.74	1.76807	56.74	4.05225	56.74	8.76807	56.74	17.6753	56.74	31.6831	56.74	55.5825	56.74	90.5425	56.74	12.8491	56.74	-1.29248
56.84	-0.617676	56.84	1.7749	56.84	4.05225	56.84	8.76807	56.84	17.6851	56.84	31.6987	56.84	55.604	56.84	90.5698	56.84	12.8452	56.84	-1.29834
56.94	-0.621582	56.94	1.7749	56.94	4.05225	56.94	8.76807	56.94	17.6753	56.94	31.6987	56.94	55.6138	56.94	90.5952	56.94	12.8403	56.94	-1.29248
57.04	-0.627441	57.04	1.76514	57.04	4.04736	57.04	8.7583	57.04	17.6753	57.04	31.7134	57.04	55.6372	57.04	90.6226	57.04	12.8511	57.04	-1.30225
57.14	-0.637207	57.14	1.75537	57.14	4.04053	57.14	8.7583	57.14	17.6851	57.14	31.7251	57.14	55.6528	57.14	90.644	57.14	12.8452	57.14	-1.31396
57.24	-0.637207	57.24	1.75537	57.24	4.04053	57.24	8.76221	57.24	17.6812	57.24	31.7329	57.24	55.6724	57.24	90.6714	57.24	12.8491	57.24	-1.31006
57.34	-0.651855	57.34	1.75537	57.34	4.04053	57.34	8.76807	57.34	17.6753	57.34	31.7495	57.34	55.6821	57.34	90.7046	57.34	12.8491	57.34	-1.31396
57.44	-0.658691	57.44	1.74951	57.44	4.03662	57.44	8.76807	57.44	17.689	57.44	31.7495	57.44	55.7036	57.44	90.7358	57.44	12.8452	57.44	-1.31396
57.54	-0.658691	57.54	1.75537	57.54	4.03076	57.54	8.76807	57.54	17.6948	57.54	31.7632	57.54	55.7134	57.54	90.7593	57.54	12.8491	57.54	-1.31982
57.64	-0.658691	57.64	1.74561	57.64	4.03076	57.64	8.76807	57.64	17.6948	57.64	31.769	57.64	55.7329	57.64	90.8159	57.64	12.8491	57.64	-1.32373
57.74	-0.658691	57.74	1.74561	57.74	4.03076	57.74	8.77197	57.74	17.6948	57.74	31.7788	57.74	55.7524	57.74	90.855	57.74	12.8452	57.74	-1.3335
57.84	-0.668457	57.84	1.74561	57.84	4.03076	57.84	8.77783	57.84	17.6948	57.84	31.7788	57.84	55.7622	57.84	90.9058	57.84	12.8452	57.84	-1.34326
57.94	-0.668457	57.94	1.74951	57.94	4.03076	57.94	8.76807	57.94	17.6987	57.94	31.7788	57.94	55.7837	57.94	90.9565	57.94	12.8491	57.94	-1.35303
58.04	-0.668457	58.04	1.74365	58.04	4.03076	58.04	8.76807	58.04	17.7046	58.04	31.7905	58.04	55.8032	58.04	90.9956	58.04	12.8491	58.04	-1.36279
58.14	-0.672363	58.14	1.74365	58.14	4.02686	58.14	8.76807	58.14	17.7046	58.14	31.7905	58.14	55.813	58.14	91.0269	58.14	12.8452	58.14	-1.36768
58.24	-0.678223	58.24	1.74365	58.24	4.01123	58.24	8.76807	58.24	17.7046	58.24	31.8003	58.24	55.8228	58.24	91.0503	58.24	12.8403	58.24	-1.36084
58.34	-0.678223	58.34	1.73389	58.34	4.01123	58.34	8.76807	58.34	17.7046	58.34	31.8101	58.34	55.8423	58.34	91.0757	58.34	12.8472	58.34	-1.35693
58.44	-0.678223	58.44	1.73779	58.44	4.01123	58.44	8.7583	58.44	17.7046	58.44	31.8198	58.44	55.8521	58.44	91.0952	58.44	12.8394	58.44	-1.36279
58.54	-0.678223	58.54	1.73975	58.54	4.01123	58.54	8.76807	58.54	17.7046	58.54	31.8198	58.54	55.8638	58.54	91.1147	58.54	12.8491	58.54	-1.36279
58.64	-0.689941	58.64	1.72803	58.64	4.01123	58.64	8.7583	58.64	17.7046	58.64	31.8198	58.64	55.8833	58.64	91.1499	58.64	12.8452	58.64	-1.36865
58.74	-0.693848	58.74	1.73389	58.74	4.00732	58.74	8.7583	58.74	17.7046	58.74	31.8296	58.74	55.9028	58.74	91.1948	58.74	12.8491	58.74	-1.36279
58.84	-0.699707	58.84	1.73389	58.84	4.00146	58.84	8.7583	58.84	17.7046	58.84	31.8394	58.84	55.9126	58.84	91.2212	58.84	12.8452	58.84	-1.37256
58.94	-0.699707	58.94	1.72412	58.94	4.00146	58.94	8.74854	58.94	17.7046	58.94	31.8354	58.94	55.9282	58.94	91.2534	58.94	12.8394	58.94	-1.36865
59.04	-0.709473	59.04	1.72412	59.04	3.99756	59.04	8.74854	59.04	17.7046	59.04	31.8394	59.04	55.936	59.04	91.2886	59.04	12.8394	59.04	-1.37256
59.14	-0.709473	59.14	1.71436	59.14	3.9917	59.14	8.74854	59.14	17.7144	59.14	31.8491	59.14	55.9497	59.14	91.314	59.14	12.8491	59.14	-1.38232
59.24	-0.719238	59.24	1.71436	59.24	4.00146	59.24	8.74854	59.24	17.7144	59.24	31.8608	59.24	55.9575	59.24	91.3491	59.24	12.8491	59.24	-1.38232
59.34	-0.719238	59.34	1.71436	59.34	4.00146	59.34	8.74854	59.34	17.7144	59.34	31.8657	59.34	55.9829	59.34	91.3745	59.34	12.8589	59.34	-1.38818
59.44	-0.719238	59.44	1.71436	59.44	3.9917	59.44	8.73877	59.44	17.7144	59.44	31.8687	59.44	55.9985	59.44	91.4136	59.44	12.855	59.44	-1.39209
59.54	-0.719238	59.54	1.7085	59.54	3.9917	59.54	8.73877	59.54	17.7104	59.54	31.8784	59.54	56.0161	59.54	91.4292	59.54	12.8599	59.54	-1.40186
59.64	-0.723145	59.64	1.71436	59.64	3.9917	59.64	8.73877	59.64	17.7085	59.64	31.8882	59.64	56.0337	59.64	91.4546	59.64	12.8706	59.64	-1.41357
59.74	-0.73877	59.74	1.70459	59.74	3.98779	59.74	8.73877	59.74	17.7144	59.74	31.8979	59.74	56.0396	59.74	91.4741	59.74	12.8667	59.74	-1.40967
59.84	-0.73877	59.84	1.70068	59.84	3.98193	59.84	8.72705	59.84	17.7144	59.84	31.8979	59.84	56.0571	59.84	91.5015	59.84	12.8706	59.84	-1.41357
59.94	-0.742676	59.94	1.69873	59.94	3.98193	59.94	8.72705	59.94	17.7046	59.94	31.9126	59.94	56.0786	59.94	91.5151	59.94	12.8687	59.94	-1.41943
60.04	-0.748535	60.04	1.69482	60.04	3.97803	60.04	8.72705	60.04	17.7046	60.04	31.9292	60.04	56.0825	60.04	91.5464	60.04	12.8647	60.04	-1.42334
60.14	-0.758301	60.14	1.69482	60.14	3.97217	60.14	8.72705	60.14	17.7144	60.14	31.9409	60.14	56.1138	60.14	91.562	60.14	12.8589	60.14	-1.4292
60.24	-0.758301	60.24	1.68311	60.24	3.97217	60.24	8.71729	60.24	17.7144	60.24	31.9409	60.24	56.1235	60.24	91.5835	60.24	12.8647	60.24	-1.43311
60.34	-0.758301	60.34	1.67334	60.34	3.97217	60.34	8.71729	60.34	17.7046	60.34	31.9507	60.34	56.1392	60.34	91.6147	60.34	12.8589	60.34	-1.44287
60.44	-0.758301	60.44	1.67334	60.44	3.97217	60.44	8.71729	60.44	17.7046	60.44	31.9507	60.44	56.1431	60.44	91.646	60.44	12.8687	60.44	-1.44775
60.54	-0.768066	60.54	1.67334	60.54	3.9624	60.54	8.71729	60.54	17.7046	60.54	31.9702	60.54	56.1626	60.54	91.6694	60.54	12.8647	60.54	-1.45264
60.64	-0.771973	60.64	1.66357	60.64	3.97217	60.64	8.70752	60.64	17.7085	60.64	31.98	60.64	56.1841	60.64	91.6948	60.64	12.8589	60.64	-1.45264
60.74	-0.783691	60.74	1.66748	60.74	3.9624	60.74	8.70752	60.74	17.7144	60.74	31.98	60.74	56.1938	60.74	91.7104	60.74	12.8647	60.74	-1.4624
60.84	-0.777832	60.84	1.66357	60.84	3.9624	60.84	8.70752	60.84	17.7144	60.84	31.98	60.84	56.2036	60.84	91.7358	60.84	12.8696	60.84	-1.46826
60.94	-0.771973	60.94	1.66357	60.94	3.9624	60.94	8.70752	60.94	17.7144	60.94	31.9897	60.94	56.2231	60.94	91.7505	60.94	12.8706	60.94	-1.47217
61.04	-0.787598	61.04	1.65381	61.04	3.95264	61.04	8.70752	61.04	17.7144	61.04	31.9995	61.04	56.2329	61.04	91.7632	61.04	12.8667	61.04	-1.47217
61.14	-0.787598	61.14	1.64404	61.14	3.95264	61.14	8.70752	61.14	17.7144	61.14	32.0093	61.14	56.2427	61.14	91.7944	61.14	12.8608	61.14	-1.47803
61.24	-0.787598	61.24	1.64404	61.24	3.9624	61.24	8.70752	61.24	17.7144	61.24	32.0093	61.24	56.2524	61.24	91.8101	61.24	12.8667	61.24	-1.48193
61.34	-0.797363	61.34	1.63428	61.34	3.95264	61.34	8.69775	61.34	17.7144	61.34	32.0142	61.34	56.2642	61.34	91.8237	61.34	12.8589	61.34	-1.4917
61.44	-0.797363	61.44	1.62451	61.44	3.9624	61.44	8.69775	61.44	17.7144	61.44	32.0073	61.44	56.2739	61.44	91.855	61.44	12.8647	61.44	-1.49756
61.54	-0.797363	61.54	1.62842	61.54	3.95264	61.54	8.69385	61.54	17.7144	61.54	32.019	61.54	56.2935	61.54	91.8784	61.54	12.8589	61.54	-1.50146
61.64	-0.812988	61.64	1.61865	61.64	3.9624	61.64	8.68799	61.64	17.7104	61.64	32.0337	61.64	56.3032	61.64	91.9038	61.64	12.8589	61.64	-1.49756
61.74	-0.818848	61.74	1.61279	61.74	3.9624	61.74	8.68799	61.74	17.7046	61.74	32.0356	61.74	56.3228	61.74	91.9351	61.74	12.8647	61.74	-1.50342
61.84	-0.818848	61.84	1.6167	61.84	3.94873	61.84	8.67822	61.84	17.7144	61.84	32.0435	61.84	56.3325	61.84	91.9663	61.84	12.8589	61.84	-1.51318
61.94	-0.828613	61.94	1.61279	61.94	3.94287	61.94	8.67822	61.94	17.7144	61.94	32.0601	61.94	56.354	61.94	92.0015	61.94	12.8647	61.94	-1.51904
62.04	-0.828613	62.04	1.61279	62.04	3.94287	62.04	8.67822	62.04	17.7144	62.04	32.0698	62.04	56.3599	62.04	92.0229	62.04	12.8589	62.04	-1.51318
62.14	-0.842285	62.14	1.61279	62.14	3.94287	62.14	8.67822	62.14	17.7241	62.14	32.0649	62.14	56.3735	62.14	92.0503	62.14	12.8696	62.14	-1.52295
62.24	-0.848145	62.24	1.60693	62.24	3.94287	62.24	8.67822	62.24	17.7241	62.24	32.0679	62.24	56.3931	62.24	92.0757	62.24	12.8667	62.24	-1.52881
62.34	-0.848145	62.34	1.61279	62.34	3.94287	62.34	8.67822	62.34	17.7241	62.34	32.0825	62.34	56.4126	62.34	92.0952	62.34	12.8667	62.34	-1.53271
62.44	-0.848145	62.44	1.61279	62.44	3.94287	62.44	8.67822	62.44	17.7202	62.44	32.0845	62.44	56.4341	62.44	92.1304	62.44	12.8608	62.44	-1.53857
62.54	-0.848145	62.54	1.61279	62.54	3.93799	62.54	8.67822	62.54	17.7144	62.54	32.0874	62.54	56.4438	62.54	92.1558	62.54	12.8667	62.54	-1.53271
62.64	-0.853027	62.64	1.60303	62.64	3.94092	62.64	8.67432	62.64	17.7241	62.64	32.0991	62.64	56.4634	62.64	92.1909	62.64	12.8608	62.64	-1.54248
62.74	-0.869629	62.74	1.60303	62.74	3.94092	62.74	8.66846	62.74	17.7241	62.74	32.1089	62.74	56.4829	62.74	92.2163	62.74	12.8667	62.74	-1.53857
62.84	-0.869629	62.84	1.59326	62.84	3.93701	62.84	8.66846	62.84	17.7241	62.84	32.1089	62.84	56.4927	62.84	92.2437	62.84	12.8706	62.84	-1.54443
62.94	-0.869629	62.94	1.59814	62.94	3.93115	62.94	8.67432	62.94	17.7241	62.94	32.1187	62.94	56.5044	62.94	92.271	62.94	12.8687	62.94	-1.5542
63.04	-0.869629	63.04	1.59521	63.04	3.93115	63.04	8.66846	63.04	17.7241	63.04	32.1382	63.04	56.52	63.04	92.2964	63.04	12.8647	63.04	-1.56396
63.14	-0.869629	63.14	1.59521	63.14	3.93115	63.14	8.66846	63.14	17.7358	63.14	32.1382	63.14	56.5239	63.14	92.3237	63.14	12.8589	63.14	-1.55908
63.24	-0.869629	63.24	1.57959	63.24	3.92725	63.24	8.66846	63.24	17.7202	63.24	32.1479	63.24	56.5337	63.24	92.3706	63.24	12.8647	63.24	-1.56201
63.34	-0.873535	63.34	1.58545	63.34	3.92139	63.34	8.66455	63.34	17.7261	63.34	32.1479	63.34	56.5483	63.34	92.396	63.34	12.8687	63.34	-1.57764
63.44	-0.879395	63.44	1.58545	63.44	3.92139	63.44	8.65869	63.44	17.7261	63.44	32.1577	63.44	56.5513	63.44	92.4351	63.44	12.8647	63.44	-1.57178
63.54	-0.88916	63.54	1.57568	63.54	3.92139	63.54	8.65869	63.54	17.7261	63.54	32.1577	63.54	56.5728	63.54	92.4614	63.54	12.8687	63.54	-1.58154
63.64	-0.893066	63.64	1.57568	63.64	3.91748	63.64	8.65869	63.64	17.7222	63.64	32.1675	63.64	56.5825	63.64	92.4858	63.64	12.8784	63.64	-1.58154
63.74	-0.898926	63.74	1.57959	63.74	3.91162	63.74	8.65869	63.74	17.7261	63.74	32.1792	63.74	56.5923	63.74	92.521	63.74	12.8843	63.74	-1.5874
63.84	-0.898926	63.84	1.57373	63.84	3.91162	63.84	8.64502	63.84	17.7261	63.84	32.1792	63.84	56.6118	63.84	92.5503	63.84	12.8745	63.84	-1.58154
63.94	-0.898926	63.94	1.57373	63.94	3.91162	63.94	8.63916	63.94	17.7319	63.94	32.189	63.94	56.6216	63.94	92.5796	63.94	12.8794	63.94	-1.59326
64.04	-0.908691	64.04	1.56396	64.04	3.90771	64.04	8.63916	64.04	17.7261	64.04	32.189	64.04	56.6313	64.04	92.6011	64.04	12.8862	64.04	-1.58936
64.14	-0.912598	64.14	1.56396	64.14	3.90576	64.14	8.65283	64.14	17.7358	64.14	32.1948	64.14	56.6411	64.14	92.6343	64.14	12.8804	64.14	-1.59326
64.24	-0.918457	64.24	1.5542	64.24	3.89795	64.24	8.64893	64.24	17.7358	64.24	32.1987	64.24	56.6528	64.24	92.6538	64.24	12.8804	64.24	-1.59326
64.34	-0.928223	64.34	1.5542	64.34	3.89209	64.34	8.64893	64.34	17.7456	64.34	32.2085	64.34	56.6626	64.34	92.6929	64.34	12.8862	64.34	-1.60303
64.44	-0.928223	64.44	1.54443	64.44	3.88818	64.44	8.64893	64.44	17.7456	64.44	32.2085	64.44	56.6821	64.44	92.7261	64.44	12.8765	64.44	-1.60303
64.54	-0.928223	64.54	1.54443	64.54	3.88232	64.54	8.64893	64.54	17.7554	64.54	32.2183	64.54	56.6919	64.54	92.7534	64.54	12.8804	64.54	-1.60303
64.64	-0.928223	64.64	1.54443	64.64	3.88232	64.64	8.64893	64.64	17.7505	64.64	32.2183	64.64	56.7114	64.64	92.7808	64.64	12.8745	64.64	-1.61279
64.74	-0.941895	64.74	1.54443	64.74	3.88232	64.74	8.64893	64.74	17.7437	64.74	32.228	64.74	56.7212	64.74	92.8062	64.74	12.8784	64.74	-1.61279
64.84	-0.947754	64.84	1.53467	64.84	3.88232	64.84	8.64893	64.84	17.7437	64.84	32.228	64.84	56.7427	64.84	92.8452	64.84	12.8784	64.84	-1.61279
64.94	-0.947754	64.94	1.53467	64.94	3.88232	64.94	8.64893	64.94	17.7437	64.94	32.2378	64.94	56.7524	64.94	92.8726	64.94	12.8843	64.94	-1.62256
65.04	-0.95166	65.04	1.53857	65.04	3.88232	65.04	8.64893	65.04	17.7534	65.04	32.2378	65.04	56.7583	65.04	92.894	65.04	12.8882	65.04	-1.61865
65.14	-0.95752	65.14	1.53467	65.14	3.87256	65.14	8.64893	65.14	17.7534	65.14	32.2476	65.14	56.772	65.14	92.9253	65.14	12.894	65.14	-1.62256
65.24	-0.967285	65.24	1.53467	65.24	3.87256	65.24	8.64502	65.24	17.7534	65.24	32.2593	65.24	56.7817	65.24	92.9565	65.24	12.8882	65.24	-1.62256
65.34	-0.971191	65.34	1.53467	65.34	3.87842	65.34	8.63916	65.34	17.7632	65.34	32.2632	65.34	56.8032	65.34	92.979	65.34	12.894	65.34	-1.62256
65.44	-0.977051	65.44	1.53467	65.44	3.86279	65.44	8.63916	65.44	17.7632	65.44	32.2788	65.44	56.813	65.44	93.0034	65.44	12.894	65.44	-1.63232
65.54	-0.977051	65.54	1.5249	65.54	3.86279	65.54	8.63916	65.54	17.7729	65.54	32.2886	65.54	56.8286	65.54	93.0308	65.54	12.8892	65.54	-1.63232
65.64	-0.977051	65.64	1.5249	65.64	3.86279	65.64	8.63916	65.64	17.7729	65.64	32.2983	65.64	56.8325	65.64	93.064	65.64	12.896	65.64	-1.64209
65.74	-0.977051	65.74	1.5249	65.74	3.86279	65.74	8.63916	65.74	17.769	65.74	32.3081	65.74	56.8521	65.74	93.0952	65.74	12.8901	65.74	-1.63818
65.84	-0.980957	65.84	1.5249	65.84	3.86279	65.84	8.64893	65.84	17.7749	65.84	32.3081	65.84	56.8716	65.84	93.1304	65.84	12.896	65.84	-1.64209
65.94	-0.986816	65.94	1.5249	65.94	3.85889	65.94	8.64893	65.94	17.7749	65.94	32.3179	65.94	56.8833	65.94	93.1558	65.94	12.8901	65.94	-1.64209
66.04	-0.986816	66.04	1.51514	66.04	3.86279	66.04	8.64404	66.04	17.7808	66.04	32.3276	66.04	56.8931	66.04	93.1831	66.04	12.896	66.04	-1.65381
66.14	-0.990723	66.14	1.51514	66.14	3.85303	66.14	8.63721	66.14	17.7749	66.14	32.3374	66.14	56.8989	66.14	93.2104	66.14	12.896	66.14	-1.6499
66.24	-1.0083	66.24	1.51514	66.24	3.84814	66.24	8.63721	66.24	17.7749	66.24	32.3491	66.24	56.9028	66.24	93.2437	66.24	12.8999	66.24	-1.65381
66.34	-1.0083	66.34	1.50342	66.34	3.85107	66.34	8.63721	66.34	17.7847	66.34	32.3491	66.34	56.9126	66.34	93.2632	66.34	12.896	66.34	-1.65381
66.44	-1.01318	66.44	1.50342	66.44	3.85107	66.44	8.63721	66.44	17.7847	66.44	32.3589	66.44	56.9224	66.44	93.2905	66.44	12.8901	66.44	-1.65381
66.54	-1.0083	66.54	1.50342	66.54	3.85107	66.54	8.62744	66.54	17.7944	66.54	32.3589	66.54	56.9321	66.54	93.312	66.54	12.896	66.54	-1.66357
66.64	-1.0083	66.64	1.50342	66.64	3.84717	66.64	8.62744	66.64	17.7905	66.64	32.3687	66.64	56.9536	66.64	93.3335	66.64	12.8999	66.64	-1.66943
66.74	-1.02393	66.74	1.50342	66.74	3.84131	66.74	8.62744	66.74	17.7847	66.74	32.3687	66.74	56.9634	66.74	93.353	66.74	12.896	66.74	-1.66357
66.84	-1.02979	66.84	1.50342	66.84	3.84131	66.84	8.62744	66.84	17.7944	66.84	32.3784	66.84	56.9692	66.84	93.3745	66.84	12.8999	66.84	-1.64893
66.94	-1.02979	66.94	1.50342	66.94	3.8374	66.94	8.62744	66.94	17.7847	66.94	32.3784	66.94	56.9731	66.94	93.4058	66.94	12.9058	66.94	-1.65186
67.04	-1.02197	67.04	1.50342	67.04	3.83154	67.04	8.62744	67.04	17.7905	67.04	32.3784	67.04	56.9829	67.04	93.4214	67.04	12.9058	67.04	-1.66162
67.14	-1.02783	67.14	1.50342	67.14	3.84131	67.14	8.62744	67.14	17.7847	67.14	32.3882	67.14	57.0024	67.14	93.4468	67.14	12.8979	67.14	-1.66162
67.24	-1.03174	67.24	1.50732	67.24	3.8374	67.24	8.62744	67.24	17.7847	67.24	32.3979	67.24	57.0239	67.24	93.4741	67.24	12.9038	67.24	-1.67139
67.34	-1.0376	67.34	1.50928	67.34	3.83154	67.34	8.62744	67.34	17.7847	67.34	32.4077	67.34	57.0337	67.34	93.5005	67.34	12.9087	67.34	-1.68115
67.44	-1.0376	67.44	1.50732	67.44	3.83154	67.44	8.62744	67.44	17.7847	67.44	32.4077	67.44	57.0435	67.44	93.5327	67.44	12.9155	67.44	-1.69092
67.54	-1.05322	67.54	1.51318	67.54	3.84131	67.54	8.62744	67.54	17.7847	67.54	32.4175	67.54	57.0532	67.54	93.5601	67.54	12.9058	67.54	-1.68701
67.64	-1.04736	67.64	1.49951	67.64	3.8374	67.64	8.62744	67.64	17.7847	67.64	32.4175	67.64	57.0688	67.64	93.605	67.64	12.9058	67.64	-1.69287
67.74	-1.05908	67.74	1.49365	67.74	3.83154	67.74	8.62744	67.74	17.7944	67.74	32.4292	67.74	57.0728	67.74	93.6323	67.74	12.8999	67.74	-1.70264
67.84	-1.05908	67.84	1.49756	67.84	3.83154	67.84	8.62744	67.84	17.7944	67.84	32.4292	67.84	57.0923	67.84	93.6597	67.84	12.9058	67.84	-1.70264
67.94	-1.06299	67.94	1.49951	67.94	3.82764	67.94	8.62744	67.94	17.7944	67.94	32.439	67.94	57.104	67.94	93.6851	67.94	12.9058	67.94	-1.7085
68.04	-1.05713	68.04	1.49365	68.04	3.82178	68.04	8.62744	68.04	17.7905	68.04	32.439	68.04	57.1235	68.04	93.7007	68.04	12.9097	68.04	-1.7124
68.14	-1.06885	68.14	1.49365	68.14	3.82178	68.14	8.63721	68.14	17.7944	68.14	32.4487	68.14	57.1333	68.14	93.7261	68.14	12.9058	68.14	-1.7124
68.24	-1.06885	68.24	1.48975	68.24	3.81201	68.24	8.62744	68.24	17.7944	68.24	32.4585	68.24	57.1431	68.24	93.7534	68.24	12.9058	68.24	-1.72217
68.34	-1.06885	68.34	1.47412	68.34	3.81201	68.34	8.62744	68.34	17.7944	68.34	32.4683	68.34	57.1626	68.34	93.7847	68.34	12.9097	68.34	-1.73193
68.44	-1.08252	68.44	1.47412	68.44	3.81201	68.44	8.61768	68.44	17.7905	68.44	32.4683	68.44	57.1685	68.44	93.8003	68.44	12.9155	68.44	-1.73193
68.54	-1.08447	68.54	1.47412	68.54	3.81201	68.54	8.61768	68.54	17.7944	68.54	32.478	68.54	57.1743	68.54	93.8335	68.54	12.9097	68.54	-1.73779
68.64	-1.08252	68.64	1.47412	68.64	3.81201	68.64	8.61768	68.64	17.7944	68.64	32.4878	68.64	57.1841	68.64	93.8647	68.64	12.9155	68.64	-1.7417
68.74	-1.09814	68.74	1.47412	68.74	3.81201	68.74	8.61768	68.74	17.7944	68.74	32.4976	68.74	57.1938	68.74	93.8921	68.74	12.9194	68.74	-1.75342
68.84	-1.09814	68.84	1.47021	68.84	3.80811	68.84	8.60791	68.84	17.7905	68.84	32.5073	68.84	57.2036	68.84	93.9097	68.84	12.9155	68.84	-1.74951
68.94	-1.10791	68.94	1.46436	68.94	3.80225	68.94	8.61279	68.94	17.7886	68.94	32.5073	68.94	57.2231	68.94	93.9351	68.94	12.9155	68.94	-1.75342
69.04	-1.10791	69.04	1.46436	69.04	3.80225	69.04	8.61963	69.04	17.7944	69.04	32.519	69.04	57.2329	69.04	93.9624	69.04	12.9097	69.04	-1.75928
69.14	-1.11182	69.14	1.45459	69.14	3.80225	69.14	8.61963	69.14	17.8062	69.14	32.5288	69.14	57.2544	69.14	93.9956	69.14	12.9155	69.14	-1.76318
69.24	-1.11768	69.24	1.45459	69.24	3.79834	69.24	8.61963	69.24	17.8062	69.24	32.5386	69.24	57.2544	69.24	94.0229	69.24	12.9194	69.24	-1.77295
69.34	-1.11768	69.34	1.45459	69.34	3.78271	69.34	8.60986	69.34	17.8022	69.34	32.5483	69.34	57.2642	69.34	94.0444	69.34	12.9194	69.34	-1.77881
69.44	-1.12744	69.44	1.45459	69.44	3.78271	69.44	8.61963	69.44	17.7964	69.44	32.5581	69.44	57.2837	69.44	94.0874	69.44	12.9253	69.44	-1.78271
69.54	-1.12744	69.54	1.44092	69.54	3.78271	69.54	8.61963	69.54	17.7964	69.54	32.5581	69.54	57.3032	69.54	94.1147	69.54	12.9136	69.54	-1.79248
69.64	-1.12744	69.64	1.43506	69.64	3.78271	69.64	8.61963	69.64	17.7964	69.64	32.5679	69.64	57.3091	69.64	94.1528	69.64	12.9185	69.64	-1.79834
69.74	-1.12744	69.74	1.43506	69.74	3.77881	69.74	8.61963	69.74	17.7847	69.74	32.5679	69.74	57.313	69.74	94.1733	69.74	12.9253	69.74	-1.79248
69.84	-1.14209	69.84	1.43506	69.84	3.77686	69.84	8.61963	69.84	17.7964	69.84	32.5776	69.84	57.3228	69.84	94.1812	69.84	12.9292	69.84	-1.8042
69.94	-1.14893	69.94	1.43506	69.94	3.78271	69.94	8.61963	69.94	17.7964	69.94	32.5874	69.94	57.3345	69.94	94.2144	69.94	12.9253	69.94	-1.80908
70.04	-1.14893	70.04	1.43506	70.04	3.78271	70.04	8.61963	70.04	17.7964	70.04	32.5874	70.04	57.3394	70.04	94.2339	70.04	12.9253	70.04	-1.81201
70.14	-1.14893	70.14	1.42529	70.14	3.78271	70.14	8.61963	70.14	17.7964	70.14	32.5991	70.14	57.3472	70.14	94.2495	70.14	12.9194	70.14	-1.81787
70.24	-1.14893	70.24	1.42529	70.24	3.78271	70.24	8.60498	70.24	17.7964	70.24	32.604	70.24	57.3687	70.24	94.2749	70.24	12.9253	70.24	-1.81787
70.34	-1.1626	70.34	1.42529	70.34	3.78271	70.34	8.59814	70.34	17.7964	70.34	32.6108	70.34	57.3716	70.34	94.314	70.34	12.9194	70.34	-1.82178
70.44	-1.16846	70.44	1.42529	70.44	3.77881	70.44	8.59814	70.44	17.8062	70.44	32.6108	70.44	57.3813	70.44	94.3296	70.44	12.9253	70.44	-1.83154
70.54	-1.16846	70.54	1.41553	70.54	3.77295	70.54	8.59814	70.54	17.8062	70.54	32.6206	70.54	57.3911	70.54	94.3667	70.54	12.9155	70.54	-1.8374
70.64	-1.17822	70.64	1.41064	70.64	3.76318	70.64	8.59814	70.64	17.8159	70.64	32.6206	70.64	57.4028	70.64	94.4019	70.64	12.9097	70.64	-1.84326
70.74	-1.18213	70.74	1.40381	70.74	3.76318	70.74	8.60791	70.74	17.8159	70.74	32.6206	70.74	57.4087	70.74	94.4155	70.74	12.9155	70.74	-1.83936
70.84	-1.18799	70.84	1.39404	70.84	3.76807	70.84	8.60791	70.84	17.811	70.84	32.6206	70.84	57.4224	70.84	94.4429	70.84	12.9194	70.84	-1.83936
70.94	-1.18799	70.94	1.39404	70.94	3.76123	70.94	8.60791	70.94	17.8042	70.94	32.6343	70.94	57.4321	70.94	94.4604	70.94	12.9155	70.94	-1.84326
71.04	-1.18799	71.04	1.39404	71.04	3.76123	71.04	8.60791	71.04	17.814	71.04	32.6499	71.04	57.4517	71.04	94.4858	71.04	12.9194	71.04	-1.84912
71.14	-1.18799	71.14	1.38232	71.14	3.75146	71.14	8.60791	71.14	17.814	71.14	32.6499	71.14	57.4575	71.14	94.5015	71.14	12.9155	71.14	-1.85303
71.24	-1.18799	71.24	1.37842	71.24	3.75146	71.24	8.61768	71.24	17.814	71.24	32.6597	71.24	57.4634	71.24	94.5269	71.24	12.9155	71.24	-1.85889
71.34	-1.19971	71.34	1.37256	71.34	3.75146	71.34	8.61768	71.34	17.814	71.34	32.6733	71.34	57.4829	71.34	94.5542	71.34	12.9077	71.34	-1.85303
71.44	-1.19971	71.44	1.37256	71.44	3.75146	71.44	8.61377	71.44	17.8042	71.44	32.6792	71.44	57.4927	71.44	94.5923	71.44	12.9136	71.44	-1.85889
71.54	-1.20361	71.54	1.37256	71.54	3.74756	71.54	8.60791	71.54	17.814	71.54	32.689	71.54	57.5122	71.54	94.6128	71.54	12.9185	71.54	-1.86279
71.64	-1.21924	71.64	1.36279	71.64	3.74561	71.64	8.60791	71.64	17.814	71.64	32.689	71.64	57.5181	71.64	94.6401	71.64	12.9253	71.64	-1.87451
71.74	-1.21924	71.74	1.36279	71.74	3.75146	71.74	8.60791	71.74	17.814	71.74	32.6987	71.74	57.5317	71.74	94.6616	71.74	12.9253	71.74	-1.87451
71.84	-1.21924	71.84	1.36279	71.84	3.74756	71.84	8.61182	71.84	17.814	71.84	32.7104	71.84	57.5435	71.84	94.6831	71.84	12.9292	71.84	-1.86963
71.94	-1.21924	71.94	1.35693	71.94	3.7417	71.94	8.61768	71.94	17.814	71.94	32.7104	71.94	57.563	71.94	94.7144	71.94	12.9253	71.94	-1.87256
72.04	-1.229	72.04	1.36279	72.04	3.7417	72.04	8.61768	72.04	17.8237	72.04	32.7202	72.04	57.5825	72.04	94.7417	72.04	12.9292	72.04	-1.88232
72.14	-1.23291	72.14	1.35303	72.14	3.7417	72.14	8.61768	72.14	17.8198	72.14	32.73	72.14	57.5923	72.14	94.7515	72.14	12.9351	72.14	-1.88232
72.24	-1.23877	72.24	1.35303	72.24	3.7417	72.24	8.61768	72.24	17.814	72.24	32.73	72.24	57.6021	72.24	94.7847	72.24	12.939	72.24	-1.88232
72.34	-1.23877	72.34	1.34326	72.34	3.73779	72.34	8.61768	72.34	17.814	72.34	32.7397	72.34	57.6196	72.34	94.8159	72.34	12.9351	72.34	-1.89209
72.44	-1.23877	72.44	1.34326	72.44	3.73584	72.44	8.61377	72.44	17.814	72.44	32.7495	72.44	57.6235	72.44	94.8394	72.44	12.9351	72.44	-1.90186
72.54	-1.25244	72.54	1.3335	72.54	3.7417	72.54	8.61768	72.54	17.8101	72.54	32.7554	72.54	57.6431	72.54	94.8647	72.54	12.9292	72.54	-1.90186
72.64	-1.24854	72.64	1.3335	72.64	3.73779	72.64	8.61768	72.64	17.814	72.64	32.7593	72.64	57.6626	72.64	94.8921	72.64	12.9351	72.64	-1.89795
72.74	-1.2583	72.74	1.3335	72.74	3.73193	72.74	8.61768	72.74	17.8237	72.74	32.7729	72.74	57.6821	72.74	94.9136	72.74	12.9351	72.74	-1.90186
72.84	-1.2583	72.84	1.32373	72.84	3.73193	72.84	8.61768	72.84	17.8237	72.84	32.7886	72.84	57.6938	72.84	94.9448	72.84	12.9292	72.84	-1.90186
72.94	-1.2583	72.94	1.32373	72.94	3.73193	72.94	8.61768	72.94	17.8198	72.94	32.7886	72.94	57.7134	72.94	94.9722	72.94	12.9351	72.94	-1.91162
73.04	-1.2583	73.04	1.31396	73.04	3.73193	73.04	8.61768	73.04	17.8237	73.04	32.7847	73.04	57.7329	73.04	94.9927	73.04	12.9253	73.04	-1.91162
73.14	-1.27197	73.14	1.31396	73.14	3.72803	73.14	8.61768	73.14	17.8237	73.14	32.7905	73.14	57.7427	73.14	95.0132	73.14	12.9292	73.14	-1.91748
73.24	-1.27783	73.24	1.31006	73.24	3.72217	73.24	8.61768	73.24	17.8198	73.24	32.8003	73.24	57.7622	73.24	95.0405	73.24	12.9351	73.24	-1.91162
73.34	-1.27783	73.34	1.3042	73.34	3.72217	73.34	8.61768	73.34	17.8257	73.34	32.8003	73.34	57.7837	73.34	95.0659	73.34	12.939	73.34	-1.92139
73.44	-1.27783	73.44	1.3042	73.44	3.72217	73.44	8.61768	73.44	17.8257	73.44	32.8101	73.44	57.7993	73.44	95.1011	73.44	12.9448	73.44	-1.92139
73.54	-1.27783	73.54	1.3042	73.54	3.72217	73.54	8.61768	73.54	17.8257	73.54	32.8101	73.54	57.813	73.54	95.1226	73.54	12.9448	73.54	-1.93311
73.64	-1.2876	73.64	1.3042	73.64	3.72217	73.64	8.61768	73.64	17.8218	73.64	32.8198	73.64	57.8228	73.64	95.1538	73.64	12.9399	73.64	-1.94287
73.74	-1.2876	73.74	1.29443	73.74	3.71826	73.74	8.61768	73.74	17.8257	73.74	32.8296	73.74	57.854	73.74	95.1812	73.74	12.9468	73.74	-1.93896
73.84	-1.2876	73.84	1.29443	73.84	3.7124	73.84	8.61768	73.84	17.8257	73.84	32.8296	73.84	57.8638	73.84	95.2144	73.84	12.9507	73.84	-1.94287
73.94	-1.2915	73.94	1.29443	73.94	3.7124	73.94	8.61768	73.94	17.8257	73.94	32.8296	73.94	57.8833	73.94	95.2417	73.94	12.9565	73.94	-1.94287
74.04	-1.29736	74.04	1.29443	74.04	3.7124	74.04	8.61768	74.04	17.8257	74.04	32.8394	74.04	57.8931	74.04	95.2632	74.04	12.9507	74.04	-1.95264
74.14	-1.29736	74.14	1.29443	74.14	3.7085	74.14	8.61377	74.14	17.8257	74.14	32.8491	74.14	57.8989	74.14	95.2827	74.14	12.9565	74.14	-1.94873
74.24	-1.30225	74.24	1.29443	74.24	3.70264	74.24	8.62158	74.24	17.8257	74.24	32.8491	74.24	57.9126	74.24	95.3042	74.24	12.9604	74.24	-1.95264
74.34	-1.30908	74.34	1.28271	74.34	3.69873	74.34	8.62744	74.34	17.8354	74.34	32.8589	74.34	57.9341	74.34	95.3198	74.34	12.9663	74.34	-1.95264
74.44	-1.30908	74.44	1.28271	74.44	3.69287	74.44	8.62354	74.44	17.8354	74.44	32.8706	74.44	57.9497	74.44	95.3452	74.44	12.9565	74.44	-1.9585
74.54	-1.30908	74.54	1.28271	74.54	3.69287	74.54	8.61768	74.54	17.8354	74.54	32.8706	74.54	57.9536	74.54	95.3608	74.54	12.9604	74.54	-1.9624
74.64	-1.30908	74.64	1.28271	74.64	3.70264	74.64	8.61768	74.64	17.8452	74.64	32.8804	74.64	57.9731	74.64	95.3823	74.64	12.9663	74.64	-1.9624
74.74	-1.32275	74.74	1.28271	74.74	3.70264	74.74	8.61377	74.74	17.8452	74.74	32.8901	74.74	57.9927	74.74	95.4077	74.74	12.9546	74.74	-1.97217
74.84	-1.32861	74.84	1.28271	74.84	3.69873	74.84	8.60791	74.84	17.855	74.84	32.8999	74.84	58.0103	74.84	95.4224	74.84	12.9585	74.84	-1.97217
74.94	-1.33252	74.94	1.27295	74.94	3.69287	74.94	8.60791	74.94	17.8511	74.94	32.9097	74.94	58.0239	74.94	95.439	74.94	12.9546	74.94	-1.98389
75.04	-1.33838	75.04	1.27295	75.04	3.69287	75.04	8.60791	75.04	17.8452	75.04	32.9194	75.04	58.0435	75.04	95.4644	75.04	12.9585	75.04	-1.97998
75.14	-1.33838	75.14	1.27295	75.14	3.69287	75.14	8.61768	75.14	17.8452	75.14	32.9292	75.14	58.063	75.14	95.4917	75.14	12.9546	75.14	-1.98389
75.24	-1.33838	75.24	1.27295	75.24	3.69287	75.24	8.61768	75.24	17.8452	75.24	32.9292	75.24	58.0845	75.24	95.5054	75.24	12.9585	75.24	-1.98389
75.34	-1.34814	75.34	1.28271	75.34	3.69287	75.34	8.61768	75.34	17.8452	75.34	32.939	75.34	58.0991	75.34	95.5327	75.34	12.9644	75.34	-1.98389
75.44	-1.35205	75.44	1.27295	75.44	3.69287	75.44	8.61768	75.44	17.8511	75.44	32.9507	75.44	58.1021	75.44	95.5522	75.44	12.9644	75.44	-1.98389
75.54	-1.35791	75.54	1.27295	75.54	3.69775	75.54	8.61377	75.54	17.8452	75.54	32.9604	75.54	58.1216	75.54	95.562	75.54	12.9585	75.54	-1.98779
75.64	-1.35791	75.64	1.27295	75.64	3.69092	75.64	8.60791	75.64	17.855	75.64	32.9702	75.64	58.1431	75.64	95.5757	75.64	12.9644	75.64	-1.99951
75.74	-1.35791	75.74	1.27295	75.74	3.69092	75.74	8.60791	75.74	17.8501	75.74	32.98	75.74	58.1587	75.74	95.5913	75.74	12.9644	75.74	-1.99365
75.84	-1.35791	75.84	1.26904	75.84	3.68701	75.84	8.61768	75.84	17.8433	75.84	32.9897	75.84	58.1821	75.84	95.6245	75.84	12.9692	75.84	-2.00342
75.94	-1.36182	75.94	1.26318	75.94	3.68115	75.94	8.61768	75.94	17.853	75.94	32.9995	75.94	58.1919	75.94	95.6519	75.94	12.9663	75.94	-2.00928
76.04	-1.36768	76.04	1.26318	76.04	3.69092	76.04	8.61768	76.04	17.853	76.04	32.9995	76.04	58.2114	76.04	95.6812	76.04	12.9604	76.04	-2.00342
76.14	-1.37939	76.14	1.26318	76.14	3.69092	76.14	8.61768	76.14	17.853	76.14	33.0093	76.14	58.2192	76.14	95.6899	76.14	12.9663	76.14	-2.01318
76.24	-1.37939	76.24	1.25342	76.24	3.68701	76.24	8.61768	76.24	17.853	76.24	33.019	76.24	58.2427	76.24	95.7144	76.24	12.9702	76.24	-2.01318
76.34	-1.37939	76.34	1.26318	76.34	3.68115	76.34	8.61768	76.34	17.8491	76.34	33.0288	76.34	58.2524	76.34	95.7534	76.34	12.9761	76.34	-2.01807
76.44	-1.37939	76.44	1.26318	76.44	3.68115	76.44	8.62354	76.44	17.8433	76.44	33.0288	76.44	58.2681	76.44	95.7886	76.44	12.9761	76.44	-2.01123
76.54	-1.37158	76.54	1.25342	76.54	3.68115	76.54	8.61768	76.54	17.8433	76.54	33.0405	76.54	58.272	76.54	95.814	76.54	12.98	76.54	-2.01123
76.64	-1.37744	76.64	1.25342	76.64	3.67725	76.64	8.61768	76.64	17.8433	76.64	33.0503	76.64	58.2935	76.64	95.8608	76.64	12.9761	76.64	-2.021
76.74	-1.38916	76.74	1.25342	76.74	3.67139	76.74	8.61768	76.74	17.8433	76.74	33.0601	76.74	58.3091	76.74	95.894	76.74	12.9761	76.74	-2.02881
76.84	-1.38916	76.84	1.24951	76.84	3.67139	76.84	8.60791	76.84	17.8433	76.84	33.0698	76.84	58.3267	76.84	95.9214	76.84	12.9702	76.84	-2.02295
76.94	-1.38916	76.94	1.24365	76.94	3.67139	76.94	8.60791	76.94	17.8433	76.94	33.0698	76.94	58.3481	76.94	95.9546	76.94	12.9761	76.94	-2.03271
77.04	-1.38916	77.04	1.24365	77.04	3.66748	77.04	8.60791	77.04	17.8491	77.04	33.0796	77.04	58.354	77.04	95.9897	77.04	12.9761	77.04	-2.04248
77.14	-1.39893	77.14	1.23975	77.14	3.67139	77.14	8.60791	77.14	17.8433	77.14	33.0894	77.14	58.3735	77.14	96.0151	77.14	12.98	77.14	-2.04248
77.24	-1.40283	77.24	1.24365	77.24	3.67139	77.24	8.60791	77.24	17.855	77.24	33.0854	77.24	58.3794	77.24	96.0464	77.24	12.9741	77.24	-2.04834
77.34	-1.40869	77.34	1.24365	77.34	3.67139	77.34	8.60791	77.34	17.855	77.34	33.0894	77.34	58.3931	77.34	96.0854	77.34	12.978	77.34	-2.05225
77.44	-1.40869	77.44	1.24365	77.44	3.66748	77.44	8.60791	77.44	17.8511	77.44	33.0894	77.44	58.4126	77.44	96.1245	77.44	12.9741	77.44	-2.05225
77.54	-1.40869	77.54	1.24365	77.54	3.66553	77.54	8.60791	77.54	17.8452	77.54	33.0991	77.54	58.4224	77.54	96.1519	77.54	12.978	77.54	-2.06787
77.64	-1.40869	77.64	1.24951	77.64	3.67139	77.64	8.60791	77.64	17.855	77.64	33.0991	77.64	58.4536	77.64	96.1812	77.64	12.9741	77.64	-2.06201
77.74	-1.4126	77.74	1.23975	77.74	3.66748	77.74	8.60791	77.74	17.855	77.74	33.1108	77.74	58.4731	77.74	96.2144	77.74	12.979	77.74	-2.06787
77.84	-1.41846	77.84	1.23389	77.84	3.66162	77.84	8.604	77.84	17.855	77.84	33.1108	77.84	58.4927	77.84	96.2456	77.84	12.9858	77.84	-2.06201
77.94	-1.41846	77.94	1.23389	77.94	3.66162	77.94	8.59814	77.94	17.8647	77.94	33.1206	77.94	58.5142	77.94	96.2612	77.94	12.9858	77.94	-2.06787
78.04	-1.42822	78.04	1.23389	78.04	3.66162	78.04	8.59814	78.04	17.8608	78.04	33.1304	78.04	58.5142	78.04	96.2749	78.04	12.98	78.04	-2.07373
78.14	-1.42822	78.14	1.22998	78.14	3.66162	78.14	8.59814	78.14	17.855	78.14	33.144	78.14	58.5337	78.14	96.2944	78.14	12.9858	78.14	-2.07959
78.24	-1.43799	78.24	1.22412	78.24	3.65771	78.24	8.59814	78.24	17.8647	78.24	33.1499	78.24	58.5435	78.24	96.3091	78.24	12.9897	78.24	-2.0835
78.34	-1.43799	78.34	1.22412	78.34	3.65186	78.34	8.59814	78.34	17.8687	78.34	33.1597	78.34	58.5532	78.34	96.314	78.34	12.9956	78.34	-2.08936
78.44	-1.43799	78.44	1.22412	78.44	3.65186	78.44	8.59814	78.44	17.8745	78.44	33.1694	78.44	58.563	78.44	96.3335	78.44	12.9956	78.44	-2.08838
78.54	-1.43799	78.54	1.21436	78.54	3.65186	78.54	8.59814	78.54	17.8706	78.54	33.1694	78.54	58.5786	78.54	96.3491	78.54	12.9897	78.54	-2.09131
78.64	-1.44775	78.64	1.21826	78.64	3.65186	78.64	8.59424	78.64	17.8647	78.64	33.1792	78.64	58.5845	78.64	96.3667	78.64	12.9956	78.64	-2.09717
78.74	-1.44775	78.74	1.22412	78.74	3.65186	78.74	8.58838	78.74	17.8647	78.74	33.1792	78.74	58.5845	78.74	96.3999	78.74	12.9995	78.74	-2.0874
78.84	-1.44775	78.84	1.22412	78.84	3.65186	78.84	8.59814	78.84	17.8745	78.84	33.189	78.84	58.5942	78.84	96.4136	78.84	12.9956	78.84	-2.09912
78.94	-1.45752	78.94	1.21436	78.94	3.65186	78.94	8.59814	78.94	17.8745	78.94	33.2007	78.94	58.604	78.94	96.4448	78.94	12.9897	78.94	-2.09326
79.04	-1.46143	79.04	1.21436	79.04	3.64795	79.04	8.59814	79.04	17.8745	79.04	33.2007	79.04	58.6138	79.04	96.4644	79.04	12.9995	79.04	-2.10889
79.14	-1.46338	79.14	1.21436	79.14	3.64209	79.14	8.58838	79.14	17.8843	79.14	33.2104	79.14	58.6196	79.14	96.4722	79.14	12.9956	79.14	-2.11279
79.24	-1.46143	79.24	1.21436	79.24	3.64209	79.24	8.58838	79.24	17.8843	79.24	33.2104	79.24	58.6235	79.24	96.4819	79.24	12.9956	79.24	-2.12256
79.34	-1.46729	79.34	1.21436	79.34	3.63232	79.34	8.58838	79.34	17.8843	79.34	33.2202	79.34	58.6333	79.34	96.4956	79.34	12.9878	79.34	-2.12842
79.44	-1.47705	79.44	1.20068	79.44	3.63232	79.44	8.58838	79.44	17.894	79.44	33.23	79.44	58.6431	79.44	96.519	79.44	12.9937	79.44	-2.13232
79.54	-1.47705	79.54	1.19482	79.54	3.63232	79.54	8.5835	79.54	17.894	79.54	33.23	79.54	58.6528	79.54	96.5444	79.54	12.9937	79.54	-2.13818
79.64	-1.47705	79.64	1.18506	79.64	3.62744	79.64	8.57666	79.64	17.894	79.64	33.2437	79.64	58.6646	79.64	96.5757	79.64	12.9888	79.64	-2.14404
79.74	-1.47705	79.74	1.18896	79.74	3.62061	79.74	8.57666	79.74	17.9038	79.74	33.2495	79.74	58.6841	79.74	96.5913	79.74	12.9956	79.74	-2.14404
79.84	-1.47705	79.84	1.19482	79.84	3.63037	79.84	8.57666	79.84	17.9038	79.84	33.2593	79.84	58.6792	79.84	96.605	79.84	12.9956	79.84	-2.1499
79.94	-1.47705	79.94	1.19482	79.94	3.62061	79.94	8.57666	79.94	17.9038	79.94	33.2554	79.94	58.6919	79.94	96.6323	79.94	12.9858	79.94	-2.15381
80.04	-1.47705	80.04	1.18506	80.04	3.63037	80.04	8.57275	80.04	17.8999	80.04	33.2593	80.04	58.7017	80.04	96.646	80.04	12.9897	80.04	-2.15381
80.14	-1.48682	80.14	1.18896	80.14	3.62061	80.14	8.56689	80.14	17.9058	80.14	33.2593	80.14	58.7114	80.14	96.6655	80.14	12.9956	80.14	-2.15967
80.24	-1.48682	80.24	1.19092	80.24	3.62061	80.24	8.56689	80.24	17.9019	80.24	33.269	80.24	58.7212	80.24	96.6851	80.24	12.9858	80.24	-2.17334
80.34	-1.4917	80.34	1.17529	80.34	3.63037	80.34	8.56689	80.34	17.896	80.34	33.2788	80.34	58.7329	80.34	96.7046	80.34	12.9897	80.34	-2.17334
80.44	-1.5083	80.44	1.1792	80.44	3.62646	80.44	8.56689	80.44	17.896	80.44	33.2788	80.44	58.7427	80.44	96.7358	80.44	12.9858	80.44	-2.17822
80.54	-1.5083	80.54	1.18506	80.54	3.62061	80.54	8.55713	80.54	17.9058	80.54	33.2905	80.54	58.7583	80.54	96.7515	80.54	12.9897	80.54	-2.18115
80.64	-1.5083	80.64	1.18506	80.64	3.62061	80.64	8.55322	80.64	17.9019	80.64	33.2905	80.64	58.7622	80.64	96.7847	80.64	12.9858	80.64	-2.19092
80.74	-1.5083	80.74	1.17529	80.74	3.62061	80.74	8.56104	80.74	17.9058	80.74	33.3003	80.74	58.772	80.74	96.8159	80.74	12.9858	80.74	-2.18701
80.84	-1.5083	80.84	1.17529	80.84	3.62061	80.84	8.56689	80.84	17.9155	80.84	33.3003	80.84	58.7778	80.84	96.8354	80.84	12.9897	80.84	-2.18896
80.94	-1.5083	80.94	1.17529	80.94	3.6167	80.94	8.56299	80.94	17.9155	80.94	33.3101	80.94	58.7817	80.94	96.8628	80.94	12.9956	80.94	-2.19287
81.04	-1.5083	81.04	1.16357	81.04	3.60107	81.04	8.54736	81.04	17.9155	81.04	33.314	81.04	58.7935	81.04	96.8843	81.04	12.9995	81.04	-2.18896
81.14	-1.52002	81.14	1.16357	81.14	3.60107	81.14	8.54736	81.14	17.9253	81.14	33.3296	81.14	58.8032	81.14	96.9155	81.14	12.9956	81.14	-2.19287
81.24	-1.52002	81.24	1.15771	81.24	3.60107	81.24	8.54736	81.24	17.9253	81.24	33.3296	81.24	58.813	81.24	96.9351	81.24	12.9956	81.24	-2.19287
81.34	-1.52393	81.34	1.16357	81.34	3.60107	81.34	8.54346	81.34	17.9312	81.34	33.3296	81.34	58.8325	81.34	96.9663	81.34	12.9995	81.34	-2.20264
81.44	-1.52979	81.44	1.16357	81.44	3.60107	81.44	8.5376	81.44	17.9351	81.44	33.3394	81.44	58.8423	81.44	96.9741	81.44	12.9956	81.44	-2.2085
81.54	-1.52979	81.54	1.15381	81.54	3.60107	81.54	8.5376	81.54	17.9302	81.54	33.3394	81.54	58.8423	81.54	97.0005	81.54	12.9956	81.54	-2.20264
81.64	-1.52979	81.64	1.15381	81.64	3.59717	81.64	8.5376	81.64	17.9331	81.64	33.3491	81.64	58.8618	81.64	97.0249	81.64	12.9995	81.64	-2.20264
81.74	-1.53369	81.74	1.1499	81.74	3.59131	81.74	8.5376	81.74	17.9409	81.74	33.3491	81.74	58.8677	81.74	97.0444	81.74	12.9956	81.74	-2.2085
81.84	-1.53955	81.84	1.13818	81.84	3.59131	81.84	8.52393	81.84	17.9351	81.84	33.3589	81.84	58.8735	81.84	97.064	81.84	12.9995	81.84	-2.20264
81.94	-1.53955	81.94	1.14404	81.94	3.59131	81.94	8.51807	81.94	17.9448	81.94	33.3589	81.94	58.8833	81.94	97.0991	81.94	13.0054	81.94	-2.2124
82.04	-1.55322	82.04	1.13428	82.04	3.5874	82.04	8.51807	82.04	17.9448	82.04	33.3687	82.04	58.9028	82.04	97.1206	82.04	12.9985	82.04	-2.2085
82.14	-1.55908	82.14	1.13428	82.14	3.57178	82.14	8.51807	82.14	17.9409	82.14	33.3687	82.14	58.9224	82.14	97.1343	82.14	13.0054	82.14	-2.20264
82.24	-1.55908	82.24	1.12451	82.24	3.57178	82.24	8.51807	82.24	17.9351	82.24	33.3804	82.24	58.9321	82.24	97.1655	82.24	13.0093	82.24	-2.2124
82.34	-1.55908	82.34	1.11865	82.34	3.57178	82.34	8.51807	82.34	17.9253	82.34	33.3804	82.34	58.9419	82.34	97.1812	82.34	13.0151	82.34	-2.22412
82.44	-1.56885	82.44	1.11865	82.44	3.57178	82.44	8.51807	82.44	17.9214	82.44	33.3901	82.44	58.9536	82.44	97.1909	82.44	13.019	82.44	-2.22021
82.54	-1.56885	82.54	1.12451	82.54	3.57178	82.54	8.5083	82.54	17.9155	82.54	33.3999	82.54	58.9634	82.54	97.2046	82.54	13.0151	82.54	-2.22412
82.64	-1.56885	82.64	1.1167	82.64	3.57178	82.64	8.50439	82.64	17.9214	82.64	33.3999	82.64	58.9829	82.64	97.2202	82.64	13.019	82.64	-2.22412
82.74	-1.57275	82.74	1.12256	82.74	3.58154	82.74	8.49854	82.74	17.9194	82.74	33.4097	82.74	59.0024	82.74	97.2339	82.74	13.0151	82.74	-2.23389
82.84	-1.57861	82.84	1.1167	82.84	3.57178	82.84	8.49854	82.84	17.9312	82.84	33.4097	82.84	59.0122	82.84	97.2612	82.84	13.019	82.84	-2.24365
82.94	-1.57861	82.94	1.11279	82.94	3.57764	82.94	8.5083	82.94	17.9214	82.94	33.4097	82.94	59.022	82.94	97.2749	82.94	13.0249	82.94	-2.24365
83.04	-1.58838	83.04	1.11279	83.04	3.57178	83.04	8.5083	83.04	17.9253	83.04	33.4194	83.04	59.0337	83.04	97.3022	83.04	13.0249	83.04	-2.23877
83.14	-1.58838	83.14	1.11279	83.14	3.57178	83.14	8.49854	83.14	17.9253	83.14	33.4194	83.14	59.0532	83.14	97.3228	83.14	13.0288	83.14	-2.23193
83.24	-1.58838	83.24	1.10889	83.24	3.57178	83.24	8.49463	83.24	17.9312	83.24	33.4194	83.24	59.063	83.24	97.3433	83.24	13.0249	83.24	-2.2417
83.34	-1.58838	83.34	1.10303	83.34	3.56787	83.34	8.48877	83.34	17.9116	83.34	33.4292	83.34	59.0688	83.34	97.3628	83.34	13.0249	83.34	-2.2417
83.44	-1.59229	83.44	1.10303	83.44	3.56201	83.44	8.49854	83.44	17.9009	83.44	33.439	83.44	59.0728	83.44	97.3901	83.44	13.0288	83.44	-2.2417
83.54	-1.59814	83.54	1.09326	83.54	3.55811	83.54	8.48877	83.54	17.894	83.54	33.439	83.54	59.0923	83.54	97.4038	83.54	13.0249	83.54	-2.24756
83.64	-1.60791	83.64	1.09326	83.64	3.55225	83.64	8.48877	83.64	17.8901	83.64	33.4487	83.64	59.1021	83.64	97.4312	83.64	13.0249	83.64	-2.2417
83.74	-1.60791	83.74	1.09326	83.74	3.55225	83.74	8.48877	83.74	17.8843	83.74	33.4487	83.74	59.1235	83.74	97.4409	83.74	13.0288	83.74	-2.2417
83.84	-1.61768	83.84	1.09326	83.84	3.55225	83.84	8.48486	83.84	17.8804	83.84	33.4604	83.84	59.1431	83.84	97.4546	83.84	13.0249	83.84	-2.25146
83.94	-1.61768	83.94	1.09326	83.94	3.54834	83.94	8.479	83.94	17.8706	83.94	33.4702	83.94	59.1626	83.94	97.4819	83.94	13.0298	83.94	-2.25146
84.04	-1.62158	84.04	1.09326	84.04	3.54248	84.04	8.479	84.04	17.8706	84.04	33.48	84.04	59.1724	84.04	97.4995	84.04	13.0366	84.04	-2.25146
84.14	-1.62744	84.14	1.0835	84.14	3.54248	84.14	8.479	84.14	17.8608	84.14	33.4761	84.14	59.1899	84.14	97.521	84.14	13.0366	84.14	-2.24756
84.24	-1.62744	84.24	1.07959	84.24	3.54248	84.24	8.479	84.24	17.855	84.24	33.48	84.24	59.1938	84.24	97.5464	84.24	13.0269	84.24	-2.2417
84.34	-1.63721	84.34	1.0835	84.34	3.54248	84.34	8.479	84.34	17.8726	84.34	33.4897	84.34	59.2036	84.34	97.562	84.34	13.0269	84.34	-2.25146
84.44	-1.63721	84.44	1.0835	84.44	3.5376	84.44	8.479	84.44	17.896	84.44	33.4897	84.44	59.2231	84.44	97.5757	84.44	13.0308	84.44	-2.25146
84.54	-1.63721	84.54	1.0835	84.54	3.54053	84.54	8.4751	84.54	17.9185	84.54	33.4995	84.54	59.229	84.54	97.6021	84.54	13.0366	84.54	-2.25928
84.64	-1.64111	84.64	1.0835	84.64	3.54053	84.64	8.46924	84.64	17.9331	84.64	33.4995	84.64	59.2427	84.64	97.6108	84.64	13.0366	84.64	-2.25342
84.74	-1.64697	84.74	1.0835	84.74	3.53662	84.74	8.45947	84.74	17.9702	84.74	33.5093	84.74	59.2544	84.74	97.6323	84.74	13.0405	84.74	-2.25342
84.84	-1.64697	84.84	1.07959	84.84	3.53076	84.84	8.46924	84.84	18.0103	84.84	33.5093	84.84	59.2642	84.84	97.6636	84.84	13.0464	84.84	-2.26318
84.94	-1.65674	84.94	1.07373	84.94	3.53076	84.94	8.46924	84.94	18.0542	84.94	33.5229	84.94	59.27	84.94	97.6909	84.94	13.0405	84.94	-2.27295
85.04	-1.65674	85.04	1.07373	85.04	3.53076	85.04	8.46924	85.04	18.0962	85.04	33.5249	85.04	59.2837	85.04	97.7007	85.04	13.0503	85.04	-2.27295
85.14	-1.65674	85.14	1.07373	85.14	3.53076	85.14	8.46924	85.14	18.1401	85.14	33.5288	85.14	59.2935	85.14	97.7261	85.14	13.0562	85.14	-2.27295
85.24	-1.66162	85.24	1.06982	85.24	3.52686	85.24	8.46924	85.24	18.1841	85.24	33.5288	85.24	59.3032	85.24	97.7495	85.24	13.0562	85.24	-2.27881
85.34	-1.66846	85.34	1.06396	85.34	3.521	85.34	8.46924	85.34	18.2261	85.34	33.5288	85.34	59.3179	85.34	97.7749	85.34	13.0601	85.34	-2.27295
85.44	-1.66357	85.44	1.06006	85.44	3.521	85.44	8.46924	85.44	18.2603	85.44	33.5405	85.44	59.3228	85.44	97.8062	85.44	13.0659	85.44	-2.28271
85.54	-1.65674	85.54	1.0542	85.54	3.521	85.54	8.46924	85.54	18.3062	85.54	33.5503	85.54	59.3325	85.54	97.8335	85.54	13.0698	85.54	-2.29248
85.64	-1.67334	85.64	1.0542	85.64	3.521	85.64	8.46436	85.64	18.3354	85.64	33.5503	85.64	59.3423	85.64	97.8608	85.64	13.0679	85.64	-2.29248
85.74	-1.68018	85.74	1.05029	85.74	3.521	85.74	8.45752	85.74	18.3657	85.74	33.5601	85.74	59.3618	85.74	97.8901	85.74	13.0737	85.74	-2.30225
85.84	-1.68018	85.84	1.04443	85.84	3.51709	85.84	8.45752	85.84	18.3921	85.84	33.5698	85.84	59.3716	85.84	97.9233	85.84	13.0737	85.84	-2.30225
85.94	-1.68994	85.94	1.03467	85.94	3.51123	85.94	8.46729	85.94	18.4194	85.94	33.5757	85.94	59.3813	85.94	97.9526	85.94	13.0786	85.94	-2.31201
86.04	-1.68018	86.04	1.03467	86.04	3.51123	86.04	8.47217	86.04	18.4595	86.04	33.5796	86.04	59.3872	86.04	97.9692	86.04	13.0854	86.04	-2.30811
86.14	-1.68408	86.14	1.03076	86.14	3.51123	86.14	8.479	86.14	18.4897	86.14	33.5933	86.14	59.4028	86.14	98.0054	86.14	13.0757	86.14	-2.31201
86.24	-1.69971	86.24	1.0249	86.24	3.51123	86.24	8.46924	86.24	18.5396	86.24	33.5991	86.24	59.4028	86.24	98.0288	86.24	13.0757	86.24	-2.31201
86.34	-1.69971	86.34	1.0249	86.34	3.51123	86.34	8.46924	86.34	18.5796	86.34	33.6089	86.34	59.4126	86.34	98.0386	86.34	13.0796	86.34	-2.31201
86.44	-1.69971	86.44	1.03467	86.44	3.51123	86.44	8.46924	86.44	18.5933	86.44	33.6206	86.44	59.4224	86.44	98.0522	86.44	13.0854	86.44	-2.32373
86.54	-1.69971	86.54	1.02979	86.54	3.51123	86.54	8.46924	86.54	18.5972	86.54	33.6304	86.54	59.4419	86.54	98.0737	86.54	13.0854	86.54	-2.31982
86.64	-1.69971	86.64	1.02295	86.64	3.50732	86.64	8.46924	86.64	18.6079	86.64	33.6304	86.64	59.4478	86.64	98.0894	86.64	13.0854	86.64	-2.32373
86.74	-1.70947	86.74	1.02295	86.74	3.50146	86.74	8.46924	86.74	18.6099	86.74	33.6401	86.74	59.4673	86.74	98.1108	86.74	13.0757	86.74	-2.3335
86.84	-1.70947	86.84	1.02295	86.84	3.4917	86.84	8.46436	86.84	18.6079	86.84	33.6499	86.84	59.4829	86.84	98.1362	86.84	13.0796	86.84	-2.3335
86.94	-1.70947	86.94	1.02295	86.94	3.4917	86.94	8.45752	86.94	18.6099	86.94	33.646	86.94	59.4985	86.94	98.1636	86.94	13.0854	86.94	-2.34326
87.04	-1.70947	87.04	1.02295	87.04	3.4917	87.04	8.45752	87.04	18.603	87.04	33.6499	87.04	59.5024	87.04	98.1909	87.04	13.0854	87.04	-2.35303
87.14	-1.70947	87.14	1.02295	87.14	3.4917	87.14	8.45752	87.14	18.6089	87.14	33.6597	87.14	59.5122	87.14	98.2163	87.14	13.0854	87.14	-2.35303
87.24	-1.71924	87.24	1.01904	87.24	3.50146	87.24	8.45752	87.24	18.6069	87.24	33.6694	87.24	59.5317	87.24	98.2397	87.24	13.0894	87.24	-2.35889
87.34	-1.71924	87.34	1.01318	87.34	3.48779	87.34	8.45752	87.34	18.5952	87.34	33.6792	87.34	59.5415	87.34	98.2603	87.34	13.0952	87.34	-2.35303
87.44	-1.71924	87.44	1.02295	87.44	3.48193	87.44	8.45752	87.44	18.6011	87.44	33.6792	87.44	59.5493	87.44	98.2847	87.44	13.0854	87.44	-2.3667
87.54	-1.71924	87.54	1.02295	87.54	3.48584	87.54	8.46729	87.54	18.5952	87.54	33.6792	87.54	59.5532	87.54	98.3003	87.54	13.0854	87.54	-2.36865
87.64	-1.71924	87.64	1.01904	87.64	3.4917	87.64	8.46729	87.64	18.5952	87.64	33.6909	87.64	59.5728	87.64	98.3257	87.64	13.0854	87.64	-2.37256
87.74	-1.71924	87.74	1.01318	87.74	3.48193	87.74	8.46729	87.74	18.5952	87.74	33.7007	87.74	59.5884	87.74	98.3491	87.74	13.0854	87.74	-2.37256
87.84	-1.72314	87.84	1.01318	87.84	3.48193	87.84	8.4624	87.84	18.6011	87.84	33.7007	87.84	59.5923	87.84	98.3628	87.84	13.0854	87.84	-2.38428
87.94	-1.73877	87.94	1.01318	87.94	3.4917	87.94	8.479	87.94	18.5952	87.94	33.7104	87.94	59.6021	87.94	98.3901	87.94	13.0854	87.94	-2.38428
88.04	-1.73877	88.04	1.01318	88.04	3.47803	88.04	8.47412	88.04	18.5913	88.04	33.7202	88.04	59.6138	88.04	98.4038	88.04	13.0757	88.04	-2.39404
88.14	-1.73877	88.14	1.00928	88.14	3.48193	88.14	8.47217	88.14	18.5854	88.14	33.73	88.14	59.6138	88.14	98.4194	88.14	13.0796	88.14	-2.39893
88.24	-1.74854	88.24	0.999512	88.24	3.47217	88.24	8.479	88.24	18.5854	88.24	33.73	88.24	59.6235	88.24	98.4331	88.24	13.0854	88.24	-2.39209
88.34	-1.74854	88.34	0.993652	88.34	3.48193	88.34	8.479	88.34	18.5913	88.34	33.7397	88.34	59.6333	88.34	98.4565	88.34	13.0854	88.34	-2.40186
88.44	-1.74854	88.44	1.00342	88.44	3.47217	88.44	8.479	88.44	18.5854	88.44	33.7397	88.44	59.6392	88.44	98.48	88.44	13.0854	88.44	-2.41162
88.54	-1.74854	88.54	0.993652	88.54	3.47217	88.54	8.479	88.54	18.5952	88.54	33.7534	88.54	59.6431	88.54	98.4937	88.54	13.0854	88.54	-2.41162
88.64	-1.7583	88.64	0.989746	88.64	3.47217	88.64	8.47412	88.64	18.5952	88.64	33.7593	88.64	59.6528	88.64	98.5132	88.64	13.0757	88.64	-2.41748
88.74	-1.7583	88.74	0.983887	88.74	3.4624	88.74	8.46729	88.74	18.5913	88.74	33.769	88.74	59.6626	88.74	98.5308	88.74	13.0757	88.74	-2.41162
88.84	-1.76221	88.84	0.983887	88.84	3.4624	88.84	8.46729	88.84	18.5854	88.84	33.769	88.84	59.6724	88.84	98.5513	88.84	13.0757	88.84	-2.42139
88.94	-1.77783	88.94	0.983887	88.94	3.44873	88.94	8.46729	88.94	18.5854	88.94	33.7788	88.94	59.6841	88.94	98.5757	88.94	13.0796	88.94	-2.42139
89.04	-1.77783	89.04	0.983887	89.04	3.44287	89.04	8.46729	89.04	18.5854	89.04	33.7788	89.04	59.6802	89.04	98.603	89.04	13.0854	89.04	-2.43115
89.14	-1.77783	89.14	0.983887	89.14	3.44287	89.14	8.46338	89.14	18.5952	89.14	33.7788	89.14	59.6841	89.14	98.6343	89.14	13.0796	89.14	-2.43115
89.24	-1.77783	89.24	0.974121	89.24	3.44287	89.24	8.45752	89.24	18.5952	89.24	33.7788	89.24	59.6938	89.24	98.6655	89.24	13.0854	89.24	-2.43896
89.34	-1.78955	89.34	0.974121	89.34	3.43311	89.34	8.46143	89.34	18.5952	89.34	33.7944	89.34	59.7036	89.34	98.6812	89.34	13.0757	89.34	-2.44287
89.44	-1.78955	89.44	0.974121	89.44	3.43311	89.44	8.46729	89.44	18.5952	89.44	33.8003	89.44	59.7134	89.44	98.6987	89.44	13.0796	89.44	-2.45264
89.54	-1.78955	89.54	0.964355	89.54	3.42334	89.54	8.46729	89.54	18.5903	89.54	33.8003	89.54	59.7231	89.54	98.7241	89.54	13.0854	89.54	-2.45264
89.64	-1.78955	89.64	0.964355	89.64	3.42334	89.64	8.46338	89.64	18.5835	89.64	33.8003	89.64	59.7388	89.64	98.7397	89.64	13.0776	89.64	-2.4585
89.74	-1.78955	89.74	0.964355	89.74	3.42334	89.74	8.45752	89.74	18.5835	89.74	33.8003	89.74	59.7427	89.74	98.7651	89.74	13.0835	89.74	-2.4624
89.84	-1.78955	89.84	0.964355	89.84	3.41357	89.84	8.45752	89.84	18.5835	89.84	33.8003	89.84	59.7544	89.84	98.7925	89.84	13.0737	89.84	-2.4624
89.94	-1.79932	89.94	0.958496	89.94	3.41357	89.94	8.45752	89.94	18.5835	89.94	33.8042	89.94	59.7603	89.94	98.8022	89.94	13.0737	89.94	-2.4624
90.04	-1.79932	90.04	0.960449	90.04	3.41357	90.04	8.44775	90.04	18.5835	90.04	33.8101	90.04	59.7642	90.04	98.812	90.04	13.0786	90.04	-2.47217
90.14	-1.79932	90.14	0.94873	90.14	3.41357	90.14	8.44775	90.14	18.5796	90.14	33.8101	90.14	59.7739	90.14	98.8218	90.14	13.0854	90.14	-2.48193
90.24	-1.79932	90.24	0.950684	90.24	3.40186	90.24	8.44775	90.24	18.5835	90.24	33.8237	90.24	59.7739	90.24	98.8472	90.24	13.0796	90.24	-2.4917
90.34	-1.80908	90.34	0.935059	90.34	3.40186	90.34	8.45166	90.34	18.5835	90.34	33.8296	90.34	59.7837	90.34	98.8628	90.34	13.0757	90.34	-2.48779
90.44	-1.80908	90.44	0.935059	90.44	3.40186	90.44	8.45752	90.44	18.5835	90.44	33.8296	90.44	59.7935	90.44	98.8794	90.44	13.0757	90.44	-2.4917
90.54	-1.80908	90.54	0.935059	90.54	3.40186	90.54	8.45752	90.54	18.5835	90.54	33.8296	90.54	59.8032	90.54	98.8921	90.54	13.0796	90.54	-2.4917
90.64	-1.81885	90.64	0.925293	90.64	3.40186	90.64	8.44775	90.64	18.5835	90.64	33.8394	90.64	59.813	90.64	98.9136	90.64	13.0757	90.64	-2.50342
90.74	-1.81885	90.74	0.925293	90.74	3.39209	90.74	8.44775	90.74	18.5835	90.74	33.8433	90.74	59.8247	90.74	98.9409	90.74	13.0757	90.74	-2.51318
90.84	-1.82861	90.84	0.925293	90.84	3.39209	90.84	8.44775	90.84	18.5796	90.84	33.8491	90.84	59.8296	90.84	98.9663	90.84	13.0796	90.84	-2.50928
90.94	-1.82861	90.94	0.925293	90.94	3.39209	90.94	8.44775	90.94	18.5776	90.94	33.8491	90.94	59.8325	90.94	98.9937	90.94	13.0757	90.94	-2.51318
91.04	-1.84229	91.04	0.925293	91.04	3.38623	91.04	8.43799	91.04	18.5835	91.04	33.8589	91.04	59.8423	91.04	99.0093	91.04	13.0757	91.04	-2.52295
91.14	-1.84814	91.14	0.913574	91.14	3.39209	91.14	8.43799	91.14	18.5894	91.14	33.8628	91.14	59.8521	91.14	99.019	91.14	13.0659	91.14	-2.51904
91.24	-1.85791	91.24	0.913574	91.24	3.39209	91.24	8.43799	91.24	18.5835	91.24	33.8687	91.24	59.8618	91.24	99.0366	91.24	13.0698	91.24	-2.52295
91.34	-1.85791	91.34	0.91748	91.34	3.38818	91.34	8.43799	91.34	18.5835	91.34	33.8687	91.34	59.8618	91.34	99.0522	91.34	13.0659	91.34	-2.52881
91.44	-1.85791	91.44	0.92334	91.44	3.38232	91.44	8.43799	91.44	18.5835	91.44	33.8687	91.44	59.8716	91.44	99.0503	91.44	13.0698	91.44	-2.52295
91.54	-1.86768	91.54	0.913574	91.54	3.38232	91.54	8.42822	91.54	18.5835	91.54	33.8687	91.54	59.8813	91.54	99.064	91.54	13.0659	91.54	-2.52881
91.64	-1.86768	91.64	0.913574	91.64	3.37256	91.64	8.42822	91.64	18.5835	91.64	33.8687	91.64	59.8813	91.64	99.0835	91.64	13.0659	91.64	-2.53271
91.74	-1.87744	91.74	0.913574	91.74	3.37256	91.74	8.42822	91.74	18.5952	91.74	33.8726	91.74	59.8892	91.74	99.0923	91.74	13.0542	91.74	-2.53271
91.84	-1.87744	91.84	0.913574	91.84	3.37256	91.84	8.42822	91.84	18.5952	91.84	33.8784	91.84	59.8931	91.84	99.0894	91.84	13.0581	91.84	-2.53955
91.94	-1.87744	91.94	0.903809	91.94	3.36279	91.94	8.42822	91.94	18.5835	91.94	33.8882	91.94	59.9028	91.94	99.0991	91.94	13.0581	91.94	-2.54248
92.04	-1.88916	92.04	0.903809	92.04	3.36279	92.04	8.4165	92.04	18.5952	92.04	33.8882	92.04	59.9126	92.04	99.1245	92.04	13.064	92.04	-2.54248
92.14	-1.88916	92.14	0.894043	92.14	3.36279	92.14	8.4165	92.14	18.5913	92.14	33.8882	92.14	59.9224	92.14	99.1401	92.14	13.0542	92.14	-2.55225
92.24	-1.89893	92.24	0.894043	92.24	3.35303	92.24	8.4165	92.24	18.5854	92.24	33.8882	92.24	59.9282	92.24	99.1616	92.24	13.0542	92.24	-2.54834
92.34	-1.89893	92.34	0.894043	92.34	3.35303	92.34	8.4165	92.34	18.5815	92.34	33.8882	92.34	59.936	92.34	99.1831	92.34	13.0493	92.34	-2.55225
92.44	-1.90283	92.44	0.884277	92.44	3.35303	92.44	8.4165	92.44	18.5854	92.44	33.8931	92.44	59.9517	92.44	99.2026	92.44	13.0562	92.44	-2.56201
92.54	-1.91846	92.54	0.884277	92.54	3.33936	92.54	8.4165	92.54	18.5854	92.54	33.9097	92.54	59.9575	92.54	99.2124	92.54	13.0562	92.54	-2.56787
92.64	-1.91846	92.64	0.874512	92.64	3.3335	92.64	8.4165	92.64	18.5854	92.64	33.9097	92.64	59.9731	92.64	99.2222	92.64	13.0503	92.64	-2.56201
92.74	-1.92822	92.74	0.874512	92.74	3.3335	92.74	8.4165	92.74	18.5854	92.74	33.9097	92.74	59.9829	92.74	99.231	92.74	13.0562	92.74	-2.57178
92.84	-1.93213	92.84	0.874512	92.84	3.3335	92.84	8.40674	92.84	18.5854	92.84	33.9097	92.84	59.9829	92.84	99.2358	92.84	13.0503	92.84	-2.57178
92.94	-1.93799	92.94	0.864746	92.94	3.3335	92.94	8.40674	92.94	18.5854	92.94	33.9233	92.94	59.9927	92.94	99.2397	92.94	13.0562	92.94	-2.56787
93.04	-1.94775	93.04	0.864746	93.04	3.3335	93.04	8.40674	93.04	18.5854	93.04	33.9292	93.04	60.0024	93.04	99.2612	93.04	13.0562	93.04	-2.57178
93.14	-1.94775	93.14	0.864746	93.14	3.3335	93.14	8.40674	93.14	18.5854	93.14	33.939	93.14	60.0122	93.14	99.2632	93.14	13.0503	93.14	-2.5835
93.24	-1.95166	93.24	0.86084	93.24	3.3335	93.24	8.40674	93.24	18.5952	93.24	33.939	93.24	60.022	93.24	99.2905	93.24	13.0562	93.24	-2.57959
93.34	-1.96729	93.34	0.851074	93.34	3.32861	93.34	8.40674	93.34	18.5913	93.34	33.9507	93.34	60.0435	93.34	99.3003	93.34	13.0464	93.34	-2.5835
93.44	-1.96729	93.44	0.835449	93.44	3.32178	93.44	8.40674	93.44	18.5894	93.44	33.9546	93.44	60.0532	93.44	99.3101	93.44	13.0503	93.44	-2.58936
93.54	-1.96729	93.54	0.835449	93.54	3.32178	93.54	8.41162	93.54	18.5913	93.54	33.9702	93.54	60.063	93.54	99.312	93.54	13.0601	93.54	-2.5835
93.64	-1.97705	93.64	0.835449	93.64	3.32178	93.64	8.40381	93.64	18.5991	93.64	33.98	93.64	60.0728	93.64	99.3296	93.64	13.0659	93.64	-2.59326
93.74	-1.98193	93.74	0.835449	93.74	3.32178	93.74	8.39697	93.74	18.6011	93.74	33.9897	93.74	60.0825	93.74	99.3433	93.74	13.0698	93.74	-2.60303
93.84	-1.98877	93.84	0.835449	93.84	3.32178	93.84	8.39697	93.84	18.5854	93.84	33.9937	93.84	60.0884	93.84	99.3569	93.84	13.0757	93.84	-2.59912
93.94	-1.99365	93.94	0.835449	93.94	3.30811	93.94	8.39697	93.94	18.5854	93.94	33.9995	93.94	60.0923	93.94	99.3794	93.94	13.064	93.94	-2.60303
94.04	-1.98682	94.04	0.845215	94.04	3.30225	94.04	8.39697	94.04	18.5854	94.04	34.0093	94.04	60.1021	94.04	99.3921	94.04	13.0679	94.04	-2.60303
94.14	-2.00342	94.14	0.835449	94.14	3.30225	94.14	8.39697	94.14	18.5854	94.14	34.0093	94.14	60.1021	94.14	99.4058	94.14	13.0688	94.14	-2.61279
94.24	-2.01025	94.24	0.831543	94.24	3.30225	94.24	8.39697	94.24	18.5894	94.24	34.019	94.24	60.1099	94.24	99.4019	94.24	13.0659	94.24	-2.61279
94.34	-2.01025	94.34	0.813965	94.34	3.30225	94.34	8.39697	94.34	18.5952	94.34	34.019	94.34	60.1138	94.34	99.4194	94.34	13.0698	94.34	-2.61865
94.44	-2.02002	94.44	0.817871	94.44	3.29248	94.44	8.39697	94.44	18.5913	94.44	34.0229	94.44	60.1235	94.44	99.4448	94.44	13.0659	94.44	-2.61279
94.54	-2.02002	94.54	0.819824	94.54	3.29248	94.54	8.39697	94.54	18.5854	94.54	34.0386	94.54	60.1333	94.54	99.4565	94.54	13.0659	94.54	-2.62256
94.64	-2.02979	94.64	0.813965	94.64	3.29248	94.64	8.39697	94.64	18.5952	94.64	34.0386	94.64	60.1431	94.64	99.4644	94.64	13.0659	94.64	-2.62256
94.74	-2.02979	94.74	0.804199	94.74	3.29248	94.74	8.39697	94.74	18.5952	94.74	34.0483	94.74	60.1528	94.74	99.4907	94.74	13.0698	94.74	-2.62939
94.84	-2.02979	94.84	0.804199	94.84	3.29248	94.84	8.39697	94.84	18.5952	94.84	34.0522	94.84	60.1626	94.84	99.5034	94.84	13.0659	94.84	-2.63232
94.94	-2.03369	94.94	0.789551	94.94	3.30225	94.94	8.39697	94.94	18.5952	94.94	34.0659	94.94	60.1724	94.94	99.519	94.94	13.0698	94.94	-2.63232
95.04	-2.03955	95.04	0.782715	95.04	3.30225	95.04	8.39697	95.04	18.5952	95.04	34.064	95.04	60.1821	95.04	99.5327	95.04	13.0659	95.04	-2.63818
95.14	-2.03955	95.14	0.782715	95.14	3.30225	95.14	8.38721	95.14	18.5952	95.14	34.0796	95.14	60.2036	95.14	99.5601	95.14	13.0659	95.14	-2.63232
95.24	-2.03955	95.24	0.782715	95.24	3.29248	95.24	8.38721	95.24	18.5952	95.24	34.0894	95.24	60.2036	95.24	99.562	95.24	13.0698	95.24	-2.64209
95.34	-2.04932	95.34	0.782715	95.34	3.28857	95.34	8.3833	95.34	18.5952	95.34	34.0933	95.34	60.2095	95.34	99.5757	95.34	13.0659	95.34	-2.64209
95.44	-2.05322	95.44	0.772949	95.44	3.28271	95.44	8.37744	95.44	18.5952	95.44	34.0991	95.44	60.2134	95.44	99.5913	95.44	13.0659	95.44	-2.65186
95.54	-2.05908	95.54	0.769043	95.54	3.28271	95.54	8.37744	95.54	18.5952	95.54	34.0991	95.54	60.2231	95.54	99.5933	95.54	13.0698	95.54	-2.66162
95.64	-2.05908	95.64	0.763184	95.64	3.27881	95.64	8.37744	95.64	18.5952	95.64	34.0991	95.64	60.2329	95.64	99.6128	95.64	13.0757	95.64	-2.65771
95.74	-2.05908	95.74	0.763184	95.74	3.27295	95.74	8.37744	95.74	18.5913	95.74	34.1128	95.74	60.2427	95.74	99.6304	95.74	13.0659	95.74	-2.65186
95.84	-2.06299	95.84	0.763184	95.84	3.27295	95.84	8.37744	95.84	18.5894	95.84	34.1187	95.84	60.2563	95.84	99.6362	95.84	13.0698	95.84	-2.65771
95.94	-2.07861	95.94	0.759277	95.94	3.27295	95.94	8.37744	95.94	18.5913	95.94	34.1187	95.94	60.27	95.94	99.6519	95.94	13.0757	95.94	-2.65186
96.04	-2.07861	96.04	0.753418	96.04	3.27295	96.04	8.37744	96.04	18.5894	96.04	34.1284	96.04	60.2739	96.04	99.6655	96.04	13.0757	96.04	-2.66162
96.14	-2.08252	96.14	0.743652	96.14	3.27295	96.14	8.37744	96.14	18.5913	96.14	34.1284	96.14	60.2837	96.14	99.6919	96.14	13.0757	96.14	-2.66162
96.24	-2.08838	96.24	0.753418	96.24	3.27295	96.24	8.37744	96.24	18.5952	96.24	34.1382	96.24	60.2935	96.24	99.7046	96.24	13.0679	96.24	-2.66943
96.34	-2.09814	96.34	0.743652	96.34	3.26904	96.34	8.38721	96.34	18.5952	96.34	34.1431	96.34	60.3032	96.34	99.7241	96.34	13.0737	96.34	-2.66357
96.44	-2.09814	96.44	0.743652	96.44	3.26318	96.44	8.38721	96.44	18.5952	96.44	34.1499	96.44	60.313	96.44	99.7515	96.44	13.0737	96.44	-2.66943
96.54	-2.09814	96.54	0.733887	96.54	3.26318	96.54	8.3833	96.54	18.5952	96.54	34.1499	96.54	60.3228	96.54	99.7651	96.54	13.0776	96.54	-2.67334
96.64	-2.09814	96.64	0.733887	96.64	3.26318	96.64	8.37744	96.64	18.5952	96.64	34.1538	96.64	60.3228	96.64	99.7886	96.64	13.0737	96.64	-2.67334
96.74	-2.10791	96.74	0.720215	96.74	3.26318	96.74	8.37744	96.74	18.5854	96.74	34.1694	96.74	60.3325	96.74	99.8022	96.74	13.0737	96.74	-2.6792
96.84	-2.10791	96.84	0.718262	96.84	3.26318	96.84	8.37744	96.84	18.5913	96.84	34.1694	96.84	60.3442	96.84	99.8237	96.84	13.0737	96.84	-2.67334
96.94	-2.11182	96.94	0.720215	96.94	3.25146	96.94	8.37744	96.94	18.5757	96.94	34.1733	96.94	60.3501	96.94	99.8315	96.94	13.0737	96.94	-2.68311
97.04	-2.11768	97.04	0.714355	97.04	3.25146	97.04	8.37354	97.04	18.5854	97.04	34.1792	97.04	60.354	97.04	99.8413	97.04	13.0786	97.04	-2.68311
97.14	-2.11768	97.14	0.714355	97.14	3.24756	97.14	8.36768	97.14	18.5854	97.14	34.189	97.14	60.3638	97.14	99.8433	97.14	13.0854	97.14	-2.68896
97.24	-2.12744	97.24	0.714355	97.24	3.2417	97.24	8.36768	97.24	18.5757	97.24	34.1929	97.24	60.3735	97.24	99.8628	97.24	13.0854	97.24	-2.68311
97.34	-2.12744	97.34	0.708496	97.34	3.2417	97.34	8.36768	97.34	18.5757	97.34	34.2124	97.34	60.3794	97.34	99.8726	97.34	13.0894	97.34	-2.68311
97.44	-2.12744	97.44	0.714355	97.44	3.23193	97.44	8.36377	97.44	18.5854	97.44	34.2183	97.44	60.3735	97.44	99.8745	97.44	13.0952	97.44	-2.68311
97.54	-2.12744	97.54	0.710449	97.54	3.23193	97.54	8.35791	97.54	18.5854	97.54	34.2339	97.54	60.3931	97.54	99.8901	97.54	13.0952	97.54	-2.69287
97.64	-2.12744	97.64	0.692871	97.64	3.23193	97.64	8.35791	97.64	18.5806	97.64	34.2397	97.64	60.4028	97.64	99.9077	97.64	13.0854	97.64	-2.69287
97.74	-2.14307	97.74	0.692871	97.74	3.23193	97.74	8.35791	97.74	18.5737	97.74	34.2437	97.74	60.4146	97.74	99.9224	97.74	13.0854	97.74	-2.68799
97.84	-2.14893	97.84	0.692871	97.84	3.23193	97.84	8.35791	97.84	18.5737	97.84	34.2593	97.84	60.4146	97.84	99.9351	97.84	13.0894	97.84	-2.69092
97.94	-2.14893	97.94	0.692871	97.94	3.23193	97.94	8.35791	97.94	18.5737	97.94	34.2593	97.94	60.4194	97.94	99.9507	97.94	13.0952	97.94	-2.69092
98.04	-2.15869	98.04	0.692871	98.04	3.22803	98.04	8.35791	98.04	18.5737	98.04	34.2632	98.04	60.4272	98.04	99.9761	98.04	13.0952	98.04	-2.70264
98.14	-2.14893	98.14	0.692871	98.14	3.22607	98.14	8.34424	98.14	18.5737	98.14	34.269	98.14	60.439	98.14	100.003	98.14	13.0991	98.14	-2.69873
98.24	-2.15869	98.24	0.692871	98.24	3.23193	98.24	8.33838	98.24	18.5737	98.24	34.2729	98.24	60.4321	98.24	100.011	98.24	13.105	98.24	-2.70264
98.34	-2.15869	98.34	0.692871	98.34	3.22803	98.34	8.33838	98.34	18.5737	98.34	34.2788	98.34	60.4517	98.34	100.033	98.34	13.105	98.34	-2.70264
98.44	-2.15869	98.44	0.683105	98.44	3.22217	98.44	8.33838	98.44	18.5737	98.44	34.2886	98.44	60.4614	98.44	100.052	98.44	13.0991	98.44	-2.7124
98.54	-2.16846	98.54	0.679199	98.54	3.21631	98.54	8.33838	98.54	18.5737	98.54	34.2837	98.54	60.4712	98.54	100.07	98.54	13.105	98.54	-2.71826
98.64	-2.16846	98.64	0.67334	98.64	3.22217	98.64	8.33838	98.64	18.5737	98.64	34.3003	98.64	60.4829	98.64	100.076	98.64	13.105	98.64	-2.7124
98.74	-2.17822	98.74	0.663574	98.74	3.22217	98.74	8.33447	98.74	18.5737	98.74	34.3042	98.74	60.4985	98.74	100.103	98.74	13.0952	98.74	-2.72217
98.84	-2.17822	98.84	0.663574	98.84	3.22217	98.84	8.33838	98.84	18.5737	98.84	34.3101	98.84	60.5024	98.84	100.117	98.84	13.0991	98.84	-2.72217
98.94	-2.17822	98.94	0.653809	98.94	3.2124	98.94	8.32861	98.94	18.5737	98.94	34.314	98.94	60.5083	98.94	100.125	98.94	13.105	98.94	-2.72217
99.04	-2.18799	99.04	0.644043	99.04	3.2124	99.04	8.32861	99.04	18.5737	99.04	34.3198	99.04	60.5122	99.04	100.144	99.04	13.1089	99.04	-2.73193
99.14	-2.18799	99.14	0.644043	99.14	3.2124	99.14	8.32861	99.14	18.5835	99.14	34.3296	99.14	60.522	99.14	100.16	99.14	13.1147	99.14	-2.72803
99.24	-2.19775	99.24	0.644043	99.24	3.20264	99.24	8.32861	99.24	18.5835	99.24	34.3335	99.24	60.5278	99.24	100.189	99.24	13.105	99.24	-2.73193
99.34	-2.19775	99.34	0.634277	99.34	3.20264	99.34	8.32471	99.34	18.5835	99.34	34.3394	99.34	60.5337	99.34	100.214	99.34	13.105	99.34	-2.73193
99.44	-2.19775	99.44	0.634277	99.44	3.20264	99.44	8.30908	99.44	18.5835	99.44	34.3491	99.44	60.5435	99.44	100.234	99.44	13.1089	99.44	-2.7417
99.54	-2.19775	99.54	0.634277	99.54	3.19287	99.54	8.30908	99.54	18.5796	99.54	34.353	99.54	60.5532	99.54	100.242	99.54	13.105	99.54	-2.7417
99.64	-2.19775	99.64	0.638184	99.64	3.19287	99.64	8.31396	99.64	18.5737	99.64	34.3687	99.64	60.5728	99.64	100.251	99.64	13.105	99.64	-2.73779
99.74	-2.19775	99.74	0.644043	99.74	3.19287	99.74	8.30713	99.74	18.5835	99.74	34.3784	99.74	60.5923	99.74	100.265	99.74	13.105	99.74	-2.7417
99.84	-2.19775	99.84	0.634277	99.84	3.19287	99.84	8.29736	99.84	18.5835	99.84	34.3784	99.84	60.6021	99.84	100.28	99.84	13.105	99.84	-2.7417
99.94	-2.19775	99.94	0.634277	99.94	3.18896	99.94	8.29736	99.94	18.5835	99.94	34.3882	99.94	60.6118	99.94	100.285	99.94	13.105	99.94	-2.75342
100.04	-2.19775	100.04	0.634277	100.04	3.18311	100.04	8.29346	100.04	18.5933	100.04	34.3882	100.04	60.6235	100.04	100.304	100.04	13.105	100.04	-2.75342
100.14	-2.20166	100.14	0.634277	100.14	3.18311	100.14	8.2876	100.14	18.5894	100.14	34.3999	100.14	60.6431	100.14	100.32	100.14	13.1099	100.14	-2.74951
100.24	-2.20752	100.24	0.634277	100.24	3.18311	100.24	8.2876	100.24	18.5835	100.24	34.3999	100.24	60.6528	100.24	100.333	100.24	13.1167	100.24	-2.75342
100.34	-2.20752	100.34	0.634277	100.34	3.17334	100.34	8.2876	100.34	18.5796	100.34	34.4097	100.34	60.6626	100.34	100.349	100.34	13.1167	100.34	-2.75342
100.44	-2.21729	100.44	0.630371	100.44	3.16943	100.44	8.2876	100.44	18.5854	100.44	34.4233	100.44	60.6685	100.44	100.363	100.44	13.1167	100.44	-2.76318
100.54	-2.21729	100.54	0.618652	100.54	3.16357	100.54	8.2876	100.54	18.5854	100.54	34.4292	100.54	60.6724	100.54	100.386	100.54	13.1206	100.54	-2.76904
100.64	-2.21729	100.64	0.624512	100.64	3.16357	100.64	8.28369	100.64	18.5854	100.64	34.439	100.64	60.6938	100.64	100.406	100.64	13.1265	100.64	-2.76318
100.74	-2.21729	100.74	0.620605	100.74	3.16357	100.74	8.27783	100.74	18.5913	100.74	34.4487	100.74	60.6938	100.74	100.425	100.74	13.1265	100.74	-2.76318
100.84	-2.21729	100.84	0.614746	100.84	3.15381	100.84	8.27783	100.84	18.5854	100.84	34.4546	100.84	60.7095	100.84	100.441	100.84	13.1265	100.84	-2.77295
100.94	-2.22705	100.94	0.614746	100.94	3.15381	100.94	8.26807	100.94	18.5854	100.94	34.4526	100.94	60.7134	100.94	100.455	100.94	13.1304	100.94	-2.77295
101.04	-2.22705	101.04	0.614746	101.04	3.14893	101.04	8.27783	101.04	18.5815	101.04	34.4683	101.04	60.7192	101.04	100.47	101.04	13.1362	101.04	-2.76904
101.14	-2.23682	101.14	0.614746	101.14	3.14209	101.14	8.27783	101.14	18.5854	101.14	34.478	101.14	60.7329	101.14	100.484	101.14	13.1362	101.14	-2.77295
101.24	-2.23682	101.24	0.614746	101.24	3.14209	101.24	8.27783	101.24	18.5854	101.24	34.4897	101.24	60.7427	101.24	100.503	101.24	13.1362	101.24	-2.77295
101.34	-2.23682	101.34	0.614746	101.34	3.14209	101.34	8.27783	101.34	18.5815	101.34	34.4897	101.34	60.7544	101.34	100.523	101.34	13.1362	101.34	-2.78271
101.44	-2.23682	101.44	0.614746	101.44	3.14209	101.44	8.27783	101.44	18.5757	101.44	34.4995	101.44	60.7603	101.44	100.525	101.44	13.1362	101.44	-2.77881
101.54	-2.23291	101.54	0.60498	101.54	3.14209	101.54	8.27783	101.54	18.5815	101.54	34.5093	101.54	60.7642	101.54	100.537	101.54	13.1401	101.54	-2.78271
101.64	-2.23096	101.64	0.60498	101.64	3.14209	101.64	8.27393	101.64	18.5757	101.64	34.519	101.64	60.7788	101.64	100.552	101.64	13.1421	101.64	-2.78271
101.74	-2.24854	101.74	0.60498	101.74	3.13037	101.74	8.26807	101.74	18.5806	101.74	34.519	101.74	60.7817	101.74	100.554	101.74	13.1401	101.74	-2.78271
101.84	-2.24854	101.84	0.60498	101.84	3.13037	101.84	8.26807	101.84	18.5737	101.84	34.519	101.84	60.8013	101.84	100.562	101.84	13.1558	101.84	-2.79443
101.94	-2.2583	101.94	0.60498	101.94	3.12646	101.94	8.26807	101.94	18.5835	101.94	34.5288	101.94	60.8071	101.94	100.571	101.94	13.1558	101.94	-2.8042
102.04	-2.2583	102.04	0.60498	102.04	3.12061	102.04	8.26807	102.04	18.5835	102.04	34.5386	102.04	60.813	102.04	100.583	102.04	13.1558	102.04	-2.79932
102.14	-2.2583	102.14	0.60498	102.14	3.12061	102.14	8.26416	102.14	18.5796	102.14	34.5386	102.14	60.8228	102.14	100.595	102.14	13.1558	102.14	-2.79248
102.24	-2.2583	102.24	0.601074	102.24	3.12061	102.24	8.2583	102.24	18.5835	102.24	34.5483	102.24	60.8384	102.24	100.603	102.24	13.1597	102.24	-2.79248
102.34	-2.2583	102.34	0.595215	102.34	3.12061	102.34	8.2583	102.34	18.5835	102.34	34.5581	102.34	60.8384	102.34	100.623	102.34	13.1655	102.34	-2.80225
102.44	-2.2583	102.44	0.595215	102.44	3.12061	102.44	8.2583	102.44	18.5835	102.44	34.5581	102.44	60.8423	102.44	100.638	102.44	13.1655	102.44	-2.81201
102.54	-2.26807	102.54	0.583496	102.54	3.12061	102.54	8.2583	102.54	18.5796	102.54	34.5679	102.54	60.8618	102.54	100.664	102.54	13.1655	102.54	-2.81201
102.64	-2.26807	102.64	0.583496	102.64	3.11084	102.64	8.2583	102.64	18.5737	102.64	34.5679	102.64	60.8696	102.64	100.675	102.64	13.1655	102.64	-2.82178
102.74	-2.27197	102.74	0.57373	102.74	3.1167	102.74	8.24854	102.74	18.5698	102.74	34.5796	102.74	60.8735	102.74	100.679	102.74	13.1655	102.74	-2.82178
102.84	-2.27783	102.84	0.57373	102.84	3.11084	102.84	8.24854	102.84	18.5737	102.84	34.5854	102.84	60.8794	102.84	100.693	102.84	13.1655	102.84	-2.83154
102.94	-2.27783	102.94	0.57373	102.94	3.11084	102.94	8.2583	102.94	18.5737	102.94	34.5796	102.94	60.8833	102.94	100.72	102.94	13.1597	102.94	-2.82764
103.04	-2.27783	103.04	0.569824	103.04	3.11084	103.04	8.25439	103.04	18.5737	103.04	34.5894	103.04	60.8892	103.04	100.734	103.04	13.1655	103.04	-2.83154
103.14	-2.27783	103.14	0.563965	103.14	3.11084	103.14	8.24854	103.14	18.5737	103.14	34.5991	103.14	60.8931	103.14	100.734	103.14	13.1655	103.14	-2.84131
103.24	-2.27783	103.24	0.563965	103.24	3.10693	103.24	8.24854	103.24	18.5698	103.24	34.603	103.24	60.9126	103.24	100.753	103.24	13.1655	103.24	-2.84131
103.34	-2.27783	103.34	0.560059	103.34	3.10107	103.34	8.24854	103.34	18.564	103.34	34.6147	103.34	60.9204	103.34	100.769	103.34	13.1655	103.34	-2.84131
103.44	-2.2876	103.44	0.554199	103.44	3.10107	103.44	8.24854	103.44	18.564	103.44	34.6187	103.44	60.9243	103.44	100.787	103.44	13.1655	103.44	-2.85303
103.54	-2.29248	103.54	0.554199	103.54	3.10107	103.54	8.24854	103.54	18.564	103.54	34.6284	103.54	60.9399	103.54	100.806	103.54	13.1655	103.54	-2.85303
103.64	-2.28955	103.64	0.558105	103.64	3.10107	103.64	8.24463	103.64	18.564	103.64	34.6284	103.64	60.9438	103.64	100.814	103.64	13.1694	103.64	-2.85303
103.74	-2.28955	103.74	0.563965	103.74	3.09717	103.74	8.23877	103.74	18.5737	103.74	34.6284	103.74	60.9536	103.74	100.845	103.74	13.1655	103.74	-2.85303
103.84	-2.28955	103.84	0.560059	103.84	3.09131	103.84	8.23877	103.84	18.5698	103.84	34.6382	103.84	60.9585	103.84	100.849	103.84	13.1655	103.84	-2.85889
103.94	-2.28955	103.94	0.554199	103.94	3.09131	103.94	8.23877	103.94	18.564	103.94	34.6382	103.94	60.9614	103.94	100.855	103.94	13.1753	103.94	-2.85303
104.04	-2.28955	104.04	0.550293	104.04	3.09131	104.04	8.23486	104.04	18.564	104.04	34.6499	104.04	60.9712	104.04	100.875	104.04	13.1753	104.04	-2.86279
104.14	-2.28955	104.14	0.544434	104.14	3.09131	104.14	8.229	104.14	18.5601	104.14	34.6499	104.14	60.9673	104.14	100.894	104.14	13.1655	104.14	-2.86279
104.24	-2.29346	104.24	0.544434	104.24	3.0874	104.24	8.229	104.24	18.5542	104.24	34.6636	104.24	60.9731	104.24	100.906	104.24	13.1753	104.24	-2.86279
104.34	-2.29932	104.34	0.534668	104.34	3.08154	104.34	8.22412	104.34	18.5542	104.34	34.6694	104.34	60.9829	104.34	100.925	104.34	13.1753	104.34	-2.87256
104.44	-2.29932	104.44	0.529785	104.44	3.08154	104.44	8.21729	104.44	18.562	104.44	34.6792	104.44	60.979	104.44	100.941	104.44	13.1753	104.44	-2.87256
104.54	-2.29932	104.54	0.522949	104.54	3.08154	104.54	8.21729	104.54	18.5562	104.54	34.6792	104.54	60.9868	104.54	100.943	104.54	13.1753	104.54	-2.87256
104.64	-2.29932	104.64	0.522949	104.64	3.07764	104.64	8.21729	104.64	18.5522	104.64	34.6792	104.64	60.9985	104.64	100.957	104.64	13.1753	104.64	-2.88232
104.74	-2.29932	104.74	0.522949	104.74	3.0835	104.74	8.21729	104.74	18.5464	104.74	34.689	104.74	61.0024	104.74	100.964	104.74	13.1753	104.74	-2.88232
104.84	-2.29932	104.84	0.522949	104.84	3.07959	104.84	8.21729	104.84	18.5464	104.84	34.6987	104.84	61.0122	104.84	100.976	104.84	13.1792	104.84	-2.88232
104.94	-2.29932	104.94	0.522949	104.94	3.07373	104.94	8.21729	104.94	18.5464	104.94	34.6987	104.94	61.022	104.94	100.992	104.94	13.1948	104.94	-2.88818
105.04	-2.29932	105.04	0.522949	105.04	3.07373	105.04	8.21338	105.04	18.5415	105.04	34.7085	105.04	61.0278	105.04	101.005	105.04	13.1948	105.04	-2.88232
105.14	-2.30322	105.14	0.519043	105.14	3.07373	105.14	8.21729	105.14	18.5347	105.14	34.7085	105.14	61.022	105.14	101.017	105.14	13.1948	105.14	-2.89209
105.24	-2.30908	105.24	0.513184	105.24	3.07373	105.24	8.21729	105.24	18.5347	105.24	34.7183	105.24	61.0298	105.24	101.032	105.24	13.1948	105.24	-2.89209
105.34	-2.31885	105.34	0.509277	105.34	3.06982	105.34	8.21729	105.34	18.5347	105.34	34.7183	105.34	61.0337	105.34	101.044	105.34	13.1948	105.34	-2.89209
105.44	-2.31885	105.44	0.503418	105.44	3.06396	105.44	8.21338	105.44	18.5308	105.44	34.7183	105.44	61.0396	105.44	101.052	105.44	13.1948	105.44	-2.90186
105.54	-2.32275	105.54	0.503418	105.54	3.06396	105.54	8.20752	105.54	18.5249	105.54	34.7319	105.54	61.0493	105.54	101.076	105.54	13.1948	105.54	-2.90186
105.64	-2.32861	105.64	0.503418	105.64	3.06396	105.64	8.20752	105.64	18.5249	105.64	34.7378	105.64	61.0532	105.64	101.095	105.64	13.1997	105.64	-2.89795
105.74	-2.32861	105.74	0.493652	105.74	3.06396	105.74	8.20752	105.74	18.521	105.74	34.7495	105.74	61.0493	105.74	101.103	105.74	13.2065	105.74	-2.90186
105.84	-2.32861	105.84	0.493652	105.84	3.06396	105.84	8.20752	105.84	18.5151	105.84	34.7495	105.84	61.0532	105.84	101.127	105.84	13.2065	105.84	-2.90186
105.94	-2.32861	105.94	0.493652	105.94	3.05908	105.94	8.20752	105.94	18.5112	105.94	34.7593	105.94	61.0581	105.94	101.166	105.94	13.2065	105.94	-2.90186
106.04	-2.34229	106.04	0.489746	106.04	3.05713	106.04	8.20361	106.04	18.5054	106.04	34.7632	106.04	61.063	106.04	101.177	106.04	13.2065	106.04	-2.90186
106.14	-2.34814	106.14	0.483887	106.14	3.04736	106.14	8.19775	106.14	18.5015	106.14	34.7788	106.14	61.0591	106.14	101.192	106.14	13.2065	106.14	-2.91357
106.24	-2.34814	106.24	0.483887	106.24	3.05225	106.24	8.19775	106.24	18.4956	106.24	34.7788	106.24	61.063	106.24	101.193	106.24	13.2065	106.24	-2.91357
106.34	-2.34814	106.34	0.483887	106.34	3.05225	106.34	8.19775	106.34	18.4956	106.34	34.7886	106.34	61.0688	106.34	101.212	106.34	13.2065	106.34	-2.91357
106.44	-2.34814	106.44	0.483887	106.44	3.04053	106.44	8.19775	106.44	18.4956	106.44	34.7886	106.44	61.0688	106.44	101.224	106.44	13.1968	106.44	-2.91357
106.54	-2.34814	106.54	0.47998	106.54	3.04053	106.54	8.19775	106.54	18.4956	106.54	34.7983	106.54	61.0728	106.54	101.244	106.54	13.2065	106.54	-2.91357
106.64	-2.35205	106.64	0.474121	106.64	3.04053	106.64	8.19385	106.64	18.48	106.64	34.8032	106.64	61.0786	106.64	101.255	106.64	13.2065	106.64	-2.92334
106.74	-2.35791	106.74	0.464355	106.74	3.04053	106.74	8.18799	106.74	18.4741	106.74	34.8101	106.74	61.0825	106.74	101.263	106.74	13.2065	106.74	-2.9292
106.84	-2.35791	106.84	0.460449	106.84	3.04053	106.84	8.18799	106.84	18.4858	106.84	34.8101	106.84	61.0923	106.84	101.275	106.84	13.2065	106.84	-2.92334
106.94	-2.35791	106.94	0.45459	106.94	3.03662	106.94	8.18799	106.94	18.4858	106.94	34.8101	106.94	61.1138	106.94	101.294	106.94	13.2065	106.94	-2.92334
107.04	-2.35791	107.04	0.45459	107.04	3.03076	107.04	8.18799	107.04	18.4702	107.04	34.814	107.04	61.1196	107.04	101.314	107.04	13.2065	107.04	-2.93311
107.14	-2.36182	107.14	0.45459	107.14	3.03467	107.14	8.18799	107.14	18.4761	107.14	34.8296	107.14	61.1235	107.14	101.326	107.14	13.2104	107.14	-2.93311
107.24	-2.36768	107.24	0.45459	107.24	3.03662	107.24	8.17822	107.24	18.4644	107.24	34.8296	107.24	61.1392	107.24	101.333	107.24	13.2065	107.24	-2.94287
107.34	-2.36768	107.34	0.45459	107.34	3.03076	107.34	8.17822	107.34	18.4644	107.34	34.8433	107.34	61.1333	107.34	101.345	107.34	13.2065	107.34	-2.94287
107.44	-2.36768	107.44	0.45459	107.44	3.03076	107.44	8.17822	107.44	18.4604	107.44	34.8491	107.44	61.1489	107.44	101.353	107.44	13.2065	107.44	-2.94287
107.54	-2.37158	107.54	0.45459	107.54	3.03076	107.54	8.17822	107.54	18.4546	107.54	34.8589	107.54	61.1528	107.54	101.365	107.54	13.2163	107.54	-2.94287
107.64	-2.37744	107.64	0.45459	107.64	3.03076	107.64	8.17432	107.64	18.4546	107.64	34.8589	107.64	61.1528	107.64	101.389	107.64	13.2163	107.64	-2.95264
107.74	-2.37744	107.74	0.444824	107.74	3.03076	107.74	8.16846	107.74	18.4497	107.74	34.8687	107.74	61.1646	107.74	101.408	107.74	13.2065	107.74	-2.95264
107.84	-2.38232	107.84	0.444824	107.84	3.03076	107.84	8.16846	107.84	18.4331	107.84	34.8687	107.84	61.1694	107.84	101.427	107.84	13.2065	107.84	-2.95264
107.94	-2.38916	107.94	0.444824	107.94	3.03076	107.94	8.16846	107.94	18.4331	107.94	34.8687	107.94	61.1821	107.94	101.435	107.94	13.2065	107.94	-2.9624
108.04	-2.38916	108.04	0.440918	108.04	3.021	108.04	8.16846	108.04	18.4331	108.04	34.8804	108.04	61.1821	108.04	101.442	108.04	13.2065	108.04	-2.9624
108.14	-2.38916	108.14	0.425293	108.14	3.021	108.14	8.16455	108.14	18.4331	108.14	34.8901	108.14	61.2017	108.14	101.455	108.14	13.1968	108.14	-2.9624
108.24	-2.38916	108.24	0.425293	108.24	3.021	108.24	8.15869	108.24	18.4292	108.24	34.894	108.24	61.1978	108.24	101.474	108.24	13.1968	108.24	-2.97217
108.34	-2.39893	108.34	0.425293	108.34	3.021	108.34	8.15869	108.34	18.4233	108.34	34.9097	108.34	61.2017	108.34	101.494	108.34	13.1968	108.34	-2.97217
108.44	-2.39893	108.44	0.425293	108.44	3.021	108.44	8.15869	108.44	18.4233	108.44	34.9097	108.44	61.2192	108.44	101.505	108.44	13.1968	108.44	-2.97217
108.54	-2.39893	108.54	0.425293	108.54	3.01123	108.54	8.15479	108.54	18.4233	108.54	34.9097	108.54	61.2231	108.54	101.513	108.54	13.1968	108.54	-2.97217
108.64	-2.4126	108.64	0.425293	108.64	3.01123	108.64	8.14893	108.64	18.4097	108.64	34.9233	108.64	61.2329	108.64	101.525	108.64	13.1968	108.64	-2.97217
108.74	-2.41846	108.74	0.425293	108.74	3.00146	108.74	8.14893	108.74	18.4038	108.74	34.9292	108.74	61.2524	108.74	101.544	108.74	13.2007	108.74	-2.97217
108.84	-2.41846	108.84	0.425293	108.84	3.00146	108.84	8.15869	108.84	18.4038	108.84	34.939	108.84	61.2622	108.84	101.56	108.84	13.2065	108.84	-2.97217
108.94	-2.41846	108.94	0.411621	108.94	3.00146	108.94	8.15479	108.94	18.3999	108.94	34.9429	108.94	61.2778	108.94	101.566	108.94	13.2065	108.94	-2.97217
109.04	-2.42822	109.04	0.405762	109.04	3.00146	109.04	8.14893	109.04	18.394	109.04	34.9585	109.04	61.2817	109.04	101.574	109.04	13.2065	109.04	-2.97217
109.14	-2.42822	109.14	0.394043	109.14	2.9917	109.14	8.14893	109.14	18.394	109.14	34.9585	109.14	61.2896	109.14	101.585	109.14	13.2065	109.14	-2.97217
109.24	-2.42822	109.24	0.394043	109.24	2.9917	109.24	8.14893	109.24	18.394	109.24	34.9683	109.24	61.2935	109.24	101.593	109.24	13.2065	109.24	-2.98389
109.34	-2.43213	109.34	0.394043	109.34	2.9917	109.34	8.14893	109.34	18.394	109.34	34.978	109.34	61.313	109.34	101.613	109.34	13.2065	109.34	-2.98389
109.44	-2.43799	109.44	0.397949	109.44	2.9917	109.44	8.14893	109.44	18.3901	109.44	34.978	109.44	61.3188	109.44	101.625	109.44	13.2065	109.44	-2.99365
109.54	-2.43799	109.54	0.399902	109.54	2.98193	109.54	8.15381	109.54	18.3843	109.54	34.9897	109.54	61.3325	109.54	101.644	109.54	13.2065	109.54	-2.99365
109.64	-2.43799	109.64	0.384277	109.64	2.97803	109.64	8.13721	109.64	18.3706	109.64	34.9897	109.64	61.3423	109.64	101.644	109.64	13.2065	109.64	-3.00342
109.74	-2.43799	109.74	0.384277	109.74	2.97607	109.74	8.13721	109.74	18.3647	109.74	34.9897	109.74	61.354	109.74	101.66	109.74	13.2104	109.74	-2.99951
109.84	-2.44189	109.84	0.384277	109.84	2.97803	109.84	8.13721	109.84	18.3647	109.84	35.0034	109.84	61.3638	109.84	101.666	109.84	13.2163	109.84	-2.99365
109.94	-2.45947	109.94	0.384277	109.94	2.97217	109.94	8.13721	109.94	18.355	109.94	35.0093	109.94	61.3696	109.94	101.685	109.94	13.2163	109.94	-3.00342
110.04	-2.45947	110.04	0.374512	110.04	2.9624	110.04	8.13721	110.04	18.355	110.04	35.019	110.04	61.3735	110.04	101.705	110.04	13.2104	110.04	-3.00342
110.14	-2.45947	110.14	0.374512	110.14	2.9624	110.14	8.13721	110.14	18.3452	110.14	35.019	110.14	61.3833	110.14	101.728	110.14	13.2163	110.14	-3.00928
110.24	-2.45947	110.24	0.384277	110.24	2.9624	110.24	8.13721	110.24	18.3315	110.24	35.0288	110.24	61.3794	110.24	101.746	110.24	13.2163	110.24	-3.00342
110.34	-2.45947	110.34	0.374512	110.34	2.96631	110.34	8.13721	110.34	18.3257	110.34	35.0288	110.34	61.3833	110.34	101.765	110.34	13.2163	110.34	-3.01318
110.44	-2.45947	110.44	0.374512	110.44	2.9624	110.44	8.13721	110.44	18.3159	110.44	35.0386	110.44	61.3931	110.44	101.773	110.44	13.2163	110.44	-3.01318
110.54	-2.46924	110.54	0.378418	110.54	2.9624	110.54	8.1333	110.54	18.3159	110.54	35.0386	110.54	61.3989	110.54	101.785	110.54	13.2163	110.54	-3.0083
110.64	-2.46924	110.64	0.384277	110.64	2.9624	110.64	8.12744	110.64	18.3159	110.64	35.0386	110.64	61.4048	110.64	101.804	110.64	13.2202	110.64	-3.00146
110.74	-2.46924	110.74	0.374512	110.74	2.95068	110.74	8.13721	110.74	18.3062	110.74	35.0483	110.74	61.4194	110.74	101.824	110.74	13.2144	110.74	-3.01123
110.84	-2.46924	110.84	0.374512	110.84	2.95068	110.84	8.12744	110.84	18.3062	110.84	35.0483	110.84	61.4224	110.84	101.843	110.84	13.2144	110.84	-3.01123
110.94	-2.46924	110.94	0.374512	110.94	2.95068	110.94	8.12744	110.94	18.2944	110.94	35.0483	110.94	61.4282	110.94	101.855	110.94	13.2144	110.94	-3.021
111.04	-2.47314	111.04	0.364746	111.04	2.94092	111.04	8.12744	111.04	18.2944	111.04	35.0581	111.04	61.4321	111.04	101.875	111.04	13.2046	111.04	-3.021
111.14	-2.48877	111.14	0.368652	111.14	2.94092	111.14	8.12744	111.14	18.2847	111.14	35.0581	111.14	61.4419	111.14	101.894	111.14	13.2046	111.14	-3.03271
111.24	-2.48877	111.24	0.364746	111.24	2.93115	111.24	8.12744	111.24	18.2808	111.24	35.0679	111.24	61.4517	111.24	101.914	111.24	13.2046	111.24	-3.02881
111.34	-2.48877	111.34	0.364746	111.34	2.93115	111.34	8.12354	111.34	18.2651	111.34	35.0796	111.34	61.4614	111.34	101.929	111.34	13.2085	111.34	-3.03271
111.44	-2.48877	111.44	0.364746	111.44	2.93115	111.44	8.11768	111.44	18.2554	111.44	35.0796	111.44	61.4614	111.44	101.935	111.44	13.2046	111.44	-3.02881
111.54	-2.48486	111.54	0.364746	111.54	2.93115	111.54	8.12158	111.54	18.2505	111.54	35.0796	111.54	61.4731	111.54	101.955	111.54	13.2046	111.54	-3.03271
111.64	-2.48877	111.64	0.364746	111.64	2.92139	111.64	8.12354	111.64	18.2339	111.64	35.0796	111.64	61.4829	111.64	101.966	111.64	13.2046	111.64	-3.04248
111.74	-2.49268	111.74	0.35498	111.74	2.92139	111.74	8.11768	111.74	18.2339	111.74	35.0894	111.74	61.4927	111.74	101.97	111.74	13.2085	111.74	-3.04248
111.84	-2.49854	111.84	0.35498	111.84	2.92139	111.84	8.11768	111.84	18.2241	111.84	35.0894	111.84	61.4927	111.84	101.984	111.84	13.2144	111.84	-3.05225
111.94	-2.49854	111.94	0.35498	111.94	2.92139	111.94	8.11768	111.94	18.2241	111.94	35.0991	111.94	61.5083	111.94	101.996	111.94	13.2144	111.94	-3.05811
112.04	-2.5083	112.04	0.345215	112.04	2.91162	112.04	8.11768	112.04	18.2144	112.04	35.0991	112.04	61.5024	112.04	102.011	112.04	13.2046	112.04	-3.05225
112.14	-2.5083	112.14	0.345215	112.14	2.90771	112.14	8.11768	112.14	18.2144	112.14	35.1089	112.14	61.5122	112.14	102.013	112.14	13.2046	112.14	-3.06201
112.24	-2.5083	112.24	0.345215	112.24	2.90186	112.24	8.11768	112.24	18.2046	112.24	35.1089	112.24	61.522	112.24	102.037	112.24	13.2046	112.24	-3.06787
112.34	-2.51807	112.34	0.333496	112.34	2.90186	112.34	8.11768	112.34	18.1929	112.34	35.1187	112.34	61.5317	112.34	102.044	112.34	13.2046	112.34	-3.06201
112.44	-2.51807	112.44	0.337402	112.44	2.90186	112.44	8.11768	112.44	18.1831	112.44	35.1187	112.44	61.5435	112.44	102.056	112.44	13.2046	112.44	-3.06787
112.54	-2.51807	112.54	0.343262	112.54	2.89209	112.54	8.10791	112.54	18.1733	112.54	35.1284	112.54	61.5591	112.54	102.064	112.54	13.2085	112.54	-3.06592
112.64	-2.51807	112.64	0.333496	112.64	2.89209	112.64	8.11377	112.64	18.1636	112.64	35.1382	112.64	61.563	112.64	102.083	112.64	13.2046	112.64	-3.0835
112.74	-2.52783	112.74	0.333496	112.74	2.89209	112.74	8.09814	112.74	18.1597	112.74	35.1382	112.74	61.5728	112.74	102.095	112.74	13.2046	112.74	-3.09326
112.84	-2.52783	112.84	0.32959	112.84	2.88818	112.84	8.09814	112.84	18.144	112.84	35.144	112.84	61.5786	112.84	102.103	112.84	13.2046	112.84	-3.09326
112.94	-2.53174	112.94	0.317871	112.94	2.87256	112.94	8.09814	112.94	18.1343	112.94	35.1421	112.94	61.5825	112.94	102.117	112.94	13.2046	112.94	-3.09912
113.04	-2.54346	113.04	0.32373	113.04	2.86279	113.04	8.09814	113.04	18.1343	113.04	35.1577	113.04	61.5923	113.04	102.136	113.04	13.2046	113.04	-3.10303
113.14	-2.5376	113.14	0.319824	113.14	2.86279	113.14	8.09814	113.14	18.1206	113.14	35.1655	113.14	61.604	113.14	102.156	113.14	13.2046	113.14	-3.10303
113.24	-2.5376	113.24	0.313965	113.24	2.86279	113.24	8.09424	113.24	18.1147	113.24	35.1597	113.24	61.6138	113.24	102.175	113.24	13.2046	113.24	-3.11279
113.34	-2.5415	113.34	0.313965	113.34	2.85303	113.34	8.08838	113.34	18.105	113.34	35.1694	113.34	61.6235	113.34	102.195	113.34	13.1997	113.34	-3.11279
113.44	-2.55908	113.44	0.313965	113.44	2.85889	113.44	8.08838	113.44	18.0933	113.44	35.1694	113.44	61.6333	113.44	102.203	113.44	13.2065	113.44	-3.11865
113.54	-2.55908	113.54	0.310059	113.54	2.84326	113.54	8.08838	113.54	18.0835	113.54	35.1792	113.54	61.6431	113.54	102.216	113.54	13.2104	113.54	-3.11279
113.64	-2.55908	113.64	0.308105	113.64	2.84326	113.64	8.08447	113.64	18.0835	113.64	35.1753	113.64	61.6489	113.64	102.224	113.64	13.2163	113.64	-3.12256
113.74	-2.55908	113.74	0.313965	113.74	2.84326	113.74	8.07861	113.74	18.0737	113.74	35.1694	113.74	61.6528	113.74	102.232	113.74	13.2065	113.74	-3.12256
113.84	-2.55908	113.84	0.313965	113.84	2.83936	113.84	8.07861	113.84	18.064	113.84	35.1792	113.84	61.6626	113.84	102.234	113.84	13.2104	113.84	-3.12842
113.94	-2.55908	113.94	0.310059	113.94	2.8335	113.94	8.07471	113.94	18.0542	113.94	35.1831	113.94	61.6685	113.94	102.257	113.94	13.2163	113.94	-3.12256
114.04	-2.56299	114.04	0.304199	114.04	2.82178	114.04	8.06885	114.04	18.0444	114.04	35.1987	114.04	61.6626	114.04	102.265	114.04	13.2065	114.04	-3.13428
114.14	-2.56885	114.14	0.304199	114.14	2.82178	114.14	8.06885	114.14	18.0347	114.14	35.1987	114.14	61.6743	114.14	102.285	114.14	13.2065	114.14	-3.14404
114.24	-2.56885	114.24	0.304199	114.24	2.82178	114.24	8.06885	114.24	18.021	114.24	35.2046	114.24	61.6841	114.24	102.296	114.24	13.2104	114.24	-3.13916
114.34	-2.56885	114.34	0.304199	114.34	2.82178	114.34	8.06885	114.34	18.0151	114.34	35.2085	114.34	61.6997	114.34	102.304	114.34	13.2163	114.34	-3.14209
114.44	-2.56885	114.44	0.304199	114.44	2.82178	114.44	8.06885	114.44	18.0054	114.44	35.2085	114.44	61.7036	114.44	102.328	114.44	13.2202	114.44	-3.15186
114.54	-2.56885	114.54	0.300293	114.54	2.82178	114.54	8.06885	114.54	17.9937	114.54	35.2183	114.54	61.7134	114.54	102.335	114.54	13.2261	114.54	-3.15186
114.64	-2.56885	114.64	0.294434	114.64	2.81201	114.64	8.05908	114.64	17.9937	114.64	35.2144	114.64	61.7231	114.64	102.355	114.64	13.2261	114.64	-3.15771
114.74	-2.56885	114.74	0.294434	114.74	2.81201	114.74	8.05908	114.74	17.98	114.74	35.2202	114.74	61.7329	114.74	102.367	114.74	13.2144	114.74	-3.15186
114.84	-2.57861	114.84	0.294434	114.84	2.81201	114.84	8.05518	114.84	17.9644	114.84	35.23	114.84	61.7446	114.84	102.386	114.84	13.2144	114.84	-3.16162
114.94	-2.57861	114.94	0.294434	114.94	2.81201	114.94	8.04932	114.94	17.9546	114.94	35.23	114.94	61.7642	114.94	102.406	114.94	13.2144	114.94	-3.17139
115.04	-2.56885	115.04	0.284668	115.04	2.80811	115.04	8.04932	115.04	17.9448	115.04	35.2358	115.04	61.7739	115.04	102.417	115.04	13.2085	115.04	-3.17139
115.14	-2.56885	115.14	0.284668	115.14	2.79248	115.14	8.04932	115.14	17.9448	115.14	35.2397	115.14	61.7788	115.14	102.42	115.14	13.2144	115.14	-3.16748
115.24	-2.56885	115.24	0.284668	115.24	2.79248	115.24	8.04932	115.24	17.9312	115.24	35.2397	115.24	61.7817	115.24	102.433	115.24	13.2144	115.24	-3.17139
115.34	-2.56885	115.34	0.284668	115.34	2.79248	115.34	8.04932	115.34	17.9253	115.34	35.2495	115.34	61.7915	115.34	102.453	115.34	13.2144	115.34	-3.16748
115.44	-2.56885	115.44	0.279785	115.44	2.79248	115.44	8.04932	115.44	17.9253	115.44	35.2495	115.44	61.8013	115.44	102.464	115.44	13.2144	115.44	-3.16553
115.54	-2.57275	115.54	0.272949	115.54	2.78271	115.54	8.04932	115.54	17.9155	115.54	35.2593	115.54	61.813	115.54	102.472	115.54	13.2046	115.54	-3.18311
115.64	-2.57861	115.64	0.272949	115.64	2.78271	115.64	8.04932	115.64	17.9058	115.64	35.2593	115.64	61.8228	115.64	102.484	115.64	13.2046	115.64	-3.1792
115.74	-2.58838	115.74	0.269043	115.74	2.78271	115.74	8.04932	115.74	17.9058	115.74	35.269	115.74	61.8286	115.74	102.492	115.74	13.2085	115.74	-3.18311
115.84	-2.58838	115.84	0.263184	115.84	2.77881	115.84	8.04932	115.84	17.9058	115.84	35.2788	115.84	61.8384	115.84	102.494	115.84	13.2144	115.84	-3.18311
115.94	-2.58838	115.94	0.263184	115.94	2.77295	115.94	8.04443	115.94	17.894	115.94	35.2788	115.94	61.8325	115.94	102.513	115.94	13.2144	115.94	-3.18311
116.04	-2.58838	116.04	0.253418	116.04	2.77295	116.04	8.0376	116.04	17.8843	116.04	35.2905	116.04	61.8521	116.04	102.521	116.04	13.2144	116.04	-3.18311
116.14	-2.59326	116.14	0.253418	116.14	2.77295	116.14	8.04736	116.14	17.8804	116.14	35.3003	116.14	61.8618	116.14	102.535	116.14	13.2144	116.14	-3.19287
116.24	-2.6001	116.24	0.243652	116.24	2.76807	116.24	8.04736	116.24	17.8647	116.24	35.3003	116.24	61.8677	116.24	102.554	116.24	13.2144	116.24	-3.19287
116.34	-2.6001	116.34	0.239746	116.34	2.76123	116.34	8.04346	116.34	17.8647	116.34	35.3101	116.34	61.8774	116.34	102.566	116.34	13.2144	116.34	-3.19287
116.44	-2.6001	116.44	0.237793	116.44	2.75146	116.44	8.0376	116.44	17.8511	116.44	35.3198	116.44	61.8892	116.44	102.57	116.44	13.2183	116.44	-3.20264
116.54	-2.604	116.54	0.239746	116.54	2.76123	116.54	8.0376	116.54	17.8452	116.54	35.3159	116.54	61.9067	116.54	102.583	116.54	13.2241	116.54	-3.20264
116.64	-2.61963	116.64	0.233887	116.64	2.76123	116.64	8.0376	116.64	17.8354	116.64	35.3101	116.64	61.9224	116.64	102.595	116.64	13.2241	116.64	-3.20264
116.74	-2.61963	116.74	0.224121	116.74	2.76123	116.74	8.0376	116.74	17.8354	116.74	35.3198	116.74	61.9321	116.74	102.615	116.74	13.2241	116.74	-3.2124
116.84	-2.61963	116.84	0.233887	116.84	2.76123	116.84	8.0376	116.84	17.8218	116.84	35.3296	116.84	61.9517	116.84	102.634	116.84	13.2241	116.84	-3.2124
116.94	-2.61963	116.94	0.224121	116.94	2.76123	116.94	8.03369	116.94	17.8159	116.94	35.3296	116.94	61.9595	116.94	102.642	116.94	13.2241	116.94	-3.22217
117.04	-2.62939	117.04	0.220215	117.04	2.75732	117.04	8.02783	117.04	17.8159	117.04	35.3394	117.04	61.9536	117.04	102.656	117.04	13.2241	117.04	-3.21826
117.14	-2.6333	117.14	0.214355	117.14	2.75146	117.14	8.02783	117.14	17.8159	117.14	35.3491	117.14	61.9731	117.14	102.664	117.14	13.229	117.14	-3.2124
117.24	-2.63916	117.24	0.214355	117.24	2.75146	117.24	8.02783	117.24	17.811	117.24	35.3491	117.24	61.9829	117.24	102.675	117.24	13.2358	117.24	-3.22217
117.34	-2.63916	117.34	0.214355	117.34	2.75146	117.34	8.02783	117.34	17.8042	117.34	35.3589	117.34	61.9985	117.34	102.679	117.34	13.2358	117.34	-3.22217
117.44	-2.63916	117.44	0.210449	117.44	2.74756	117.44	8.02393	117.44	17.7944	117.44	35.3589	117.44	62.0024	117.44	102.685	117.44	13.2358	117.44	-3.22217
117.54	-2.64307	117.54	0.20459	117.54	2.73193	117.54	8.01807	117.54	17.7944	117.54	35.3706	117.54	62.0122	117.54	102.697	117.54	13.2456	117.54	-3.22217
117.64	-2.64893	117.64	0.20459	117.64	2.73193	117.64	8.01807	117.64	17.7944	117.64	35.3706	117.64	62.02	117.64	102.716	117.64	13.2358	117.64	-3.23193
117.74	-2.64893	117.74	0.20459	117.74	2.7417	117.74	8.01416	117.74	17.7944	117.74	35.3804	117.74	62.0337	117.74	102.72	117.74	13.2358	117.74	-3.23193
117.84	-2.64893	117.84	0.194824	117.84	2.7417	117.84	8.0083	117.84	17.7847	117.84	35.3862	117.84	62.0435	117.84	102.734	117.84	13.2358	117.84	-3.23193
117.94	-2.64893	117.94	0.194824	117.94	2.7417	117.94	8.0083	117.94	17.7847	117.94	35.3804	117.94	62.0532	117.94	102.746	117.94	13.2358	117.94	-3.23193
118.04	-2.64893	118.04	0.190918	118.04	2.7417	118.04	8.0083	118.04	17.7808	118.04	35.3901	118.04	62.0532	118.04	102.753	118.04	13.2397	118.04	-3.2417
118.14	-2.64893	118.14	0.185059	118.14	2.7417	118.14	8.01416	118.14	17.7632	118.14	35.3901	118.14	62.0688	118.14	102.755	118.14	13.2456	118.14	-3.2417
118.24	-2.64893	118.24	0.185059	118.24	2.7417	118.24	8.0083	118.24	17.7632	118.24	35.3901	118.24	62.0728	118.24	102.775	118.24	13.2456	118.24	-3.2417
118.34	-2.64893	118.34	0.185059	118.34	2.7417	118.34	8.0083	118.34	17.7632	118.34	35.3999	118.34	62.0825	118.34	102.782	118.34	13.2456	118.34	-3.2417
118.44	-2.65869	118.44	0.175293	118.44	2.7417	118.44	8.0083	118.44	17.7495	118.44	35.3999	118.44	62.0903	118.44	102.794	118.44	13.2456	118.44	-3.25342
118.54	-2.6626	118.54	0.171387	118.54	2.7417	118.54	8.0083	118.54	17.7437	118.54	35.4097	118.54	62.0942	118.54	102.802	118.54	13.2456	118.54	-3.25342
118.64	-2.66846	118.64	0.165527	118.64	2.7417	118.64	8.00439	118.64	17.7339	118.64	35.4097	118.64	62.1138	118.64	102.826	118.64	13.2456	118.64	-3.26318
118.74	-2.66846	118.74	0.175293	118.74	2.7417	118.74	7.99854	118.74	17.7339	118.74	35.4194	118.74	62.1235	118.74	102.833	118.74	13.2456	118.74	-3.25928
118.84	-2.66846	118.84	0.165527	118.84	2.7417	118.84	8.00439	118.84	17.7339	118.84	35.4194	118.84	62.1333	118.84	102.845	118.84	13.2456	118.84	-3.26318
118.94	-2.66846	118.94	0.165527	118.94	2.7417	118.94	7.99854	118.94	17.7339	118.94	35.4194	118.94	62.1431	118.94	102.849	118.94	13.2456	118.94	-3.26318
119.04	-2.67822	119.04	0.161621	119.04	2.7417	119.04	7.99854	119.04	17.73	119.04	35.4292	119.04	62.1479	119.04	102.855	119.04	13.2456	119.04	-3.27295
119.14	-2.67822	119.14	0.155762	119.14	2.7417	119.14	7.99365	119.14	17.7241	119.14	35.4292	119.14	62.1528	119.14	102.875	119.14	13.2456	119.14	-3.27295
119.24	-2.67822	119.24	0.144043	119.24	2.7417	119.24	7.98682	119.24	17.7241	119.24	35.4331	119.24	62.1626	119.24	102.878	119.24	13.2495	119.24	-3.28271
119.34	-2.69189	119.34	0.144043	119.34	2.7417	119.34	7.98682	119.34	17.7241	119.34	35.439	119.34	62.1685	119.34	102.884	119.34	13.2456	119.34	-3.29248
119.44	-2.69775	119.44	0.144043	119.44	2.73193	119.44	7.98682	119.44	17.7202	119.44	35.4507	119.44	62.1724	119.44	102.9	119.44	13.2456	119.44	-3.28857
119.54	-2.69775	119.54	0.134277	119.54	2.73193	119.54	7.98682	119.54	17.7144	119.54	35.4507	119.54	62.1821	119.54	102.914	119.54	13.2554	119.54	-3.28271
119.64	-2.69775	119.64	0.134277	119.64	2.73193	119.64	7.99268	119.64	17.7144	119.64	35.4507	119.64	62.2017	119.64	102.929	119.64	13.2554	119.64	-3.29248
119.74	-2.69775	119.74	0.134277	119.74	2.73193	119.74	7.98682	119.74	17.7104	119.74	35.4604	119.74	62.2114	119.74	102.947	119.74	13.2554	119.74	-3.29248
119.84	-2.69775	119.84	0.119629	119.84	2.73193	119.84	7.98682	119.84	17.7046	119.84	35.4604	119.84	62.2231	119.84	102.951	119.84	13.2554	119.84	-3.30225
119.94	-2.70752	119.94	0.112793	119.94	2.73193	119.94	7.98682	119.94	17.7046	119.94	35.4644	119.94	62.2192	119.94	102.964	119.94	13.2554	119.94	-3.29834
120.04	-2.70752	120.04	0.112793	120.04	2.72217	120.04	7.98682	120.04	17.7046	120.04	35.4702	120.04	62.2329	120.04	102.976	120.04	13.2554	120.04	-3.29248
120.14	-2.70361	120.14	0.112793	120.14	2.72217	120.14	7.98682	120.14	17.7007	120.14	35.48	120.14	62.2427	120.14	102.984	120.14	13.2554	120.14	-3.3042
120.24	-2.69775	120.24	0.112793	120.24	2.72217	120.24	7.98682	120.24	17.6948	120.24	35.48	120.24	62.2524	120.24	102.996	120.24	13.2554	120.24	-3.3042
120.34	-2.69775	120.34	0.112793	120.34	2.72217	120.34	7.98291	120.34	17.6948	120.34	35.4839	120.34	62.2524	120.34	103.015	120.34	13.2651	120.34	-3.31396
120.44	-2.70752	120.44	0.112793	120.44	2.71826	120.44	7.97705	120.44	17.6948	120.44	35.4995	120.44	62.272	120.44	103.027	120.44	13.2554	120.44	-3.31396
120.54	-2.71143	120.54	0.112793	120.54	2.7124	120.54	7.97705	120.54	17.6948	120.54	35.4995	120.54	62.2817	120.54	103.046	120.54	13.2554	120.54	-3.31982
120.64	-2.71338	120.64	0.103027	120.64	2.7124	120.64	7.97705	120.64	17.6909	120.64	35.5093	120.64	62.2817	120.64	103.054	120.64	13.2593	120.64	-3.31396
120.74	-2.71143	120.74	0.112793	120.74	2.7124	120.74	7.97705	120.74	17.6851	120.74	35.5093	120.74	62.2915	120.74	103.07	120.74	13.2651	120.74	-3.32373
120.84	-2.729	120.84	0.112793	120.84	2.7124	120.84	7.97314	120.84	17.6948	120.84	35.5093	120.84	62.3032	120.84	103.076	120.84	13.2651	120.84	-3.32373
120.94	-2.729	120.94	0.108887	120.94	2.70264	120.94	7.96729	120.94	17.6948	120.94	35.519	120.94	62.3032	120.94	103.095	120.94	13.2651	120.94	-3.3335
121.04	-2.729	121.04	0.103027	121.04	2.70264	121.04	7.96729	121.04	17.6948	121.04	35.519	121.04	62.313	121.04	103.107	121.04	13.2651	121.04	-3.32861
121.14	-2.73877	121.14	0.0932617	121.14	2.70264	121.14	7.96729	121.14	17.6899	121.14	35.5288	121.14	62.3091	121.14	103.126	121.14	13.269	121.14	-3.33154
121.24	-2.73877	121.24	0.0932617	121.24	2.70264	121.24	7.96729	121.24	17.6831	121.24	35.5288	121.24	62.313	121.24	103.146	121.24	13.2749	121.24	-3.34131
121.34	-2.73877	121.34	0.0932617	121.34	2.70264	121.34	7.96729	121.34	17.6831	121.34	35.5288	121.34	62.3228	121.34	103.154	121.34	13.2749	121.34	-3.34131
121.44	-2.75244	121.44	0.0932617	121.44	2.69873	121.44	7.96729	121.44	17.6831	121.44	35.5288	121.44	62.3325	121.44	103.173	121.44	13.2651	121.44	-3.34717
121.54	-2.7583	121.54	0.0834961	121.54	2.68701	121.54	7.95361	121.54	17.6831	121.54	35.5386	121.54	62.3384	121.54	103.187	121.54	13.2651	121.54	-3.35303
121.64	-2.7583	121.64	0.0834961	121.64	2.68896	121.64	7.94775	121.64	17.689	121.64	35.5386	121.64	62.3325	121.64	103.207	121.64	13.269	121.64	-3.35303
121.74	-2.76807	121.74	0.0834961	121.74	2.68311	121.74	7.94775	121.74	17.6831	121.74	35.5503	121.74	62.3423	121.74	103.214	121.74	13.2749	121.74	-3.35889
121.84	-2.76807	121.84	0.0834961	121.84	2.68311	121.84	7.94775	121.84	17.6792	121.84	35.5503	121.84	62.3521	121.84	103.222	121.84	13.2749	121.84	-3.36279
121.94	-2.77783	121.94	0.0834961	121.94	2.68311	121.94	7.94775	121.94	17.6733	121.94	35.5503	121.94	62.3521	121.94	103.236	121.94	13.2749	121.94	-3.35889
122.04	-2.77783	122.04	0.0737305	122.04	2.68311	122.04	7.94775	122.04	17.6733	122.04	35.5601	122.04	62.3638	122.04	103.255	122.04	13.2749	122.04	-3.36279
122.14	-2.77783	122.14	0.0737305	122.14	2.68311	122.14	7.94775	122.14	17.6694	122.14	35.5601	122.14	62.3638	122.14	103.27	122.14	13.2749	122.14	-3.35889
122.24	-2.77783	122.24	0.0698242	122.24	2.67139	122.24	7.94385	122.24	17.6753	122.24	35.5698	122.24	62.3735	122.24	103.283	122.24	13.2749	122.24	-3.36279
122.34	-2.7876	122.34	0.0639648	122.34	2.67139	122.34	7.92822	122.34	17.6753	122.34	35.5698	122.34	62.3833	122.34	103.294	122.34	13.269	122.34	-3.36279
122.44	-2.7876	122.44	0.0639648	122.44	2.67139	122.44	7.92822	122.44	17.6753	122.44	35.5796	122.44	62.3794	122.44	103.314	122.44	13.2749	122.44	-3.37256
122.54	-2.7915	122.54	0.0600586	122.54	2.66162	122.54	7.92822	122.54	17.6714	122.54	35.5796	122.54	62.3833	122.54	103.322	122.54	13.2749	122.54	-3.37842
122.64	-2.80713	122.64	0.0581055	122.64	2.66162	122.64	7.92432	122.64	17.6655	122.64	35.5894	122.64	62.3931	122.64	103.324	122.64	13.2749	122.64	-3.38232
122.74	-2.80713	122.74	0.050293	122.74	2.66162	122.74	7.91846	122.74	17.6655	122.74	35.5933	122.74	62.4087	122.74	103.343	122.74	13.2749	122.74	-3.38232
122.84	-2.80713	122.84	0.0444336	122.84	2.65186	122.84	7.91846	122.84	17.6655	122.84	35.605	122.84	62.4028	122.84	103.351	122.84	13.2749	122.84	-3.39209
122.94	-2.80713	122.94	0.0444336	122.94	2.65186	122.94	7.91846	122.94	17.6616	122.94	35.6089	122.94	62.4126	122.94	103.365	122.94	13.2651	122.94	-3.38818
123.04	-2.81689	123.04	0.0444336	123.04	2.65186	123.04	7.91846	123.04	17.6558	123.04	35.6089	123.04	62.4243	123.04	103.384	123.04	13.2651	123.04	-3.38232
123.14	-2.81689	123.14	0.0444336	123.14	2.65186	123.14	7.91455	123.14	17.6558	123.14	35.6089	123.14	62.4243	123.14	103.404	123.14	13.269	123.14	-3.39404
123.24	-2.81689	123.24	0.0444336	123.24	2.64209	123.24	7.90869	123.24	17.6558	123.24	35.6128	123.24	62.4341	123.24	103.419	123.24	13.2749	123.24	-3.39404
123.34	-2.81689	123.34	0.0307617	123.34	2.64209	123.34	7.90869	123.34	17.6558	123.34	35.6284	123.34	62.4438	123.34	103.429	123.34	13.2749	123.34	-3.3999
123.44	-2.82861	123.44	0.0249023	123.44	2.64209	123.44	7.89893	123.44	17.6519	123.44	35.6284	123.44	62.4536	123.44	103.447	123.44	13.2749	123.44	-3.40381
123.54	-2.83838	123.54	0.0249023	123.54	2.63818	123.54	7.89893	123.54	17.646	123.54	35.6323	123.54	62.4634	123.54	103.462	123.54	13.2749	123.54	-3.40381
123.64	-2.83838	123.64	0.0249023	123.64	2.62256	123.64	7.89893	123.64	17.6558	123.64	35.6479	123.64	62.4731	123.64	103.464	123.64	13.2651	123.64	-3.41357
123.74	-2.83838	123.74	0.0131836	123.74	2.62256	123.74	7.89893	123.74	17.6558	123.74	35.6479	123.74	62.4829	123.74	103.48	123.74	13.2651	123.74	-3.41357
123.84	-2.84814	123.84	0.0131836	123.84	2.62256	123.84	7.89307	123.84	17.6519	123.84	35.6479	123.84	62.4927	123.84	103.49	123.84	13.2651	123.84	-3.40869
123.94	-2.84814	123.94	0.0131836	123.94	2.61279	123.94	7.89893	123.94	17.646	123.94	35.6597	123.94	62.5024	123.94	103.507	123.94	13.2651	123.94	-3.41162
124.04	-2.85791	124.04	9.27734e-3	124.04	2.61279	124.04	7.89502	124.04	17.6411	124.04	35.6597	124.04	62.5142	124.04	103.51	124.04	13.2651	124.04	-3.41162
124.14	-2.85791	124.14	3.41797e-3	124.14	2.61279	124.14	7.88916	124.14	17.6343	124.14	35.6597	124.14	62.5239	124.14	103.535	124.14	13.2651	124.14	-3.41748
124.24	-2.85791	124.24	-6.34766e-3	124.24	2.60303	124.24	7.88916	124.24	17.6343	124.24	35.6694	124.24	62.5337	124.24	103.542	124.24	13.2651	124.24	-3.41162
124.34	-2.85791	124.34	-6.34766e-3	124.34	2.60303	124.34	7.88916	124.34	17.6343	124.34	35.6831	124.34	62.5435	124.34	103.55	124.34	13.27	124.34	-3.42139
124.44	-2.85791	124.44	-6.34766e-3	124.44	2.60303	124.44	7.88916	124.44	17.6343	124.44	35.6851	124.44	62.5435	124.44	103.564	124.44	13.2671	124.44	-3.43115
124.54	-2.86182	124.54	-6.34766e-3	124.54	2.59326	124.54	7.88916	124.54	17.6401	124.54	35.689	124.54	62.563	124.54	103.583	124.54	13.2671	124.54	-3.42725
124.64	-2.87744	124.64	-0.0102539	124.64	2.59326	124.64	7.88916	124.64	17.6343	124.64	35.6929	124.64	62.5728	124.64	103.603	124.64	13.2671	124.64	-3.42139
124.74	-2.87744	124.74	-0.0219727	124.74	2.59326	124.74	7.87939	124.74	17.6343	124.74	35.7085	124.74	62.5825	124.74	103.619	124.74	13.2593	124.74	-3.41748
124.84	-2.87744	124.84	-0.0200195	124.84	2.59326	124.84	7.87549	124.84	17.6343	124.84	35.7085	124.84	62.5825	124.84	103.625	124.84	13.2651	124.84	-3.42334
124.94	-2.88721	124.94	-0.0258789	124.94	2.59326	124.94	7.86963	124.94	17.6343	124.94	35.7183	124.94	62.5942	124.94	103.644	124.94	13.2651	124.94	-3.42334
125.04	-2.89209	125.04	-0.0258789	125.04	2.58154	125.04	7.86963	125.04	17.6343	125.04	35.7183	125.04	62.604	125.04	103.66	125.04	13.269	125.04	-3.43311
125.14	-2.89893	125.14	-0.0258789	125.14	2.58154	125.14	7.86963	125.14	17.644	125.14	35.728	125.14	62.6138	125.14	103.673	125.14	13.2749	125.14	-3.43311
125.24	-2.89893	125.24	-0.0258789	125.24	2.58154	125.24	7.86963	125.24	17.6401	125.24	35.7378	125.24	62.6235	125.24	103.681	125.24	13.2749	125.24	-3.44287
125.34	-2.89893	125.34	-0.0258789	125.34	2.58154	125.34	7.86963	125.34	17.6343	125.34	35.7456	125.34	62.6333	125.34	103.695	125.34	13.2749	125.34	-3.43896
125.44	-2.89893	125.44	-0.0258789	125.44	2.58154	125.44	7.86963	125.44	17.6343	125.44	35.7397	125.44	62.6431	125.44	103.714	125.44	13.2749	125.44	-3.43311
125.54	-2.89893	125.54	-0.0258789	125.54	2.58154	125.54	7.86963	125.54	17.6343	125.54	35.7495	125.54	62.6528	125.54	103.722	125.54	13.2749	125.54	-3.44287
125.64	-2.89893	125.64	-0.0258789	125.64	2.58154	125.64	7.85498	125.64	17.6304	125.64	35.7495	125.64	62.6626	125.64	103.736	125.64	13.2749	125.64	-3.44287
125.74	-2.90283	125.74	-0.0258789	125.74	2.57764	125.74	7.85303	125.74	17.6245	125.74	35.7593	125.74	62.6743	125.74	103.751	125.74	13.2749	125.74	-3.44287
125.84	-2.91846	125.84	-0.0356445	125.84	2.57568	125.84	7.85498	125.84	17.6245	125.84	35.769	125.84	62.6841	125.84	103.757	125.84	13.2788	125.84	-3.45264
125.94	-2.91846	125.94	-0.0356445	125.94	2.57178	125.94	7.84814	125.94	17.6245	125.94	35.769	125.94	62.6938	125.94	103.773	125.94	13.2847	125.94	-3.45264
126.04	-2.92236	126.04	-0.0395508	126.04	2.57764	126.04	7.84814	126.04	17.6245	126.04	35.7788	126.04	62.7134	126.04	103.775	126.04	13.2847	126.04	-3.45264
126.14	-2.92822	126.14	-0.0454102	126.14	2.56201	126.14	7.84814	126.14	17.6245	126.14	35.7886	126.14	62.7231	126.14	103.79	126.14	13.2847	126.14	-3.44873
126.24	-2.93799	126.24	-0.0454102	126.24	2.56201	126.24	7.84814	126.24	17.6206	126.24	35.7886	126.24	62.7329	126.24	103.794	126.24	13.2749	126.24	-3.45264
126.34	-2.93799	126.34	-0.0551758	126.34	2.56201	126.34	7.84424	126.34	17.6147	126.34	35.7944	126.34	62.7427	126.34	103.814	126.34	13.2749	126.34	-3.45264
126.44	-2.93799	126.44	-0.0551758	126.44	2.55225	126.44	7.83838	126.44	17.6147	126.44	35.7886	126.44	62.7524	126.44	103.83	126.44	13.2749	126.44	-3.45264
126.54	-2.93799	126.54	-0.0649414	126.54	2.55225	126.54	7.83838	126.54	17.6147	126.54	35.7983	126.54	62.7485	126.54	103.843	126.54	13.2651	126.54	-3.4624
126.64	-2.94189	126.64	-0.0649414	126.64	2.55225	126.64	7.83838	126.64	17.6108	126.64	35.7944	126.64	62.7642	126.64	103.859	126.64	13.2749	126.64	-3.4624
126.74	-2.94775	126.74	-0.0649414	126.74	2.55225	126.74	7.83838	126.74	17.605	126.74	35.8042	126.74	62.7739	126.74	103.873	126.74	13.2651	126.74	-3.4585
126.84	-2.95947	126.84	-0.0649414	126.84	2.55225	126.84	7.83838	126.84	17.605	126.84	35.8101	126.84	62.7837	126.84	103.884	126.84	13.269	126.84	-3.4624
126.94	-2.95947	126.94	-0.074707	126.94	2.55225	126.94	7.83838	126.94	17.605	126.94	35.8198	126.94	62.7935	126.94	103.892	126.94	13.2749	126.94	-3.4624
127.04	-2.95947	127.04	-0.074707	127.04	2.55225	127.04	7.83447	127.04	17.6011	127.04	35.8198	127.04	62.7993	127.04	103.906	127.04	13.2749	127.04	-3.4624
127.14	-2.95947	127.14	-0.074707	127.14	2.55225	127.14	7.82861	127.14	17.5952	127.14	35.8198	127.14	62.7935	127.14	103.91	127.14	13.2749	127.14	-3.47412
127.24	-2.96924	127.24	-0.074707	127.24	2.54834	127.24	7.82471	127.24	17.5952	127.24	35.8296	127.24	62.8032	127.24	103.923	127.24	13.2788	127.24	-3.47412
127.34	-2.96924	127.34	-0.074707	127.34	2.54248	127.34	7.81885	127.34	17.5952	127.34	35.8296	127.34	62.813	127.34	103.947	127.34	13.2847	127.34	-3.47412
127.44	-2.96924	127.44	-0.0786133	127.44	2.53271	127.44	7.81885	127.44	17.5913	127.44	35.8394	127.44	62.8247	127.44	103.966	127.44	13.2847	127.44	-3.47412
127.54	-2.97314	127.54	-0.0844727	127.54	2.53271	127.54	7.81885	127.54	17.5854	127.54	35.8394	127.54	62.8345	127.54	103.974	127.54	13.2847	127.54	-3.47412
127.64	-2.979	127.64	-0.0844727	127.64	2.53271	127.64	7.81885	127.64	17.5854	127.64	35.8491	127.64	62.854	127.64	103.982	127.64	13.2847	127.64	-3.47412
127.74	-2.979	127.74	-0.0844727	127.74	2.53271	127.74	7.81494	127.74	17.5815	127.74	35.8491	127.74	62.8638	127.74	103.996	127.74	13.2788	127.74	-3.48389
127.84	-2.979	127.84	-0.0844727	127.84	2.53271	127.84	7.80908	127.84	17.5757	127.84	35.8589	127.84	62.8735	127.84	104.003	127.84	13.2847	127.84	-3.48389
127.94	-2.979	127.94	-0.0942383	127.94	2.53271	127.94	7.80908	127.94	17.5757	127.94	35.8589	127.94	62.8833	127.94	104.027	127.94	13.2847	127.94	-3.49365
128.04	-2.98877	128.04	-0.0942383	128.04	2.53271	128.04	7.80518	128.04	17.5757	128.04	35.8687	128.04	62.8931	128.04	104.035	128.04	13.2847	128.04	-3.49365
128.14	-2.979	128.14	-0.0991211	128.14	2.52295	128.14	7.79932	128.14	17.5854	128.14	35.8687	128.14	62.9048	128.14	104.054	128.14	13.2847	128.14	-3.49365
128.24	-2.98877	128.24	-0.105957	128.24	2.52295	128.24	7.79932	128.24	17.5757	128.24	35.8687	128.24	62.9146	128.24	104.07	128.24	13.2886	128.24	-3.49365
128.34	-2.979	128.34	-0.105957	128.34	2.51807	128.34	7.79932	128.34	17.5757	128.34	35.8784	128.34	62.9146	128.34	104.083	128.34	13.2944	128.34	-3.49365
128.44	-2.99268	128.44	-0.105957	128.44	2.51123	128.44	7.79541	128.44	17.5708	128.44	35.8784	128.44	62.9243	128.44	104.107	128.44	13.2944	128.44	-3.49365
128.54	-2.99463	128.54	-0.117676	128.54	2.51123	128.54	7.78955	128.54	17.5542	128.54	35.8882	128.54	62.9341	128.54	104.126	128.54	13.2886	128.54	-3.50342
128.64	-2.99268	128.64	-0.117676	128.64	2.51123	128.64	7.78955	128.64	17.5591	128.64	35.8882	128.64	62.9438	128.64	104.134	128.64	13.2944	128.64	-3.49951
128.74	-2.99854	128.74	-0.117676	128.74	2.51123	128.74	7.78955	128.74	17.5659	128.74	35.8882	128.74	62.9487	128.74	104.146	128.74	13.2944	128.74	-3.49365
128.84	-3.0083	128.84	-0.117676	128.84	2.51123	128.84	7.78955	128.84	17.561	128.84	35.8999	128.84	62.9565	128.84	104.166	128.84	13.2944	128.84	-3.49365
128.94	-3.0083	128.94	-0.121582	128.94	2.51123	128.94	7.78955	128.94	17.5542	128.94	35.9097	128.94	62.978	128.94	104.177	128.94	13.2847	128.94	-3.50342
129.04	-3.0083	129.04	-0.127441	129.04	2.50146	129.04	7.78955	129.04	17.5542	129.04	35.9097	129.04	62.9712	129.04	104.197	129.04	13.2896	129.04	-3.50342
129.14	-3.0083	129.14	-0.137207	129.14	2.50146	129.14	7.78955	129.14	17.5444	129.14	35.9233	129.14	62.9829	129.14	104.205	129.14	13.2964	129.14	-3.50342
129.24	-3.0083	129.24	-0.137207	129.24	2.50146	129.24	7.78955	129.24	17.5405	129.24	35.939	129.24	62.9927	129.24	104.224	129.24	13.2964	129.24	-3.51709
129.34	-3.01221	129.34	-0.127441	129.34	2.50146	129.34	7.78564	129.34	17.5483	129.34	35.9351	129.34	63.0024	129.34	104.244	129.34	13.2866	129.34	-3.51904
129.44	-3.01807	129.44	-0.127441	129.44	2.50146	129.44	7.77979	129.44	17.5503	129.44	35.9292	129.44	63.0122	129.44	104.255	129.44	13.2905	129.44	-3.51318
129.54	-3.01807	129.54	-0.127441	129.54	2.50146	129.54	7.77979	129.54	17.5444	129.54	35.9292	129.54	63.022	129.54	104.275	129.54	13.2964	129.54	-3.51318
129.64	-3.01807	129.64	-0.131348	129.64	2.50635	129.64	7.77979	129.64	17.5444	129.64	35.939	129.64	63.0278	129.64	104.291	129.64	13.2866	129.64	-3.52295
129.74	-3.01807	129.74	-0.137207	129.74	2.51318	129.74	7.77979	129.74	17.5405	129.74	35.9487	129.74	63.0317	129.74	104.296	129.74	13.2866	129.74	-3.52295
129.84	-3.02783	129.84	-0.137207	129.84	2.51318	129.84	7.77979	129.84	17.5347	129.84	35.9487	129.84	63.0415	129.84	104.316	129.84	13.2808	129.84	-3.52295
129.94	-3.02783	129.94	-0.137207	129.94	2.5083	129.94	7.7749	129.94	17.5249	129.94	35.9487	129.94	63.0532	129.94	104.332	129.94	13.2866	129.94	-3.53662
130.04	-3.03174	130.04	-0.137207	130.04	2.50146	130.04	7.76807	130.04	17.5151	130.04	35.9585	130.04	63.063	130.04	104.345	130.04	13.2866	130.04	-3.54248
130.14	-3.0376	130.14	-0.137207	130.14	2.4917	130.14	7.76807	130.14	17.5112	130.14	35.9585	130.14	63.0688	130.14	104.369	130.14	13.2905	130.14	-3.54248
130.24	-3.04736	130.24	-0.137207	130.24	2.4917	130.24	7.76807	130.24	17.4976	130.24	35.9585	130.24	63.0728	130.24	104.394	130.24	13.2964	130.24	-3.54248
130.34	-3.04736	130.34	-0.137207	130.34	2.4917	130.34	7.76807	130.34	17.4897	130.34	35.9683	130.34	63.0825	130.34	104.417	130.34	13.2847	130.34	-3.54248
130.44	-3.05225	130.44	-0.146973	130.44	2.4917	130.44	7.76416	130.44	17.4741	130.44	35.9683	130.44	63.0923	130.44	104.425	130.44	13.2847	130.44	-3.55225
130.54	-3.06885	130.54	-0.146973	130.54	2.48779	130.54	7.7583	130.54	17.4644	130.54	35.98	130.54	63.1021	130.54	104.445	130.54	13.2847	130.54	-3.55225
130.64	-3.05908	130.64	-0.146973	130.64	2.48193	130.64	7.76807	130.64	17.4546	130.64	35.9839	130.64	63.0981	130.64	104.464	130.64	13.2886	130.64	-3.54834
130.74	-3.06885	130.74	-0.146973	130.74	2.47217	130.74	7.76807	130.74	17.4448	130.74	35.9897	130.74	63.1021	130.74	104.476	130.74	13.2944	130.74	-3.54639
130.84	-3.06885	130.84	-0.150879	130.84	2.47217	130.84	7.76807	130.84	17.4351	130.84	35.9897	130.84	63.1235	130.84	104.492	130.84	13.2847	130.84	-3.54834
130.94	-3.06885	130.94	-0.156738	130.94	2.4624	130.94	7.76807	130.94	17.4214	130.94	35.9897	130.94	63.1235	130.94	104.505	130.94	13.2847	130.94	-3.5542
131.04	-3.06885	131.04	-0.156738	131.04	2.47217	131.04	7.76416	131.04	17.394	131.04	35.9995	131.04	63.1392	131.04	104.525	131.04	13.2847	131.04	-3.5542
131.14	-3.07861	131.14	-0.156738	131.14	2.4624	131.14	7.7583	131.14	17.3843	131.14	35.9995	131.14	63.1431	131.14	104.537	131.14	13.2847	131.14	-3.56396
131.24	-3.07861	131.24	-0.166504	131.24	2.4624	131.24	7.76221	131.24	17.3647	131.24	35.9995	131.24	63.1528	131.24	104.556	131.24	13.2788	131.24	-3.56885
131.34	-3.07861	131.34	-0.166504	131.34	2.4585	131.34	7.76807	131.34	17.355	131.34	35.9995	131.34	63.1626	131.34	104.576	131.34	13.2847	131.34	-3.56201
131.44	-3.08838	131.44	-0.166504	131.44	2.45264	131.44	7.75439	131.44	17.3452	131.44	35.9995	131.44	63.1626	131.44	104.583	131.44	13.2847	131.44	-3.56201
131.54	-3.08838	131.54	-0.166504	131.54	2.45264	131.54	7.74854	131.54	17.3354	131.54	36.0034	131.54	63.1724	131.54	104.583	131.54	13.2749	131.54	-3.57178
131.64	-3.08838	131.64	-0.166504	131.64	2.45264	131.64	7.74854	131.64	17.314	131.64	36.0093	131.64	63.1821	131.64	104.603	131.64	13.2788	131.64	-3.57178
131.74	-3.1001	131.74	-0.17041	131.74	2.45264	131.74	7.74854	131.74	17.3042	131.74	36.0093	131.74	63.1899	131.74	104.623	131.74	13.2749	131.74	-3.57178
131.84	-3.1001	131.84	-0.17627	131.84	2.44092	131.84	7.74854	131.84	17.2847	131.84	36.0093	131.84	63.1938	131.84	104.646	131.84	13.2749	131.84	-3.58154
131.94	-3.10986	131.94	-0.17627	131.94	2.44092	131.94	7.74854	131.94	17.2749	131.94	36.0229	131.94	63.2036	131.94	104.654	131.94	13.2749	131.94	-3.59131
132.04	-3.10986	132.04	-0.186035	132.04	2.44092	132.04	7.73682	132.04	17.2651	132.04	36.0288	132.04	63.2134	132.04	104.673	132.04	13.2788	132.04	-3.59131
132.14	-3.10986	132.14	-0.186035	132.14	2.44092	132.14	7.73682	132.14	17.2456	132.14	36.0386	132.14	63.2192	132.14	104.693	132.14	13.2749	132.14	-3.59131
132.24	-3.10986	132.24	-0.186035	132.24	2.44092	132.24	7.73682	132.24	17.2202	132.24	36.0386	132.24	63.2231	132.24	104.701	132.24	13.2749	132.24	-3.59131
132.34	-3.10986	132.34	-0.186035	132.34	2.44092	132.34	7.73682	132.34	17.1948	132.34	36.0435	132.34	63.2231	132.34	104.718	132.34	13.2749	132.34	-3.60107
132.44	-3.11963	132.44	-0.199707	132.44	2.44092	132.44	7.73682	132.44	17.1851	132.44	36.0503	132.44	63.2329	132.44	104.74	132.44	13.2749	132.44	-3.60107
132.54	-3.11963	132.54	-0.205566	132.54	2.43115	132.54	7.73682	132.54	17.1655	132.54	36.064	132.54	63.2388	132.54	104.753	132.54	13.27	132.54	-3.59717
132.64	-3.12939	132.64	-0.205566	132.64	2.43115	132.64	7.73682	132.64	17.1558	132.64	36.0698	132.64	63.2329	132.64	104.769	132.64	13.2769	132.64	-3.60498
132.74	-3.12939	132.74	-0.205566	132.74	2.43115	132.74	7.72705	132.74	17.1304	132.74	36.0698	132.74	63.2446	132.74	104.791	132.74	13.2769	132.74	-3.60693
132.84	-3.12939	132.84	-0.215332	132.84	2.43115	132.84	7.72705	132.84	17.1147	132.84	36.0796	132.84	63.2446	132.84	104.792	132.84	13.271	132.84	-3.61279
132.94	-3.13916	132.94	-0.215332	132.94	2.43115	132.94	7.72705	132.94	17.0952	132.94	36.0796	132.94	63.2544	132.94	104.824	132.94	13.2769	132.94	-3.61279
133.04	-3.13916	133.04	-0.215332	133.04	2.43115	133.04	7.72705	133.04	17.0854	133.04	36.0835	133.04	63.2544	133.04	104.843	133.04	13.2769	133.04	-3.61865
133.14	-3.13916	133.14	-0.215332	133.14	2.41748	133.14	7.72705	133.14	17.0659	133.14	36.0894	133.14	63.2593	133.14	104.855	133.14	13.2769	133.14	-3.61279
133.24	-3.14893	133.24	-0.225098	133.24	2.41162	133.24	7.72705	133.24	17.0562	133.24	36.0894	133.24	63.2622	133.24	104.871	133.24	13.2769	133.24	-3.62256
133.34	-3.14893	133.34	-0.225098	133.34	2.41162	133.34	7.72705	133.34	17.0522	133.34	36.0991	133.34	63.272	133.34	104.884	133.34	13.2769	133.34	-3.62256
133.44	-3.14893	133.44	-0.229004	133.44	2.41162	133.44	7.72705	133.44	17.0347	133.44	36.0991	133.44	63.2915	133.44	104.904	133.44	13.2808	133.44	-3.62256
133.54	-3.15869	133.54	-0.234863	133.54	2.40186	133.54	7.71729	133.54	17.0347	133.54	36.0991	133.54	63.2915	133.54	104.912	133.54	13.2866	133.54	-3.63232
133.64	-3.15381	133.64	-0.234863	133.64	2.40186	133.64	7.71338	133.64	17.0249	133.64	36.103	133.64	63.3013	133.64	104.925	133.64	13.2827	133.64	-3.62842
133.74	-3.14697	133.74	-0.234863	133.74	2.40186	133.74	7.70752	133.74	17.0249	133.74	36.1187	133.74	63.3091	133.74	104.933	133.74	13.2808	133.74	-3.62256
133.84	-3.15674	133.84	-0.234863	133.84	2.40576	133.84	7.70752	133.84	17.0249	133.84	36.1187	133.84	63.3032	133.84	104.945	133.84	13.2866	133.84	-3.62256
133.94	-3.15674	133.94	-0.244629	133.94	2.40771	133.94	7.70752	133.94	17.02	133.94	36.1187	133.94	63.313	133.94	104.964	133.94	13.2749	133.94	-3.63232
134.04	-3.16846	134.04	-0.244629	134.04	2.40186	134.04	7.70752	134.04	17.0132	134.04	36.1343	134.04	63.3228	134.04	104.976	134.04	13.2749	134.04	-3.64209
134.14	-3.17334	134.14	-0.244629	134.14	2.40186	134.14	7.70752	134.14	17.0132	134.14	36.1401	134.14	63.3423	134.14	104.996	134.14	13.2749	134.14	-3.64209
134.24	-3.18018	134.24	-0.244629	134.24	2.40186	134.24	7.70752	134.24	17.0229	134.24	36.1362	134.24	63.3521	134.24	105	134.24	13.2749	134.24	-3.64795
134.34	-3.18994	134.34	-0.244629	134.34	2.40186	134.34	7.70752	134.34	17.0229	134.34	36.1343	134.34	63.3521	134.34	105.013	134.34	13.2788	134.34	-3.646
134.44	-3.18994	134.44	-0.244629	134.44	2.39209	134.44	7.70752	134.44	17.0229	134.44	36.1401	134.44	63.3579	134.44	105.044	134.44	13.2847	134.44	-3.66162
134.54	-3.18994	134.54	-0.244629	134.54	2.39209	134.54	7.70752	134.54	17.0229	134.54	36.1401	134.54	63.3618	134.54	105.064	134.54	13.2847	134.54	-3.66162
134.64	-3.18994	134.64	-0.244629	134.64	2.396	134.64	7.70752	134.64	17.019	134.64	36.144	134.64	63.3677	134.64	105.076	134.64	13.2847	134.64	-3.67334
134.74	-3.18994	134.74	-0.248535	134.74	2.39795	134.74	7.70752	134.74	17.0132	134.74	36.1499	134.74	63.3735	134.74	105.091	134.74	13.2749	134.74	-3.67334
134.84	-3.19971	134.84	-0.250488	134.84	2.39209	134.84	7.70752	134.84	17.0132	134.84	36.1499	134.84	63.3833	134.84	105.105	134.84	13.2749	134.84	-3.67334
134.94	-3.19971	134.94	-0.248535	134.94	2.39209	134.94	7.70752	134.94	17.0093	134.94	36.1597	134.94	63.3892	134.94	105.121	134.94	13.2847	134.94	-3.6792
135.04	-3.19971	135.04	-0.254395	135.04	2.38232	135.04	7.70752	135.04	17.0034	135.04	36.1597	135.04	63.3833	135.04	105.126	135.04	13.2749	135.04	-3.67334
135.14	-3.20361	135.14	-0.254395	135.14	2.39209	135.14	7.70361	135.14	17.0034	135.14	36.1694	135.14	63.3931	135.14	105.146	135.14	13.271	135.14	-3.68311
135.24	-3.21533	135.24	-0.26416	135.24	2.39209	135.24	7.69775	135.24	17.0034	135.24	36.1694	135.24	63.3989	135.24	105.162	135.24	13.2651	135.24	-3.68311
135.34	-3.20947	135.34	-0.26416	135.34	2.37842	135.34	7.69775	135.34	16.9995	135.34	36.1792	135.34	63.3931	135.34	105.17	135.34	13.2651	135.34	-3.6792
135.44	-3.21924	135.44	-0.26416	135.44	2.37256	135.44	7.69775	135.44	17.0054	135.44	36.1831	135.44	63.4028	135.44	105.183	135.44	13.2651	135.44	-3.68311
135.54	-3.21924	135.54	-0.269043	135.54	2.37256	135.54	7.70752	135.54	17.0054	135.54	36.189	135.54	63.4126	135.54	105.203	135.54	13.2651	135.54	-3.68311
135.64	-3.21924	135.64	-0.287598	135.64	2.37256	135.64	7.70752	135.64	17.0054	135.64	36.1987	135.64	63.4185	135.64	105.222	135.64	13.269	135.64	-3.69287
135.74	-3.21924	135.74	-0.287598	135.74	2.36865	135.74	7.70361	135.74	17.0015	135.74	36.1987	135.74	63.4243	135.74	105.246	135.74	13.2749	135.74	-3.68896
135.84	-3.23291	135.84	-0.287598	135.84	2.35303	135.84	7.68799	135.84	16.9956	135.84	36.1987	135.84	63.4341	135.84	105.253	135.84	13.2749	135.84	-3.69287
135.94	-3.23877	135.94	-0.287598	135.94	2.35303	135.94	7.68799	135.94	16.9956	135.94	36.2085	135.94	63.4438	135.94	105.269	135.94	13.271	135.94	-3.69287
136.04	-3.23877	136.04	-0.30127	136.04	2.36279	136.04	7.68799	136.04	16.9917	136.04	36.2026	136.04	63.4438	136.04	105.283	136.04	13.2651	136.04	-3.70264
136.14	-3.23877	136.14	-0.307129	136.14	2.36279	136.14	7.69385	136.14	16.9858	136.14	36.2183	136.14	63.4536	136.14	105.302	136.14	13.269	136.14	-3.69873
136.24	-3.23877	136.24	-0.307129	136.24	2.36279	136.24	7.68799	136.24	16.9819	136.24	36.2183	136.24	63.4634	136.24	105.316	136.24	13.2749	136.24	-3.69287
136.34	-3.24463	136.34	-0.307129	136.34	2.36279	136.34	7.68799	136.34	16.9858	136.34	36.2183	136.34	63.4634	136.34	105.332	136.34	13.271	136.34	-3.69287
136.44	-3.23877	136.44	-0.307129	136.44	2.36279	136.44	7.68799	136.44	16.9819	136.44	36.228	136.44	63.4692	136.44	105.345	136.44	13.2651	136.44	-3.70264
136.54	-3.23877	136.54	-0.320801	136.54	2.35303	136.54	7.68799	136.54	16.9761	136.54	36.228	136.54	63.4731	136.54	105.349	136.54	13.2554	136.54	-3.69873
136.64	-3.24854	136.64	-0.32666	136.64	2.35303	136.64	7.68799	136.64	16.9761	136.64	36.2319	136.64	63.4829	136.64	105.355	136.64	13.2554	136.64	-3.70264
136.74	-3.24854	136.74	-0.32666	136.74	2.35303	136.74	7.68408	136.74	16.9712	136.74	36.2378	136.74	63.4985	136.74	105.375	136.74	13.2554	136.74	-3.70264
136.84	-3.24854	136.84	-0.336426	136.84	2.34912	136.84	7.67822	136.84	16.9644	136.84	36.2378	136.84	63.5005	136.84	105.382	136.84	13.2554	136.84	-3.70654
136.94	-3.26025	136.94	-0.336426	136.94	2.35303	136.94	7.67822	136.94	16.9644	136.94	36.2378	136.94	63.5044	136.94	105.392	136.94	13.2554	136.94	-3.7124
137.04	-3.26025	137.04	-0.336426	137.04	2.35303	137.04	7.67822	137.04	16.9702	137.04	36.2476	137.04	63.5044	137.04	105.394	137.04	13.2593	137.04	-3.7124
137.14	-3.26025	137.14	-0.336426	137.14	2.34326	137.14	7.67822	137.14	16.9604	137.14	36.2524	137.14	63.5093	137.14	105.414	137.14	13.2651	137.14	-3.71631
137.24	-3.27002	137.24	-0.350098	137.24	2.34326	137.24	7.67334	137.24	16.9546	137.24	36.2593	137.24	63.5122	137.24	105.421	137.24	13.2651	137.24	-3.72217
137.34	-3.27002	137.34	-0.355957	137.34	2.34326	137.34	7.6665	137.34	16.9644	137.34	36.2632	137.34	63.522	137.34	105.435	137.34	13.2651	137.34	-3.72217
137.44	-3.27002	137.44	-0.355957	137.44	2.33936	137.44	7.6665	137.44	16.9604	137.44	36.2788	137.44	63.5278	137.44	105.45	137.44	13.2651	137.44	-3.73389
137.54	-3.27002	137.54	-0.369629	137.54	2.3374	137.54	7.6665	137.54	16.9546	137.54	36.2788	137.54	63.5317	137.54	105.455	137.54	13.2612	137.54	-3.73389
137.64	-3.27002	137.64	-0.375488	137.64	2.34326	137.64	7.67627	137.64	16.9507	137.64	36.2788	137.64	63.5415	137.64	105.47	137.64	13.2593	137.64	-3.73389
137.74	-3.27002	137.74	-0.375488	137.74	2.33936	137.74	7.67236	137.74	16.9448	137.74	36.2788	137.74	63.5513	137.74	105.476	137.74	13.2612	137.74	-3.74365
137.84	-3.27002	137.84	-0.385254	137.84	2.32373	137.84	7.6665	137.84	16.9546	137.84	36.2788	137.84	63.563	137.84	105.492	137.84	13.2593	137.84	-3.74365
137.94	-3.27002	137.94	-0.385254	137.94	2.3335	137.94	7.6665	137.94	16.9507	137.94	36.2905	137.94	63.5728	137.94	105.505	137.94	13.2651	137.94	-3.74365
138.04	-3.27979	138.04	-0.38916	138.04	2.32373	138.04	7.6626	138.04	16.9448	138.04	36.2905	138.04	63.5786	138.04	105.525	138.04	13.2612	138.04	-3.75342
138.14	-3.27979	138.14	-0.39502	138.14	2.32373	138.14	7.65674	138.14	16.9448	138.14	36.2905	138.14	63.5825	138.14	105.541	138.14	13.2554	138.14	-3.75342
138.24	-3.27979	138.24	-0.404785	138.24	2.32373	138.24	7.65674	138.24	16.9448	138.24	36.2905	138.24	63.5923	138.24	105.554	138.24	13.2593	138.24	-3.75342
138.34	-3.27979	138.34	-0.404785	138.34	2.32373	138.34	7.65674	138.34	16.9448	138.34	36.2905	138.34	63.5923	138.34	105.566	138.34	13.2612	138.34	-3.76318
138.44	-3.27979	138.44	-0.404785	138.44	2.32373	138.44	7.65674	138.44	16.9507	138.44	36.2905	138.44	63.6021	138.44	105.585	138.44	13.2554	138.44	-3.76318
138.54	-3.29346	138.54	-0.404785	138.54	2.31982	138.54	7.65674	138.54	16.9448	138.54	36.2944	138.54	63.6021	138.54	105.589	138.54	13.2554	138.54	-3.77295
138.64	-3.29932	138.64	-0.408691	138.64	2.31396	138.64	7.66455	138.64	16.9351	138.64	36.3003	138.64	63.6118	138.64	105.603	138.64	13.2593	138.64	-3.77295
138.74	-3.29932	138.74	-0.414551	138.74	2.31396	138.74	7.65869	138.74	16.9312	138.74	36.3101	138.74	63.6118	138.74	105.615	138.74	13.2651	138.74	-3.77295
138.84	-3.29932	138.84	-0.418457	138.84	2.31396	138.84	7.65869	138.84	16.9253	138.84	36.3101	138.84	63.6216	138.84	105.63	138.84	13.2651	138.84	-3.77295
138.94	-3.29932	138.94	-0.424316	138.94	2.31396	138.94	7.65479	138.94	16.9351	138.94	36.3101	138.94	63.6333	138.94	105.644	138.94	13.2612	138.94	-3.77295
139.04	-3.29932	139.04	-0.424316	139.04	2.31396	139.04	7.64893	139.04	16.9312	139.04	36.314	139.04	63.6431	139.04	105.652	139.04	13.2554	139.04	-3.77881
139.14	-3.29932	139.14	-0.436035	139.14	2.31396	139.14	7.64893	139.14	16.9253	139.14	36.3296	139.14	63.6431	139.14	105.654	139.14	13.2554	139.14	-3.77295
139.24	-3.29932	139.24	-0.436035	139.24	2.31396	139.24	7.64502	139.24	16.9253	139.24	36.3296	139.24	63.6528	139.24	105.666	139.24	13.2554	139.24	-3.78271
139.34	-3.30908	139.34	-0.436035	139.34	2.30225	139.34	7.63916	139.34	16.9253	139.34	36.3296	139.34	63.6626	139.34	105.685	139.34	13.2554	139.34	-3.78271
139.44	-3.31299	139.44	-0.436035	139.44	2.30225	139.44	7.63916	139.44	16.9253	139.44	36.3296	139.44	63.6724	139.44	105.693	139.44	13.2554	139.44	-3.78271
139.54	-3.31885	139.54	-0.445801	139.54	2.30225	139.54	7.62744	139.54	16.9253	139.54	36.3296	139.54	63.6724	139.54	105.691	139.54	13.2554	139.54	-3.78271
139.64	-3.31885	139.64	-0.445801	139.64	2.30225	139.64	7.63525	139.64	16.9253	139.64	36.3296	139.64	63.6821	139.64	105.697	139.64	13.2554	139.64	-3.78271
139.74	-3.32861	139.74	-0.450684	139.74	2.29736	139.74	7.62939	139.74	16.9204	139.74	36.3296	139.74	63.6821	139.74	105.711	139.74	13.2456	139.74	-3.79248
[truncated: 6,405 more rows]
