# Supplementary material for: A recombinant protein containing influenza viral conserved epitopes and superantigen induces broad-spectrum protection
Source: eLife. 2021 Nov 16;10:e71725. doi: 10.7554/eLife.71725 (PMC8635977; doi:10.7554/eLife.71725)
Supplement: Figure 6—source data 1. — This folder contains the overlays of binding kinetics of antibodies to HAs (HA of H1, H2, H3, and H5) at different concentrations were detected with Biacore (individual files are named ‘the binding kinetics of antibodies to H1.txt,’ ‘the binding kinetics of antibodies to H2.txt,’ ‘the binding kinetics of antibodies to H3.txt,’ ‘the binding kinetics of antibodies to H5.txt’). The detection processes are contained in Methods. [file elife-71725-fig6-data1.zip › The binding kinetics of antibodies to H5.txt]

Cycle: 6 H5 0.3125 �g/ml_X	Cycle: 6 H5 0.3125 �g/ml_Y	Cycle: 7 H5 0.625 �g/ml_X	Cycle: 7 H5 0.625 �g/ml_Y	Cycle: 8 H5 1.25 �g/ml_X	Cycle: 8 H5 1.25 �g/ml_Y	Cycle: 9 H5 2.5 �g/ml_X	Cycle: 9 H5 2.5 �g/ml_Y	Cycle: 10 H5 5 �g/ml_X	Cycle: 10 H5 5 �g/ml_Y	Cycle: 11 H5 10 �g/ml_X	Cycle: 11 H5 10 �g/ml_Y	Cycle: 12 H5 1.25 �g/ml_X	Cycle: 12 H5 1.25 �g/ml_Y	Cycle: 5 H5 0 �g/ml_X	Cycle: 5 H5 0 �g/ml_Y
-60.06	0.771484	-60.06	2.13867	-60.06	0.243652	-60.06	-0.0371094	-60.06	0.129883	-60.06	-0.179688	-60.06	-0.360352	-60.06	-0.919434
-59.96	0.775391	-59.96	2.12891	-59.96	0.237793	-59.96	-0.0332031	-59.96	0.129883	-59.96	-0.185547	-59.96	-0.354492	-59.96	-0.935059
-59.86	0.78125	-59.86	2.13867	-59.86	0.231934	-59.86	-0.0234375	-59.86	0.118164	-59.86	-0.199219	-59.86	-0.350586	-59.86	-0.944824
-59.76	0.785156	-59.76	2.12891	-59.76	0.237793	-59.76	-0.0273438	-59.76	0.108398	-59.76	-0.214844	-59.76	-0.344727	-59.76	-0.931152
-59.66	0.791016	-59.66	2.13867	-59.66	0.237793	-59.66	-0.0175781	-59.66	0.12207	-59.66	-0.224609	-59.66	-0.364258	-59.66	-0.921387
-59.56	0.787109	-59.56	2.13867	-59.56	0.224121	-59.56	-0.0273438	-59.56	0.0986328	-59.56	-0.220703	-59.56	-0.364258	-59.56	-0.944824
-59.46	0.791016	-59.46	2.1582	-59.46	0.222168	-59.46	-0.0175781	-59.46	0.103516	-59.46	-0.244141	-59.46	-0.370117	-59.46	-0.952637
-59.36	0.78125	-59.36	2.20313	-59.36	0.228027	-59.36	-0.0273438	-59.36	0.110352	-59.36	-0.230469	-59.36	-0.370117	-59.36	-0.941895
-59.26	0.775391	-59.26	2.23242	-59.26	0.237793	-59.26	-0.0322266	-59.26	0.124023	-59.26	-0.230469	-59.26	-0.375977	-59.26	-0.913574
-59.16	0.791016	-59.16	2.25781	-59.16	0.251465	-59.16	-0.015625	-59.16	0.129883	-59.16	-0.224609	-59.16	-0.360352	-59.16	-0.909668
-59.06	0.800781	-59.06	2.22852	-59.06	0.269043	-59.06	-0.0429688	-59.06	0.104492	-59.06	-0.224609	-59.06	-0.385742	-59.06	-0.894043
-58.96	0.810547	-58.96	2.20898	-58.96	0.282715	-58.96	-0.0722656	-58.96	0.114258	-58.96	-0.220703	-58.96	-0.37207	-58.96	-0.909668
-58.86	0.785156	-58.86	2.21289	-58.86	0.308105	-58.86	-0.0664063	-58.86	0.100586	-58.86	-0.15625	-58.86	-0.295898	-58.86	-0.870605
-58.76	0.791016	-58.76	2.19727	-58.76	0.29248	-58.76	0.0273438	-58.76	0.133789	-58.76	-0.195313	-58.76	-0.295898	-58.76	-0.835449
-58.66	0.745117	-58.66	2.17285	-58.66	0.280762	-58.66	0.0527344	-58.66	0.114258	-58.66	-0.195313	-58.66	-0.330078	-58.66	-0.841309
-58.56	0.546875	-58.56	2	-58.56	0.270996	-58.56	0.078125	-58.56	0.0498047	-58.56	-0.480469	-58.56	-0.594727	-58.56	-0.765137
-58.46	0.476563	-58.46	1.88672	-58.46	0.251465	-58.46	-0.242188	-58.46	0.178711	-58.46	-0.625	-58.46	-0.749023	-58.46	-0.880371
-58.36	0.382813	-58.36	1.88867	-58.36	0.226074	-58.36	-0.347656	-58.36	-0.557617	-58.36	-0.916016	-58.36	-1.06348	-58.36	-1.68506
-58.26	0.332031	-58.26	1.86328	-58.26	0.20166	-58.26	-0.642578	-58.26	-0.327148	-58.26	-0.8125	-58.26	-1.10059	-58.26	-1.78467
-58.16	0.271484	-58.16	1.88867	-58.16	0.179199	-58.16	-0.726563	-58.16	-0.237305	-58.16	-0.335938	-58.16	-0.65332	-58.16	-1.3667
-58.06	0.302734	-58.06	1.89258	-58.06	0.151855	-58.06	-0.203125	-58.06	-0.170898	-58.06	-0.0957031	-58.06	-0.424805	-58.06	-0.911621
-57.96	0.566406	-57.96	1.92969	-57.96	0.132324	-57.96	-0.0175781	-57.96	-0.180664	-57.96	-0.152344	-57.96	-0.325195	-57.96	-0.825684
-57.86	0.701172	-57.86	1.92969	-57.86	0.128418	-57.86	0.0117188	-57.86	-0.136719	-57.86	-0.115234	-57.86	-0.299805	-57.86	-0.852051
-57.76	0.685547	-57.76	2.0625	-57.76	0.108887	-57.76	0.0263672	-57.76	0.0244141	-57.76	-0.115234	-57.76	-0.334961	-57.76	-0.800293
-57.66	0.720703	-57.66	2.12891	-57.66	0.081543	-57.66	-0.0253906	-57.66	0.0439453	-57.66	-0.0820313	-57.66	-0.325195	-57.66	-0.845215
-57.56	0.705078	-57.56	2.13281	-57.56	0.128418	-57.56	-0.0117188	-57.56	0.0693359	-57.56	-0.0957031	-57.56	-0.331055	-57.56	-0.82373
-57.46	0.691406	-57.46	2.12891	-57.46	0.118652	-57.46	-0.0117188	-57.46	0.0732422	-57.46	-0.105469	-57.46	-0.424805	-57.46	-0.819824
-57.36	0.724609	-57.36	2.09766	-57.36	0.138184	-57.36	-0.0117188	-57.36	0.0791016	-57.36	-0.202148	-57.36	-0.44043	-57.36	-0.804199
-57.26	0.724609	-57.26	2.06836	-57.26	0.128418	-57.26	0.0136719	-57.26	0.0986328	-57.26	-0.214844	-57.26	-0.454102	-57.26	-0.813965
-57.16	0.740234	-57.16	2.05859	-57.16	0.108887	-57.16	-1.95313e-3	-57.16	0.0927734	-57.16	-0.220703	-57.16	-0.450195	-57.16	-0.821777
-57.06	0.710938	-57.06	2.02734	-57.06	0.112793	-57.06	3.90625e-3	-57.06	0.129883	-57.06	-0.205078	-57.06	-0.430664	-57.06	-0.804199
-56.96	0.701172	-56.96	2.02734	-56.96	0.0874023	-56.96	0.0332031	-56.96	0.133789	-56.96	-0.214844	-56.96	-0.415039	-56.96	-0.794434
-56.86	0.691406	-56.86	2.01758	-56.86	0.0639648	-56.86	0.0332031	-56.86	0.0283203	-56.86	-0.214844	-56.86	-0.43457	-56.86	-0.800293
-56.76	0.674805	-56.76	1.98828	-56.76	0.0913086	-56.76	-0.0136719	-56.76	-0.241211	-56.76	-0.210938	-56.76	-0.43457	-56.76	-0.774902
-56.66	0.671875	-56.66	1.95898	-56.66	0.0678711	-56.66	-0.136719	-56.66	-0.317383	-56.66	-0.224609	-56.66	-0.419922	-56.66	-0.774902
-56.56	0.681641	-56.56	1.96289	-56.56	0.097168	-56.56	-0.353516	-56.56	-0.350586	-56.56	-0.224609	-56.56	-0.413086	-56.56	-0.784668
-56.46	0.662109	-56.46	2.01758	-56.46	0.0776367	-56.46	-0.382813	-56.46	-0.288086	-56.46	-0.224609	-56.46	-0.413086	-56.46	-0.784668
-56.36	0.601563	-56.36	1.96875	-56.36	-1.48877	-56.36	-0.478516	-56.36	-0.231445	-56.36	-0.224609	-56.36	-0.413086	-56.36	-0.802246
-56.26	0.525391	-56.26	1.95215	-56.26	-1.33838	-56.26	-0.398438	-56.26	-0.246094	-56.26	-0.220703	-56.26	-0.399414	-56.26	-0.741699
-56.16	0.542969	-56.16	1.4707	-56.16	-1.03369	-56.16	-0.353516	-56.16	-0.19043	-56.16	-0.224609	-56.16	-0.374023	-56.16	-0.774902
-56.06	0.775391	-56.06	-0.779297	-56.06	-0.869629	-56.06	-0.328125	-56.06	-0.149414	-56.06	-0.224609	-56.06	-0.360352	-56.06	-0.702637
-55.96	-0.414063	-55.96	0.283203	-55.96	-0.643066	-55.96	-0.277344	-55.96	-0.125977	-55.96	-0.230469	-55.96	-0.364258	-55.96	-0.776855
-55.86	-0.527344	-55.86	1.68945	-55.86	-0.567871	-55.86	-0.249023	-55.86	-0.0908203	-55.86	-0.195313	-55.86	-0.374023	-55.86	-2.58545
-55.76	0.451172	-55.76	1.89258	-55.76	-0.541504	-55.76	-0.207031	-55.76	-0.0693359	-55.76	-0.205078	-55.76	-0.360352	-55.76	-2.22119
-55.66	0.634766	-55.66	1.83008	-55.66	-0.512207	-55.66	-0.212891	-55.66	-0.0556641	-55.66	-0.201172	-55.66	-0.354492	-55.66	-1.04443
-55.56	0.544922	-55.56	1.64844	-55.56	-0.477051	-55.56	-0.183594	-55.56	-0.0263672	-55.56	-0.195313	-55.56	-0.350586	-55.56	-0.784668
-55.46	0.451172	-55.46	1.65234	-55.46	-0.441895	-55.46	-0.1875	-55.46	-0.0400391	-55.46	-0.205078	-55.46	-0.344727	-55.46	-0.76123
-55.36	0.4375	-55.36	1.61914	-55.36	-0.441895	-55.36	-0.1875	-55.36	-0.0263672	-55.36	-0.205078	-55.36	-0.344727	-55.36	-0.747559
-55.26	0.425781	-55.26	1.64844	-55.26	-0.45752	-55.26	-0.207031	-55.26	-0.0205078	-55.26	-0.201172	-55.26	-0.34082	-55.26	-0.710449
-55.16	0.460938	-55.16	1.64258	-55.16	-0.441895	-55.16	-0.193359	-55.16	-0.0205078	-55.16	-0.205078	-55.16	-0.334961	-55.16	-0.714355
-55.06	0.496094	-55.06	1.66211	-55.06	-0.428223	-55.06	-0.197266	-55.06	-0.0166016	-55.06	-0.201172	-55.06	-0.321289	-55.06	-0.700684
-54.96	0.490234	-54.96	1.64844	-54.96	-0.432129	-54.96	-0.193359	-54.96	-9.76563e-4	-54.96	-0.195313	-54.96	-0.325195	-54.96	-0.694824
-54.86	0.505859	-54.86	1.62891	-54.86	-0.437988	-54.86	-0.164063	-54.86	8.78906e-3	-54.86	-0.180664	-54.86	-0.334961	-54.86	-0.690918
-54.76	0.511719	-54.76	1.62305	-54.76	-0.412598	-54.76	-0.117188	-54.76	0.0439453	-54.76	-0.160156	-54.76	-0.34082	-54.76	-0.685059
-54.66	0.521484	-54.66	1.61914	-54.66	-0.408691	-54.66	-0.123047	-54.66	0.0595703	-54.66	-0.144531	-54.66	-0.344727	-54.66	-0.690918
-54.56	0.494141	-54.56	1.60742	-54.56	-0.398926	-54.56	-0.117188	-54.56	0.0634766	-54.56	-0.150391	-54.56	-0.354492	-54.56	-0.694824
-54.46	0.490234	-54.46	1.60156	-54.46	-0.383301	-54.46	-0.107422	-54.46	0.0693359	-54.46	-0.140625	-54.46	-0.331055	-54.46	-0.774902
-54.36	0.5	-54.36	1.60254	-54.36	-0.379395	-54.36	-0.102539	-54.36	0.0693359	-54.36	-0.134766	-54.36	-0.325195	-54.36	-0.770996
-54.26	0.504883	-54.26	1.59961	-54.26	-0.358887	-54.26	-0.0957031	-54.26	0.0429688	-54.26	-0.162109	-54.26	-0.320313	-54.26	-0.765137
-54.16	0.492188	-54.16	1.60352	-54.16	-0.336426	-54.16	-0.0917969	-54.16	0.0341797	-54.16	-0.162109	-54.16	-0.313477	-54.16	-0.770996
-54.06	0.492188	-54.06	1.5957	-54.06	-0.330566	-54.06	-0.0820313	-54.06	0.0302734	-54.06	-0.166016	-54.06	-0.313477	-54.06	-0.770996
-53.96	0.492188	-53.96	1.59375	-53.96	-0.316895	-53.96	-0.0859375	-53.96	0.0244141	-53.96	-0.175781	-53.96	-0.319336	-53.96	-0.765137
-53.86	0.496094	-53.86	1.58984	-53.86	-0.320801	-53.86	-0.0957031	-53.86	0.0302734	-53.86	-0.185547	-53.86	-0.303711	-53.86	-0.760254
-53.76	0.492188	-53.76	1.58008	-53.76	-0.328613	-53.76	-0.103516	-53.76	0.0302734	-53.76	-0.191406	-53.76	-0.313477	-53.76	-0.753418
-53.66	0.492188	-53.66	1.55273	-53.66	-0.318848	-53.66	-0.0976563	-53.66	0.0341797	-53.66	-0.195313	-53.66	-0.30957	-53.66	-0.765137
-53.56	0.476563	-53.56	1.54297	-53.56	-0.29541	-53.56	-0.0859375	-53.56	0.0400391	-53.56	-0.205078	-53.56	-0.299805	-53.56	-0.770996
-53.46	0.482422	-53.46	1.53906	-53.46	-0.311035	-53.46	-0.09375	-53.46	0.0439453	-53.46	-0.201172	-53.46	-0.293945	-53.46	-0.774902
-53.36	0.482422	-53.36	1.5293	-53.36	-0.30127	-53.36	-0.126953	-53.36	0.0498047	-53.36	-0.202148	-53.36	-0.293945	-53.36	-0.780762
-53.26	0.472656	-53.26	1.5293	-53.26	-0.281738	-53.26	-0.136719	-53.26	0.0400391	-53.26	-0.201172	-53.26	-0.299805	-53.26	-0.780762
-53.16	0.464844	-53.16	1.52344	-53.16	-0.258301	-53.16	-0.142578	-53.16	0.0439453	-53.16	-0.205078	-53.16	-0.305664	-53.16	-0.790527
-53.06	0.460938	-53.06	1.51563	-53.06	-0.271973	-53.06	-0.146484	-53.06	0.0498047	-53.06	-0.210938	-53.06	-0.311523	-53.06	-0.79834
-52.96	0.460938	-52.96	1.5	-52.96	-0.258301	-52.96	-0.142578	-52.96	0.0439453	-52.96	-0.201172	-52.96	-0.305664	-52.96	-0.82959
-52.86	0.460938	-52.86	1.5	-52.86	-0.252441	-52.86	-0.136719	-52.86	0.0419922	-52.86	-0.195313	-52.86	-0.31543	-52.86	-0.800293
-52.76	0.460938	-52.76	1.48828	-52.76	-0.268066	-52.76	-0.123047	-52.76	0.0380859	-52.76	-0.191406	-52.76	-0.311523	-52.76	-0.765137
-52.66	0.460938	-52.66	1.48242	-52.66	-0.293457	-52.66	-0.126953	-52.66	0.0322266	-52.66	-0.185547	-52.66	-0.31543	-52.66	-0.751465
-52.56	0.460938	-52.56	1.48828	-52.56	-0.299316	-52.56	-0.148438	-52.56	0.0283203	-52.56	-0.181641	-52.56	-0.321289	-52.56	-0.745605
-52.46	0.464844	-52.46	1.47852	-52.46	-0.502441	-52.46	-0.143555	-52.46	0.0185547	-52.46	-0.175781	-52.46	-0.31543	-52.46	-0.741699
-52.36	0.441406	-52.36	1.46875	-52.36	-0.559082	-52.36	-0.125	-52.36	0.0234375	-52.36	-0.191406	-52.36	-0.320313	-52.36	-0.73584
-52.26	0.441406	-52.26	1.45313	-52.26	-0.61377	-52.26	-0.136719	-52.26	0.0244141	-52.26	-0.181641	-52.26	-0.303711	-52.26	-0.690918
-52.16	0.441406	-52.16	1.44922	-52.16	-0.633301	-52.16	-0.142578	-52.16	0.0107422	-52.16	-0.175781	-52.16	-0.299805	-52.16	-0.812012
-52.06	0.425781	-52.06	1.42773	-52.06	-0.657715	-52.06	-0.146484	-52.06	0.0146484	-52.06	-0.181641	-52.06	-0.293945	-52.06	-0.845215
-51.96	0.421875	-51.96	1.43164	-51.96	-0.637207	-51.96	-0.15625	-51.96	0.0107422	-51.96	-0.185547	-51.96	-0.299805	-51.96	-0.89209
-51.86	0.421875	-51.86	1.42773	-51.86	-0.627441	-51.86	-0.15625	-51.86	0.0244141	-51.86	-0.19043	-51.86	-0.293945	-51.86	-0.915527
-51.76	0.410156	-51.76	1.43164	-51.76	-0.637207	-51.76	-0.162109	-51.76	0.0205078	-51.76	-0.183594	-51.76	-0.299805	-51.76	-0.941895
-51.66	0.410156	-51.66	1.41797	-51.66	-0.592285	-51.66	-0.171875	-51.66	0.0126953	-51.66	-0.179688	-51.66	-0.303711	-51.66	-0.935059
-51.56	0.404297	-51.56	1.42188	-51.56	-0.568848	-51.56	-0.166016	-51.56	0.0302734	-51.56	-0.173828	-51.56	-0.311523	-51.56	-0.950684
-51.46	0.410156	-51.46	1.4082	-51.46	-0.553223	-51.46	-0.175781	-51.46	0.0224609	-51.46	-0.181641	-51.46	-0.305664	-51.46	-0.970215
-51.36	0.410156	-51.36	1.40332	-51.36	-0.562988	-51.36	-0.183594	-51.36	0.0322266	-51.36	-0.185547	-51.36	-0.311523	-51.36	-0.970215
-51.26	0.400391	-51.26	1.40039	-51.26	-0.578613	-51.26	-0.177734	-51.26	0.0283203	-51.26	-0.181641	-51.26	-0.305664	-51.26	-0.964355
-51.16	0.404297	-51.16	1.39453	-51.16	-0.58252	-51.16	-0.173828	-51.16	0.0126953	-51.16	-0.181641	-51.16	-0.311523	-51.16	-0.800293
-51.06	0.400391	-51.06	1.38867	-51.06	-0.578613	-51.06	-0.177734	-51.06	0.0136719	-51.06	-0.175781	-51.06	-0.31543	-51.06	-0.765137
-50.96	0.395508	-50.96	1.37891	-50.96	-0.58252	-50.96	-0.167969	-50.96	9.76563e-4	-50.96	-0.191406	-50.96	-0.31543	-50.96	-0.751465
-50.86	0.402344	-50.86	1.37305	-50.86	-0.578613	-50.86	-0.167969	-50.86	4.88281e-3	-50.86	-0.185547	-50.86	-0.31543	-50.86	-0.70459
-50.76	0.402344	-50.76	1.36914	-50.76	-0.558105	-50.76	-0.164063	-50.76	9.76563e-4	-50.76	-0.195313	-50.76	-0.321289	-50.76	-0.675293
-50.66	0.396484	-50.66	1.36914	-50.66	-0.55127	-50.66	-0.164063	-50.66	-0.0166016	-50.66	-0.191406	-50.66	-0.325195	-50.66	-0.647949
-50.56	0.392578	-50.56	1.35352	-50.56	-0.521973	-50.56	-0.167969	-50.56	-6.83594e-3	-50.56	-0.195313	-50.56	-0.325195	-50.56	-0.650879
-50.46	0.382813	-50.46	1.33984	-50.46	-0.527832	-50.46	-0.183594	-50.46	-0.0107422	-50.46	-0.195313	-50.46	-0.320313	-50.46	-0.67334
-50.36	0.376953	-50.36	1.33203	-50.36	-0.518066	-50.36	-0.177734	-50.36	-6.83594e-3	-50.36	-0.195313	-50.36	-0.323242	-50.36	-0.681152
-50.26	0.371094	-50.26	1.35938	-50.26	-0.512207	-50.26	-0.1875	-50.26	-0.0107422	-50.26	-0.181641	-50.26	-0.30957	-50.26	-0.671387
-50.16	0.392578	-50.16	1.35938	-50.16	-0.508301	-50.16	-0.1875	-50.16	-9.76563e-4	-50.16	-0.175781	-50.16	-0.299805	-50.16	-0.685059
-50.06	0.382813	-50.06	1.34961	-50.06	-0.512207	-50.06	-0.1875	-50.06	-9.76563e-4	-50.06	-0.161133	-50.06	-0.293945	-50.06	-0.694824
-49.96	0.386719	-49.96	1.35352	-49.96	-0.531738	-49.96	-0.192383	-49.96	2.92969e-3	-49.96	-0.154297	-49.96	-0.290039	-49.96	-0.681152
-49.86	0.402344	-49.86	1.35938	-49.86	-0.547363	-49.86	-0.185547	-49.86	0.0185547	-49.86	-0.154297	-49.86	-0.28418	-49.86	-0.685059
-49.76	0.380859	-49.76	1.33789	-49.76	-0.55127	-49.76	-0.171875	-49.76	0.0224609	-49.76	-0.150391	-49.76	-0.280273	-49.76	-0.671387
-49.66	0.375	-49.66	1.30273	-49.66	-0.537598	-49.66	-0.166016	-49.66	0.0283203	-49.66	-0.140625	-49.66	-0.274414	-49.66	-0.685059
-49.56	0.361328	-49.56	1.28906	-49.56	-0.48877	-49.56	-0.162109	-49.56	0.0322266	-49.56	-0.134766	-49.56	-0.270508	-49.56	-0.681152
-49.46	0.355469	-49.46	1.27148	-49.46	-0.48291	-49.46	-0.152344	-49.46	0.0283203	-49.46	-0.134766	-49.46	-0.274414	-49.46	-0.694824
-49.36	0.320313	-49.36	1.24805	-49.36	-0.479004	-49.36	-0.136719	-49.36	0.0332031	-49.36	-0.130859	-49.36	-0.270508	-49.36	-0.712402
-49.26	0.371094	-49.26	1.23828	-49.26	-0.432129	-49.26	-0.146484	-49.26	0.0302734	-49.26	-0.125	-49.26	-0.260742	-49.26	-0.731934
-49.16	0.371094	-49.16	1.22363	-49.16	-0.402832	-49.16	-0.146484	-49.16	0.0341797	-49.16	-0.134766	-49.16	-0.254883	-49.16	-0.706543
-49.06	0.365234	-49.06	1.20898	-49.06	-0.432129	-49.06	-0.142578	-49.06	0.0400391	-49.06	-0.125	-49.06	-0.260742	-49.06	-0.706543
-48.96	0.380859	-48.96	1.18945	-48.96	-0.507324	-48.96	-0.136719	-48.96	0.0439453	-48.96	-0.130859	-48.96	-0.25	-48.96	-0.70166
-48.86	0.394531	-48.86	1.17969	-48.86	-0.791504	-48.86	-0.142578	-48.86	0.0400391	-48.86	-0.125	-48.86	-0.243164	-48.86	-0.694824
-48.76	0.300781	-48.76	1.17969	-48.76	-0.900879	-48.76	-0.146484	-48.76	0.0302734	-48.76	-0.134766	-48.76	-0.243164	-48.76	-0.714355
-48.66	0.276367	-48.66	1.18359	-48.66	-0.947754	-48.66	-0.154297	-48.66	0.0341797	-48.66	-0.134766	-48.66	-0.249023	-48.66	-0.653809
-48.56	0.283203	-48.56	1.18945	-48.56	-0.922363	-48.56	-0.148438	-48.56	0.0302734	-48.56	-0.140625	-48.56	-0.250977	-48.56	-0.681152
-48.46	0.292969	-48.46	1.17969	-48.46	-0.990723	-48.46	-0.144531	-48.46	0.0205078	-48.46	-0.134766	-48.46	-0.245117	-48.46	-0.634277
-48.36	0.265625	-48.36	1.16992	-48.36	-0.971191	-48.36	-0.138672	-48.36	0.0126953	-48.36	-0.146484	-48.36	-0.241211	-48.36	-0.620605
-48.26	0.232422	-48.26	1.1543	-48.26	-0.947754	-48.26	-0.143555	-48.26	0.0302734	-48.26	-0.146484	-48.26	-0.235352	-48.26	-1.20459
-48.16	0.216797	-48.16	1.16016	-48.16	-0.900879	-48.16	-0.136719	-48.16	0.0341797	-48.16	-0.142578	-48.16	-0.231445	-48.16	-1.01123
-48.06	0.212891	-48.06	1.14844	-48.06	-0.887207	-48.06	-0.142578	-48.06	0.0439453	-48.06	-0.136719	-48.06	-0.225586	-48.06	-1.28467
-47.96	0.205078	-47.96	1.16016	-47.96	-0.871582	-47.96	-0.142578	-47.96	0.0419922	-47.96	-0.136719	-47.96	-0.235352	-47.96	-0.665527
-47.86	0.232422	-47.86	1.16406	-47.86	-0.807129	-47.86	-0.146484	-47.86	0.0478516	-47.86	-0.132813	-47.86	-0.231445	-47.86	-0.630371
-47.76	0.255859	-47.76	1.14844	-47.76	-0.812988	-47.76	-0.132813	-47.76	0.0419922	-47.76	-0.12207	-47.76	-0.225586	-47.76	-0.624512
-47.66	0.251953	-47.66	1.13281	-47.66	-0.809082	-47.66	-0.136719	-47.66	0.0478516	-47.66	-0.115234	-47.66	-0.22168	-47.66	-0.661621
-47.56	0.265625	-47.56	1.11914	-47.56	-0.791504	-47.56	-0.132813	-47.56	0.0478516	-47.56	-0.115234	-47.56	-0.225586	-47.56	-0.64209
-47.46	0.28125	-47.46	1.10352	-47.46	-0.768066	-47.46	-0.126953	-47.46	0.0380859	-47.46	-0.125	-47.46	-0.231445	-47.46	-0.614746
-47.36	0.294922	-47.36	1.09766	-47.36	-0.793457	-47.36	-0.136719	-47.36	0.0429688	-47.36	-0.125	-47.36	-0.225586	-47.36	-0.601074
-47.26	0.291016	-47.26	1.09766	-47.26	-0.818848	-47.26	-0.142578	-47.26	0.0498047	-47.26	-0.121094	-47.26	-0.225586	-47.26	-0.616699
-47.16	0.304688	-47.16	1.08203	-47.16	-0.818848	-47.16	-0.142578	-47.16	0.0537109	-47.16	-0.125	-47.16	-0.220703	-47.16	-0.60498
-47.06	0.300781	-47.06	1.08789	-47.06	-0.842285	-47.06	-0.136719	-47.06	0.0498047	-47.06	-0.121094	-47.06	-0.219727	-47.06	-0.622559
-46.96	0.310547	-46.96	1.07227	-46.96	-0.932129	-46.96	-0.132813	-46.96	0.0498047	-46.96	-0.115234	-46.96	-0.209961	-46.96	-0.606934
-46.86	0.314453	-46.86	1.07813	-46.86	-1.1333	-46.86	-0.136719	-46.86	0.0439453	-46.86	-0.125	-46.86	-0.213867	-46.86	-0.616699
-46.76	0.31543	-46.76	1.05859	-46.76	-1.27881	-46.76	-0.143555	-46.76	0.0498047	-46.76	-0.130859	-46.76	-0.209961	-46.76	-0.606934
-46.66	0.322266	-46.66	1.06348	-46.66	-1.43213	-46.66	-0.136719	-46.66	0.0439453	-46.66	-0.125	-46.66	-0.209961	-46.66	-0.611816
-46.56	0.361328	-46.56	1.06055	-46.56	-1.62744	-46.56	-0.142578	-46.56	0.0498047	-46.56	-0.125	-46.56	-0.204102	-46.56	-0.60498
-46.46	0.361328	-46.46	1.05469	-46.46	-1.78174	-46.46	-0.146484	-46.46	0.0439453	-46.46	-0.121094	-46.46	-0.204102	-46.46	-0.60498
-46.36	0.351563	-46.36	1.05273	-46.36	-1.80713	-46.36	-0.152344	-46.36	0.0400391	-46.36	-0.105469	-46.36	-0.204102	-46.36	-0.601074
-46.26	0.355469	-46.26	1.05859	-46.26	-1.75244	-46.26	-0.146484	-46.26	0.0537109	-46.26	-0.115234	-46.26	-0.200195	-46.26	-0.60498
-46.16	0.345703	-46.16	1.05859	-46.16	-1.74854	-46.16	-0.132813	-46.16	0.0595703	-46.16	-0.101563	-46.16	-0.19043	-46.16	-0.60498
-46.06	0.351563	-46.06	1.05859	-46.06	-1.74268	-46.06	-0.123047	-46.06	0.0595703	-46.06	-0.0957031	-46.06	-0.18457	-46.06	-0.601074
-45.96	0.351563	-45.96	1.05273	-45.96	-1.73877	-45.96	-0.126953	-45.96	0.0537109	-45.96	-0.0917969	-45.96	-0.180664	-45.96	-0.595215
-45.86	0.351563	-45.86	1.04883	-45.86	-1.74268	-45.86	-0.123047	-45.86	0.0595703	-45.86	-0.0957031	-45.86	-0.169922	-45.86	-0.601074
-45.76	0.345703	-45.76	1.03906	-45.76	-1.74854	-45.76	-0.117188	-45.76	0.0595703	-45.76	-0.0917969	-45.76	-0.163086	-45.76	-0.595215
-45.66	0.355469	-45.66	1.0332	-45.66	-1.72314	-45.66	-0.113281	-45.66	0.0634766	-45.66	-0.0820313	-45.66	-0.172852	-45.66	-0.591309
-45.56	0.361328	-45.56	1.03906	-45.56	-1.71924	-45.56	-0.117188	-45.56	0.0595703	-45.56	-0.0761719	-45.56	-0.180664	-45.56	-0.595215
-45.46	0.341797	-45.46	1.0332	-45.46	-1.69189	-45.46	-0.113281	-45.46	0.0527344	-45.46	-0.0712891	-45.46	-0.174805	-45.46	-0.601074
-45.36	0.341797	-45.36	1.01953	-45.36	-1.69971	-45.36	-0.103516	-45.36	0.0595703	-45.36	-0.0703125	-45.36	-0.170898	-45.36	-0.595215
-45.26	0.335938	-45.26	1.00781	-45.26	-1.70361	-45.26	-0.107422	-45.26	0.0537109	-45.26	-0.0644531	-45.26	-0.18457	-45.26	-0.60498
-45.16	0.341797	-45.16	0.998047	-45.16	-1.69385	-45.16	-0.117188	-45.16	0.0498047	-45.16	-0.0703125	-45.16	-0.19043	-45.16	-0.601074
-45.06	0.332031	-45.06	0.992188	-45.06	-1.67725	-45.06	-0.12207	-45.06	0.0537109	-45.06	-0.0644531	-45.06	-0.180664	-45.06	-0.608887
-44.96	0.332031	-44.96	0.988281	-44.96	-1.67041	-44.96	-0.115234	-44.96	0.0498047	-44.96	-0.0703125	-44.96	-0.18457	-44.96	-0.61084
-44.86	0.335938	-44.86	0.96875	-44.86	-1.65674	-44.86	-0.111328	-44.86	0.0537109	-44.86	-0.0605469	-44.86	-0.180664	-44.86	-0.616699
-44.76	0.330078	-44.76	0.958984	-44.76	-1.67236	-44.76	-0.123047	-44.76	0.0537109	-44.76	-0.0664063	-44.76	-0.180664	-44.76	-0.616699
-44.66	0.330078	-44.66	0.953125	-44.66	-1.66846	-44.66	-0.113281	-44.66	0.0498047	-44.66	-0.0625	-44.66	-0.174805	-44.66	-0.612793
-44.56	0.320313	-44.56	0.947266	-44.56	-1.6626	-44.56	-0.117188	-44.56	0.0439453	-44.56	-0.0527344	-44.56	-0.174805	-44.56	-0.616699
-44.46	0.324219	-44.46	0.941406	-44.46	-1.6626	-44.46	-0.113281	-44.46	0.0537109	-44.46	-0.0566406	-44.46	-0.180664	-44.46	-0.616699
-44.36	0.330078	-44.36	0.947266	-44.36	-1.64697	-44.36	-0.117188	-44.36	0.0595703	-44.36	-0.0625	-44.36	-0.174805	-44.36	-0.626465
-44.26	0.320313	-44.26	0.9375	-44.26	-1.65283	-44.26	-0.123047	-44.26	0.0537109	-44.26	-0.0664063	-44.26	-0.180664	-44.26	-0.631348
-44.16	0.310547	-44.16	0.927734	-44.16	-1.63721	-44.16	-0.126953	-44.16	0.0478516	-44.16	-0.0664063	-44.16	-0.174805	-44.16	-0.624512
-44.06	0.310547	-44.06	0.922852	-44.06	-1.63135	-44.06	-0.132813	-44.06	0.0429688	-44.06	-0.0712891	-44.06	-0.181641	-44.06	-0.630371
-43.96	0.300781	-43.96	0.919922	-43.96	-1.62744	-43.96	-0.123047	-43.96	0.0498047	-43.96	-0.0742188	-43.96	-0.174805	-43.96	-0.634277
-43.86	0.305664	-43.86	0.914063	-43.86	-1.61182	-43.86	-0.126953	-43.86	0.0439453	-43.86	-0.0703125	-43.86	-0.174805	-43.86	-0.644043
-43.76	0.302734	-43.76	0.910156	-43.76	-1.60791	-43.76	-0.12207	-43.76	0.0537109	-43.76	-0.0605469	-43.76	-0.170898	-43.76	-0.640137
-43.66	0.302734	-43.66	0.904297	-43.66	-1.60205	-43.66	-0.123047	-43.66	0.0498047	-43.66	-0.0605469	-43.66	-0.174805	-43.66	-0.640137
-43.56	0.306641	-43.56	0.910156	-43.56	-1.59814	-43.56	-0.117188	-43.56	0.0537109	-43.56	-0.0546875	-43.56	-0.174805	-43.56	-0.634277
-43.46	0.302734	-43.46	0.898438	-43.46	-1.59229	-43.46	-0.117188	-43.46	0.0595703	-43.46	-0.0605469	-43.46	-0.180664	-43.46	-0.640137
-43.36	0.292969	-43.36	0.888672	-43.36	-1.59717	-43.36	-0.113281	-43.36	0.0537109	-43.36	-0.0507813	-43.36	-0.170898	-43.36	-0.630371
-43.26	0.292969	-43.26	0.882813	-43.26	-1.59033	-43.26	-0.117188	-43.26	0.0498047	-43.26	-0.0546875	-43.26	-0.174805	-43.26	-0.63623
-43.16	0.296875	-43.16	0.882813	-43.16	-1.59033	-43.16	-0.123047	-43.16	0.0537109	-43.16	-0.0507813	-43.16	-0.174805	-43.16	-0.64209
-43.06	0.291016	-43.06	0.888672	-43.06	-1.57666	-43.06	-0.113281	-43.06	0.0537109	-43.06	-0.0527344	-43.06	-0.170898	-43.06	-0.63623
-42.96	0.285156	-42.96	0.878906	-42.96	-1.57666	-42.96	-0.107422	-42.96	0.0634766	-42.96	-0.046875	-42.96	-0.174805	-42.96	-0.64209
-42.86	0.291016	-42.86	0.873047	-42.86	-1.5708	-42.86	-0.113281	-42.86	0.0595703	-42.86	-0.0517578	-42.86	-0.170898	-42.86	-0.645996
-42.76	0.28125	-42.76	0.869141	-42.76	-1.5708	-42.76	-0.117188	-42.76	0.0517578	-42.76	-0.0410156	-42.76	-0.174805	-42.76	-0.641113
-42.66	0.271484	-42.66	0.859375	-42.66	-1.56689	-42.66	-0.113281	-42.66	0.0576172	-42.66	-0.0449219	-42.66	-0.170898	-42.66	-0.644043
-42.56	0.265625	-42.56	0.851563	-42.56	-1.56104	-42.56	-0.117188	-42.56	0.0478516	-42.56	-0.0507813	-42.56	-0.170898	-42.56	-0.653809
-42.46	0.261719	-42.46	0.847656	-42.46	-1.55713	-42.46	-0.123047	-42.46	0.0527344	-42.46	-0.0449219	-42.46	-0.174805	-42.46	-0.649902
-42.36	0.261719	-42.36	0.851563	-42.36	-1.55127	-42.36	-0.126953	-42.36	0.0498047	-42.36	-0.0507813	-42.36	-0.174805	-42.36	-0.649902
-42.26	0.251953	-42.26	0.847656	-42.26	-1.55127	-42.26	-0.131836	-42.26	0.0439453	-42.26	-0.0507813	-42.26	-0.179688	-42.26	-0.653809
-42.16	0.255859	-42.16	0.847656	-42.16	-1.54736	-42.16	-0.121094	-42.16	0.0537109	-42.16	-0.0410156	-42.16	-0.172852	-42.16	-0.661621
-42.06	0.251953	-42.06	0.837891	-42.06	-1.5376	-42.06	-0.126953	-42.06	0.0498047	-42.06	-0.0351563	-42.06	-0.168945	-42.06	-0.651855
-41.96	0.255859	-41.96	0.828125	-41.96	-1.53174	-41.96	-0.123047	-41.96	0.0439453	-41.96	-0.0410156	-41.96	-0.174805	-41.96	-0.655762
-41.86	0.25	-41.86	0.833008	-41.86	-1.52783	-41.86	-0.113281	-41.86	0.0498047	-41.86	-0.0351563	-41.86	-0.170898	-41.86	-0.651855
-41.76	0.25	-41.76	0.833984	-41.76	-1.52197	-41.76	-0.126953	-41.76	0.0537109	-41.76	-0.0351563	-41.76	-0.170898	-41.76	-0.655762
-41.66	0.253906	-41.66	0.830078	-41.66	-1.51807	-41.66	-0.123047	-41.66	0.0537109	-41.66	-0.0410156	-41.66	-0.165039	-41.66	-0.661621
-41.56	0.259766	-41.56	0.820313	-41.56	-1.52393	-41.56	-0.126953	-41.56	0.0595703	-41.56	-0.03125	-41.56	-0.174805	-41.56	-0.651855
-41.46	0.259766	-41.46	0.8125	-41.46	-1.50732	-41.46	-0.123047	-41.46	0.0537109	-41.46	-0.0253906	-41.46	-0.170898	-41.46	-0.655762
-41.36	0.254883	-41.36	0.818359	-41.36	-1.50049	-41.36	-0.126953	-41.36	0.0634766	-41.36	-0.0322266	-41.36	-0.170898	-41.36	-0.661621
-41.26	0.251953	-41.26	0.8125	-41.26	-1.49658	-41.26	-0.123047	-41.26	0.0693359	-41.26	-0.0351563	-41.26	-0.165039	-41.26	-0.660645
-41.16	0.255859	-41.16	0.808594	-41.16	-1.48682	-41.16	-0.126953	-41.16	0.0644531	-41.16	-0.03125	-41.16	-0.165039	-41.16	-0.663574
-41.06	0.242188	-41.06	0.798828	-41.06	-1.48096	-41.06	-0.123047	-41.06	0.0595703	-41.06	-0.0351563	-41.06	-0.170898	-41.06	-0.659668
-40.96	0.242188	-40.96	0.792969	-40.96	-1.47705	-40.96	-0.126953	-40.96	0.0634766	-40.96	-0.0410156	-40.96	-0.174805	-40.96	-0.661621
-40.86	0.246094	-40.86	0.798828	-40.86	-1.46729	-40.86	-0.132813	-40.86	0.0693359	-40.86	-0.0410156	-40.86	-0.180664	-40.86	-0.655762
-40.76	0.242188	-40.76	0.789063	-40.76	-1.47314	-40.76	-0.12207	-40.76	0.0634766	-40.76	-0.0449219	-40.76	-0.174805	-40.76	-0.661621
-40.66	0.246094	-40.66	0.783203	-40.66	-1.46924	-40.66	-0.126953	-40.66	0.0732422	-40.66	-0.0507813	-40.66	-0.179688	-40.66	-0.661621
-40.56	0.242188	-40.56	0.789063	-40.56	-1.46338	-40.56	-0.132813	-40.56	0.0693359	-40.56	-0.0449219	-40.56	-0.172852	-40.56	-0.661621
-40.46	0.232422	-40.46	0.779297	-40.46	-1.45947	-40.46	-0.123047	-40.46	0.0732422	-40.46	-0.0507813	-40.46	-0.172852	-40.46	-0.665527
-40.36	0.236328	-40.36	0.773438	-40.36	-1.45361	-40.36	-0.126953	-40.36	0.0830078	-40.36	-0.0566406	-40.36	-0.18457	-40.36	-0.661621
-40.26	0.242188	-40.26	0.767578	-40.26	-1.45361	-40.26	-0.123047	-40.26	0.0791016	-40.26	-0.0527344	-40.26	-0.180664	-40.26	-0.651855
-40.16	0.242188	-40.16	0.761719	-40.16	-1.44971	-40.16	-0.126953	-40.16	0.0830078	-40.16	-0.0566406	-40.16	-0.18457	-40.16	-0.655762
-40.06	0.246094	-40.06	0.762695	-40.06	-1.44385	-40.06	-0.132813	-40.06	0.0888672	-40.06	-0.0566406	-40.06	-0.180664	-40.06	-0.660645
-39.96	0.242188	-39.96	0.759766	-39.96	-1.43896	-39.96	-0.126953	-39.96	0.0830078	-39.96	-0.0625	-39.96	-0.18457	-39.96	-0.649902
-39.86	0.242188	-39.86	0.75	-39.86	-1.44189	-39.86	-0.132813	-39.86	0.0888672	-39.86	-0.0566406	-39.86	-0.18457	-39.86	-0.653809
-39.76	0.242188	-39.76	0.753906	-39.76	-1.44189	-39.76	-0.126953	-39.76	0.0839844	-39.76	-0.0615234	-39.76	-0.180664	-39.76	-0.659668
-39.66	0.230469	-39.66	0.75	-39.66	-1.42822	-39.66	-0.132813	-39.66	0.0810547	-39.66	-0.0546875	-39.66	-0.174805	-39.66	-0.661621
-39.56	0.224609	-39.56	0.744141	-39.56	-1.42236	-39.56	-0.136719	-39.56	0.0810547	-39.56	-0.0605469	-39.56	-0.170898	-39.56	-0.651855
-39.46	0.224609	-39.46	0.75	-39.46	-1.42822	-39.46	-0.132813	-39.46	0.0751953	-39.46	-0.0644531	-39.46	-0.165039	-39.46	-0.645996
-39.36	0.220703	-39.36	0.740234	-39.36	-1.42236	-39.36	-0.133789	-39.36	0.0849609	-39.36	-0.0605469	-39.36	-0.170898	-39.36	-0.651855
-39.26	0.220703	-39.26	0.732422	-39.26	-1.41846	-39.26	-0.126953	-39.26	0.0908203	-39.26	-0.0644531	-39.26	-0.161133	-39.26	-0.651855
-39.16	0.214844	-39.16	0.732422	-39.16	-1.4126	-39.16	-0.136719	-39.16	0.0830078	-39.16	-0.0703125	-39.16	-0.165039	-39.16	-0.651855
-39.06	0.225586	-39.06	0.728516	-39.06	-1.41846	-39.06	-0.142578	-39.06	0.0888672	-39.06	-0.0644531	-39.06	-0.174805	-39.06	-0.641113
-38.96	0.222656	-38.96	0.732422	-38.96	-1.4126	-38.96	-0.142578	-38.96	0.0830078	-38.96	-0.0703125	-38.96	-0.170898	-38.96	-0.644043
-38.86	0.222656	-38.86	0.728516	-38.86	-1.40869	-38.86	-0.132813	-38.86	0.0791016	-38.86	-0.0644531	-38.86	-0.165039	-38.86	-0.649902
-38.76	0.216797	-38.76	0.722656	-38.76	-1.40283	-38.76	-0.136719	-38.76	0.0830078	-38.76	-0.0605469	-38.76	-0.170898	-38.76	-0.649902
-38.66	0.226563	-38.66	0.71875	-38.66	-1.39307	-38.66	-0.142578	-38.66	0.0888672	-38.66	-0.0546875	-38.66	-0.165039	-38.66	-0.640137
-38.56	0.222656	-38.56	0.712891	-38.56	-1.39893	-38.56	-0.132813	-38.56	0.0791016	-38.56	-0.0664063	-38.56	-0.165039	-38.56	-0.634277
-38.46	0.210938	-38.46	0.708984	-38.46	-1.3833	-38.46	-0.136719	-38.46	0.0830078	-38.46	-0.0722656	-38.46	-0.169922	-38.46	-0.640137
-38.36	0.214844	-38.36	0.712891	-38.36	-1.37939	-38.36	-0.146484	-38.36	0.0888672	-38.36	-0.0625	-38.36	-0.170898	-38.36	-0.645996
-38.26	0.210938	-38.26	0.707031	-38.26	-1.37354	-38.26	-0.152344	-38.26	0.0830078	-38.26	-0.0664063	-38.26	-0.174805	-38.26	-0.64209
-38.16	0.205078	-38.16	0.697266	-38.16	-1.3833	-38.16	-0.142578	-38.16	0.0888672	-38.16	-0.0615234	-38.16	-0.170898	-38.16	-0.64209
-38.06	0.201172	-38.06	0.692383	-38.06	-1.37842	-38.06	-0.148438	-38.06	0.0830078	-38.06	-0.0644531	-38.06	-0.174805	-38.06	-0.64209
-37.96	0.205078	-37.96	0.703125	-37.96	-1.37158	-37.96	-0.15332	-37.96	0.0791016	-37.96	-0.0644531	-37.96	-0.174805	-37.96	-0.645996
-37.86	0.201172	-37.86	0.699219	-37.86	-1.36768	-37.86	-0.146484	-37.86	0.0742188	-37.86	-0.0605469	-37.86	-0.180664	-37.86	-0.64209
-37.76	0.195313	-37.76	0.689453	-37.76	-1.36182	-37.76	-0.152344	-37.76	0.0810547	-37.76	-0.0605469	-37.76	-0.18457	-37.76	-0.645996
-37.66	0.191406	-37.66	0.683594	-37.66	-1.35791	-37.66	-0.15625	-37.66	0.0732422	-37.66	-0.0546875	-37.66	-0.180664	-37.66	-0.641113
-37.56	0.195313	-37.56	0.679688	-37.56	-1.34814	-37.56	-0.152344	-37.56	0.0791016	-37.56	-0.0605469	-37.56	-0.180664	-37.56	-0.640137
-37.46	0.191406	-37.46	0.683594	-37.46	-1.34229	-37.46	-0.152344	-37.46	0.0791016	-37.46	-0.0644531	-37.46	-0.174805	-37.46	-0.640137
-37.36	0.196289	-37.36	0.679688	-37.36	-1.33838	-37.36	-0.146484	-37.36	0.0732422	-37.36	-0.0605469	-37.36	-0.180664	-37.36	-0.634277
-37.26	0.191406	-37.26	0.673828	-37.26	-1.34229	-37.26	-0.152344	-37.26	0.0693359	-37.26	-0.0605469	-37.26	-0.170898	-37.26	-0.640137
-37.16	0.191406	-37.16	0.662109	-37.16	-1.32861	-37.16	-0.152344	-37.16	0.0732422	-37.16	-0.0546875	-37.16	-0.174805	-37.16	-0.64209
-37.06	0.185547	-37.06	0.662109	-37.06	-1.32275	-37.06	-0.146484	-37.06	0.0693359	-37.06	-0.0546875	-37.06	-0.174805	-37.06	-0.63623
-36.96	0.185547	-36.96	0.648438	-36.96	-1.31885	-36.96	-0.142578	-36.96	0.0732422	-36.96	-0.0664063	-36.96	-0.18457	-36.96	-0.632324
-36.86	0.191406	-36.86	0.642578	-36.86	-1.30908	-36.86	-0.132813	-36.86	0.0791016	-36.86	-0.0625	-36.86	-0.179688	-36.86	-0.63623
-36.76	0.181641	-36.76	0.638672	-36.76	-1.31299	-36.76	-0.136719	-36.76	0.0830078	-36.76	-0.0625	-36.76	-0.18457	-36.76	-0.632324
-36.66	0.185547	-36.66	0.628906	-36.66	-1.29932	-36.66	-0.132813	-36.66	0.0830078	-36.66	-0.0664063	-36.66	-0.180664	-36.66	-0.63623
-36.56	0.181641	-36.56	0.633789	-36.56	-1.30322	-36.56	-0.12207	-36.56	0.0888672	-36.56	-0.0722656	-36.56	-0.180664	-36.56	-0.64209
-36.46	0.175781	-36.46	0.628906	-36.46	-1.30322	-36.46	-0.126953	-36.46	0.0791016	-36.46	-0.0761719	-36.46	-0.174805	-36.46	-0.63623
-36.36	0.171875	-36.36	0.623047	-36.36	-1.29834	-36.36	-0.132813	-36.36	0.0830078	-36.36	-0.0712891	-36.36	-0.180664	-36.36	-0.641113
-36.26	0.171875	-36.26	0.628906	-36.26	-1.2876	-36.26	-0.132813	-36.26	0.0839844	-36.26	-0.0644531	-36.26	-0.174805	-36.26	-0.644043
-36.16	0.166016	-36.16	0.619141	-36.16	-1.28174	-36.16	-0.126953	-36.16	0.0810547	-36.16	-0.0703125	-36.16	-0.174805	-36.16	-0.640137
-36.06	0.175781	-36.06	0.613281	-36.06	-1.27783	-36.06	-0.123047	-36.06	0.0810547	-36.06	-0.0742188	-36.06	-0.180664	-36.06	-0.644043
-35.96	0.171875	-35.96	0.619141	-35.96	-1.27197	-35.96	-0.123047	-35.96	0.0712891	-35.96	-0.0703125	-35.96	-0.170898	-35.96	-0.640137
-35.86	0.175781	-35.86	0.603516	-35.86	-1.26807	-35.86	-0.126953	-35.86	0.0751953	-35.86	-0.0644531	-35.86	-0.174805	-35.86	-0.644043
-35.76	0.181641	-35.76	0.613281	-35.76	-1.26221	-35.76	-0.128906	-35.76	0.0693359	-35.76	-0.0703125	-35.76	-0.18457	-35.76	-0.640137
-35.66	0.174805	-35.66	0.609375	-35.66	-1.2583	-35.66	-0.126953	-35.66	0.0634766	-35.66	-0.0644531	-35.66	-0.180664	-35.66	-0.644043
-35.56	0.171875	-35.56	0.603516	-35.56	-1.26221	-35.56	-0.123047	-35.56	0.0693359	-35.56	-0.0722656	-35.56	-0.174805	-35.56	-0.640137
-35.46	0.162109	-35.46	0.597656	-35.46	-1.2583	-35.46	-0.126953	-35.46	0.0634766	-35.46	-0.0664063	-35.46	-0.180664	-35.46	-0.630371
-35.36	0.166016	-35.36	0.601563	-35.36	-1.25244	-35.36	-0.133789	-35.36	0.0693359	-35.36	-0.0625	-35.36	-0.174805	-35.36	-0.63623
-35.26	0.162109	-35.26	0.611328	-35.26	-1.24854	-35.26	-0.123047	-35.26	0.0634766	-35.26	-0.0664063	-35.26	-0.169922	-35.26	-0.64209
-35.16	0.15625	-35.16	0.607422	-35.16	-1.24268	-35.16	-0.126953	-35.16	0.0595703	-35.16	-0.0664063	-35.16	-0.163086	-35.16	-0.63623
-35.06	0.166016	-35.06	0.602539	-35.06	-1.24854	-35.06	-0.132813	-35.06	0.0595703	-35.06	-0.0664063	-35.06	-0.168945	-35.06	-0.64209
-34.96	0.162109	-34.96	0.599609	-34.96	-1.24268	-34.96	-0.126953	-34.96	0.0537109	-34.96	-0.0625	-34.96	-0.170898	-34.96	-0.63623
-34.86	0.15625	-34.86	0.599609	-34.86	-1.24756	-34.86	-0.132813	-34.86	0.0498047	-34.86	-0.0625	-34.86	-0.165039	-34.86	-0.645996
-34.76	0.162109	-34.76	0.59375	-34.76	-1.24072	-34.76	-0.123047	-34.76	0.0439453	-34.76	-0.0664063	-34.76	-0.170898	-34.76	-0.650879
-34.66	0.15625	-34.66	0.589844	-34.66	-1.24072	-34.66	-0.126953	-34.66	0.0498047	-34.66	-0.0664063	-34.66	-0.170898	-34.66	-0.653809
-34.56	0.150391	-34.56	0.583984	-34.56	-1.23682	-34.56	-0.132813	-34.56	0.0419922	-34.56	-0.0615234	-34.56	-0.165039	-34.56	-0.653809
-34.46	0.154297	-34.46	0.580078	-34.46	-1.22705	-34.46	-0.123047	-34.46	0.0380859	-34.46	-0.0644531	-34.46	-0.161133	-34.46	-0.649902
-34.36	0.150391	-34.36	0.570313	-34.36	-1.22119	-34.36	-0.113281	-34.36	0.0429688	-34.36	-0.0605469	-34.36	-0.161133	-34.36	-0.649902
-34.26	0.144531	-34.26	0.574219	-34.26	-1.21729	-34.26	-0.107422	-34.26	0.0400391	-34.26	-0.0644531	-34.26	-0.165039	-34.26	-0.644043
-34.16	0.150391	-34.16	0.572266	-34.16	-1.22119	-34.16	-0.117188	-34.16	0.0439453	-34.16	-0.0605469	-34.16	-0.170898	-34.16	-0.649902
-34.06	0.154297	-34.06	0.568359	-34.06	-1.21729	-34.06	-0.12207	-34.06	0.0400391	-34.06	-0.0644531	-34.06	-0.161133	-34.06	-0.644043
-33.96	0.155273	-33.96	0.572266	-33.96	-1.21143	-33.96	-0.111328	-33.96	0.0439453	-33.96	-0.0605469	-33.96	-0.165039	-33.96	-0.651855
-33.86	0.152344	-33.86	0.568359	-33.86	-1.21143	-33.86	-0.115234	-33.86	0.0400391	-33.86	-0.0546875	-33.86	-0.160156	-33.86	-0.655762
-33.76	0.142578	-33.76	0.5625	-33.76	-1.20752	-33.76	-0.111328	-33.76	0.0439453	-33.76	-0.0507813	-33.76	-0.15918	-33.76	-0.655762
-33.66	0.146484	-33.66	0.568359	-33.66	-1.20947	-33.66	-0.117188	-33.66	0.0400391	-33.66	-0.0546875	-33.66	-0.15332	-33.66	-0.651855
-33.56	0.142578	-33.56	0.5625	-33.56	-1.20361	-33.56	-0.113281	-33.56	0.0341797	-33.56	-0.0507813	-33.56	-0.161133	-33.56	-0.645996
-33.46	0.146484	-33.46	0.558594	-33.46	-1.19971	-33.46	-0.117188	-33.46	0.0400391	-33.46	-0.0546875	-33.46	-0.155273	-33.46	-0.651855
-33.36	0.142578	-33.36	0.5625	-33.36	-1.19385	-33.36	-0.113281	-33.36	0.0341797	-33.36	-0.0546875	-33.36	-0.161133	-33.36	-0.645996
-33.26	0.146484	-33.26	0.558594	-33.26	-1.18896	-33.26	-0.113281	-33.26	0.0400391	-33.26	-0.0625	-33.26	-0.165039	-33.26	-0.651855
-33.16	0.140625	-33.16	0.548828	-33.16	-1.18213	-33.16	-0.107422	-33.16	0.0283203	-33.16	-0.0664063	-33.16	-0.170898	-33.16	-0.655762
-33.06	0.140625	-33.06	0.541992	-33.06	-1.18213	-33.06	-0.113281	-33.06	0.0322266	-33.06	-0.0625	-33.06	-0.165039	-33.06	-0.651855
-32.96	0.144531	-32.96	0.548828	-32.96	-1.18799	-32.96	-0.117188	-32.96	0.0283203	-32.96	-0.0664063	-32.96	-0.161133	-32.96	-0.655762
-32.86	0.140625	-32.86	0.548828	-32.86	-1.17822	-32.86	-0.123047	-32.86	0.0224609	-32.86	-0.0712891	-32.86	-0.161133	-32.86	-0.650879
-32.76	0.144531	-32.76	0.542969	-32.76	-1.18213	-32.76	-0.123047	-32.76	0.0322266	-32.76	-0.0605469	-32.76	-0.165039	-32.76	-0.640137
-32.66	0.140625	-32.66	0.539063	-32.66	-1.17822	-32.66	-0.117188	-32.66	0.0283203	-32.66	-0.0546875	-32.66	-0.165039	-32.66	-0.644043
-32.56	0.130859	-32.56	0.542969	-32.56	-1.18213	-32.56	-0.12207	-32.56	0.0332031	-32.56	-0.0507813	-32.56	-0.161133	-32.56	-0.644043
-32.46	0.134766	-32.46	0.539063	-32.46	-1.17822	-32.46	-0.126953	-32.46	0.0302734	-32.46	-0.0546875	-32.46	-0.165039	-32.46	-0.653809
-32.36	0.140625	-32.36	0.542969	-32.36	-1.18213	-32.36	-0.123047	-32.36	0.0302734	-32.36	-0.0605469	-32.36	-0.160156	-32.36	-0.649902
-32.26	0.134766	-32.26	0.539063	-32.26	-1.18213	-32.26	-0.126953	-32.26	0.0205078	-32.26	-0.0546875	-32.26	-0.163086	-32.26	-0.640137
-32.16	0.140625	-32.16	0.539063	-32.16	-1.17822	-32.16	-0.132813	-32.16	0.0244141	-32.16	-0.0605469	-32.16	-0.168945	-32.16	-0.645996
-32.06	0.135742	-32.06	0.539063	-32.06	-1.18213	-32.06	-0.123047	-32.06	0.0244141	-32.06	-0.0546875	-32.06	-0.163086	-32.06	-0.651855
-31.96	0.142578	-31.96	0.542969	-31.96	-1.17822	-31.96	-0.126953	-31.96	0.0302734	-31.96	-0.0605469	-31.96	-0.15918	-31.96	-0.645996
-31.86	0.132813	-31.86	0.539063	-31.86	-1.16846	-31.86	-0.132813	-31.86	0.0244141	-31.86	-0.0546875	-31.86	-0.165039	-31.86	-0.651855
-31.76	0.126953	-31.76	0.533203	-31.76	-1.15869	-31.76	-0.136719	-31.76	0.0302734	-31.76	-0.0546875	-31.76	-0.170898	-31.76	-0.645996
-31.66	0.126953	-31.66	0.539063	-31.66	-1.1626	-31.66	-0.142578	-31.66	0.0244141	-31.66	-0.0625	-31.66	-0.165039	-31.66	-0.655762
-31.56	0.132813	-31.56	0.539063	-31.56	-1.16748	-31.56	-0.136719	-31.56	0.0302734	-31.56	-0.0625	-31.56	-0.161133	-31.56	-0.651855
-31.46	0.121094	-31.46	0.529297	-31.46	-1.15674	-31.46	-0.142578	-31.46	0.0341797	-31.46	-0.0566406	-31.46	-0.161133	-31.46	-0.651855
-31.36	0.125	-31.36	0.521484	-31.36	-1.15088	-31.36	-0.148438	-31.36	0.0283203	-31.36	-0.0625	-31.36	-0.155273	-31.36	-0.655762
-31.26	0.121094	-31.26	0.527344	-31.26	-1.15674	-31.26	-0.148438	-31.26	0.0224609	-31.26	-0.0566406	-31.26	-0.161133	-31.26	-0.650879
-31.16	0.121094	-31.16	0.517578	-31.16	-1.15869	-31.16	-0.144531	-31.16	0.0185547	-31.16	-0.0566406	-31.16	-0.165039	-31.16	-0.649902
-31.06	0.115234	-31.06	0.511719	-31.06	-1.15283	-31.06	-0.148438	-31.06	0.0224609	-31.06	-0.0566406	-31.06	-0.165039	-31.06	-0.644043
-30.96	0.115234	-30.96	0.517578	-30.96	-1.15283	-30.96	-0.158203	-30.96	0.0185547	-30.96	-0.0615234	-30.96	-0.170898	-30.96	-0.649902
-30.86	0.111328	-30.86	0.507813	-30.86	-1.15869	-30.86	-0.15332	-30.86	0.0234375	-30.86	-0.0644531	-30.86	-0.160156	-30.86	-0.644043
-30.76	0.115234	-30.76	0.50293	-30.76	-1.15283	-30.76	-0.15625	-30.76	0.0302734	-30.76	-0.0605469	-30.76	-0.163086	-30.76	-0.640137
-30.66	0.111328	-30.66	0.509766	-30.66	-1.15283	-30.66	-0.15625	-30.66	0.0205078	-30.66	-0.0605469	-30.66	-0.172852	-30.66	-0.640137
-30.56	0.111328	-30.56	0.503906	-30.56	-1.15869	-30.56	-0.162109	-30.56	0.0244141	-30.56	-0.0546875	-30.56	-0.168945	-30.56	-0.630371
-30.46	0.105469	-30.46	0.5	-30.46	-1.15283	-30.46	-0.152344	-30.46	0.0205078	-30.46	-0.0605469	-30.46	-0.174805	-30.46	-0.624512
-30.36	0.111328	-30.36	0.5	-30.36	-1.15869	-30.36	-0.152344	-30.36	0.0146484	-30.36	-0.0644531	-30.36	-0.170898	-30.36	-0.632324
-30.26	0.101563	-30.26	0.494141	-30.26	-1.1626	-30.26	-0.15625	-30.26	0.0107422	-30.26	-0.0605469	-30.26	-0.170898	-30.26	-0.626465
-30.16	0.106445	-30.16	0.490234	-30.16	-1.15869	-30.16	-0.15625	-30.16	0.0146484	-30.16	-0.0625	-30.16	-0.174805	-30.16	-0.632324
-30.06	0.101563	-30.06	0.494141	-30.06	-1.1626	-30.06	-0.152344	-30.06	0.0205078	-30.06	-0.0566406	-30.06	-0.180664	-30.06	-0.626465
-29.96	0.0917969	-29.96	0.5	-29.96	-1.1626	-29.96	-0.15625	-29.96	0.0126953	-29.96	-0.0625	-29.96	-0.174805	-29.96	-0.631348
-29.86	0.0957031	-29.86	0.488281	-29.86	-1.16748	-29.86	-0.15625	-29.86	0.0126953	-29.86	-0.0664063	-29.86	-0.180664	-29.86	-0.634277
-29.76	0.0957031	-29.76	0.482422	-29.76	-1.16064	-29.76	-0.166016	-29.76	0.0185547	-29.76	-0.0722656	-29.76	-0.180664	-29.76	-0.640137
-29.66	0.101563	-29.66	0.478516	-29.66	-1.15674	-29.66	-0.162109	-29.66	8.78906e-3	-29.66	-0.0664063	-29.66	-0.18457	-29.66	-0.634277
-29.56	0.0917969	-29.56	0.478516	-29.56	-1.15674	-29.56	-0.164063	-29.56	0.0126953	-29.56	-0.0712891	-29.56	-0.180664	-29.56	-0.630371
-29.46	0.0820313	-29.46	0.482422	-29.46	-1.15088	-29.46	-0.167969	-29.46	8.78906e-3	-29.46	-0.0742188	-29.46	-0.174805	-29.46	-0.630371
-29.36	0.0859375	-29.36	0.478516	-29.36	-1.15869	-29.36	-0.164063	-29.36	0.0126953	-29.36	-0.0742188	-29.36	-0.180664	-29.36	-0.624512
-29.26	0.0859375	-29.26	0.472656	-29.26	-1.14893	-29.26	-0.163086	-29.26	8.78906e-3	-29.26	-0.0839844	-29.26	-0.186523	-29.26	-0.630371
-29.16	0.0917969	-29.16	0.478516	-29.16	-1.15283	-29.16	-0.166016	-29.16	8.78906e-3	-29.16	-0.0800781	-29.16	-0.181641	-29.16	-0.614746
-29.06	0.0957031	-29.06	0.482422	-29.06	-1.14893	-29.06	-0.162109	-29.06	3.90625e-3	-29.06	-0.0839844	-29.06	-0.18457	-29.06	-0.61084
-28.96	0.0957031	-28.96	0.478516	-28.96	-1.13916	-28.96	-0.166016	-28.96	0.0146484	-28.96	-0.0800781	-28.96	-0.194336	-28.96	-0.614746
-28.86	0.101563	-28.86	0.46875	-28.86	-1.14307	-28.86	-0.162109	-28.86	0.0107422	-28.86	-0.0800781	-28.86	-0.200195	-28.86	-0.620605
-28.76	0.101563	-28.76	0.463867	-28.76	-1.13916	-28.76	-0.166016	-28.76	9.76563e-4	-28.76	-0.0820313	-28.76	-0.19043	-28.76	-0.61084
-28.66	0.0957031	-28.66	0.470703	-28.66	-1.13818	-28.66	-0.171875	-28.66	-6.83594e-3	-28.66	-0.0761719	-28.66	-0.18457	-28.66	-0.60498
-28.56	0.101563	-28.56	0.458984	-28.56	-1.13135	-28.56	-0.175781	-28.56	2.92969e-3	-28.56	-0.0820313	-28.56	-0.19043	-28.56	-0.60498
-28.46	0.09375	-28.46	0.453125	-28.46	-1.13721	-28.46	-0.171875	-28.46	-9.76563e-4	-28.46	-0.0820313	-28.46	-0.19043	-28.46	-0.612793
-28.36	0.0898438	-28.36	0.458984	-28.36	-1.13135	-28.36	-0.177734	-28.36	2.92969e-3	-28.36	-0.0761719	-28.36	-0.18457	-28.36	-0.606934
-28.26	0.0898438	-28.26	0.449219	-28.26	-1.13721	-28.26	-0.173828	-28.26	2.92969e-3	-28.26	-0.0722656	-28.26	-0.18457	-28.26	-0.602051
-28.16	0.0849609	-28.16	0.443359	-28.16	-1.13135	-28.16	-0.167969	-28.16	8.78906e-3	-28.16	-0.0712891	-28.16	-0.19043	-28.16	-0.60498
-28.06	0.0957031	-28.06	0.439453	-28.06	-1.13721	-28.06	-0.173828	-28.06	-9.76563e-4	-28.06	-0.0742188	-28.06	-0.194336	-28.06	-0.61084
-27.96	0.0917969	-27.96	0.439453	-27.96	-1.12744	-27.96	-0.167969	-27.96	2.92969e-3	-27.96	-0.0742188	-27.96	-0.19043	-27.96	-0.601074
-27.86	0.0917969	-27.86	0.433594	-27.86	-1.13135	-27.86	-0.173828	-27.86	-9.76563e-4	-27.86	-0.0800781	-27.86	-0.180664	-27.86	-0.591309
-27.76	0.0820313	-27.76	0.439453	-27.76	-1.13916	-27.76	-0.173828	-27.76	-6.83594e-3	-27.76	-0.0800781	-27.76	-0.18457	-27.76	-0.585449
-27.66	0.0761719	-27.66	0.419922	-27.66	-1.12939	-27.66	-0.167969	-27.66	2.92969e-3	-27.66	-0.0800781	-27.66	-0.18457	-27.66	-0.581543
-27.56	0.0859375	-27.56	0.419922	-27.56	-1.1333	-27.56	-0.167969	-27.56	3.90625e-3	-27.56	-0.0742188	-27.56	-0.191406	-27.56	-0.581543
-27.46	0.0820313	-27.46	0.412109	-27.46	-1.13916	-27.46	-0.163086	-27.46	0.0107422	-27.46	-0.0703125	-27.46	-0.18457	-27.46	-0.585449
-27.36	0.0859375	-27.36	0.417969	-27.36	-1.12939	-27.36	-0.15625	-27.36	4.88281e-3	-27.36	-0.0722656	-27.36	-0.19043	-27.36	-0.585449
-27.26	0.0820313	-27.26	0.402344	-27.26	-1.12354	-27.26	-0.162109	-27.26	9.76563e-4	-27.26	-0.0761719	-27.26	-0.194336	-27.26	-0.581543
-27.16	0.0859375	-27.16	0.398438	-27.16	-1.12842	-27.16	-0.166016	-27.16	4.88281e-3	-27.16	-0.0859375	-27.16	-0.200195	-27.16	-0.585449
-27.06	0.0820313	-27.06	0.402344	-27.06	-1.11768	-27.06	-0.162109	-27.06	-9.76563e-4	-27.06	-0.0917969	-27.06	-0.19043	-27.06	-0.581543
-26.96	0.0859375	-26.96	0.408203	-26.96	-1.12158	-26.96	-0.166016	-26.96	2.92969e-3	-26.96	-0.0859375	-26.96	-0.194336	-26.96	-0.585449
-26.86	0.0839844	-26.86	0.402344	-26.86	-1.11768	-26.86	-0.162109	-26.86	2.92969e-3	-26.86	-0.0917969	-26.86	-0.19043	-26.86	-0.580566
-26.76	0.0800781	-26.76	0.398438	-26.76	-1.10791	-26.76	-0.162109	-26.76	2.92969e-3	-26.76	-0.0859375	-26.76	-0.194336	-26.76	-0.57373
-26.66	0.0849609	-26.66	0.388672	-26.66	-1.10791	-26.66	-0.15625	-26.66	8.78906e-3	-26.66	-0.0820313	-26.66	-0.19043	-26.66	-0.57959
-26.56	0.0917969	-26.56	0.388672	-26.56	-1.10205	-26.56	-0.15625	-26.56	8.78906e-3	-26.56	-0.0859375	-26.56	-0.194336	-26.56	-0.57373
-26.46	0.0917969	-26.46	0.382813	-26.46	-1.11182	-26.46	-0.164063	-26.46	2.92969e-3	-26.46	-0.0957031	-26.46	-0.19043	-26.46	-0.57373
-26.36	0.0859375	-26.36	0.378906	-26.36	-1.11182	-26.36	-0.158203	-26.36	-9.76563e-4	-26.36	-0.100586	-26.36	-0.19043	-26.36	-0.569824
-26.26	0.0917969	-26.26	0.37207	-26.26	-1.10791	-26.26	-0.164063	-26.26	-9.76563e-4	-26.26	-0.101563	-26.26	-0.196289	-26.26	-0.571777
-26.16	0.0820313	-26.16	0.378906	-26.16	-1.09814	-26.16	-0.154297	-26.16	-6.83594e-3	-26.16	-0.0957031	-26.16	-0.191406	-26.16	-0.565918
-26.06	0.0859375	-26.06	0.378906	-26.06	-1.10205	-26.06	-0.158203	-26.06	-9.76563e-4	-26.06	-0.0957031	-26.06	-0.18457	-26.06	-0.571777
-25.96	0.0859375	-25.96	0.373047	-25.96	-1.10205	-25.96	-0.15332	-25.96	-5.85938e-3	-25.96	-0.101563	-25.96	-0.19043	-25.96	-0.565918
-25.86	0.0820313	-25.86	0.369141	-25.86	-1.10791	-25.86	-0.15625	-25.86	9.76563e-4	-25.86	-0.0957031	-25.86	-0.180664	-25.86	-0.562012
-25.76	0.0859375	-25.76	0.369141	-25.76	-1.09717	-25.76	-0.152344	-25.76	-4.88281e-3	-25.76	-0.101563	-25.76	-0.180664	-25.76	-0.552246
-25.66	0.0917969	-25.66	0.363281	-25.66	-1.08643	-25.66	-0.146484	-25.66	4.88281e-3	-25.66	-0.105469	-25.66	-0.174805	-25.66	-0.556152
-25.56	0.0859375	-25.56	0.363281	-25.56	-1.08057	-25.56	-0.152344	-25.56	-9.76563e-4	-25.56	-0.111328	-25.56	-0.180664	-25.56	-0.552246
-25.46	0.0917969	-25.46	0.359375	-25.46	-1.08838	-25.46	-0.142578	-25.46	-6.83594e-3	-25.46	-0.105469	-25.46	-0.170898	-25.46	-0.546387
-25.36	0.0859375	-25.36	0.359375	-25.36	-1.07861	-25.36	-0.142578	-25.36	-9.76563e-4	-25.36	-0.111328	-25.36	-0.170898	-25.36	-0.541504
-25.26	0.0917969	-25.26	0.353516	-25.26	-1.06885	-25.26	-0.146484	-25.26	-0.0107422	-25.26	-0.115234	-25.26	-0.174805	-25.26	-0.544434
-25.16	0.0800781	-25.16	0.359375	-25.16	-1.06299	-25.16	-0.152344	-25.16	-6.83594e-3	-25.16	-0.115234	-25.16	-0.170898	-25.16	-0.544434
-25.06	0.0839844	-25.06	0.349609	-25.06	-1.05908	-25.06	-0.146484	-25.06	-6.83594e-3	-25.06	-0.121094	-25.06	-0.161133	-25.06	-0.550293
-24.96	0.0800781	-24.96	0.353516	-24.96	-1.04932	-24.96	-0.142578	-24.96	-0.0107422	-24.96	-0.115234	-24.96	-0.165039	-24.96	-0.544434
-24.86	0.0751953	-24.86	0.347656	-24.86	-1.05322	-24.86	-0.142578	-24.86	2.92969e-3	-24.86	-0.121094	-24.86	-0.169922	-24.86	-0.550293
-24.76	0.0820313	-24.76	0.351563	-24.76	-1.05322	-24.76	-0.136719	-24.76	2.92969e-3	-24.76	-0.115234	-24.76	-0.163086	-24.76	-0.540527
-24.66	0.0820313	-24.66	0.337891	-24.66	-1.04932	-24.66	-0.148438	-24.66	3.90625e-3	-24.66	-0.126953	-24.66	-0.170898	-24.66	-0.540527
-24.56	0.0859375	-24.56	0.337891	-24.56	-1.03857	-24.56	-0.143555	-24.56	0.0107422	-24.56	-0.12207	-24.56	-0.165039	-24.56	-0.544434
-24.46	0.0820313	-24.46	0.341797	-24.46	-1.03174	-24.46	-0.142578	-24.46	4.88281e-3	-24.46	-0.125	-24.46	-0.170898	-24.46	-0.540527
-24.36	0.0859375	-24.36	0.337891	-24.36	-1.0376	-24.36	-0.142578	-24.36	0.0107422	-24.36	-0.125	-24.36	-0.165039	-24.36	-0.530762
-24.26	0.0820313	-24.26	0.333008	-24.26	-1.02197	-24.26	-0.136719	-24.26	4.88281e-3	-24.26	-0.121094	-24.26	-0.161133	-24.26	-0.530762
-24.16	0.0761719	-24.16	0.339844	-24.16	-1.02783	-24.16	-0.132813	-24.16	0.0107422	-24.16	-0.125	-24.16	-0.165039	-24.16	-0.524902
-24.06	0.0820313	-24.06	0.330078	-24.06	-1.01807	-24.06	-0.132813	-24.06	2.92969e-3	-24.06	-0.134766	-24.06	-0.170898	-24.06	-0.520996
-23.96	0.0859375	-23.96	0.324219	-23.96	-1.01221	-23.96	-0.126953	-23.96	0.0126953	-23.96	-0.140625	-23.96	-0.165039	-23.96	-0.515137
-23.86	0.0820313	-23.86	0.324219	-23.86	-1.01221	-23.86	-0.132813	-23.86	8.78906e-3	-23.86	-0.140625	-23.86	-0.161133	-23.86	-0.521973
-23.76	0.0859375	-23.76	0.318359	-23.76	-1.01807	-23.76	-0.126953	-23.76	0.0126953	-23.76	-0.130859	-23.76	-0.155273	-23.76	-0.51123
-23.66	0.0820313	-23.66	0.322266	-23.66	-1.0083	-23.66	-0.132813	-23.66	0.0185547	-23.66	-0.134766	-23.66	-0.161133	-23.66	-0.515137
-23.56	0.0859375	-23.56	0.328125	-23.56	-0.998535	-23.56	-0.136719	-23.56	2.92969e-3	-23.56	-0.140625	-23.56	-0.174805	-23.56	-0.520996
-23.46	0.0917969	-23.46	0.318359	-23.46	-0.992676	-23.46	-0.142578	-23.46	0.0126953	-23.46	-0.146484	-23.46	-0.174805	-23.46	-0.51123
-23.36	0.0839844	-23.36	0.3125	-23.36	-0.98877	-23.36	-0.136719	-23.36	0.0185547	-23.36	-0.152344	-23.36	-0.170898	-23.36	-0.505371
-23.26	0.0898438	-23.26	0.318359	-23.26	-0.98877	-23.26	-0.132813	-23.26	0.0126953	-23.26	-0.15625	-23.26	-0.169922	-23.26	-0.501465
-23.16	0.0800781	-23.16	0.3125	-23.16	-0.98291	-23.16	-0.126953	-23.16	8.78906e-3	-23.16	-0.152344	-23.16	-0.172852	-23.16	-0.505371
-23.06	0.0742188	-23.06	0.318359	-23.06	-0.978027	-23.06	-0.133789	-23.06	-9.76563e-4	-23.06	-0.15625	-23.06	-0.172852	-23.06	-0.51123
-22.96	0.0703125	-22.96	0.3125	-22.96	-0.980957	-22.96	-0.123047	-22.96	-9.76563e-4	-22.96	-0.15625	-22.96	-0.180664	-22.96	-0.505371
-22.86	0.0751953	-22.86	0.308594	-22.86	-0.977051	-22.86	-0.126953	-22.86	-5.85938e-3	-22.86	-0.161133	-22.86	-0.176758	-22.86	-0.51123
-22.76	0.0722656	-22.76	0.3125	-22.76	-0.971191	-22.76	-0.132813	-22.76	4.88281e-3	-22.76	-0.154297	-22.76	-0.155273	-22.76	-0.505371
-22.66	0.0761719	-22.66	0.308594	-22.66	-0.977051	-22.66	-0.126953	-22.66	0.0146484	-22.66	-0.160156	-22.66	-0.165039	-22.66	-0.51123
-22.56	0.0722656	-22.56	0.313477	-22.56	-0.95752	-22.56	-0.132813	-22.56	0.0146484	-22.56	-0.160156	-22.56	-0.170898	-22.56	-0.515137
-22.46	0.0722656	-22.46	0.310547	-22.46	-0.961426	-22.46	-0.136719	-22.46	0.0126953	-22.46	-0.164063	-22.46	-0.174805	-22.46	-0.521973
-22.36	0.0664063	-22.36	0.314453	-22.36	-0.967285	-22.36	-0.138672	-22.36	8.78906e-3	-22.36	-0.181641	-22.36	-0.174805	-22.36	-0.520996
-22.26	0.0722656	-22.26	0.314453	-22.26	-0.95752	-22.26	-0.126953	-22.26	2.92969e-3	-22.26	-0.175781	-22.26	-0.174805	-22.26	-0.524902
-22.16	0.0664063	-22.16	0.308594	-22.16	-0.947754	-22.16	-0.123047	-22.16	-9.76563e-4	-22.16	-0.181641	-22.16	-0.180664	-22.16	-0.520996
-22.06	0.0722656	-22.06	0.3125	-22.06	-0.941895	-22.06	-0.123047	-22.06	-9.76563e-4	-22.06	-0.185547	-22.06	-0.18457	-22.06	-0.524902
-21.96	0.0664063	-21.96	0.302734	-21.96	-0.941895	-21.96	-0.117188	-21.96	-6.83594e-3	-21.96	-0.185547	-21.96	-0.200195	-21.96	-0.520996
-21.86	0.0800781	-21.86	0.3125	-21.86	-0.937988	-21.86	-0.12207	-21.86	-0.0107422	-21.86	-0.195313	-21.86	-0.194336	-21.86	-0.524902
-21.76	0.0917969	-21.76	0.308594	-21.76	-0.932129	-21.76	-0.126953	-21.76	-0.0166016	-21.76	-0.191406	-21.76	-0.202148	-21.76	-0.530762
-21.66	0.0839844	-21.66	0.292969	-21.66	-0.943848	-21.66	-0.123047	-21.66	-0.0205078	-21.66	-0.191406	-21.66	-0.210938	-21.66	-0.526855
-21.56	0.0898438	-21.56	0.298828	-21.56	-0.943848	-21.56	-0.123047	-21.56	-0.0107422	-21.56	-0.195313	-21.56	-0.213867	-21.56	-0.515137
-21.46	0.0947266	-21.46	0.292969	-21.46	-0.938965	-21.46	-0.126953	-21.46	-0.0273438	-21.46	-0.214844	-21.46	-0.223633	-21.46	-0.520996
-21.36	0.0820313	-21.36	0.298828	-21.36	-0.92041	-21.36	-0.113281	-21.36	-0.0302734	-21.36	-0.222656	-21.36	-0.209961	-21.36	-0.521973
-21.26	0.0820313	-21.26	0.292969	-21.26	-0.92041	-21.26	-0.117188	-21.26	-0.0458984	-21.26	-0.242188	-21.26	-0.223633	-21.26	-0.515137
-21.16	0.0820313	-21.16	0.291992	-21.16	-0.906738	-21.16	-0.126953	-21.16	-0.0498047	-21.16	-0.246094	-21.16	-0.250977	-21.16	-0.524902
-21.06	0.0859375	-21.06	0.279297	-21.06	-0.887207	-21.06	-0.142578	-21.06	-0.0556641	-21.06	-0.270508	-21.06	-0.245117	-21.06	-0.540527
-20.96	0.0820313	-20.96	0.283203	-20.96	-0.877441	-20.96	-0.123047	-20.96	-0.0869141	-20.96	-0.291016	-20.96	-0.293945	-20.96	-0.544434
-20.86	0.0722656	-20.86	0.289063	-20.86	-0.871582	-20.86	-0.136719	-20.86	-0.0869141	-20.86	-0.314453	-20.86	-0.241211	-20.86	-0.554199
-20.76	0.0664063	-20.76	0.273438	-20.76	-0.871582	-20.76	-0.136719	-20.76	-0.100586	-20.76	-0.320313	-20.76	-0.313477	-20.76	-0.540527
-20.66	0.0722656	-20.66	0.259766	-20.66	-0.867676	-20.66	-0.164063	-20.66	-0.135742	-20.66	-0.300781	-20.66	-0.209961	-20.66	-0.554199
-20.56	0.0664063	-20.56	0.242188	-20.56	-0.848145	-20.56	-0.173828	-20.56	-0.129883	-20.56	-0.304688	-20.56	-0.34082	-20.56	-0.550293
-20.46	0.0625	-20.46	0.189453	-20.46	-0.842285	-20.46	-0.158203	-20.46	-0.106445	-20.46	-0.332031	-20.46	-1.19434	-20.46	-0.563965
-20.36	0.0410156	-20.36	0.173828	-20.36	-0.842285	-20.36	-0.163086	-20.36	-0.137695	-20.36	-0.974609	-20.36	-1.16504	-20.36	-0.560059
-20.26	1.95313e-3	-20.26	0.179688	-20.26	-0.838379	-20.26	-0.142578	-20.26	-0.411133	-20.26	-0.701172	-20.26	-0.260742	-20.26	-0.575684
-20.16	5.85938e-3	-20.16	0.193359	-20.16	-0.828613	-20.16	-0.255859	-20.16	-0.566406	-20.16	-0.951172	-20.16	-0.0556641	-20.16	-0.61084
-20.06	0.0351563	-20.06	0.189453	-20.06	-0.817871	-20.06	-0.222656	-20.06	-0.860352	-20.06	-0.171875	-20.06	-0.125977	-20.06	-0.655762
-19.96	1.95313e-3	-19.96	0.193359	-19.96	-0.807129	-19.96	-0.722656	-19.96	-0.875977	-19.96	-0.166016	-19.96	-0.151367	-19.96	-0.675293
-19.86	0.0351563	-19.86	0.181641	-19.86	-0.797363	-19.86	-0.486328	-19.86	-0.366211	-19.86	-0.180664	-19.86	-0.125977	-19.86	-0.64209
-19.76	0.0800781	-19.76	0.177734	-19.76	-0.791504	-19.76	-0.367188	-19.76	-0.100586	-19.76	-0.173828	-19.76	-0.12207	-19.76	-0.575684
-19.66	0.253906	-19.66	0.172852	-19.66	-0.787598	-19.66	-0.353516	-19.66	-0.0869141	-19.66	-0.160156	-19.66	-0.0849609	-19.66	-0.622559
-19.56	9.76563e-3	-19.56	0.164063	-19.56	-0.777832	-19.56	-0.296875	-19.56	-0.139648	-19.56	-0.144531	-19.56	-0.0654297	-19.56	-0.782715
-19.46	-0.0947266	-19.46	0.160156	-19.46	-0.762207	-19.46	-0.273438	-19.46	-0.125977	-19.46	-0.150391	-19.46	-0.0898438	-19.46	-0.956543
-19.36	-0.974609	-19.36	0.154297	-19.36	-0.748535	-19.36	-0.277344	-19.36	-0.0908203	-19.36	-0.125	-19.36	-0.174805	-19.36	-1.20654
-19.26	-1.12695	-19.26	0.160156	-19.26	-0.73877	-19.26	-0.123047	-19.26	-0.100586	-19.26	-0.201172	-19.26	-0.18457	-19.26	-1.41553
-19.16	0.0664063	-19.16	0.152344	-19.16	-0.73291	-19.16	-0.126953	-19.16	-0.100586	-19.16	-0.162109	-19.16	-0.180664	-19.16	-1.13135
-19.06	0.0722656	-19.06	0.160156	-19.06	-0.719238	-19.06	-0.132813	-19.06	-0.106445	-19.06	-0.144531	-19.06	-0.170898	-19.06	-0.85498
-18.96	-3.90625e-3	-18.96	0.167969	-18.96	-0.691895	-18.96	-0.136719	-18.96	-0.110352	-18.96	-0.140625	-18.96	-0.213867	-18.96	-0.520996
-18.86	0.0214844	-18.86	0.162109	-18.86	-0.629395	-18.86	-0.123047	-18.86	-0.0966797	-18.86	-0.134766	-18.86	-0.229492	-18.86	-0.468262
-18.76	0.0253906	-18.76	0.15332	-18.76	-0.647949	-18.76	-0.117188	-18.76	-0.110352	-18.76	-0.142578	-18.76	-0.209961	-18.76	-0.507324
-18.66	0.0449219	-18.66	0.150391	-18.66	-0.660645	-18.66	-0.177734	-18.66	-0.116211	-18.66	-0.152344	-18.66	-0.19043	-18.66	-0.505371
-18.56	5.85938e-3	-18.56	0.212891	-18.56	-0.660645	-18.56	-0.202148	-18.56	-0.12207	-18.56	-0.136719	-18.56	-0.19043	-18.56	-0.47998
-18.46	0.0117188	-18.46	0.21875	-18.46	-0.641113	-18.46	-0.216797	-18.46	-0.106445	-18.46	-0.202148	-18.46	-0.18457	-18.46	-0.505371
-18.36	1.95313e-3	-18.36	0.203125	-18.36	-0.621582	-18.36	-0.207031	-18.36	-0.100586	-18.36	-0.234375	-18.36	-0.18457	-18.36	-0.505371
-18.26	-5.85938e-3	-18.26	0.189453	-18.26	-0.598145	-18.26	-0.191406	-18.26	-0.0908203	-18.26	-0.310547	-18.26	-0.19043	-18.26	-0.505371
-18.16	-9.76563e-3	-18.16	0.199219	-18.16	-0.58252	-18.16	-0.175781	-18.16	-0.0957031	-18.16	-0.244141	-18.16	-0.196289	-18.16	-0.487793
-18.06	-0.015625	-18.06	0.212891	-18.06	-0.547363	-18.06	-0.171875	-18.06	-0.0888672	-18.06	-0.253906	-18.06	-0.21582	-18.06	-0.474121
-17.96	-0.0146484	-17.96	0.189453	-17.96	-0.521973	-17.96	-0.15625	-17.96	-0.0888672	-17.96	-0.271484	-17.96	-0.210938	-17.96	-0.478027
-17.86	-0.0371094	-17.86	0.183594	-17.86	-0.887207	-17.86	-0.152344	-17.86	-0.0849609	-17.86	-0.285156	-17.86	-0.213867	-17.86	-0.495605
-17.76	-0.0429688	-17.76	0.179688	-17.76	-1.20166	-17.76	-0.136719	-17.76	-0.0966797	-17.76	-0.294922	-17.76	-0.209961	-17.76	-0.47998
-17.66	-0.0175781	-17.66	0.203125	-17.66	-2.34814	-17.66	-0.146484	-17.66	-0.0908203	-17.66	-0.300781	-17.66	-0.166992	-17.66	-0.460449
-17.56	5.85938e-3	-17.56	0.212891	-17.56	-0.562988	-17.56	-0.132813	-17.56	-0.0908203	-17.56	-0.251953	-17.56	-0.18457	-17.56	-0.450684
-17.46	1.95313e-3	-17.46	7.8125e-3	-17.46	-0.441895	-17.46	-0.126953	-17.46	-0.0869141	-17.46	-0.234375	-17.46	-0.180664	-17.46	-0.402832
-17.36	0.0214844	-17.36	0.183594	-17.36	-0.20166	-17.36	-0.123047	-17.36	-0.0869141	-17.36	-0.228516	-17.36	-0.180664	-17.36	-0.347168
-17.26	5.85938e-3	-17.26	-1.30078	-17.26	-0.012207	-17.26	-0.126953	-17.26	-0.0810547	-17.26	-0.220703	-17.26	-0.174805	-17.26	-0.277832
-17.16	0.0722656	-17.16	-1.4375	-17.16	0.0620117	-17.16	-0.117188	-17.16	-0.0810547	-17.16	-0.191406	-17.16	-0.180664	-17.16	-0.286621
-17.06	-0.59375	-17.06	-0.767578	-17.06	0.128418	-17.06	-0.113281	-17.06	-0.0810547	-17.06	-0.185547	-17.06	-0.18457	-17.06	-0.216309
-16.96	-0.488281	-16.96	-0.0410156	-16.96	0.138184	-16.96	-0.113281	-16.96	-0.0869141	-16.96	-0.181641	-16.96	-0.180664	-16.96	-0.341309
-16.86	-0.869141	-16.86	0.0527344	-16.86	0.151855	-16.86	-0.111328	-16.86	-0.0810547	-16.86	-0.171875	-16.86	-0.151367	-16.86	-0.577637
-16.76	-0.292969	-16.76	0.128906	-16.76	0.161621	-16.76	-0.117188	-16.76	-0.0810547	-16.76	-0.15625	-16.76	-0.124023	-16.76	-1.03662
-16.66	-0.275391	-16.66	0.0224609	-16.66	0.157715	-16.66	-0.113281	-16.66	-0.0810547	-16.66	-0.162109	-16.66	-0.110352	-16.66	-1.87646
-16.56	-0.228516	-16.56	0.0605469	-16.56	0.16748	-16.56	-0.117188	-16.56	-0.0771484	-16.56	-0.15625	-16.56	-0.114258	-16.56	-1.11182
-16.46	-0.177734	-16.46	9.76563e-3	-16.46	0.162598	-16.46	-0.112305	-16.46	-0.0810547	-16.46	-0.151367	-16.46	-0.114258	-16.46	-0.575684
-16.36	-0.164063	-16.36	0.0234375	-16.36	0.179199	-16.36	-0.105469	-16.36	-0.0771484	-16.36	-0.144531	-16.36	-0.100586	-16.36	-0.401855
-16.26	-0.125	-16.26	0.0234375	-16.26	0.192871	-16.26	-0.105469	-16.26	-0.0712891	-16.26	-0.144531	-16.26	-0.0898438	-16.26	-0.065918
-16.16	-0.0761719	-16.16	0.0390625	-16.16	0.188965	-16.16	-0.105469	-16.16	-0.0664063	-16.16	-0.130859	-16.16	-0.0830078	-16.16	-0.106934
-16.06	-0.0898438	-16.06	0.0390625	-16.06	0.19873	-16.06	-0.101563	-16.06	-0.0595703	-16.06	-0.121094	-16.06	-0.0927734	-16.06	-0.126465
-15.96	-0.0751953	-15.96	0.0429688	-15.96	0.188965	-15.96	-0.0957031	-15.96	-0.0654297	-15.96	-0.115234	-15.96	-0.0830078	-15.96	-0.0854492
-15.86	-0.0683594	-15.86	0.0429688	-15.86	0.183105	-15.86	-0.101563	-15.86	-0.0595703	-15.86	-0.115234	-15.86	-0.0888672	-15.86	-0.108887
-15.76	-0.0546875	-15.76	0.0488281	-15.76	0.179199	-15.76	-0.0917969	-15.76	-0.0556641	-15.76	-0.105469	-15.76	-0.0732422	-15.76	-0.108887
-15.66	-0.0683594	-15.66	0.0429688	-15.66	0.179199	-15.66	-0.0976563	-15.66	-0.0595703	-15.66	-0.101563	-15.66	-0.0830078	-15.66	-0.138184
-15.56	-0.0585938	-15.56	0.0527344	-15.56	0.171387	-15.56	-0.0820313	-15.56	-0.0556641	-15.56	-0.0957031	-15.56	-0.0693359	-15.56	-0.144043
-15.46	-0.0644531	-15.46	0.0625	-15.46	0.177246	-15.46	-0.0566406	-15.46	-0.0498047	-15.46	-0.0761719	-15.46	-0.0732422	-15.46	-0.144043
-15.36	-0.0488281	-15.36	0.0683594	-15.36	0.177246	-15.36	-0.0664063	-15.36	-0.0498047	-15.36	-0.0761719	-15.36	-0.0595703	-15.36	-0.138184
-15.26	-0.0488281	-15.26	0.0683594	-15.26	0.171387	-15.26	-0.0527344	-15.26	-0.0458984	-15.26	-0.0722656	-15.26	-0.0634766	-15.26	-0.153809
-15.16	-0.0546875	-15.16	0.0634766	-15.16	0.16748	-15.16	-0.0332031	-15.16	-0.0498047	-15.16	-0.0664063	-15.16	-0.0595703	-15.16	-0.149902
-15.06	-0.0585938	-15.06	0.0742188	-15.06	0.16748	-15.06	-0.0273438	-15.06	-0.0458984	-15.06	-0.0722656	-15.06	-0.0537109	-15.06	-0.147949
-14.96	-0.0449219	-14.96	0.0800781	-14.96	0.157715	-14.96	-0.0273438	-14.96	-0.0517578	-14.96	-0.0664063	-14.96	-0.0537109	-14.96	-0.144043
-14.86	-0.0390625	-14.86	0.0742188	-14.86	0.171387	-14.86	-0.0273438	-14.86	-0.0400391	-14.86	-0.0664063	-14.86	-0.0537109	-14.86	-0.153809
-14.76	-0.0390625	-14.76	0.0683594	-14.76	0.16748	-14.76	-0.0234375	-14.76	-0.0478516	-14.76	-0.0625	-14.76	-0.0615234	-14.76	-0.144043
-14.66	-0.0351563	-14.66	0.0683594	-14.66	0.157715	-14.66	-0.0175781	-14.66	-0.0302734	-14.66	-0.0664063	-14.66	-0.0556641	-14.66	-0.144043
-14.56	-0.0390625	-14.56	0.0800781	-14.56	0.151855	-14.56	-0.0175781	-14.56	-0.0419922	-14.56	-0.0722656	-14.56	-0.0556641	-14.56	-0.144043
-14.46	-0.0253906	-14.46	0.0683594	-14.46	0.153809	-14.46	-0.0273438	-14.46	-0.0380859	-14.46	-0.0664063	-14.46	-0.0615234	-14.46	-0.144043
-14.36	-0.0195313	-14.36	0.0683594	-14.36	0.138184	-14.36	-0.0224609	-14.36	-0.0273438	-14.36	-0.0664063	-14.36	-0.0556641	-14.36	-0.144043
-14.26	-0.015625	-14.26	0.0546875	-14.26	0.128418	-14.26	-0.015625	-14.26	-0.0302734	-14.26	-0.0615234	-14.26	-0.0556641	-14.26	-0.143066
-14.16	-0.0195313	-14.16	0.0488281	-14.16	0.116699	-14.16	-0.015625	-14.16	-0.0302734	-14.16	-0.0546875	-14.16	-0.0517578	-14.16	-0.155762
-14.06	-0.0195313	-14.06	0.0488281	-14.06	0.106934	-14.06	-0.0117188	-14.06	-0.0361328	-14.06	-0.0605469	-14.06	-0.0556641	-14.06	-0.145996
-13.96	-0.0195313	-13.96	0.0488281	-13.96	0.097168	-13.96	-0.015625	-13.96	-0.0263672	-13.96	-0.0546875	-13.96	-0.0517578	-13.96	-0.145996
-13.86	-0.0146484	-13.86	0.0292969	-13.86	0.0874023	-13.86	-0.0214844	-13.86	-0.0205078	-13.86	-0.0507813	-13.86	-0.0458984	-13.86	-0.155762
-13.76	1.95313e-3	-13.76	0.0332031	-13.76	0.0776367	-13.76	-0.015625	-13.76	-0.0205078	-13.76	-0.0546875	-13.76	-0.0458984	-13.76	-0.145996
-13.66	-7.8125e-3	-13.66	0.0390625	-13.66	0.081543	-13.66	-0.0117188	-13.66	-0.0263672	-13.66	-0.0507813	-13.66	-0.0410156	-13.66	-0.141113
-13.56	-7.8125e-3	-13.56	0.0429688	-13.56	0.0776367	-13.56	-5.85938e-3	-13.56	-0.0263672	-13.56	-0.0449219	-13.56	-0.0439453	-13.56	-0.134277
-13.46	-7.8125e-3	-13.46	0.0390625	-13.46	0.0678711	-13.46	-1.95313e-3	-13.46	-0.0205078	-13.46	-0.0410156	-13.46	-0.0400391	-13.46	-0.140137
-13.36	-3.90625e-3	-13.36	0.0429688	-13.36	0.0678711	-13.36	3.90625e-3	-13.36	-0.0166016	-13.36	-0.0351563	-13.36	-0.0341797	-13.36	-0.144043
-13.26	-7.8125e-3	-13.26	0.0488281	-13.26	0.0581055	-13.26	3.90625e-3	-13.26	-0.0205078	-13.26	-0.0449219	-13.26	-0.0341797	-13.26	-0.144043
-13.16	-7.8125e-3	-13.16	0.0488281	-13.16	0.0620117	-13.16	-3.90625e-3	-13.16	-0.0166016	-13.16	-0.0449219	-13.16	-0.0341797	-13.16	-0.140137
-13.06	-7.8125e-3	-13.06	0.0390625	-13.06	0.0561523	-13.06	1.95313e-3	-13.06	-0.0107422	-13.06	-0.0410156	-13.06	-0.0302734	-13.06	-0.134277
-12.96	-7.8125e-3	-12.96	0.0429688	-12.96	0.0463867	-12.96	-3.90625e-3	-12.96	-6.83594e-3	-12.96	-0.0449219	-12.96	-0.0244141	-12.96	-0.144043
-12.86	-7.8125e-3	-12.86	0.0488281	-12.86	0.0366211	-12.86	1.95313e-3	-12.86	-0.0107422	-12.86	-0.03125	-12.86	-0.0244141	-12.86	-0.130371
-12.76	-0.0175781	-12.76	0.0390625	-12.76	0.0415039	-12.76	1.95313e-3	-12.76	-6.83594e-3	-12.76	-0.0253906	-12.76	-0.0205078	-12.76	-0.124512
-12.66	-0.0136719	-12.66	0.0390625	-12.66	0.0385742	-12.66	5.85938e-3	-12.66	-0.0107422	-12.66	-0.0351563	-12.66	-0.0146484	-12.66	-0.120605
-12.56	-7.8125e-3	-12.56	0.0429688	-12.56	0.0288086	-12.56	0.0117188	-12.56	-5.85938e-3	-12.56	-0.0351563	-12.56	-0.0107422	-12.56	-0.114746
-12.46	-7.8125e-3	-12.46	0.0390625	-12.46	0.0288086	-12.46	1.95313e-3	-12.46	9.76563e-4	-12.46	-0.03125	-12.46	-4.88281e-3	-12.46	-0.114746
-12.36	-7.8125e-3	-12.36	0.0390625	-12.36	0.019043	-12.36	5.85938e-3	-12.36	-4.88281e-3	-12.36	-0.0253906	-12.36	-0.0146484	-12.36	-0.11084
-12.26	-7.8125e-3	-12.26	0.0332031	-12.26	0.0229492	-12.26	1.95313e-3	-12.26	4.88281e-3	-12.26	-0.0253906	-12.26	-0.0107422	-12.26	-0.0952148
-12.16	-7.8125e-3	-12.16	0.0390625	-12.16	0.019043	-12.16	1.95313e-3	-12.16	0.0107422	-12.16	-0.0205078	-12.16	-4.88281e-3	-12.16	-0.0952148
-12.06	-3.90625e-3	-12.06	0.0390625	-12.06	0.0131836	-12.06	6.83594e-3	-12.06	0.0107422	-12.06	-0.0136719	-12.06	-4.88281e-3	-12.06	-0.0952148
-11.96	-7.8125e-3	-11.96	0.0439453	-11.96	0.019043	-11.96	7.8125e-3	-11.96	0.0107422	-11.96	-9.76563e-3	-11.96	-0.0107422	-11.96	-0.0913086
-11.86	-0.0175781	-11.86	0.0390625	-11.86	9.27734e-3	-11.86	0.0136719	-11.86	0.0146484	-11.86	-3.90625e-3	-11.86	-4.88281e-3	-11.86	-0.0854492
-11.76	-0.0136719	-11.76	0.0429688	-11.76	1.46484e-3	-11.76	3.90625e-3	-11.76	8.78906e-3	-11.76	-3.90625e-3	-11.76	-0.0107422	-11.76	-0.0854492
-11.66	1.95313e-3	-11.66	0.0488281	-11.66	7.32422e-3	-11.66	7.8125e-3	-11.66	8.78906e-3	-11.66	0	-11.66	-4.88281e-3	-11.66	-0.081543
-11.56	1.95313e-3	-11.56	0.0488281	-11.56	-2.44141e-3	-11.56	0.0136719	-11.56	8.78906e-3	-11.56	5.85938e-3	-11.56	-4.88281e-3	-11.56	-0.0756836
-11.46	1.95313e-3	-11.46	0.0429688	-11.46	-2.44141e-3	-11.46	0.0175781	-11.46	8.78906e-3	-11.46	5.85938e-3	-11.46	-4.88281e-3	-11.46	-0.065918
-11.36	5.85938e-3	-11.36	0.0390625	-11.36	-8.30078e-3	-11.36	0.0234375	-11.36	2.92969e-3	-11.36	-3.90625e-3	-11.36	-9.76563e-3	-11.36	-0.0610352
-11.26	0.0117188	-11.26	0.0390625	-11.26	-0.012207	-11.26	0.0136719	-11.26	8.78906e-3	-11.26	0	-11.26	-2.92969e-3	-11.26	-0.0541992
-11.16	1.95313e-3	-11.16	0.0292969	-11.16	-0.012207	-11.16	0.0136719	-11.16	0.0126953	-11.16	5.85938e-3	-11.16	9.76563e-4	-11.16	-0.050293
-11.06	1.95313e-3	-11.06	0.0332031	-11.06	-0.0219727	-11.06	0.0175781	-11.06	8.78906e-3	-11.06	5.85938e-3	-11.06	-4.88281e-3	-11.06	-0.0444336
-10.96	5.85938e-3	-10.96	0.0390625	-10.96	-0.027832	-10.96	0.0136719	-10.96	0.0126953	-10.96	-1.95313e-3	-10.96	-4.88281e-3	-10.96	-0.034668
-10.86	0.0117188	-10.86	0.0390625	-10.86	-0.0317383	-10.86	3.90625e-3	-10.86	0.0185547	-10.86	3.90625e-3	-10.86	-9.76563e-4	-10.86	-0.0307617
-10.76	0.0117188	-10.76	0.0332031	-10.76	-0.0317383	-10.76	7.8125e-3	-10.76	8.78906e-3	-10.76	3.90625e-3	-10.76	-9.76563e-4	-10.76	-0.0249023
-10.66	0.0117188	-10.66	0.0390625	-10.66	-0.0415039	-10.66	0.0136719	-10.66	0.0126953	-10.66	-5.85938e-3	-10.66	4.88281e-3	-10.66	-0.0209961
-10.56	0.0117188	-10.56	0.0390625	-10.56	-0.0375977	-10.56	0.0175781	-10.56	0.0185547	-10.56	-1.95313e-3	-10.56	4.88281e-3	-10.56	-0.0151367
-10.46	0.0117188	-10.46	0.0292969	-10.46	-0.0317383	-10.46	0.0234375	-10.46	8.78906e-3	-10.46	0.0136719	-10.46	-4.88281e-3	-10.46	-5.37109e-3
-10.36	0.0117188	-10.36	0.0292969	-10.36	-0.027832	-10.36	0.015625	-10.36	8.78906e-3	-10.36	3.90625e-3	-10.36	-9.76563e-4	-10.36	-0.0112305
-10.26	0.0117188	-10.26	0.0292969	-10.26	-0.0336914	-10.26	0.0117188	-10.26	3.90625e-3	-10.26	7.8125e-3	-10.26	4.88281e-3	-10.26	-5.37109e-3
-10.16	5.85938e-3	-10.16	0.0195313	-10.16	-0.0336914	-10.16	0.0117188	-10.16	0.0107422	-10.16	0.0136719	-10.16	-9.76563e-4	-10.16	-5.37109e-3
-10.06	0.0117188	-10.06	0.0136719	-10.06	-0.0297852	-10.06	6.83594e-3	-10.06	0.0107422	-10.06	0.0175781	-10.06	-4.88281e-3	-10.06	-1.46484e-3
-9.96001	0.0117188	-9.96001	0.0195313	-9.95999	-0.0239258	-9.95999	0.0136719	-9.96001	0.0107422	-9.95999	0.0136719	-9.96001	-9.76563e-4	-9.96001	4.39453e-3
-9.86	0.0117188	-9.86	0.0195313	-9.86	-0.0336914	-9.86	7.8125e-3	-9.86002	4.88281e-3	-9.86	0.0175781	-9.86002	4.88281e-3	-9.86	4.39453e-3
-9.76001	3.90625e-3	-9.76001	0.0195313	-9.75999	-0.0336914	-9.75999	0.0136719	-9.76001	0.0107422	-9.75999	0.0234375	-9.76001	4.88281e-3	-9.75999	8.30078e-3
-9.66	9.76563e-3	-9.66	7.8125e-3	-9.66	-0.0385742	-9.66	0.0175781	-9.66	0.0107422	-9.66	0.0283203	-9.66	-9.76563e-4	-9.66	0.0141602
-9.56	9.76563e-3	-9.56	7.8125e-3	-9.56	-0.0317383	-9.56	0.0234375	-9.56001	0.0107422	-9.56	0.0351563	-9.56001	4.88281e-3	-9.56	0.0180664
-9.46001	9.76563e-3	-9.46001	-1.95313e-3	-9.45999	-0.0415039	-9.45999	0.0136719	-9.46001	4.88281e-3	-9.45999	0.0253906	-9.46001	0	-9.46001	0.0239258
-9.36	4.88281e-3	-9.36	1.95313e-3	-9.36	-0.0473633	-9.36	7.8125e-3	-9.36002	0.0107422	-9.36	0.0253906	-9.36002	6.83594e-3	-9.36	0.0288086
-9.26001	0.0117188	-9.26001	-1.95313e-3	-9.25999	-0.0415039	-9.25999	3.90625e-3	-9.26001	0.0107422	-9.25999	0.0292969	-9.26001	6.83594e-3	-9.25999	0.0356445
-9.16	0.0117188	-9.16	-1.95313e-3	-9.16	-0.0415039	-9.16	7.8125e-3	-9.16	-9.76563e-4	-9.16	0.0253906	-9.16	-2.92969e-3	-9.16	0.0454102
-9.06	0.015625	-9.06	-7.8125e-3	-9.06	-0.0512695	-9.06	3.90625e-3	-9.06001	0.0146484	-9.06	0.0253906	-9.06001	9.76563e-4	-9.06	0.0395508
-8.96001	0.0117188	-8.96001	-1.95313e-3	-8.95999	-0.0512695	-8.95999	3.90625e-3	-8.96001	8.78906e-3	-8.95999	0.0292969	-8.96001	6.83594e-3	-8.96001	0.0551758
-8.86	0.0117188	-8.86	-1.95313e-3	-8.86	-0.0473633	-8.86	-3.90625e-3	-8.86002	8.78906e-3	-8.86	0.0351563	-8.86002	0.0107422	-8.86	0.0551758
-8.76001	0.015625	-8.76001	-7.8125e-3	-8.75999	-0.0473633	-8.75999	1.95313e-3	-8.76001	2.92969e-3	-8.75999	0.0351563	-8.76001	4.88281e-3	-8.75999	0.059082
-8.66	0.0214844	-8.66	-1.95313e-3	-8.66	-0.0415039	-8.66	-7.8125e-3	-8.66	8.78906e-3	-8.66	0.0351563	-8.66	4.88281e-3	-8.66	0.0649414
-8.56	0.0117188	-8.56	-0.0117188	-8.56	-0.0415039	-8.56	-7.8125e-3	-8.56001	8.78906e-3	-8.56	0.0351563	-8.56001	8.78906e-3	-8.56	0.0649414
-8.46001	0.0117188	-8.46001	-0.0117188	-8.45999	-0.0512695	-8.45999	-0.0136719	-8.46001	0.0126953	-8.45999	0.0292969	-8.46001	0.0146484	-8.46001	0.0688477
-8.36	0.0117188	-8.36	-0.0166016	-8.36	-0.0629883	-8.36	-0.0136719	-8.36002	0.0185547	-8.36	0.0351563	-8.36002	8.78906e-3	-8.36	0.074707
-8.26001	5.85938e-3	-8.26001	-0.0195313	-8.25999	-0.059082	-8.25999	-7.8125e-3	-8.26001	0.0185547	-8.25999	0.0351563	-8.26001	0.0146484	-8.25999	0.074707
-8.16	0.0117188	-8.16	-0.03125	-8.16	-0.0532227	-8.16	-0.0126953	-8.16	8.78906e-3	-8.16	0.0390625	-8.16	0.0146484	-8.16	0.0786133
-8.06	1.95313e-3	-8.06	-0.0273438	-8.06	-0.0493164	-8.06	-5.85938e-3	-8.06001	0.0126953	-8.06	0.0351563	-8.06001	0.0185547	-8.06	0.0883789
-7.96001	5.85938e-3	-7.96001	-0.0214844	-7.95999	-0.0532227	-7.95999	-5.85938e-3	-7.96001	8.78906e-3	-7.95999	0.0390625	-7.96001	0.0146484	-7.96001	0.104004
-7.86	0.0117188	-7.86	-0.03125	-7.86	-0.059082	-7.86	-5.85938e-3	-7.86002	8.78906e-3	-7.86	0.0351563	-7.86002	0.0185547	-7.86	0.0942383
-7.76001	0.0117188	-7.76001	-0.0371094	-7.75999	-0.0532227	-7.75999	-0.0117188	-7.76001	8.78906e-3	-7.75999	0.0351563	-7.76001	0.0244141	-7.75999	0.0981445
-7.66	1.95313e-3	-7.66	-0.03125	-7.66	-0.0493164	-7.66	-0.0117188	-7.66	8.78906e-3	-7.66	0.0390625	-7.66	0.0244141	-7.66	0.104004
-7.56	-7.8125e-3	-7.56	-0.03125	-7.56	-0.043457	-7.56	-5.85938e-3	-7.56001	2.92969e-3	-7.56	0.0449219	-7.56001	0.0185547	-7.56	0.104004
-7.46001	-3.90625e-3	-7.46001	-0.0371094	-7.45999	-0.0532227	-7.45999	-0.0117188	-7.46001	8.78906e-3	-7.45999	0.0449219	-7.46001	0.0244141	-7.46001	0.10791
-7.36	1.95313e-3	-7.36	-0.0410156	-7.36	-0.0483398	-7.36	-5.85938e-3	-7.36002	8.78906e-3	-7.36	0.0332031	-7.36002	0.0244141	-7.36	0.104004
-7.26001	5.85938e-3	-7.26001	-0.0507813	-7.25999	-0.0415039	-7.25999	-0.0175781	-7.26001	3.90625e-3	-7.25999	0.0273438	-7.26001	0.0283203	-7.25999	0.10791
-7.16	3.90625e-3	-7.16	-0.0507813	-7.16	-0.0415039	-7.16	-0.0136719	-7.16	0.0107422	-7.16	0.0332031	-7.16	0.0244141	-7.16	0.11377
-7.06	9.76563e-3	-7.06	-0.046875	-7.06	-0.0375977	-7.06	-7.8125e-3	-7.06001	0.0107422	-7.06	0.0283203	-7.06001	0.0244141	-7.06	0.118652
-6.96001	9.76563e-3	-6.96001	-0.046875	-6.95999	-0.0415039	-6.95999	-7.8125e-3	-6.96001	9.76563e-4	-6.95999	0.0253906	-6.96001	0.0195313	-6.96001	0.115723
-6.86	4.88281e-3	-6.86	-0.0507813	-6.86	-0.0415039	-6.86	-0.0136719	-6.86002	4.88281e-3	-6.86	0.0253906	-6.86002	0.0263672	-6.86	0.119629
-6.76001	0.0117188	-6.76001	-0.0507813	-6.75999	-0.0473633	-6.75999	-0.0136719	-6.76001	0.0107422	-6.75999	0.0292969	-6.76001	0.0263672	-6.75999	0.125488
-6.66	5.85938e-3	-6.66	-0.0566406	-6.66	-0.0415039	-6.66	-7.8125e-3	-6.66	4.88281e-3	-6.66	0.0253906	-6.66	0.0205078	-6.66	0.129395
-6.56	0.0117188	-6.56	-0.0507813	-6.56	-0.0512695	-6.56	-3.90625e-3	-6.56001	-9.76563e-4	-6.56	0.0195313	-6.56001	0.0302734	-6.56	0.135254
-6.46001	5.85938e-3	-6.46001	-0.0625	-6.45999	-0.0473633	-6.45999	1.95313e-3	-6.46001	-9.76563e-4	-6.45999	0.0253906	-6.46001	0.0263672	-6.46001	0.129395
-6.36	1.95313e-3	-6.36	-0.0625	-6.36	-0.0415039	-6.36	-7.8125e-3	-6.36002	2.92969e-3	-6.36	0.015625	-6.36002	0.0302734	-6.36	0.13916
-6.26001	5.85938e-3	-6.26001	-0.0722656	-6.25999	-0.0375977	-6.25999	-3.90625e-3	-6.26001	-9.76563e-4	-6.25999	0.015625	-6.26001	0.0361328	-6.25999	0.14502
-6.16	0.0117188	-6.16	-0.0722656	-6.16	-0.0415039	-6.16	1.95313e-3	-6.16	2.92969e-3	-6.16	0.0195313	-6.16	0.0302734	-6.16	0.13916
-6.06	0.015625	-6.06	-0.0820313	-6.06	-0.0375977	-6.06	-2.92969e-3	-6.06001	8.78906e-3	-6.06	0.015625	-6.06001	0.0361328	-6.06	0.14502
-5.96001	0.0117188	-5.96001	-0.0917969	-5.95999	-0.0317383	-5.95999	7.8125e-3	-5.96001	2.92969e-3	-5.95999	7.8125e-3	-5.96001	0.0400391	-5.96001	0.13916
-5.86	1.95313e-3	-5.86	-0.0878906	-5.86	-0.027832	-5.86	3.90625e-3	-5.86002	8.78906e-3	-5.86	0.0136719	-5.86002	0.0458984	-5.86	0.14502
-5.76001	5.85938e-3	-5.76001	-0.0820313	-5.75999	-0.0317383	-5.75999	7.8125e-3	-5.76001	2.92969e-3	-5.75999	0.0175781	-5.76001	0.0498047	-5.75999	0.148926
-5.66	1.95313e-3	-5.66	-0.0917969	-5.66	-0.027832	-5.66	3.90625e-3	-5.66	0.0126953	-5.66	0.0136719	-5.66	0.0439453	-5.66	0.143066
-5.56	-5.85938e-3	-5.56	-0.101563	-5.56	-0.0219727	-5.56	-1.95313e-3	-5.56001	0.0185547	-5.56	0.0136719	-5.56001	0.0439453	-5.56	0.147949
-5.46001	0	-5.46001	-0.101563	-5.45999	-0.0336914	-5.45999	0.0175781	-5.46001	8.78906e-3	-5.45999	0.0136719	-5.46001	0.0478516	-5.46001	0.14502
-5.36	-5.85938e-3	-5.36	-0.106445	-5.36	-0.0385742	-5.36	0.0136719	-5.36002	2.92969e-3	-5.36	7.8125e-3	-5.36002	0.0439453	-5.36	0.14502
-5.26001	4.88281e-3	-5.26001	-0.109375	-5.25999	-0.0317383	-5.25999	0.0136719	-5.26001	8.78906e-3	-5.25999	0.0175781	-5.26001	0.0488281	-5.25999	0.13916
-5.16	0.0117188	-5.16	-0.117188	-5.16	-0.027832	-5.16	7.8125e-3	-5.16	3.90625e-3	-5.16	0.0136719	-5.16	0.0556641	-5.16	0.14502
-5.06	5.85938e-3	-5.06	-0.111328	-5.06	-0.0317383	-5.06	1.95313e-3	-5.06001	0.0107422	-5.06	8.78906e-3	-5.06001	0.0498047	-5.06	0.13916
-4.96001	5.85938e-3	-4.96001	-0.121094	-4.95999	-0.0317383	-4.95999	1.95313e-3	-4.96001	0.0146484	-4.95999	0.015625	-4.96001	0.0556641	-4.96001	0.13916
-4.86	1.95313e-3	-4.86	-0.117188	-4.86	-0.027832	-4.86	5.85938e-3	-4.86002	0.0146484	-4.86	9.76563e-3	-4.86002	0.0595703	-4.86	0.13916
-4.76001	-3.90625e-3	-4.76001	-0.121094	-4.75999	-0.0317383	-4.75999	5.85938e-3	-4.76001	0.0146484	-4.75999	5.85938e-3	-4.76001	0.0654297	-4.75999	0.148926
-4.66	-3.90625e-3	-4.66	-0.126953	-4.66	-0.0415039	-4.66	1.95313e-3	-4.66	0.0205078	-4.66	9.76563e-3	-4.66	0.0595703	-4.66	0.158691
-4.56	-7.8125e-3	-4.56	-0.126953	-4.56	-0.0473633	-4.56	6.83594e-3	-4.56001	0.0126953	-4.56	5.85938e-3	-4.56001	0.0693359	-4.56	0.154785
-4.46001	-3.90625e-3	-4.46001	-0.121094	-4.45999	-0.0415039	-4.45999	7.8125e-3	-4.46001	0.0126953	-4.45999	0	-4.46001	0.0791016	-4.46001	0.148926
-4.36	-3.90625e-3	-4.36	-0.130859	-4.36	-0.0375977	-4.36	0.0136719	-4.36002	0.0185547	-4.36	5.85938e-3	-4.36002	0.0888672	-4.36	0.159668
-4.26001	1.95313e-3	-4.26001	-0.126953	-4.25999	-0.0317383	-4.25999	7.8125e-3	-4.26001	0.0126953	-4.25999	-5.85938e-3	-4.26001	0.0888672	-4.25999	0.166504
-4.16	-9.76563e-3	-4.16	-0.126953	-4.16	-0.027832	-4.16	0.0175781	-4.16	8.78906e-3	-4.16	-0.0117188	-4.16	0.0947266	-4.16	0.148926
-4.06	-5.85938e-3	-4.06	-0.121094	-4.06	-0.0317383	-4.06	0.0234375	-4.06001	0.0126953	-4.06	-1.95313e-3	-4.06001	0.109375	-4.06	0.154785
-3.96001	-9.76563e-3	-3.96001	-0.130859	-3.95999	-0.027832	-3.95999	0.0273438	-3.96001	8.78906e-3	-3.95999	3.90625e-3	-3.96001	0.106445	-3.96001	0.148926
-3.86	-0.015625	-3.86	-0.142578	-3.86	-0.0180664	-3.86	0.0332031	-3.86002	3.90625e-3	-3.86	-1.95313e-3	-3.86002	0.100586	-3.86	0.158691
-3.76001	-9.76563e-3	-3.76001	-0.138672	-3.75999	-0.012207	-3.75999	0.0371094	-3.76001	9.76563e-4	-3.75999	7.8125e-3	-3.76001	0.100586	-3.75999	0.158691
-3.66	-4.88281e-3	-3.66	-0.12793	-3.66	-0.012207	-3.66	0.0273438	-3.66	-4.88281e-3	-3.66	3.90625e-3	-3.66	0.106445	-3.66	0.168457
-3.56	-3.90625e-3	-3.56	-0.130859	-3.56	-8.30078e-3	-3.56	0.0332031	-3.56001	4.88281e-3	-3.56	3.90625e-3	-3.56001	0.110352	-3.56	0.164551
-3.46001	0	-3.46001	-0.130859	-3.45999	-2.44141e-3	-3.45999	0.0332031	-3.46001	0.0146484	-3.45999	7.8125e-3	-3.46001	0.110352	-3.46001	0.168457
-3.36	7.8125e-3	-3.36	-0.150391	-3.36	-0.012207	-3.36	0.0322266	-3.36002	0.0244141	-3.36	0.0136719	-3.36002	0.108398	-3.36	0.168457
-3.26001	-3.90625e-3	-3.26001	-0.136719	-3.25999	-0.0249023	-3.25999	0.0234375	-3.26001	0.0185547	-3.25999	0.0185547	-3.26001	0.114258	-3.25999	0.178223
-3.16	-3.90625e-3	-3.16	-0.140625	-3.16	-0.0180664	-3.16	0.03125	-3.16	0.0224609	-3.16	0.015625	-3.16	0.118164	-3.16	0.174316
-3.06	-3.90625e-3	-3.06	-0.150391	-3.06	-8.30078e-3	-3.06	0.046875	-3.06001	0.0185547	-3.06	0.0195313	-3.06001	0.124023	-3.06	0.179199
-2.96001	-9.76563e-3	-2.96001	-0.169922	-2.95999	0.0151367	-2.95999	0.0371094	-2.96001	0.0214844	-2.95999	0.015625	-2.96001	0.131836	-2.96001	0.171387
-2.86	-5.85938e-3	-2.86	-0.146484	-2.86	0.0151367	-2.86	0.0273438	-2.86002	9.76563e-4	-2.86	0	-2.86002	0.160156	-2.86	0.17334
-2.76001	-9.76563e-4	-2.76001	-0.158203	-2.75999	0.0219727	-2.75999	0.0214844	-2.76001	-0.0283203	-2.75999	-3.90625e-3	-2.76001	0.149414	-2.75999	0.168457
-2.66	0.0136719	-2.66	-0.167969	-2.66	-0.0141602	-2.66	0.0419922	-2.66	-0.0185547	-2.66	-0.0351563	-2.66	0.120117	-2.66	0.168457
-2.56	0.0234375	-2.56	-0.188477	-2.56	-0.012207	-2.56	0.0585938	-2.56001	2.92969e-3	-2.56	-0.0585938	-2.56001	0.0947266	-2.56	0.168457
-2.46001	0.0449219	-2.46001	-0.158203	-2.45999	-8.30078e-3	-2.45999	0.0566406	-2.46001	-0.0166016	-2.45999	-0.0869141	-2.46001	0.0693359	-2.46001	0.178223
-2.36	0.0410156	-2.36	-0.167969	-2.36	-0.027832	-2.36	0.0703125	-2.36002	-0.0429688	-2.36	-0.0859375	-2.36002	0.0576172	-2.36	0.172363
-2.26001	0	-2.26001	-0.207031	-2.25999	-0.059082	-2.25999	-9.76563e-3	-2.26001	-0.0869141	-2.25999	-0.126953	-2.26001	0.0234375	-2.25999	0.132324
-2.16	-0.0400391	-2.16	-0.208008	-2.16	-0.10791	-2.16	-8.78906e-3	-2.16	-0.100586	-2.16	-0.114258	-2.16	0.0126953	-2.16	0.192871
-2.06	7.8125e-3	-2.06	-0.212891	-2.06	0.0297852	-2.06	0.0390625	-2.06001	-0.0292969	-2.06	-0.0917969	-2.06001	2.92969e-3	-2.06	0.234863
-1.96001	0.015625	-1.96001	-0.138672	-1.95999	0.216309	-1.95999	0.09375	-1.96001	-0.0478516	-1.95999	0.0605469	-1.96001	-0.0361328	-1.96001	0.241699
-1.86	0.0800781	-1.86	-0.171875	-1.86	0.302246	-1.86	0.0664063	-1.86002	0.104492	-1.86	0.03125	-1.86002	-0.0791016	-1.86	0.291504
-1.76001	-4.88281e-3	-1.76001	-0.21875	-1.75999	0.245605	-1.75999	0.0527344	-1.76001	0.117188	-1.75999	-0.115234	-1.76001	-0.224609	-1.75999	0.372559
-1.66	0.0908203	-1.66	0.0615234	-1.66	-0.663574	-1.66	-0.0478516	-1.66	-0.827148	-1.66	-3.1167	-1.66	-0.129883	-1.66	-3.91064
-1.56	-6.60596	-1.56	-3.48926	-1.56	-8.83252	-1.56	-8.15527	-1.56001	-8.68945	-1.56	-8.66309	-1.56001	-6.1377	-1.56	-8.72852
-1.46001	-9.00635	-1.46001	-9.27539	-1.45999	-7.63086	-1.45999	-7.8335	-1.46001	-7.64844	-1.45999	-6.93799	-1.46001	-8.24951	-1.46001	-6.80225
-1.36	-6.55762	-1.36	-7.58008	-1.36	-5.43652	-1.36	-5.48291	-1.36002	-5.46875	-1.36	-5.46777	-1.36002	-6.27197	-1.36	-5.11377
-1.26001	-5.84229	-1.26001	-5.87109	-1.25999	-5.58936	-1.25999	-5.27686	-1.26001	-5.36426	-1.25999	-5.43164	-1.26001	-5.43604	-1.25999	-5.21826
-1.16	-5.80273	-1.16	-6.07715	-1.16	-5.55957	-1.16	-5.4248	-1.16	-5.53809	-1.16	-5.50586	-1.16	-5.4458	-1.16	-5.33936
-1.06	-5.91992	-1.06	-6.10742	-1.06	-5.53857	-1.06	-5.44336	-1.06001	-5.56738	-1.06	-5.55273	-1.06001	-5.63184	-1.06	-5.43701
-0.960007	-6.05859	-0.960007	-6.21777	-0.959991	-5.59424	-0.959991	-5.46289	-0.960007	-5.57715	-0.959991	-5.64063	-0.960007	-5.70117	-0.960007	-5.63037
-0.860001	-6.14844	-0.860001	-6.22852	-0.860001	-5.71826	-0.860001	-5.45313	-0.860016	-5.56055	-0.860001	-5.69629	-0.860016	-5.77637	-0.860001	-5.57666
-0.76001	-6.17383	-0.76001	-6.47949	-0.759995	-5.90967	-0.759995	-5.77344	-0.76001	-5.84033	-0.759995	-5.77344	-0.76001	-5.81934	-0.759995	-5.77686
-0.660004	-6.50684	-0.660004	-6.47314	-0.660004	-0.615723	-0.660004	-5.58643	-0.660004	-1.0918	-0.660004	-2.22949	-0.660004	-6.01074	-0.660004	0.61084
-0.559998	7.63037	-0.559998	2.9248	-0.559998	5.80859	-0.559998	4.54932	-0.560013	6.29004	-0.559998	6.56348	-0.560013	3.31104	-0.559998	6.79248
-0.460007	4.01953	-0.460007	4.6582	-0.459991	1.48145	-0.459991	4.78369	-0.460007	2.32227	-0.459991	2.4502	-0.460007	4.61328	-0.460007	1.97754
-0.360001	-0.540527	-0.360001	1.09668	-0.360001	-2.1626	-0.360001	5.39746	-0.360016	29.9209	-0.360001	28.4556	-0.360016	1.03467	-0.360001	0.515625
-0.26001	1.27197	-0.26001	7.38477	-0.259995	-4.021	-0.259995	29.0039	-0.26001	19.2861	-0.259995	52.6099	-0.26001	3.7793	-0.259995	-0.335449
-0.160004	-10.3682	-0.160004	-8.2749	-0.160004	-36.0171	-0.160004	-23.3843	-0.160004	-98.3369	-0.160004	-189.121	-0.160004	-16.2275	-0.160004	-5.99268
-0.0599976	-12.2783	-0.0599976	-18.519	-0.0599976	-30.5327	-0.0599976	-49.0493	-0.0600128	-83.5376	-0.0599976	-165.956	-0.0600128	-39.8462	-0.0599976	-5.15137
0.0399933	-9.96777	0.0399933	-15.2607	0.0400085	-24.1631	0.0400085	-39.6025	0.0399933	-67.3013	0.0400085	-133.404	0.0399933	-31.5103	0.0399933	-4.0459
0.139999	-7.78125	0.139999	-12.2402	0.139999	-19.353	0.139999	-31.624	0.139984	-54.1895	0.139999	-108.06	0.139984	-25.0635	0.139999	-3.20068
0.23999	-6.38184	0.23999	-10.0024	0.240005	-15.4639	0.240005	-25.251	0.23999	-43.7612	0.240005	-87.0586	0.23999	-19.8052	0.240005	-2.39404
0.339996	-5.14209	0.339996	-8.12402	0.339996	-12.4038	0.339996	-20.0654	0.339996	-35.2056	0.339996	-70.1396	0.339996	-15.5645	0.339996	-2.04102
0.440002	-4.00684	0.440002	-6.62061	0.440002	-9.94385	0.440002	-15.9102	0.439987	-28.7915	0.440002	-56.8516	0.439987	-12.1333	0.440002	-1.55762
0.539993	-3.27393	0.539993	-5.4668	0.540009	-7.84131	0.540009	-12.5259	0.539993	-23.3418	0.540009	-46.3662	0.539993	-9.45117	0.539993	-1.21729
0.639999	-2.59912	0.639999	-4.59229	0.639999	-6.27686	0.639999	-9.75537	0.639984	-19.1235	0.639999	-37.9492	0.639984	-7.05322	0.639999	-0.840332
0.73999	-1.78564	0.73999	-3.60303	0.740005	-5.26514	0.740005	-7.7915	0.73999	-15.5269	0.740005	-31.1216	0.73999	-5.51465	0.740005	-0.67627
0.839996	-1.62256	0.839996	-2.9917	0.839996	-4.09668	0.839996	-6.1875	0.839996	-12.6392	0.839996	-25.5317	0.839996	-4.02148	0.839996	-0.477051
0.940002	-1.29492	0.940002	-2.42676	0.940002	-3.31641	0.940002	-4.82178	0.939987	-10.1641	0.940002	-20.9302	0.939987	-2.81689	0.940002	-0.343262
1.03999	-0.936523	1.03999	-1.97949	1.04001	-2.62305	1.04001	-3.36279	1.03999	-8.2207	1.04001	-16.9658	1.03999	-1.75537	1.03999	-0.189941
1.14	-0.561523	1.14	-1.54004	1.14	-1.97803	1.14	-2.46777	1.13998	-6.44092	1.14	-13.459	1.13998	-0.966797	1.14	-0.0678711
1.23999	-0.158203	1.23999	-1.29297	1.24001	-1.31006	1.24001	-1.54199	1.23999	-4.94922	1.24001	-10.4932	1.23999	-0.224609	1.24001	0.0161133
1.34	-7.8125e-3	1.34	-1.06836	1.34	-0.937988	1.34	-0.733398	1.34	-3.66211	1.34	-8.20752	1.34	0.375	1.34	0.0922852
1.44	0.178711	1.44	-0.807617	1.44	-0.525879	1.44	0.0380859	1.43999	-2.49609	1.44	-6.02295	1.43999	1.04102	1.44	0.172363
1.53999	0.167969	1.53999	-0.603516	1.54001	-0.138184	1.54001	0.631836	1.53999	-1.39648	1.54001	-4.23975	1.53999	1.33496	1.53999	0.266113
1.64	0.246094	1.64	-0.408203	1.64	0.212402	1.64	1.05078	1.63998	-0.626953	1.64	-2.52051	1.63998	1.64063	1.64	0.356934
1.73999	0.333008	1.73999	-0.185547	1.74001	0.435059	1.74001	1.44238	1.73999	0.0732422	1.74001	-1.22754	1.73999	2.00293	1.74001	0.379395
1.84	0.40625	1.84	-0.115234	1.84	0.634277	1.84	1.75781	1.84	0.742188	1.84	-0.143555	1.84	2.34375	1.84	0.424316
1.94	0.470703	1.94	-0.0380859	1.94	0.775879	1.94	2.10059	1.93999	1.21973	1.94	1.17676	1.93999	2.62207	1.94	0.484863
2.03999	0.537109	2.03999	0.0410156	2.04001	0.894043	2.04001	2.33398	2.03999	1.62695	2.04001	1.98535	2.03999	2.79492	2.03999	0.54541
2.14	0.609375	2.14	0.126953	2.14	0.999512	2.14	2.56445	2.13998	2.05762	2.14	2.73438	2.13998	2.9209	2.14	0.584473
2.23999	0.652344	2.23999	0.169922	2.24001	1.11475	2.24001	2.77734	2.23999	2.44824	2.24001	3.41895	2.23999	3.06152	2.24001	0.61377
2.34	0.732422	2.34	0.236328	2.34	1.22803	2.34	3.02344	2.34	2.8252	2.34	4.02539	2.34	3.16699	2.34	0.64502
2.44	0.791016	2.44	0.293945	2.44	1.29834	2.44	3.25	2.43999	3.09668	2.44	4.54785	2.43999	3.28809	2.44	0.660645
2.53999	0.818359	2.53999	0.347656	2.54001	1.38428	2.54001	3.38477	2.53999	3.27539	2.54001	4.97852	2.53999	3.3916	2.53999	0.674316
2.64	0.841797	2.64	0.400391	2.64	1.45459	2.64	3.50977	2.63998	3.53027	2.64	5.41797	2.63998	3.48047	2.64	0.680176
2.73999	0.886719	2.73999	0.453125	2.74001	1.53271	2.74001	3.62305	2.73999	3.73145	2.74001	5.93652	2.73999	3.58496	2.74001	0.684082
2.84	0.941406	2.84	0.511719	2.84	1.60498	2.84	3.75879	2.84	3.89551	2.84	6.36328	2.84	3.7041	2.84	0.705566
2.94	0.96875	2.94	0.544922	2.94	1.65967	2.94	3.8418	2.93999	4.07129	2.94	6.71289	2.93999	3.79004	2.94	0.725098
3.03999	0.978516	3.03999	0.578125	3.04001	1.72217	3.04001	3.9375	3.03999	4.23633	3.04001	6.9873	3.03999	3.87012	3.03999	0.734863
3.14	1.01172	3.14	0.587891	3.14	1.78857	3.14	4.0332	3.13998	4.4248	3.14	7.25	3.13998	3.93457	3.14	0.750488
3.23999	1.0332	3.23999	0.619141	3.24001	1.83545	3.24001	4.11719	3.23999	4.5752	3.24001	7.51367	3.23999	4.01465	3.24001	0.748535
3.34	1.05273	3.34	0.644531	3.34	1.87842	3.34	4.21289	3.34	4.68848	3.34	7.75	3.34	4.0752	3.34	0.76416
3.44	1.07227	3.44	0.671875	3.44	1.94287	3.44	4.28125	3.43999	4.81348	3.44	7.9375	3.43999	4.12988	3.44	0.775879
3.53999	1.0918	3.53999	0.708984	3.54001	1.99756	3.54001	4.35742	3.53999	4.9248	3.54001	8.14063	3.53999	4.2041	3.53999	0.779785
3.64	1.11133	3.64	0.722656	3.64	2.03271	3.64	4.41211	3.63998	5.0459	3.64	8.31445	3.63998	4.25488	3.64	0.79541
3.73999	1.13281	3.73999	0.757813	3.74001	2.0874	3.74001	4.47266	3.73999	5.12012	3.74001	8.49219	3.73999	4.30566	3.74001	0.809082
3.84	1.15625	3.84	0.762695	3.84	2.11865	3.84	4.52148	3.84	5.22949	3.84	8.67578	3.84	4.33887	3.84	0.824707
3.94	1.17188	3.94	0.769531	3.94	2.16162	3.94	4.57227	3.93999	5.31934	3.94	8.82129	3.93999	4.38379	3.94	0.824707
4.03999	1.18555	4.03999	0.798828	4.04001	2.2085	4.04001	4.61328	4.03999	5.41895	4.04001	8.9707	4.03999	4.42969	4.03999	0.838379
4.14	1.19141	4.14	0.802734	4.14	2.22803	4.14	4.66602	4.13998	5.48926	4.14	9.13086	4.13998	4.46582	4.14	0.854004
4.23999	1.21094	4.23999	0.820313	4.24001	2.26709	4.24001	4.70313	4.23999	5.5498	4.24001	9.28516	4.23999	4.49707	4.24001	0.854004
4.34	1.22266	4.34	0.820313	4.34	2.31201	4.34	4.74707	4.34	5.62988	4.34	9.42383	4.34	4.54004	4.34	0.86377
4.44	1.22656	4.44	0.833984	4.44	2.3374	4.44	4.79297	4.43999	5.68848	4.44	9.55078	4.43999	4.5791	4.44	0.867676
4.53999	1.24219	4.53999	0.84375	4.54001	2.35693	4.54001	4.83398	4.53999	5.76855	4.54001	9.67383	4.53999	4.60645	4.53999	0.873535
4.64	1.25195	4.64	0.849609	4.64	2.39209	4.64	4.86719	4.63998	5.83301	4.64	9.79492	4.63998	4.63574	4.64	0.883301
4.73999	1.26563	4.73999	0.849609	4.74001	2.42139	4.74001	4.9043	4.73999	5.90918	4.74001	9.91406	4.73999	4.66895	4.74001	0.883301
4.84	1.27148	4.84	0.863281	4.84	2.44678	4.84	4.93359	4.84	5.96973	4.84	10.0098	4.84	4.69629	4.84	0.883301
4.94	1.28516	4.94	0.869141	4.94	2.46045	4.94	4.96289	4.93999	6.02832	4.94	10.1191	4.93999	4.71973	4.94	0.888184
5.03999	1.30078	5.03999	0.878906	5.04001	2.48779	5.04001	4.98828	5.03999	6.0791	5.04001	10.2344	5.03999	4.74902	5.03999	0.89502
5.14	1.30469	5.14	0.878906	5.14	2.50244	5.14	5.02344	5.13998	6.12988	5.14	10.334	5.13998	4.77441	5.14	0.898926
5.23999	1.31055	5.23999	0.882813	5.24001	2.52881	5.24001	5.05664	5.23999	6.18262	5.24001	10.4336	5.23999	4.7959	5.24001	0.904785
5.34	1.31055	5.34	0.888672	5.34	2.55811	5.34	5.07227	5.34	6.23926	5.34	10.5352	5.34	4.80957	5.34	0.908691
5.44	1.31445	5.44	0.892578	5.44	2.56201	5.44	5.09375	5.43999	6.26855	5.44	10.625	5.43999	4.83496	5.44	0.914551
5.53999	1.31055	5.53999	0.898438	5.54001	2.58936	5.54001	5.12695	5.53999	6.30371	5.54001	10.6992	5.53999	4.8584	5.53999	0.904785
5.64	1.31543	5.64	0.892578	5.64	2.59912	5.64	5.14258	5.63998	6.34473	5.64	10.8047	5.63998	4.8877	5.64	0.904785
5.73999	1.32227	5.73999	0.898438	5.74001	2.61279	5.74001	5.15234	5.73999	6.38184	5.74001	10.8789	5.73999	4.90527	5.74001	0.908691
5.84	1.32227	5.84	0.90332	5.84	2.63232	5.84	5.17383	5.84	6.41895	5.84	10.9434	5.84	4.91992	5.84	0.924316
5.94	1.32227	5.94	0.910156	5.94	2.64795	5.94	5.1875	5.93999	6.46777	5.94	11.0039	5.93999	4.93652	5.94	0.928223
6.03999	1.32617	6.03999	0.904297	6.04001	2.65186	6.04001	5.20313	6.03999	6.48926	6.04001	11.0742	6.03999	4.9502	6.03999	0.937988
6.14	1.32227	6.14	0.910156	6.14	2.66162	6.14	5.2168	6.13998	6.52832	6.14	11.1309	6.13998	4.96582	6.14	0.943848
6.23999	1.32617	6.23999	0.904297	6.24001	2.68115	6.24001	5.23242	6.23999	6.54785	6.24001	11.1875	6.23999	4.97949	6.24001	0.947754
6.34	1.33203	6.34	0.910156	6.34	2.69678	6.34	5.25195	6.34	6.57422	6.34	11.2344	6.34	4.99902	6.34	0.953613
6.44	1.33594	6.44	0.914063	6.44	2.71045	6.44	5.26563	6.43999	6.61035	6.44	11.2871	6.43999	5.01855	6.44	0.947754
6.53999	1.3418	6.53999	0.919922	6.54001	2.71631	6.54001	5.2832	6.53999	6.62988	6.54001	11.334	6.53999	5.02832	6.53999	0.968262
6.64	1.33594	6.64	0.923828	6.64	2.73193	6.64	5.29785	6.63998	6.66504	6.64	11.3828	6.63998	5.03418	6.64	0.969238
6.73999	1.3418	6.73999	0.933594	6.74001	2.73779	6.74001	5.31445	6.73999	6.69043	6.74001	11.4238	6.73999	5.0498	6.74001	0.975098
6.84	1.3457	6.84	0.943359	6.84	2.75244	6.84	5.31836	6.84	6.71387	6.84	11.4531	6.84	5.06934	6.84	0.979004
6.94	1.35547	6.94	0.9375	6.94	2.76318	6.94	5.33398	6.93999	6.7334	6.94	11.5283	6.93999	5.08984	6.94	0.98877
7.03999	1.36523	7.03999	0.941406	7.04001	2.78271	7.04001	5.34766	7.03999	6.77051	7.04001	11.5859	7.03999	5.09668	7.03999	0.998535
7.14	1.37109	7.14	0.952148	7.14	2.80225	7.14	5.37305	7.13998	6.79004	7.14	11.6348	7.13998	5.10059	7.14	1.00439
7.23999	1.37598	7.23999	0.953125	7.24001	2.80811	7.24001	5.38672	7.23999	6.80371	7.24001	11.6797	7.23999	5.11035	7.24001	1.0083
7.34	1.37305	7.34	0.962891	7.34	2.81201	7.34	5.39258	7.34	6.8291	7.34	11.7148	7.34	5.12012	7.34	1.01416
7.44	1.37695	7.44	0.962891	7.44	2.82178	7.44	5.40625	7.43999	6.84863	7.44	11.7461	7.43999	5.12988	7.44	1.01807
7.53999	1.38672	7.53999	0.96875	7.54001	2.83154	7.54001	5.42773	7.53999	6.86426	7.54001	11.7852	7.53999	5.14941	7.53999	1.02783
7.64	1.38672	7.64	0.972656	7.64	2.8374	7.64	5.44727	7.63998	6.88379	7.64	11.8184	7.63998	5.15527	7.64	1.03369
7.73999	1.39258	7.73999	0.982422	7.74001	2.84131	7.74001	5.45313	7.73999	6.90918	7.74001	11.875	7.73999	5.15918	7.74001	1.02783
7.84	1.39648	7.84	0.982422	7.84	2.85205	7.84	5.45703	7.84	6.92285	7.84	11.9043	7.84	5.16895	7.84	1.03857
7.94	1.40625	7.94	0.988281	7.94	2.86279	7.94	5.47266	7.93999	6.93848	7.94	11.9297	7.93999	5.18945	7.94	1.04541
8.03999	1.40039	8.03999	0.982422	8.04001	2.86865	8.04001	5.4873	8.03999	6.96289	8.04001	11.9785	8.03999	5.19629	8.03999	1.04932
8.14	1.4043	8.14	0.992188	8.14	2.88232	8.14	5.49414	8.13998	6.97949	8.14	12.0137	8.13998	5.2002	8.14	1.04932
8.23999	1.4043	8.23999	1.00293	8.24001	2.89209	8.24001	5.50195	8.23999	6.99512	8.24001	12.0488	8.23999	5.20996	8.24001	1.05518
8.34	1.41406	8.34	1	8.34	2.91162	8.34	5.52344	8.34	7.01074	8.34	12.0645	8.34	5.22949	8.34	1.05908
8.44	1.41016	8.44	0.994141	8.44	2.92139	8.44	5.52734	8.43999	7.03418	8.44	12.1074	8.43999	5.23926	8.44	1.05908
8.53999	1.41504	8.53999	1.00391	8.54001	2.93115	8.54001	5.54688	8.53999	7.0498	8.54001	12.1348	8.53999	5.24902	8.53999	1.06494
8.64	1.42578	8.64	1.00391	8.64	2.94092	8.64	5.55664	8.63998	7.06348	8.64	12.168	8.63998	5.25879	8.64	1.06885
8.73999	1.43164	8.73999	1.00977	8.74001	2.95166	8.74001	5.57227	8.73999	7.08301	8.74001	12.1982	8.73999	5.27441	8.74001	1.06885
8.84	1.42578	8.84	1.00195	8.84	2.9624	8.84	5.57617	8.84	7.10254	8.84	12.2246	8.84	5.27832	8.84	1.07471
8.94	1.42969	8.94	1.01172	8.94	2.97217	8.94	5.5918	8.93999	7.12012	8.94	12.25	8.93999	5.28809	8.94	1.07861
9.03999	1.44141	9.03999	1.01172	9.04001	2.98193	9.04001	5.5957	9.03999	7.12988	9.04001	12.2852	9.03999	5.29883	9.03999	1.07959
9.14	1.43555	9.14	1.02148	9.14	2.9917	9.14	5.60547	9.13998	7.14355	9.14	12.3086	9.13998	5.30957	9.14	1.09033
9.23999	1.44531	9.23999	1.02246	9.24001	3.00146	9.24001	5.62793	9.23999	7.15918	9.24001	12.3359	9.23999	5.31934	9.24001	1.09033
9.34	1.44531	9.34	1.02344	9.34	3.01123	9.34	5.63867	9.34	7.17285	9.34	12.3594	9.34	5.3291	9.34	1.1001
9.44	1.44141	9.44	1.02344	9.44	3.021	9.44	5.64844	9.43999	7.19238	9.44	12.4043	9.43999	5.33887	9.44	1.10986
9.53999	1.44629	9.53999	1.0332	9.54001	3.03076	9.54001	5.66797	9.53999	7.20801	9.54001	12.4297	9.53999	5.34863	9.53999	1.10791
9.64	1.44531	9.64	1.0332	9.64	3.0415	9.64	5.67383	9.63998	7.22266	9.64	12.4551	9.63998	5.3584	9.64	1.11377
9.73999	1.44531	9.73999	1.0332	9.74001	3.05225	9.74001	5.67773	9.73999	7.24512	9.74001	12.4785	9.73999	5.36816	9.74001	1.10791
9.84	1.45508	9.84	1.04297	9.84	3.06201	9.84	5.6875	9.84	7.26465	9.84	12.5039	9.84	5.37891	9.84	1.11768
9.94	1.46484	9.94	1.04297	9.94	3.07178	9.94	5.69727	9.93999	7.27441	9.94	12.5273	9.93999	5.38965	9.94	1.11865
10.04	1.46484	10.04	1.05371	10.04	3.08154	10.04	5.71289	10.04	7.29004	10.04	12.5449	10.04	5.39941	10.04	1.12939
10.14	1.46094	10.14	1.05469	10.14	3.09131	10.14	5.7168	10.14	7.29395	10.14	12.5684	10.14	5.39941	10.14	1.13916
10.24	1.46484	10.24	1.05273	10.24	3.09717	10.24	5.72754	10.24	7.31348	10.24	12.5986	10.24	5.40918	10.24	1.13525
10.34	1.46484	10.34	1.0625	10.34	3.10107	10.34	5.73438	10.34	7.32324	10.34	12.625	10.34	5.41895	10.34	1.13916
10.44	1.47559	10.44	1.0625	10.44	3.11084	10.44	5.73828	10.44	7.33887	10.44	12.6504	10.44	5.42871	10.44	1.14893
10.54	1.47266	10.54	1.0625	10.54	3.11182	10.54	5.74805	10.54	7.35254	10.54	12.666	10.54	5.43457	10.54	1.14502
10.64	1.47656	10.64	1.06641	10.64	3.12256	10.64	5.75781	10.64	7.37305	10.64	12.6895	10.64	5.43848	10.64	1.14893
10.74	1.48633	10.74	1.07227	10.74	3.13232	10.74	5.77734	10.74	7.38965	10.74	12.7148	10.74	5.43945	10.74	1.15869
10.84	1.49609	10.84	1.08301	10.84	3.13818	10.84	5.77734	10.84	7.39355	10.84	12.7383	10.84	5.4502	10.84	1.16846
10.94	1.49609	10.94	1.08398	10.94	3.14209	10.94	5.79688	10.94	7.41309	10.94	12.7656	10.94	5.45996	10.94	1.16846
11.04	1.50586	11.04	1.08398	11.04	3.15186	11.04	5.80273	11.04	7.42285	11.04	12.7852	11.04	5.45996	11.04	1.1792
11.14	1.50586	11.14	1.09375	11.14	3.16162	11.14	5.81152	11.14	7.44434	11.14	12.8086	11.14	5.46973	11.14	1.18994
11.24	1.51563	11.24	1.09375	11.24	3.16162	11.24	5.83398	11.24	7.4541	11.24	12.8242	11.24	5.47949	11.24	1.1958
11.34	1.51563	11.34	1.10352	11.34	3.17139	11.34	5.83789	11.34	7.45996	11.34	12.8379	11.34	5.48926	11.34	1.19971
11.44	1.52637	11.44	1.11328	11.44	3.18213	11.44	5.84375	11.44	7.47363	11.44	12.8535	11.44	5.48926	11.44	1.1958
11.54	1.5332	11.54	1.11133	11.54	3.18311	11.54	5.84766	11.54	7.4834	11.54	12.8789	11.54	5.49902	11.54	1.19971
11.64	1.52539	11.64	1.12207	11.64	3.19287	11.64	5.85742	11.64	7.50391	11.64	12.9043	11.64	5.50488	11.64	1.1958
11.74	1.52539	11.74	1.12305	11.74	3.19287	11.74	5.86719	11.74	7.52051	11.74	12.918	11.74	5.50977	11.74	1.19971
11.84	1.53516	11.84	1.12695	11.84	3.20264	11.84	5.87695	11.84	7.53418	11.84	12.9434	11.84	5.51074	11.84	1.19775
11.94	1.53125	11.94	1.13281	11.94	3.2124	11.94	5.88281	11.94	7.54395	11.94	12.957	11.94	5.5166	11.94	1.19385
12.04	1.52539	12.04	1.13867	12.04	3.2124	12.04	5.87695	12.04	7.55957	12.04	12.9844	12.04	5.51074	12.04	1.19775
12.14	1.53516	12.14	1.13672	12.14	3.22217	12.14	5.88672	12.14	7.56348	12.14	13.0039	12.14	5.52051	12.14	1.19775
12.24	1.53516	12.24	1.15234	12.24	3.23193	12.24	5.89648	12.24	7.56934	12.24	13.0186	12.24	5.53418	12.24	1.2085
12.34	1.54492	12.34	1.15332	12.34	3.24268	12.34	5.89746	12.34	7.57324	12.34	13.0449	12.34	5.5459	12.34	1.21924
12.44	1.55566	12.44	1.1543	12.44	3.2417	12.44	5.9082	12.44	7.59277	12.44	13.0586	12.44	5.5498	12.44	1.22314
12.54	1.55664	12.54	1.14258	12.54	3.24561	12.54	5.91406	12.54	7.58887	12.54	13.0762	12.54	5.54785	12.54	1.23486
12.64	1.56641	12.64	1.15234	12.64	3.25146	12.64	5.9082	12.64	7.59277	12.64	13.0996	12.64	5.55859	12.64	1.229
12.74	1.57617	12.74	1.15234	12.74	3.26123	12.74	5.91797	12.74	7.60254	12.74	13.1152	12.74	5.55957	12.74	1.23877
12.84	1.57617	12.84	1.15234	12.84	3.26123	12.84	5.92773	12.84	7.62207	12.84	13.1289	12.84	5.55957	12.84	1.24268
12.94	1.58594	12.94	1.15234	12.94	3.26123	12.94	5.9375	12.94	7.63281	12.94	13.1484	12.94	5.56934	12.94	1.25439
13.04	1.58594	13.04	1.15234	13.04	3.26221	13.04	5.94727	13.04	7.63379	13.04	13.1582	13.04	5.56934	13.04	1.24951
13.14	1.5957	13.14	1.15723	13.14	3.27295	13.14	5.94727	13.14	7.64355	13.14	13.1641	13.14	5.57324	13.14	1.26025
13.24	1.59473	13.24	1.16406	13.24	3.27295	13.24	5.95313	13.24	7.66309	13.24	13.1777	13.24	5.5791	13.24	1.26025
13.34	1.60156	13.34	1.16406	13.34	3.28271	13.34	5.95801	13.34	7.66309	13.34	13.1973	13.34	5.58008	13.34	1.27002
13.44	1.5957	13.44	1.16406	13.44	3.29639	13.44	5.96875	13.44	7.67871	13.44	13.2129	13.44	5.59082	13.44	1.27979
13.54	1.5957	13.54	1.17773	13.54	3.30225	13.54	5.97852	13.54	7.68262	13.54	13.2295	13.54	5.59082	13.54	1.27783
13.64	1.60547	13.64	1.18164	13.64	3.30029	13.64	5.97656	13.64	7.69238	13.64	13.2363	13.64	5.58887	13.64	1.2876
13.74	1.60547	13.74	1.18164	13.74	3.31104	13.74	5.98242	13.74	7.70215	13.74	13.2461	13.74	5.59863	13.74	1.29736
13.84	1.61523	13.84	1.1875	13.84	3.31201	13.84	5.97656	13.84	7.71289	13.84	13.2598	13.84	5.59863	13.84	1.29346
13.94	1.61523	13.94	1.18262	13.94	3.32178	13.94	5.98633	13.94	7.72363	13.94	13.2656	13.94	5.6084	13.94	1.29736
14.04	1.62109	14.04	1.1875	14.04	3.32178	14.04	5.99609	14.04	7.7334	14.04	13.2793	14.04	5.6084	14.04	1.29834
14.14	1.61523	14.14	1.19336	14.14	3.33154	14.14	5.99609	14.14	7.7334	14.14	13.2852	14.14	5.6084	14.14	1.29541
14.24	1.61523	14.24	1.19336	14.24	3.33154	14.24	5.99707	14.24	7.74707	14.24	13.2988	14.24	5.60938	14.24	1.29932
14.34	1.62598	14.34	1.19336	14.34	3.34131	14.34	6.00781	14.34	7.75879	14.34	13.3184	14.34	5.61035	14.34	1.30518
14.44	1.63086	14.44	1.19336	14.44	3.34131	14.44	6.00781	14.44	7.7627	14.44	13.3281	14.44	5.62012	14.44	1.29932
14.54	1.63086	14.54	1.19141	14.54	3.34131	14.54	6.01758	14.54	7.7627	14.54	13.334	14.54	5.62012	14.54	1.30908
14.64	1.62891	14.64	1.19238	14.64	3.35205	14.64	6.02734	14.64	7.76367	14.64	13.3477	14.64	5.63379	14.64	1.30908
14.74	1.64453	14.74	1.19336	14.74	3.35303	14.74	6.03125	14.74	7.77441	14.74	13.3574	14.74	5.63574	14.74	1.31885
14.84	1.64453	14.84	1.18945	14.84	3.3667	14.84	6.04297	14.84	7.78418	14.84	13.3682	14.84	5.63184	14.84	1.31494
14.94	1.65039	14.94	1.18359	14.94	3.38232	14.94	6.04688	14.94	7.79395	14.94	13.3789	14.94	5.64355	14.94	1.31885
15.04	1.64453	15.04	1.19336	15.04	3.38232	15.04	6.04688	15.04	7.79395	15.04	13.3945	15.04	5.63867	15.04	1.31885
15.14	1.65527	15.14	1.18359	15.14	3.39209	15.14	6.05762	15.14	7.80371	15.14	13.3984	15.14	5.63965	15.14	1.32471
15.24	1.65625	15.24	1.19727	15.24	3.39209	15.24	6.05469	15.24	7.81348	15.24	13.4043	15.24	5.64941	15.24	1.32959
15.34	1.66602	15.34	1.19922	15.34	3.40283	15.34	6.05859	15.34	7.82324	15.34	13.4082	15.34	5.64941	15.34	1.33643
15.44	1.66602	15.44	1.20313	15.44	3.41357	15.44	6.05664	15.44	7.83301	15.44	13.4297	15.44	5.64941	15.44	1.34033
15.54	1.66602	15.54	1.20117	15.54	3.41162	15.54	6.05664	15.54	7.84375	15.54	13.4395	15.54	5.64941	15.54	1.34033
15.64	1.66602	15.64	1.20215	15.64	3.41162	15.64	6.06641	15.64	7.84473	15.64	13.4492	15.64	5.64941	15.64	1.34619
15.74	1.66602	15.74	1.20313	15.74	3.42529	15.74	6.06641	15.74	7.84473	15.74	13.4551	15.74	5.64941	15.74	1.3501
15.84	1.67578	15.84	1.20313	15.84	3.43115	15.84	6.06641	15.84	7.85059	15.84	13.4688	15.84	5.65039	15.84	1.35596
15.94	1.66504	15.94	1.20313	15.94	3.43115	15.94	6.06641	15.94	7.85449	15.94	13.4746	15.94	5.65723	15.94	1.35986
16.04	1.67578	16.04	1.20313	16.04	3.44189	16.04	6.07715	16.04	7.86426	16.04	13.4785	16.04	5.64941	16.04	1.36963
16.14	1.67578	16.14	1.20313	16.14	3.43896	16.14	6.07813	16.14	7.87402	16.14	13.499	16.14	5.65918	16.14	1.37549
16.24	1.66602	16.24	1.20313	16.24	3.44287	16.24	6.08789	16.24	7.88379	16.24	13.5098	16.24	5.66309	16.24	1.36377
16.34	1.67578	16.34	1.20313	16.34	3.45264	16.34	6.08789	16.34	7.89355	16.34	13.5293	16.34	5.67871	16.34	1.36768
16.44	1.67578	16.44	1.20215	16.44	3.45264	16.44	6.08789	16.44	7.89258	16.44	13.5391	16.44	5.67871	16.44	1.37744
16.54	1.67578	16.54	1.19336	16.54	3.4624	16.54	6.08789	16.54	7.89941	16.54	13.5488	16.54	5.6748	16.54	1.37354
16.64	1.67969	16.64	1.18945	16.64	3.4585	16.64	6.09766	16.64	7.90332	16.64	13.5684	16.64	5.66895	16.64	1.37842
16.74	1.68457	16.74	1.19727	16.74	3.4624	16.74	6.0957	16.74	7.90332	16.74	13.5781	16.74	5.67383	16.74	1.37549
16.84	1.68555	16.84	1.18945	16.84	3.4624	16.84	6.10645	16.84	7.91309	16.84	13.5879	16.84	5.67676	16.84	1.37939
16.94	1.68555	16.94	1.18359	16.94	3.47217	16.94	6.10352	16.94	7.91309	16.94	13.5938	16.94	5.68066	16.94	1.37549
17.04	1.68555	17.04	1.18359	17.04	3.48193	17.04	6.09766	17.04	7.92285	17.04	13.5986	17.04	5.68066	17.04	1.37939
17.14	1.68555	17.14	1.19336	17.14	3.48096	17.14	6.10742	17.14	7.92676	17.14	13.6094	17.14	5.6748	17.14	1.38525
17.24	1.68555	17.24	1.19141	17.24	3.4917	17.24	6.10742	17.24	7.94336	17.24	13.6191	17.24	5.66895	17.24	1.37549
17.34	1.68555	17.34	1.19238	17.34	3.48779	17.34	6.11719	17.34	7.94434	17.34	13.625	17.34	5.67871	17.34	1.37939
17.44	1.68555	17.44	1.19336	17.44	3.4917	17.44	6.11328	17.44	7.9541	17.44	13.6289	17.44	5.67871	17.44	1.38916
17.54	1.68457	17.54	1.19336	17.54	3.50146	17.54	6.11719	17.54	7.9541	17.54	13.6387	17.54	5.67871	17.54	1.38525
17.64	1.69531	17.64	1.19336	17.64	3.50732	17.64	6.12109	17.64	7.95996	17.64	13.6484	17.64	5.67871	17.64	1.38525
17.74	1.69531	17.74	1.20313	17.74	3.51123	17.74	6.13281	17.74	7.9541	17.74	13.6582	17.74	5.67969	17.74	1.38916
17.84	1.69141	17.84	1.19922	17.84	3.521	17.84	6.12695	17.84	7.96387	17.84	13.6543	17.84	5.69043	17.84	1.39502
17.94	1.69531	17.94	1.20313	17.94	3.53076	17.94	6.1377	17.94	7.97363	17.94	13.6582	17.94	5.69043	17.94	1.39893
18.04	1.69531	18.04	1.20313	18.04	3.54053	18.04	6.13477	18.04	7.97363	18.04	13.6787	18.04	5.7002	18.04	1.40479
18.14	1.69531	18.14	1.20313	18.14	3.54639	18.14	6.13867	18.14	7.9834	18.14	13.6895	18.14	5.7002	18.14	1.40479
18.24	1.70508	18.24	1.20117	18.24	3.5415	18.24	6.14844	18.24	7.98926	18.24	13.6992	18.24	5.70996	18.24	1.39893
18.34	1.70508	18.34	1.20703	18.34	3.55225	18.34	6.1582	18.34	7.98926	18.34	13.7051	18.34	5.7041	18.34	1.40479
18.44	1.70605	18.44	1.20215	18.44	3.55811	18.44	6.15234	18.44	7.99414	18.44	13.7188	18.44	5.69824	18.44	1.39893
18.54	1.70703	18.54	1.20313	18.54	3.56201	18.54	6.15625	18.54	8.00488	18.54	13.7285	18.54	5.70801	18.54	1.40479
18.64	1.7168	18.64	1.20898	18.64	3.57178	18.64	6.15625	18.64	8.00488	18.64	13.7383	18.64	5.70898	18.64	1.40479
18.74	1.72656	18.74	1.21289	18.74	3.57178	18.74	6.15625	18.74	8.01074	18.74	13.7578	18.74	5.71973	18.74	1.40479
18.84	1.72266	18.84	1.21289	18.84	3.58154	18.84	6.16602	18.84	8.01465	18.84	13.7637	18.84	5.71973	18.84	1.39307
18.94	1.72656	18.94	1.21289	18.94	3.5874	18.94	6.17188	18.94	8.02441	18.94	13.7773	18.94	5.72949	18.94	1.39795
19.04	1.72461	19.04	1.21875	19.04	3.59131	19.04	6.17676	19.04	8.03418	19.04	13.7871	19.04	5.72559	19.04	1.39502
19.14	1.72461	19.14	1.21289	19.14	3.59131	19.14	6.18359	19.14	8.04004	19.14	13.7979	19.14	5.72949	19.14	1.39502
19.24	1.73438	19.24	1.21289	19.24	3.59717	19.24	6.17773	19.24	8.04395	19.24	13.8164	19.24	5.72559	19.24	1.38916
19.34	1.73438	19.34	1.22266	19.34	3.60205	19.34	6.1875	19.34	8.0498	19.34	13.8203	19.34	5.71973	19.34	1.39502
19.44	1.74512	19.44	1.21875	19.44	3.59912	19.44	6.19336	19.44	8.05371	19.44	13.8301	19.44	5.72949	19.44	1.39893
19.54	1.74219	19.54	1.21387	19.54	3.60303	19.54	6.1875	19.54	8.05957	19.54	13.8359	19.54	5.72949	19.54	1.40479
19.64	1.73633	19.64	1.22461	19.64	3.60303	19.64	6.19336	19.64	8.05957	19.64	13.8398	19.64	5.72559	19.64	1.40869
19.74	1.73633	19.74	1.22266	19.74	3.60889	19.74	6.1875	19.74	8.06445	19.74	13.8594	19.74	5.72949	19.74	1.40479
19.84	1.73633	19.84	1.22266	19.84	3.6167	19.84	6.19727	19.84	8.07129	19.84	13.8652	19.84	5.72852	19.84	1.39502
19.94	1.74609	19.94	1.21875	19.94	3.62842	19.94	6.19727	19.94	8.06348	19.94	13.8691	19.94	5.72949	19.94	1.39502
20.04	1.74609	20.04	1.22266	20.04	3.62256	20.04	6.20703	20.04	8.06934	20.04	13.8789	20.04	5.73926	20.04	1.39893
20.14	1.75586	20.14	1.22266	20.14	3.62061	20.14	6.20801	20.14	8.07324	20.14	13.8945	20.14	5.73926	20.14	1.39502
20.24	1.75391	20.24	1.22266	20.24	3.63037	20.24	6.20703	20.24	8.08301	20.24	13.8984	20.24	5.74902	20.24	1.39893
20.34	1.75	20.34	1.22266	20.34	3.64014	20.34	6.21289	20.34	8.08887	20.34	13.9092	20.34	5.74902	20.34	1.40479
20.44	1.75488	20.44	1.2334	20.44	3.64111	20.44	6.2168	20.44	8.09277	20.44	13.916	20.44	5.74902	20.44	1.39893
20.54	1.75586	20.54	1.23047	20.54	3.64795	20.54	6.22656	20.54	8.10254	20.54	13.9199	20.54	5.74902	20.54	1.40479
20.64	1.75586	20.64	1.22461	20.64	3.65186	20.64	6.22656	20.64	8.09863	20.64	13.9297	20.64	5.75977	20.64	1.40869
20.74	1.75586	20.74	1.22266	20.74	3.64795	20.74	6.23633	20.74	8.10254	20.74	13.9395	20.74	5.76074	20.74	1.41455
20.84	1.76563	20.84	1.23242	20.84	3.65576	20.84	6.23633	20.84	8.1123	20.84	13.9492	20.84	5.76074	20.84	1.40479
20.94	1.76563	20.94	1.23242	20.94	3.67139	20.94	6.24219	20.94	8.11328	20.94	13.9551	20.94	5.77051	20.94	1.40967
21.04	1.76563	21.04	1.22852	21.04	3.66748	21.04	6.23633	21.04	8.12012	21.04	13.959	21.04	5.76855	21.04	1.40479
21.14	1.77539	21.14	1.22266	21.14	3.67139	21.14	6.24609	21.14	8.12402	21.14	13.9688	21.14	5.76855	21.14	1.40479
21.24	1.77148	21.24	1.23242	21.24	3.68115	21.24	6.24707	21.24	8.13379	21.24	13.9883	21.24	5.76855	21.24	1.40869
21.34	1.77637	21.34	1.23242	21.34	3.68115	21.34	6.24414	21.34	8.13379	21.34	13.9941	21.34	5.76855	21.34	1.40479
21.44	1.77148	21.44	1.24219	21.44	3.68701	21.44	6.24805	21.44	8.14355	21.44	13.999	21.44	5.76953	21.44	1.40479
21.54	1.77539	21.54	1.23828	21.54	3.68701	21.54	6.24805	21.54	8.14941	21.54	14.0098	21.54	5.7666	21.54	1.39893
21.64	1.77539	21.64	1.24316	21.64	3.68213	21.64	6.24805	21.64	8.14355	21.64	14.0156	21.64	5.77051	21.64	1.40869
21.74	1.77148	21.74	1.24023	21.74	3.69287	21.74	6.25781	21.74	8.15332	21.74	14.0195	21.74	5.77051	21.74	1.41455
21.84	1.76563	21.84	1.24414	21.84	3.69873	21.84	6.25781	21.84	8.15332	21.84	14.0293	21.84	5.77051	21.84	1.40869
21.94	1.77539	21.94	1.24023	21.94	3.70264	21.94	6.26367	21.94	8.15918	21.94	14.0352	21.94	5.76855	21.94	1.41455
22.04	1.77148	22.04	1.24414	22.04	3.70264	22.04	6.25586	22.04	8.16309	22.04	14.0391	22.04	5.77441	22.04	1.41455
22.14	1.77539	22.14	1.23828	22.14	3.7085	22.14	6.26563	22.14	8.16895	22.14	14.0488	22.14	5.76855	22.14	1.40869
22.24	1.77148	22.24	1.24219	22.24	3.7124	22.24	6.27637	22.24	8.17383	22.24	14.0586	22.24	5.77832	22.24	1.41455
22.34	1.76563	22.34	1.24219	22.34	3.72217	22.34	6.27344	22.34	8.18066	22.34	14.0684	22.34	5.78418	22.34	1.41455
22.44	1.76563	22.44	1.25195	22.44	3.72803	22.44	6.27734	22.44	8.1748	22.44	14.0742	22.44	5.78809	22.44	1.40869
22.54	1.76563	22.54	1.24805	22.54	3.73193	22.54	6.2832	22.54	8.18457	22.54	14.0684	22.54	5.78809	22.54	1.41455
22.64	1.77637	22.64	1.24219	22.64	3.73779	22.64	6.28711	22.64	8.19434	22.64	14.0791	22.64	5.78906	22.64	1.41846
22.74	1.77539	22.74	1.24805	22.74	3.7417	22.74	6.28711	22.74	8.19434	22.74	14.0898	22.74	5.7959	22.74	1.42432
22.84	1.77539	22.84	1.24219	22.84	3.75244	22.84	6.29297	22.84	8.2041	22.84	14.0957	22.84	5.79004	22.84	1.42432
22.94	1.78516	22.94	1.24316	22.94	3.75928	22.94	6.2832	22.94	8.20996	22.94	14.0996	22.94	5.79004	22.94	1.41455
23.04	1.78125	23.04	1.24023	23.04	3.76318	23.04	6.28711	23.04	8.21387	23.04	14.1152	23.04	5.7998	23.04	1.41455
23.14	1.78516	23.14	1.24414	23.14	3.75928	23.14	6.29688	23.14	8.21973	23.14	14.1191	23.14	5.7998	23.14	1.41943
23.24	1.77148	23.24	1.24414	23.24	3.76318	23.24	6.30664	23.24	8.22363	23.24	14.1289	23.24	5.80957	23.24	1.4165
23.34	1.76563	23.34	1.25391	23.34	3.76904	23.34	6.30273	23.34	8.23438	23.34	14.1348	23.34	5.80566	23.34	1.4165
23.44	1.76172	23.44	1.25391	23.44	3.77295	23.44	6.29688	23.44	8.24512	23.44	14.1387	23.44	5.80957	23.44	1.40674
23.54	1.75586	23.54	1.25195	23.54	3.76904	23.54	6.30762	23.54	8.25098	23.54	14.1543	23.54	5.80957	23.54	1.41064
23.64	1.76563	23.64	1.25195	23.64	3.77295	23.64	6.30469	23.64	8.25488	23.64	14.1582	23.64	5.82031	23.64	1.4165
23.74	1.75977	23.74	1.25195	23.74	3.771	23.74	6.30859	23.74	8.24902	23.74	14.168	23.74	5.83105	23.74	1.4165
23.84	1.76465	23.84	1.25293	23.84	3.77686	23.84	6.31836	23.84	8.24316	23.84	14.1738	23.84	5.8252	23.84	1.4165
23.94	1.76563	23.94	1.25	23.94	3.78076	23.94	6.32422	23.94	8.24902	23.94	14.1885	23.94	5.81934	23.94	1.4165
24.04	1.76172	24.04	1.25391	24.04	3.78076	24.04	6.32422	24.04	8.25293	24.04	14.1953	24.04	5.8291	24.04	1.42041
24.14	1.76563	24.14	1.25391	24.14	3.79053	24.14	6.31836	24.14	8.2627	24.14	14.1992	24.14	5.8252	24.14	1.42627
24.24	1.76563	24.24	1.25391	24.24	3.79639	24.24	6.31641	24.24	8.25879	24.24	14.2188	24.24	5.81934	24.24	1.42627
24.34	1.76563	24.34	1.26367	24.34	3.7915	24.34	6.3125	24.34	8.2627	24.34	14.2246	24.34	5.83301	24.34	1.41846
24.44	1.76563	24.44	1.26367	24.44	3.80225	24.44	6.31641	24.44	8.27246	24.44	14.2285	24.44	5.83496	24.44	1.42432
24.54	1.76172	24.54	1.26172	24.54	3.79834	24.54	6.30664	24.54	8.2832	24.54	14.2383	24.54	5.8291	24.54	1.42822
24.64	1.76563	24.64	1.27148	24.64	3.80225	24.64	6.31641	24.64	8.28418	24.64	14.2383	24.64	5.83984	24.64	1.43799
24.74	1.76563	24.74	1.27148	24.74	3.81201	24.74	6.32617	24.74	8.29004	24.74	14.2539	24.74	5.84082	24.74	1.43408
24.84	1.75977	24.84	1.28223	24.84	3.81201	24.84	6.32227	24.84	8.28418	24.84	14.248	24.84	5.85059	24.84	1.43408
24.94	1.75488	24.94	1.2832	24.94	3.81787	24.94	6.31738	24.94	8.29004	24.94	14.2578	24.94	5.86035	24.94	1.43799
25.04	1.75195	25.04	1.2832	25.04	3.82178	25.04	6.31836	25.04	8.29395	25.04	14.2686	25.04	5.85645	25.04	1.44385
25.14	1.75586	25.14	1.28906	25.14	3.83154	25.14	6.32813	25.14	8.29395	25.14	14.2754	25.14	5.86035	25.14	1.44385
25.24	1.76172	25.24	1.2832	25.24	3.84131	25.24	6.33398	25.24	8.30371	25.24	14.2793	25.24	5.85449	25.24	1.43799
25.34	1.75586	25.34	1.29297	25.34	3.8374	25.34	6.32813	25.34	8.30371	25.34	14.2793	25.34	5.8584	25.34	1.44775
25.44	1.75586	25.44	1.29297	25.44	3.84229	25.44	6.33789	25.44	8.30957	25.44	14.2852	25.44	5.8584	25.44	1.45361
25.54	1.75195	25.54	1.29297	25.54	3.83936	25.54	6.34766	25.54	8.30371	25.54	14.2891	25.54	5.85449	25.54	1.45361
25.64	1.75586	25.64	1.29883	25.64	3.84326	25.64	6.35352	25.64	8.31348	25.64	14.2949	25.64	5.8584	25.64	1.4585
25.74	1.76563	25.74	1.29297	25.74	3.85303	25.74	6.3457	25.74	8.3125	25.74	14.2988	25.74	5.8584	25.74	1.46533
25.84	1.76563	25.84	1.30371	25.84	3.85889	25.84	6.35156	25.84	8.31934	25.84	14.3086	25.84	5.86426	25.84	1.46533
25.94	1.77148	25.94	1.30273	25.94	3.85303	25.94	6.3457	25.94	8.32324	25.94	14.3145	25.94	5.86914	25.94	1.46924
26.04	1.76563	26.04	1.30859	26.04	3.85889	26.04	6.35156	26.04	8.32324	26.04	14.3184	26.04	5.87988	26.04	1.4751
26.14	1.77539	26.14	1.30273	26.14	3.85107	26.14	6.34668	26.14	8.33301	26.14	14.3242	26.14	5.87988	26.14	1.4751
26.24	1.77637	26.24	1.3125	26.24	3.86084	26.24	6.35742	26.24	8.34277	26.24	14.3281	26.24	5.87598	26.24	1.4751
26.34	1.78711	26.34	1.31641	26.34	3.8667	26.34	6.35352	26.34	8.34863	26.34	14.3379	26.34	5.87988	26.34	1.479
26.44	1.78125	26.44	1.32227	26.44	3.86084	26.44	6.35742	26.44	8.34277	26.44	14.3438	26.44	5.88965	26.44	1.4751
26.54	1.78906	26.54	1.32227	26.54	3.87061	26.54	6.35352	26.54	8.35254	26.54	14.3486	26.54	5.89941	26.54	1.479
26.64	1.79492	26.64	1.32324	26.64	3.88135	26.64	6.35742	26.64	8.3584	26.64	14.3652	26.64	5.89941	26.64	1.48486
26.74	1.79102	26.74	1.33398	26.74	3.87842	26.74	6.36719	26.74	8.35254	26.74	14.3594	26.74	5.90527	26.74	1.48486
26.84	1.78516	26.84	1.33398	26.84	3.87256	26.84	6.37305	26.84	8.3584	26.84	14.3691	26.84	5.89941	26.84	1.48877
26.94	1.78516	26.94	1.33398	26.94	3.88232	26.94	6.36719	26.94	8.35352	26.94	14.375	26.94	5.89844	26.94	1.48486
27.04	1.79102	27.04	1.33398	27.04	3.89209	27.04	6.37695	27.04	8.36426	27.04	14.3789	27.04	5.90527	27.04	1.48877
27.14	1.78516	27.14	1.34375	27.14	3.88818	27.14	6.37305	27.14	8.36035	27.14	14.3848	27.14	5.89941	27.14	1.49463
27.24	1.78613	27.24	1.3418	27.24	3.89209	27.24	6.37695	27.24	8.36426	27.24	14.3887	27.24	5.89941	27.24	1.49463
27.34	1.78711	27.34	1.3418	27.34	3.90186	27.34	6.37793	27.34	8.37402	27.34	14.3984	27.34	5.89941	27.34	1.49854
27.44	1.79688	27.44	1.3418	27.44	3.90186	27.44	6.38477	27.44	8.37988	27.44	14.4043	27.44	5.89941	27.44	1.50439
27.54	1.79492	27.54	1.35254	27.54	3.89795	27.54	6.37891	27.54	8.37402	27.54	14.4082	27.54	5.90527	27.54	1.50439
27.64	1.79102	27.64	1.35352	27.64	3.89209	27.64	6.38867	27.64	8.38379	27.64	14.4141	27.64	5.89941	27.64	1.49854
27.74	1.79492	27.74	1.35352	27.74	3.90186	27.74	6.39453	27.74	8.37988	27.74	14.418	27.74	5.90918	27.74	1.51416
27.84	1.79492	27.84	1.36328	27.84	3.90088	27.84	6.38672	27.84	8.38379	27.84	14.4287	27.84	5.91895	27.84	1.51904
27.94	1.79492	27.94	1.36328	27.94	3.89795	27.94	6.39648	27.94	8.38965	27.94	14.4258	27.94	5.91992	27.94	1.52588
28.04	1.79492	28.04	1.36328	28.04	3.89209	28.04	6.40625	28.04	8.38379	28.04	14.4297	28.04	5.92676	28.04	1.52588
28.14	1.80566	28.14	1.35938	28.14	3.90186	28.14	6.40625	28.14	8.38965	28.14	14.4492	28.14	5.9209	28.14	1.51611
28.24	1.80664	28.24	1.36328	28.24	3.90186	28.24	6.40625	28.24	8.38281	28.24	14.4551	28.24	5.92676	28.24	1.52002
28.34	1.80664	28.34	1.36133	28.34	3.91162	28.34	6.41211	28.34	8.39355	28.34	14.4492	28.34	5.9209	28.34	1.52588
28.44	1.80664	28.44	1.36719	28.44	3.91162	28.44	6.40625	28.44	8.39941	28.44	14.4648	28.44	5.93066	28.44	1.52979
28.54	1.80469	28.54	1.3623	28.54	3.91162	28.54	6.40723	28.54	8.40332	28.54	14.4688	28.54	5.92871	28.54	1.53564
28.64	1.81836	28.64	1.36328	28.64	3.92139	28.64	6.41406	28.64	8.39941	28.64	14.4746	28.64	5.9248	28.64	1.53564
28.74	1.82422	28.74	1.36328	28.74	3.92236	28.74	6.4082	28.74	8.40332	28.74	14.4785	28.74	5.91895	28.74	1.53955
28.84	1.83398	28.84	1.37305	28.84	3.9292	28.84	6.41406	28.84	8.41309	28.84	14.4785	28.84	5.92871	28.84	1.54541
28.94	1.83496	28.94	1.37305	28.94	3.93311	28.94	6.41797	28.94	8.41309	28.94	14.4844	28.94	5.9248	28.94	1.54541
29.04	1.83594	29.04	1.37305	29.04	3.93311	29.04	6.42383	29.04	8.41895	29.04	14.4883	29.04	5.91895	29.04	1.54932
29.14	1.8457	29.14	1.37891	29.14	3.93896	29.14	6.42773	29.14	8.42285	29.14	14.499	29.14	5.92871	29.14	1.55518
29.24	1.8457	29.24	1.37305	29.24	3.93311	29.24	6.42773	29.24	8.42285	29.24	14.5059	29.24	5.92969	29.24	1.56885
29.34	1.8457	29.34	1.38281	29.34	3.93896	29.34	6.42383	29.34	8.43262	29.34	14.5059	29.34	5.94043	29.34	1.57471
29.44	1.85547	29.44	1.37891	29.44	3.94287	29.44	6.42773	29.44	8.43848	29.44	14.5098	29.44	5.94043	29.44	1.57471
29.54	1.85156	29.54	1.37207	29.54	3.95264	29.54	6.42578	29.54	8.44336	29.54	14.5195	29.54	5.93652	29.54	1.56885
29.64	1.85547	29.64	1.38281	29.64	3.94678	29.64	6.43164	29.64	8.4541	29.64	14.5156	29.64	5.94043	29.64	1.57471
29.74	1.85547	29.74	1.37891	29.74	3.95068	29.74	6.42578	29.74	8.4502	29.74	14.5293	29.74	5.93848	29.74	1.57861
29.84	1.85645	29.84	1.38672	29.84	3.95654	29.84	6.43164	29.84	8.4541	29.84	14.5391	29.84	5.94824	29.84	1.58447
29.94	1.86719	29.94	1.38867	29.94	3.96045	29.94	6.43164	29.94	8.46387	29.94	14.5449	29.94	5.9541	29.94	1.58936
30.04	1.87695	30.04	1.39258	30.04	3.96143	30.04	6.43652	30.04	8.45996	30.04	14.5488	30.04	5.94824	30.04	1.59619
30.14	1.875	30.14	1.39258	30.14	3.96826	30.14	6.4375	30.14	8.46387	30.14	14.5547	30.14	5.9541	30.14	1.59619
30.24	1.88086	30.24	1.40234	30.24	3.9624	30.24	6.44336	30.24	8.46973	30.24	14.5586	30.24	5.94824	30.24	1.59619
30.34	1.875	30.34	1.40234	30.34	3.96826	30.34	6.4375	30.34	8.46387	30.34	14.5684	30.34	5.9541	30.34	1.58643
30.44	1.88477	30.44	1.41211	30.44	3.96826	30.44	6.44336	30.44	8.47363	30.44	14.5742	30.44	5.95898	30.44	1.59033
30.54	1.88477	30.54	1.4082	30.54	3.97217	30.54	6.44727	30.54	8.47949	30.54	14.5781	30.54	5.95996	30.54	1.59619
30.64	1.89453	30.64	1.41309	30.64	3.97217	30.64	6.44336	30.64	8.47363	30.64	14.584	30.64	5.96582	30.64	1.59619
30.74	1.89551	30.74	1.41406	30.74	3.97803	30.74	6.44336	30.74	8.48438	30.74	14.5889	30.74	5.95996	30.74	1.59619
30.84	1.89258	30.84	1.42383	30.84	3.97803	30.84	6.4375	30.84	8.49121	30.84	14.5957	30.84	5.96582	30.84	1.59619
30.94	1.88672	30.94	1.42969	30.94	3.98193	30.94	6.44727	30.94	8.4834	30.94	14.5996	30.94	5.96973	30.94	1.59619
31.04	1.88281	31.04	1.42383	31.04	3.97803	31.04	6.44336	31.04	8.48926	31.04	14.6055	31.04	5.96582	31.04	1.6001
31.14	1.87695	31.14	1.43359	31.14	3.98193	31.14	6.44727	31.14	8.49316	31.14	14.6094	31.14	5.96973	31.14	1.60596
31.24	1.88672	31.24	1.43359	31.24	3.98193	31.24	6.44336	31.24	8.49902	31.24	14.6152	31.24	5.97949	31.24	1.60596
31.34	1.88086	31.34	1.44336	31.34	3.98779	31.34	6.44727	31.34	8.49316	31.34	14.6191	31.34	5.97559	31.34	1.59619
31.44	1.88477	31.44	1.4375	31.44	3.9917	31.44	6.45313	31.44	8.49902	31.44	14.6289	31.44	5.97949	31.44	1.59619
31.54	1.88477	31.54	1.44141	31.54	4.00146	31.54	6.44629	31.54	8.50293	31.54	14.6387	31.54	5.97559	31.54	1.6001
31.64	1.89453	31.64	1.44238	31.64	4.00732	31.64	6.46484	31.64	8.5127	31.64	14.6445	31.64	5.97949	31.64	1.60596
31.74	1.89063	31.74	1.45313	31.74	3.99756	31.74	6.45313	31.74	8.51855	31.74	14.6484	31.74	5.99023	31.74	1.60596
31.84	1.88477	31.84	1.44922	31.84	4.00244	31.84	6.45703	31.84	8.5127	31.84	14.6543	31.84	5.98535	31.84	1.60596
31.94	1.89453	31.94	1.45313	31.94	4.01318	31.94	6.4668	31.94	8.51855	31.94	14.6582	31.94	5.98926	31.94	1.60986
32.04	1.89551	32.04	1.45313	32.04	4.02295	32.04	6.47266	32.04	8.52246	32.04	14.6641	32.04	5.98926	32.04	1.6001
32.14	1.89648	32.14	1.46289	32.14	4.01904	32.14	6.46289	32.14	8.52832	32.14	14.6787	32.14	5.99902	32.14	1.59814
32.24	1.89648	32.24	1.46289	32.24	4.02295	32.24	6.4668	32.24	8.52344	32.24	14.6758	32.24	5.99902	32.24	1.604
32.34	1.90234	32.34	1.46289	32.34	4.03271	32.34	6.46289	32.34	8.53027	32.34	14.6797	32.34	6.00879	32.34	1.604
32.44	1.89648	32.44	1.47266	32.44	4.03857	32.44	6.4668	32.44	8.53418	32.44	14.6855	32.44	6.00879	32.44	1.60791
32.54	1.90625	32.54	1.47852	32.54	4.02686	32.54	6.47266	32.54	8.54004	32.54	14.6895	32.54	6.01855	32.54	1.61377
32.64	1.9043	32.64	1.47363	32.64	4.03076	32.64	6.47656	32.64	8.54395	32.64	14.6992	32.64	6.02441	32.64	1.61377
32.74	1.9043	32.74	1.48438	32.74	4.04053	32.74	6.47266	32.74	8.54004	32.74	14.6953	32.74	6.01855	32.74	1.61377
32.84	1.9043	32.84	1.48438	32.84	4.03662	32.84	6.47656	32.84	8.54395	32.84	14.6992	32.84	6.02441	32.84	1.61377
32.94	1.91016	32.94	1.49023	32.94	4.04053	32.94	6.48633	32.94	8.5498	32.94	14.709	32.94	6.01953	32.94	1.604
33.04	1.90527	33.04	1.49414	33.04	4.04639	33.04	6.48242	33.04	8.55371	33.04	14.7188	33.04	6.03027	33.04	1.604
33.14	1.91602	33.14	1.49219	33.14	4.0415	33.14	6.48633	33.14	8.55957	33.14	14.7246	33.14	6.03027	33.14	1.604
33.24	1.92578	33.24	1.50195	33.24	4.05225	33.24	6.48242	33.24	8.55371	33.24	14.7383	33.24	6.04004	33.24	1.60791
33.34	1.92188	33.34	1.50781	33.34	4.05811	33.34	6.47266	33.34	8.56348	33.34	14.7441	33.34	6.03613	33.34	1.61377
33.44	1.92578	33.44	1.51172	33.44	4.05225	33.44	6.47754	33.44	8.56934	33.44	14.7441	33.44	6.03027	33.44	1.61377
33.54	1.92578	33.54	1.51172	33.54	4.05811	33.54	6.48828	33.54	8.56348	33.54	14.749	33.54	6.04004	33.54	1.604
33.64	1.92578	33.64	1.51758	33.64	4.05811	33.64	6.48438	33.64	8.56934	33.64	14.7559	33.64	6.03809	33.64	1.60791
33.74	1.93164	33.74	1.51758	33.74	4.06201	33.74	6.48828	33.74	8.57324	33.74	14.7695	33.74	6.03418	33.74	1.61377
33.84	1.92578	33.84	1.51172	33.84	4.05811	33.84	6.49414	33.84	8.5791	33.84	14.7793	33.84	6.03809	33.84	1.61377
33.94	1.93555	33.94	1.52246	33.94	4.05811	33.94	6.49805	33.94	8.57422	33.94	14.7891	33.94	6.03418	33.94	1.604
34.04	1.93652	34.04	1.5332	34.04	4.06201	34.04	6.49414	34.04	8.58496	34.04	14.7949	34.04	6.02441	34.04	1.60791
34.14	1.93164	34.14	1.5293	34.14	4.05811	34.14	6.49805	34.14	8.59473	34.14	14.7988	34.14	6.0293	34.14	1.61377
34.24	1.93945	34.24	1.5332	34.24	4.06201	34.24	6.50391	34.24	8.60059	34.24	14.8086	34.24	6.04004	34.24	1.61377
34.34	1.95117	34.34	1.54297	34.34	4.07178	34.34	6.50781	34.34	8.58887	34.34	14.8145	34.34	6.03613	34.34	1.604
34.44	1.94531	34.44	1.54297	34.44	4.06787	34.44	6.51367	34.44	8.59277	34.44	14.8184	34.44	6.03027	34.44	1.604
34.54	1.95508	34.54	1.54883	34.54	4.07178	34.54	6.50586	34.54	8.59277	34.54	14.8242	34.54	6.04004	34.54	1.60889
34.64	1.95508	34.64	1.55273	34.64	4.06787	34.64	6.51172	34.64	8.59863	34.64	14.8281	34.64	6.04004	34.64	1.61572
34.74	1.96484	34.74	1.55273	34.74	4.07275	34.74	6.51563	34.74	8.58887	34.74	14.8477	34.74	6.0459	34.74	1.60596
34.84	1.96094	34.84	1.5625	34.84	4.07959	34.84	6.51172	34.84	8.59277	34.84	14.8535	34.84	6.04004	34.84	1.60986
34.94	1.95508	34.94	1.56836	34.94	4.07178	34.94	6.5166	34.94	8.60254	34.94	14.8535	34.94	6.0498	34.94	1.60596
35.04	1.96484	35.04	1.56348	35.04	4.08154	35.04	6.51367	35.04	8.60254	35.04	14.8584	35.04	6.04785	35.04	1.60596
35.14	1.96582	35.14	1.57031	35.14	4.0874	35.14	6.51758	35.14	8.6084	35.14	14.8652	35.14	6.04883	35.14	1.6001
35.24	1.9707	35.24	1.56445	35.24	4.08154	35.24	6.51758	35.24	8.6084	35.24	14.8691	35.24	6.0459	35.24	1.60596
35.34	1.97266	35.34	1.57422	35.34	4.0874	35.34	6.52344	35.34	8.60352	35.34	14.875	35.34	6.04004	35.34	1.60596
35.44	1.97656	35.44	1.58008	35.44	4.08154	35.44	6.52734	35.44	8.61426	35.44	14.875	35.44	6.0498	35.44	1.59424
35.54	1.97461	35.54	1.57227	35.54	4.09131	35.54	6.52734	35.54	8.62402	35.54	14.8691	35.54	6.0498	35.54	1.59424
35.64	1.98438	35.64	1.58203	35.64	4.0874	35.64	6.5332	35.64	8.62012	35.64	14.8887	35.64	6.0498	35.64	1.59814
35.74	1.98438	35.74	1.5918	35.74	4.09131	35.74	6.53711	35.74	8.62402	35.74	14.8887	35.74	6.0498	35.74	1.604
35.84	1.98438	35.84	1.59766	35.84	4.09131	35.84	6.5332	35.84	8.62402	35.84	14.8945	35.84	6.05566	35.84	1.604
35.94	1.99512	35.94	1.5918	35.94	4.09717	35.94	6.53711	35.94	8.62988	35.94	14.8984	35.94	6.0498	35.94	1.604
36.04	1.99609	36.04	1.60156	36.04	4.09131	36.04	6.54297	36.04	8.63379	36.04	14.8984	36.04	6.04785	36.04	1.60791
36.14	2.00586	36.14	1.6123	36.14	4.09717	36.14	6.5332	36.14	8.64355	36.14	14.9082	36.14	6.04785	36.14	1.604
36.24	2.00586	36.24	1.60938	36.24	4.10205	36.24	6.53711	36.24	8.64941	36.24	14.9141	36.24	6.05859	36.24	1.604
36.34	2.01563	36.34	1.61328	36.34	4.10303	36.34	6.54297	36.34	8.65332	36.34	14.9189	36.34	6.05566	36.34	1.61768
36.44	2.01563	36.44	1.62305	36.44	4.11279	36.44	6.54785	36.44	8.64941	36.44	14.9297	36.44	6.04004	36.44	1.62354
36.54	2.02539	36.54	1.62305	36.54	4.10889	36.54	6.55469	36.54	8.6543	36.54	14.9355	36.54	6.0498	36.54	1.62354
36.64	2.02539	36.64	1.62891	36.64	4.10303	36.64	6.54492	36.64	8.65137	36.64	14.9297	36.64	6.0498	36.64	1.62354
36.74	2.03613	36.74	1.63281	36.74	4.11279	36.74	6.54492	36.74	8.65527	36.74	14.9492	36.74	6.05566	36.74	1.61768
36.84	2.04688	36.84	1.63281	36.84	4.11865	36.84	6.54883	36.84	8.66504	36.84	14.9453	36.84	6.0459	36.84	1.62354
36.94	2.04688	36.94	1.63867	36.94	4.12256	36.94	6.55859	36.94	8.6709	36.94	14.9492	36.94	6.0498	36.94	1.62354
37.04	2.04492	37.04	1.63281	37.04	4.12061	37.04	6.55273	37.04	8.65918	37.04	14.9551	37.04	6.0498	37.04	1.62744
37.14	2.05469	37.14	1.63867	37.14	4.13037	37.14	6.55273	37.14	8.66309	37.14	14.959	37.14	6.0459	37.14	1.6333
37.24	2.06445	37.24	1.64258	37.24	4.12646	37.24	6.54688	37.24	8.67285	37.24	14.9648	37.24	6.03809	37.24	1.6333
37.34	2.07422	37.34	1.64844	37.34	4.12646	37.34	6.55273	37.34	8.66895	37.34	14.9688	37.34	6.03809	37.34	1.63818
37.44	2.08008	37.44	1.64258	37.44	4.1167	37.44	6.54297	37.44	8.67285	37.44	14.9688	37.44	6.04395	37.44	1.64502
37.54	2.08398	37.54	1.64844	37.54	4.12158	37.54	6.54688	37.54	8.67285	37.54	14.9795	37.54	6.03418	37.54	1.64502
37.64	2.08398	37.64	1.65332	37.64	4.12256	37.64	6.55664	37.64	8.67871	37.64	14.9863	37.64	6.03906	37.64	1.64893
37.74	2.09473	37.74	1.66016	37.74	4.12842	37.74	6.55273	37.74	8.68262	37.74	14.9805	37.74	6.03613	37.74	1.65479
37.84	2.0957	37.84	1.6543	37.84	4.13232	37.84	6.55273	37.84	8.69238	37.84	14.9902	37.84	6.04004	37.84	1.66455
37.94	2.10547	37.94	1.66406	37.94	4.12842	37.94	6.54688	37.94	8.68848	37.94	15	37.94	6.04004	37.94	1.65869
38.04	2.11133	38.04	1.66992	38.04	4.12256	38.04	6.55664	38.04	8.69336	38.04	15.0059	38.04	6.0459	38.04	1.67432
38.14	2.10547	38.14	1.66406	38.14	4.13232	38.14	6.5625	38.14	8.69434	38.14	15.0098	38.14	6.04004	38.14	1.67822
38.24	2.11523	38.24	1.66992	38.24	4.12842	38.24	6.55273	38.24	8.7002	38.24	15.0156	38.24	6.0498	38.24	1.68408
38.34	2.125	38.34	1.67383	38.34	4.13232	38.34	6.55664	38.34	8.7041	38.34	15.0234	38.34	6.0459	38.34	1.68408
38.44	2.125	38.44	1.68359	38.44	4.13818	38.44	6.55273	38.44	8.71387	38.44	15.0234	38.44	6.04395	38.44	1.68799
38.54	2.13477	38.54	1.68945	38.54	4.13232	38.54	6.55273	38.54	8.71387	38.54	15.0273	38.54	6.05566	38.54	1.69385
38.64	2.14551	38.64	1.68164	38.64	4.13818	38.64	6.55273	38.64	8.71973	38.64	15.0371	38.64	6.04785	38.64	1.69775
38.74	2.15234	38.74	1.69141	38.74	4.14209	38.74	6.55762	38.74	8.72363	38.74	15.043	38.74	6.05371	38.74	1.70361
38.84	2.14648	38.84	1.69727	38.84	4.14111	38.84	6.55469	38.84	8.71973	38.84	15.0479	38.84	6.05859	38.84	1.71533
38.94	2.15625	38.94	1.69238	38.94	4.14795	38.94	6.55859	38.94	8.72363	38.94	15.0547	38.94	6.05957	38.94	1.71924
39.04	2.16602	39.04	1.68945	39.04	4.15186	39.04	6.56445	39.04	8.7334	39.04	15.0488	39.04	6.06934	39.04	1.7251
39.14	2.16602	39.14	1.69336	39.14	4.14795	39.14	6.55664	39.14	8.72949	39.14	15.0547	39.14	6.0752	39.14	1.7251
39.24	2.17578	39.24	1.69922	39.24	4.15186	39.24	6.5625	39.24	8.73438	39.24	15.0488	39.24	6.06934	39.24	1.729
39.34	2.18555	39.34	1.69336	39.34	4.15186	39.34	6.55664	39.34	8.74512	39.34	15.0586	39.34	6.0791	39.34	1.73486
39.44	2.19531	39.44	1.70313	39.44	4.16162	39.44	6.5625	39.44	8.73926	39.44	15.0645	39.44	6.08496	39.44	1.72314
39.54	2.19629	39.54	1.69922	39.54	4.16748	39.54	6.55664	39.54	8.74316	39.54	15.0586	39.54	6.0752	39.54	1.72314
39.64	2.20313	39.64	1.70313	39.64	4.16162	39.64	6.5625	39.64	8.74902	39.64	15.0684	39.64	6.0791	39.64	1.73975
39.74	2.19727	39.74	1.71289	39.74	4.16748	39.74	6.55664	39.74	8.74316	39.74	15.0645	39.74	6.0791	39.74	1.74658
39.84	2.20703	39.84	1.71875	39.84	4.17139	39.84	6.5625	39.84	8.73926	39.84	15.0684	39.84	6.08496	39.84	1.74658
39.94	2.2168	39.94	1.71289	39.94	4.16748	39.94	6.55664	39.94	8.74316	39.94	15.0781	39.94	6.0791	39.94	1.74658
40.04	2.22266	40.04	1.71289	40.04	4.16162	40.04	6.55273	40.04	8.75293	40.04	15.0889	40.04	6.0752	40.04	1.75049
40.14	2.21484	40.14	1.71875	40.14	4.17139	40.14	6.55664	40.14	8.74902	40.14	15.0859	40.14	6.0752	40.14	1.75635
40.24	2.22461	40.24	1.71387	40.24	4.17725	40.24	6.5625	40.24	8.75293	40.24	15.0801	40.24	6.0791	40.24	1.76025
40.34	2.23438	40.34	1.7207	40.34	4.16748	40.34	6.55762	40.34	8.75879	40.34	15.0898	40.34	6.08496	40.34	1.76611
40.44	2.23438	40.44	1.72461	40.44	4.17236	40.44	6.56445	40.44	8.7627	40.44	15.0996	40.44	6.08008	40.44	1.77588
40.54	2.24414	40.54	1.71875	40.54	4.1792	40.54	6.56445	40.54	8.75879	40.54	15.1055	40.54	6.09082	40.54	1.77979
40.64	2.25488	40.64	1.72266	40.64	4.17334	40.64	6.55859	40.64	8.76367	40.64	15.1094	40.64	6.08496	40.64	1.78564
40.74	2.26563	40.74	1.72266	40.74	4.17139	40.74	6.56445	40.74	8.77051	40.74	15.1055	40.74	6.08496	40.74	1.78564
40.84	2.27539	40.84	1.72852	40.84	4.17725	40.84	6.55859	40.84	8.76074	40.84	15.1094	40.84	6.0791	40.84	1.79932
40.94	2.27539	40.94	1.72266	40.94	4.18115	40.94	6.56445	40.94	8.76465	40.94	15.1191	40.94	6.08887	40.94	1.80518
41.04	2.28516	41.04	1.72852	41.04	4.18701	41.04	6.56836	41.04	8.77051	41.04	15.125	41.04	6.09863	41.04	1.80518
41.14	2.29492	41.14	1.72266	41.14	4.18115	41.14	6.57422	41.14	8.77441	41.14	15.125	41.14	6.09473	41.14	1.81494
41.24	2.30469	41.24	1.73242	41.24	4.19092	41.24	6.57813	41.24	8.78418	41.24	15.1289	41.24	6.09863	41.24	1.81885
41.34	2.31055	41.34	1.72852	41.34	4.18701	41.34	6.57227	41.34	8.78027	41.34	15.1348	41.34	6.09473	41.34	1.82471
41.44	2.31445	41.44	1.73242	41.44	4.19092	41.44	6.57617	41.44	8.78418	41.44	15.1279	41.44	6.08887	41.44	1.82471
41.54	2.31543	41.54	1.72852	41.54	4.19092	41.54	6.57617	41.54	8.79004	41.54	15.125	41.54	6.09863	41.54	1.82471
41.64	2.32227	41.64	1.73242	41.64	4.19678	41.64	6.58203	41.64	8.78418	41.64	15.1348	41.64	6.09473	41.64	1.82861
41.74	2.32617	41.74	1.74316	41.74	4.20166	41.74	6.57617	41.74	8.79395	41.74	15.1289	41.74	6.09961	41.74	1.83447
41.84	2.33203	41.84	1.74023	41.84	4.19873	41.84	6.58203	41.84	8.7998	41.84	15.1387	41.84	6.09668	41.84	1.83838
41.94	2.33594	41.94	1.74414	41.94	4.20264	41.94	6.58691	41.94	8.79199	41.94	15.1445	41.94	6.10059	41.94	1.854
42.04	2.33594	42.04	1.74414	42.04	4.20264	42.04	6.58789	42.04	8.79785	42.04	15.1348	42.04	6.09668	42.04	1.854
42.14	2.3457	42.14	1.75391	42.14	4.2085	42.14	6.59375	42.14	8.79785	42.14	15.1387	42.14	6.10059	42.14	1.85791
42.24	2.35547	42.24	1.74805	42.24	4.2124	42.24	6.59766	42.24	8.80176	42.24	15.1484	42.24	6.09668	42.24	1.86377
42.34	2.36523	42.34	1.75195	42.34	4.21826	42.34	6.59375	42.34	8.79785	42.34	15.1543	42.34	6.10059	42.34	1.86377
42.44	2.375	42.44	1.75195	42.44	4.2124	42.44	6.59766	42.44	8.80273	42.44	15.1582	42.44	6.09863	42.44	1.86865
42.54	2.38574	42.54	1.76172	42.54	4.21826	42.54	6.60352	42.54	8.80957	42.54	15.1641	42.54	6.10449	42.54	1.87549
42.64	2.39258	42.64	1.75781	42.64	4.2124	42.64	6.60742	42.64	8.80371	42.64	15.1582	42.64	6.1084	42.64	1.87939
42.74	2.39648	42.74	1.76172	42.74	4.21826	42.74	6.60352	42.74	8.81348	42.74	15.1641	42.74	6.11426	42.74	1.88525
42.84	2.40625	42.84	1.75781	42.84	4.22217	42.84	6.60742	42.84	8.81934	42.84	15.168	42.84	6.11816	42.84	1.88525
42.94	2.41211	42.94	1.7627	42.94	4.23193	42.94	6.60352	42.94	8.81934	42.94	15.1738	42.94	6.11816	42.94	1.88916
43.04	2.41602	43.04	1.77344	43.04	4.22803	43.04	6.60352	43.04	8.81348	43.04	15.1777	43.04	6.12402	43.04	1.89502
43.14	2.42188	43.14	1.77344	43.14	4.23291	43.14	6.60742	43.14	8.82324	43.14	15.1836	43.14	6.12891	43.14	1.90869
43.24	2.42578	43.24	1.7832	43.24	4.23975	43.24	6.60742	43.24	8.8291	43.24	15.1836	43.24	6.12598	43.24	1.90479
43.34	2.43164	43.34	1.7793	43.34	4.24365	43.34	6.61328	43.34	8.83301	43.34	15.1885	43.34	6.12598	43.34	1.90479
43.44	2.43555	43.44	1.7832	43.44	4.2417	43.44	6.61328	43.44	8.83887	43.44	15.1895	43.44	6.12988	43.44	1.90869
43.54	2.44141	43.54	1.79297	43.54	4.24756	43.54	6.61719	43.54	8.84277	43.54	15.1953	43.54	6.12598	43.54	1.91455
43.64	2.44531	43.64	1.79297	43.64	4.25146	43.64	6.61133	43.64	8.84863	43.64	15.1953	43.64	6.12988	43.64	1.91846
43.74	2.45117	43.74	1.79883	43.74	4.25146	43.74	6.61621	43.74	8.85254	43.74	15.1992	43.74	6.13574	43.74	1.92432
43.84	2.45117	43.84	1.80273	43.84	4.25732	43.84	6.62305	43.84	8.8584	43.84	15.209	43.84	6.12988	43.84	1.92822
43.94	2.44531	43.94	1.80371	43.94	4.26123	43.94	6.62695	43.94	8.85352	43.94	15.2148	43.94	6.13574	43.94	1.92432
44.04	2.45117	44.04	1.81445	44.04	4.26709	44.04	6.62305	44.04	8.86035	44.04	15.2188	44.04	6.12988	44.04	1.92432
44.14	2.45508	44.14	1.81055	44.14	4.271	44.14	6.62695	44.14	8.86426	44.14	15.2285	44.14	6.13574	44.14	1.92432
44.24	2.46582	44.24	1.81055	44.24	4.26709	44.24	6.63281	44.24	8.86035	44.24	15.2344	44.24	6.12988	44.24	1.92822
44.34	2.46289	44.34	1.81445	44.34	4.271	44.34	6.62695	44.34	8.86426	44.34	15.2383	44.34	6.13574	44.34	1.93408
44.44	2.4668	44.44	1.80859	44.44	4.27686	44.44	6.63281	44.44	8.87012	44.44	15.2344	44.44	6.13965	44.44	1.93896
44.54	2.47656	44.54	1.8125	44.54	4.28076	44.54	6.62695	44.54	8.87402	44.54	15.2383	44.54	6.13574	44.54	1.9458
44.64	2.49219	44.64	1.82227	44.64	4.28174	44.64	6.63281	44.64	8.87988	44.64	15.2441	44.64	6.13965	44.64	1.93604
44.74	2.48633	44.74	1.81836	44.74	4.28857	44.74	6.63281	44.74	8.87402	44.74	15.2441	44.74	6.14551	44.74	1.93604
44.84	2.49219	44.84	1.82227	44.84	4.29248	44.84	6.62695	44.84	8.88379	44.84	15.249	44.84	6.14941	44.84	1.93994
44.94	2.49609	44.94	1.82227	44.94	4.28857	44.94	6.63281	44.94	8.89355	44.94	15.2598	44.94	6.14355	44.94	1.9458
45.04	2.50195	45.04	1.82813	45.04	4.29248	45.04	6.63281	45.04	8.89941	45.04	15.2695	45.04	6.14844	45.04	1.9458
45.14	2.50586	45.14	1.83203	45.14	4.28857	45.14	6.63281	45.14	8.89941	45.14	15.2754	45.14	6.15918	45.14	1.94971
45.24	2.51172	45.24	1.83203	45.24	4.29248	45.24	6.63672	45.24	8.90332	45.24	15.2793	45.24	6.15918	45.24	1.95557
45.34	2.51563	45.34	1.83789	45.34	4.29834	45.34	6.64258	45.34	8.89941	45.34	15.2852	45.34	6.16895	45.34	1.95557
45.44	2.52148	45.44	1.83301	45.44	4.29248	45.44	6.64258	45.44	8.9043	45.44	15.2891	45.44	6.16504	45.44	1.95557
45.54	2.51172	45.54	1.84375	45.54	4.29834	45.54	6.64648	45.54	8.91113	45.54	15.2949	45.54	6.16895	45.54	1.96924
45.64	2.51563	45.64	1.84961	45.64	4.30225	45.64	6.65234	45.64	8.91113	45.64	15.2988	45.64	6.17871	45.64	1.9751
45.74	2.52148	45.74	1.85352	45.74	4.29834	45.74	6.64258	45.74	8.91504	45.74	15.3047	45.74	6.1748	45.74	1.96924
45.84	2.52637	45.84	1.84961	45.84	4.30225	45.84	6.64746	45.84	8.9209	45.84	15.3086	45.84	6.17871	45.84	1.9751
45.94	2.5332	45.94	1.85352	45.94	4.30811	45.94	6.6582	45.94	8.91504	45.94	15.3145	45.94	6.18848	45.94	1.9751
46.04	2.53711	46.04	1.85938	46.04	4.31201	46.04	6.66406	46.04	8.9248	46.04	15.3086	46.04	6.18457	46.04	1.979
46.14	2.54297	46.14	1.85352	46.14	4.31104	46.14	6.6582	46.14	8.93457	46.14	15.3193	46.14	6.18945	46.14	1.9751
46.24	2.54688	46.24	1.86328	46.24	4.31787	46.24	6.66406	46.24	8.94043	46.24	15.3262	46.24	6.18652	46.24	1.979
46.34	2.55273	46.34	1.86914	46.34	4.32178	46.34	6.6582	46.34	8.93262	46.34	15.3262	46.34	6.19043	46.34	1.98486
46.44	2.55664	46.44	1.87305	46.44	4.31787	46.44	6.66406	46.44	8.93848	46.44	15.3301	46.44	6.19629	46.44	1.98486
46.54	2.5625	46.54	1.86914	46.54	4.32178	46.54	6.65234	46.54	8.94238	46.54	15.3359	46.54	6.19043	46.54	1.98877
46.64	2.56641	46.64	1.87305	46.64	4.32764	46.64	6.65625	46.64	8.93848	46.64	15.3398	46.64	6.19629	46.64	1.99463
46.74	2.57227	46.74	1.86719	46.74	4.33154	46.74	6.66211	46.74	8.94238	46.74	15.3496	46.74	6.19043	46.74	1.98975
46.84	2.57617	46.84	1.87207	46.84	4.33154	46.84	6.66602	46.84	8.94824	46.84	15.3691	46.84	6.2002	46.84	1.99658
46.94	2.58594	46.94	1.88281	46.94	4.32764	46.94	6.66211	46.94	8.94238	46.94	15.3691	46.94	6.20605	46.94	1.99658
47.04	2.58008	47.04	1.87891	47.04	4.33154	47.04	6.66211	47.04	8.93848	47.04	15.375	47.04	6.20996	47.04	1.98486
47.14	2.58398	47.14	1.87305	47.14	4.3374	47.14	6.65625	47.14	8.94336	47.14	15.375	47.14	6.20801	47.14	1.98877
47.24	2.58984	47.24	1.87891	47.24	4.32764	47.24	6.66211	47.24	8.9502	47.24	15.3789	47.24	6.21387	47.24	1.99463
47.34	2.59473	47.34	1.88281	47.34	4.33154	47.34	6.66602	47.34	8.94434	47.34	15.3887	47.34	6.21777	47.34	1.99854
47.44	2.60156	47.44	1.87891	47.44	4.3374	47.44	6.67188	47.44	8.9502	47.44	15.3984	47.44	6.22852	47.44	2.00439
47.54	2.5918	47.54	1.87305	47.54	4.33154	47.54	6.67676	47.54	8.9541	47.54	15.4043	47.54	6.22949	47.54	1.99854
47.64	2.5957	47.64	1.88281	47.64	4.34229	47.64	6.68359	47.64	8.9541	47.64	15.4043	47.64	6.23926	47.64	2.00439
47.74	2.60547	47.74	1.88867	47.74	4.33936	47.74	6.67773	47.74	8.96387	47.74	15.4092	47.74	6.23535	47.74	2.0083
47.84	2.60156	47.84	1.89258	47.84	4.33936	47.84	6.6875	47.84	8.95996	47.84	15.416	47.84	6.23926	47.84	2.00439
47.94	2.5957	47.94	1.89258	47.94	4.3335	47.94	6.68359	47.94	8.96387	47.94	15.4199	47.94	6.23535	47.94	2.00439
48.04	2.5957	48.04	1.89844	48.04	4.32764	48.04	6.6875	48.04	8.95996	48.04	15.4199	48.04	6.23926	48.04	1.99854
48.14	2.5957	48.14	1.89355	48.14	4.33154	48.14	6.69727	48.14	8.96387	48.14	15.4258	48.14	6.23926	48.14	2.00439
48.24	2.60547	48.24	1.90039	48.24	4.34131	48.24	6.69727	48.24	8.96973	48.24	15.4258	48.24	6.24512	48.24	1.99463
48.34	2.60547	48.34	1.89453	48.34	4.34131	48.34	6.69336	48.34	8.96191	48.34	15.4297	48.34	6.23535	48.34	1.99463
48.44	2.61523	48.44	1.90039	48.44	4.3374	48.44	6.6875	48.44	8.96777	48.44	15.4395	48.44	6.22949	48.44	1.99854
48.54	2.61621	48.54	1.88867	48.54	4.33154	48.54	6.69727	48.54	8.96289	48.54	15.4453	48.54	6.22949	48.54	1.99463
48.64	2.62695	48.64	1.89258	48.64	4.34131	48.64	6.70313	48.64	8.96973	48.64	15.4375	48.64	6.23926	48.64	1.98877
48.74	2.625	48.74	1.90234	48.74	4.3374	48.74	6.69727	48.74	8.97363	48.74	15.4473	48.74	6.23535	48.74	1.99463
48.84	2.63477	48.84	1.89844	48.84	4.34131	48.84	6.70313	48.84	8.96973	48.84	15.4531	48.84	6.24023	48.84	1.99854
48.94	2.63477	48.94	1.90234	48.94	4.34717	48.94	6.69629	48.94	8.97363	48.94	15.457	48.94	6.23926	48.94	2.00439
49.04	2.64063	49.04	1.90234	49.04	4.34131	49.04	6.70703	49.04	8.9834	49.04	15.4629	49.04	6.24512	49.04	1.99463
49.14	2.64453	49.14	1.91211	49.14	4.34717	49.14	6.70313	49.14	8.97949	49.14	15.4678	49.14	6.24902	49.14	1.99951
49.24	2.64453	49.24	1.91211	49.24	4.34229	49.24	6.70703	49.24	8.9834	49.24	15.4688	49.24	6.24902	49.24	1.99658
49.34	2.6543	49.34	1.92188	49.34	4.34326	49.34	6.70313	49.34	8.97949	49.34	15.4746	49.34	6.25879	49.34	1.99658
49.44	2.65039	49.44	1.91797	49.44	4.34912	49.44	6.70703	49.44	8.97949	49.44	15.4785	49.44	6.25488	49.44	2.00049
49.54	2.65527	49.54	1.92285	49.54	4.34326	49.54	6.70703	49.54	8.97363	49.54	15.4844	49.54	6.25879	49.54	1.99463
49.64	2.65625	49.64	1.92383	49.64	4.35303	49.64	6.71289	49.64	8.97949	49.64	15.4883	49.64	6.25488	49.64	1.99854
49.74	2.66602	49.74	1.92969	49.74	4.35889	49.74	6.70703	49.74	8.97949	49.74	15.498	49.74	6.24902	49.74	2.00439
49.84	2.67188	49.84	1.92383	49.84	4.35107	49.84	6.70703	49.84	8.97363	49.84	15.5039	49.84	6.25488	49.84	1.99854
49.94	2.67578	49.94	1.93359	49.94	4.35693	49.94	6.71289	49.94	8.97949	49.94	15.5078	49.94	6.24902	49.94	2.00439
50.04	2.67578	50.04	1.93359	50.04	4.34717	50.04	6.7168	50.04	8.97363	50.04	15.5078	50.04	6.25	50.04	2.00439
50.14	2.68164	50.14	1.93945	50.14	4.35107	50.14	6.72266	50.14	8.97949	50.14	15.5137	50.14	6.25684	50.14	1.99463
50.24	2.68555	50.24	1.94336	50.24	4.35107	50.24	6.72754	50.24	8.96777	50.24	15.5176	50.24	6.25098	50.24	1.99854
50.34	2.69531	50.34	1.93945	50.34	4.35693	50.34	6.72852	50.34	8.97266	50.34	15.5234	50.34	6.26074	50.34	1.99854
50.44	2.69531	50.44	1.94336	50.44	4.35107	50.44	6.73828	50.44	8.97949	50.44	15.5283	50.44	6.25488	50.44	2.00439
50.54	2.70605	50.54	1.95313	50.54	4.36182	50.54	6.73438	50.54	8.97363	50.54	15.5352	50.54	6.25879	50.54	2.0083
50.64	2.71289	50.64	1.96387	50.64	4.37256	50.64	6.73828	50.64	8.97949	50.64	15.5352	50.64	6.25488	50.64	2.01416
50.74	2.7168	50.74	1.9707	50.74	4.37842	50.74	6.74414	50.74	8.9834	50.74	15.5391	50.74	6.25879	50.74	2.00439
50.84	2.71289	50.84	1.97461	50.84	4.37256	50.84	6.74805	50.84	8.97949	50.84	15.5449	50.84	6.25488	50.84	2.0083
50.94	2.7168	50.94	1.98047	50.94	4.37842	50.94	6.74609	50.94	8.9834	50.94	15.5488	50.94	6.25879	50.94	2.00439
51.04	2.72656	51.04	1.98438	51.04	4.38232	51.04	6.75195	51.04	8.99316	51.04	15.5547	51.04	6.25488	51.04	2.00928
51.14	2.73242	51.14	1.97852	51.14	4.37842	51.14	6.74609	51.14	8.98926	51.14	15.5586	51.14	6.25879	51.14	2.01025
51.24	2.72656	51.24	1.98242	51.24	4.37256	51.24	6.75586	51.24	8.99316	51.24	15.5645	51.24	6.25488	51.24	2.01611
51.34	2.73242	51.34	1.99219	51.34	4.38232	51.34	6.75195	51.34	8.99902	51.34	15.5684	51.34	6.25879	51.34	2.01025
51.44	2.73633	51.44	1.98828	51.44	4.38818	51.44	6.75684	51.44	8.99316	51.44	15.5781	51.44	6.25488	51.44	2.01611
51.54	2.74219	51.54	1.99219	51.54	4.38818	51.54	6.76367	51.54	8.99902	51.54	15.584	51.54	6.25977	51.54	2.01611
51.64	2.75	51.64	1.99805	51.64	4.39209	51.64	6.76367	51.64	9.00293	51.64	15.5879	51.64	6.2666	51.64	2.02002
51.74	2.76172	51.74	2.00195	51.74	4.40186	51.74	6.75391	51.74	8.99902	51.74	15.5938	51.74	6.26074	51.74	2.01416
51.84	2.75391	51.84	2.01172	51.84	4.39795	51.84	6.75781	51.84	9.00293	51.84	15.5977	51.84	6.27051	51.84	2.01416
51.94	2.76465	51.94	2.02246	51.94	4.40283	51.94	6.75391	51.94	9.00879	51.94	15.6035	51.94	6.27637	51.94	2.01416
52.04	2.77148	52.04	2.0293	52.04	4.40967	52.04	6.75781	52.04	9.00391	52.04	15.5977	52.04	6.27051	52.04	2.01807
52.14	2.77539	52.14	2.02344	52.14	4.41357	52.14	6.76367	52.14	9.01465	52.14	15.6035	52.14	6.27637	52.14	2.01416
52.24	2.78125	52.24	2.0293	52.24	4.40771	52.24	6.76367	52.24	9.02051	52.24	15.6035	52.24	6.26855	52.24	2.01416
52.34	2.77539	52.34	2.0332	52.34	4.40771	52.34	6.76758	52.34	9.02051	52.34	15.5986	52.34	6.27441	52.34	2.01416
52.44	2.78516	52.44	2.04297	52.44	4.40186	52.44	6.77734	52.44	9.01074	52.44	15.6055	52.44	6.27832	52.44	2.0083
52.54	2.79102	52.54	2.05273	52.54	4.40771	52.54	6.77344	52.54	9.01465	52.54	15.6094	52.54	6.27441	52.54	2.01416
52.64	2.79492	52.64	2.05859	52.64	4.41162	52.64	6.77344	52.64	9.02051	52.64	15.6191	52.64	6.27832	52.64	2.00439
52.74	2.80078	52.74	2.05273	52.74	4.41748	52.74	6.77734	52.74	9.03027	52.74	15.625	52.74	6.28418	52.74	2.0083
52.84	2.80469	52.84	2.0625	52.84	4.41162	52.84	6.7832	52.84	9.02441	52.84	15.6152	52.84	6.27832	52.84	2.00439
52.94	2.81445	52.94	2.07227	52.94	4.41748	52.94	6.7832	52.94	9.03027	52.94	15.6191	52.94	6.28418	52.94	2.0083
53.04	2.81055	53.04	2.07813	53.04	4.41748	53.04	6.78711	53.04	9.03418	53.04	15.625	53.04	6.28418	53.04	2.01416
53.14	2.81445	53.14	2.08203	53.14	4.42139	53.14	6.79297	53.14	9.04004	53.14	15.6289	53.14	6.27832	53.14	2.00439
53.24	2.82031	53.24	2.09277	53.24	4.42725	53.24	6.7832	53.24	9.04004	53.24	15.6348	53.24	6.28418	53.24	2.00928
53.34	2.8252	53.34	2.09375	53.34	4.42139	53.34	6.78711	53.34	9.04395	53.34	15.625	53.34	6.28906	53.34	2.01611
53.44	2.83203	53.44	2.10352	53.44	4.42725	53.44	6.79297	53.44	9.0498	53.44	15.625	53.44	6.28613	53.44	2.01611
53.54	2.83594	53.54	2.11328	53.54	4.42725	53.54	6.79688	53.54	9.04395	53.54	15.6289	53.54	6.29004	53.54	2.00635
53.64	2.85156	53.64	2.12305	53.64	4.42139	53.64	6.79297	53.64	9.0498	53.64	15.6387	53.64	6.2998	53.64	2.00635
53.74	2.85547	53.74	2.12891	53.74	4.42725	53.74	6.79297	53.74	9.05371	53.74	15.6484	53.74	6.2959	53.74	1.99658
53.84	2.85156	53.84	2.13672	53.84	4.43115	53.84	6.79785	53.84	9.05957	53.84	15.6543	53.84	6.2998	53.84	2.00049
53.94	2.85547	53.94	2.15234	53.94	4.43701	53.94	6.80469	53.94	9.05957	53.94	15.6592	53.94	6.30957	53.94	2.00635
54.04	2.86523	54.04	2.1582	54.04	4.43701	54.04	6.80469	54.04	9.05957	54.04	15.666	54.04	6.31543	54.04	2.00635
54.14	2.87109	54.14	2.16309	54.14	4.43701	54.14	6.80859	54.14	9.05273	54.14	15.666	54.14	6.31934	54.14	1.99463
54.24	2.87109	54.24	2.17383	54.24	4.43213	54.24	6.81836	54.24	9.05957	54.24	15.6699	54.24	6.31543	54.24	1.99854
54.34	2.875	54.34	2.17383	54.34	4.43896	54.34	6.82422	54.34	9.06348	54.34	15.6758	54.34	6.31934	54.34	2.00439
54.44	2.88086	54.44	2.19336	54.44	4.44287	54.44	6.81641	54.44	9.05957	54.44	15.6699	54.44	6.3252	54.44	2.0083
54.54	2.88477	54.54	2.20313	54.54	4.43896	54.54	6.82227	54.54	9.05957	54.54	15.6758	54.54	6.3291	54.54	2.01416
54.64	2.89063	54.64	2.21289	54.64	4.44287	54.64	6.82617	54.64	9.06348	54.64	15.6797	54.64	6.3252	54.64	2.00439
54.74	2.89453	54.74	2.22266	54.74	4.44873	54.74	6.83203	54.74	9.07324	54.74	15.6855	54.74	6.33008	54.74	2.00439
54.84	2.90527	54.84	2.23242	54.84	4.45264	54.84	6.83203	54.84	9.06934	54.84	15.6895	54.84	6.32715	54.84	1.99463
54.94	2.91211	54.94	2.24316	54.94	4.4585	54.94	6.82617	54.94	9.07324	54.94	15.6953	54.94	6.33105	54.94	1.99854
55.04	2.91602	55.04	2.24414	55.04	4.4585	55.04	6.83203	55.04	9.0791	55.04	15.6953	55.04	6.33691	55.04	2.00439
55.14	2.92188	55.14	2.25391	55.14	4.4585	55.14	6.83203	55.14	9.08301	55.14	15.6992	55.14	6.3291	55.14	2.0083
55.24	2.92188	55.24	2.26367	55.24	4.45264	55.24	6.83594	55.24	9.08887	55.24	15.7051	55.24	6.33887	55.24	2.00439
55.34	2.92578	55.34	2.27344	55.34	4.4585	55.34	6.8418	55.34	9.08301	55.34	15.709	55.34	6.34473	55.34	2.00439
55.44	2.93555	55.44	2.2832	55.44	4.44678	55.44	6.8418	55.44	9.08887	55.44	15.7051	55.44	6.33887	55.44	2.0083
55.54	2.94531	55.54	2.29297	55.54	4.45068	55.54	6.8457	55.54	9.09277	55.54	15.7051	55.54	6.34473	55.54	2.00439
55.64	2.95117	55.64	2.30273	55.64	4.45654	55.64	6.8418	55.64	9.08887	55.64	15.709	55.64	6.34863	55.64	2.00439
55.74	2.95117	55.74	2.30273	55.74	4.45068	55.74	6.8418	55.74	9.09375	55.74	15.7148	55.74	6.34473	55.74	1.99463
55.84	2.94531	55.84	2.31348	55.84	4.46045	55.84	6.8418	55.84	9.10059	55.84	15.7197	55.84	6.34863	55.84	1.99854
55.94	2.95508	55.94	2.32422	55.94	4.45654	55.94	6.83691	55.94	9.09473	55.94	15.7148	55.94	6.34473	55.94	2.0083
56.04	2.96484	56.04	2.33789	56.04	4.45654	56.04	6.84766	56.04	9.10059	56.04	15.7188	56.04	6.34863	56.04	2.00439
56.14	2.97461	56.14	2.35352	56.14	4.46143	56.14	6.85352	56.14	9.09082	56.14	15.7246	56.14	6.34961	56.14	2.00439
56.24	2.9707	56.24	2.35352	56.24	4.46826	56.24	6.84766	56.24	9.09473	56.24	15.7188	56.24	6.35645	56.24	1.99951
56.34	2.97559	56.34	2.36328	56.34	4.4624	56.34	6.85352	56.34	9.10449	56.34	15.7285	56.34	6.35645	56.34	2.00635
56.44	2.98242	56.44	2.37305	56.44	4.46826	56.44	6.84766	56.44	9.10059	56.44	15.7383	56.44	6.35059	56.44	2.00635
56.54	2.98633	56.54	2.37207	56.54	4.4624	56.54	6.85742	56.54	9.10449	56.54	15.7344	56.54	6.36035	56.54	2.00049
56.64	2.99609	56.64	2.38672	56.64	4.4585	56.64	6.85352	56.64	9.09863	56.64	15.7344	56.64	6.36621	56.64	2.00635
56.74	3.00586	56.74	2.40234	56.74	4.4624	56.74	6.85742	56.74	9.10254	56.74	15.7285	56.74	6.36035	56.74	2.00635
56.84	3.01172	56.84	2.40234	56.84	4.46826	56.84	6.85352	56.84	9.1084	56.84	15.7383	56.84	6.36621	56.84	2.00635
56.94	3.01563	56.94	2.41211	56.94	4.4624	56.94	6.85742	56.94	9.10254	56.94	15.7441	56.94	6.36035	56.94	1.99854
57.04	3.01172	57.04	2.42188	57.04	4.46826	57.04	6.85352	57.04	9.1084	57.04	15.7383	57.04	6.37012	57.04	2.00439
57.14	3.01563	57.14	2.43164	57.14	4.47217	57.14	6.8418	57.14	9.1123	57.14	15.7441	57.14	6.37598	57.14	2.0083
57.24	3.02539	57.24	2.44238	57.24	4.47217	57.24	6.8457	57.24	9.1084	57.24	15.748	57.24	6.36816	57.24	2.01416
57.34	3.02539	57.34	2.45313	57.34	4.47803	57.34	6.85156	57.34	9.1123	57.34	15.7539	57.34	6.37402	57.34	2.0083
57.44	3.03125	57.44	2.45313	57.44	4.46826	57.44	6.85645	57.44	9.1084	57.44	15.749	57.44	6.36816	57.44	2.01416
57.54	3.03613	57.54	2.46289	57.54	4.47217	57.54	6.85352	57.54	9.1084	57.54	15.7559	57.54	6.36426	57.54	2.00439
57.64	3.04688	57.64	2.46289	57.64	4.47803	57.64	6.85352	57.64	9.10352	57.64	15.7598	57.64	6.36816	57.64	2.0083
57.74	3.04297	57.74	2.47266	57.74	4.47119	57.74	6.84766	57.74	9.11035	57.74	15.7695	57.74	6.36914	57.74	2.01416
57.84	3.05664	57.84	2.48633	57.84	4.47803	57.84	6.85352	57.84	9.11426	57.84	15.7754	57.84	6.37598	57.84	2.01416
57.94	3.0625	57.94	2.48828	57.94	4.48193	57.94	6.84766	57.94	9.11426	57.94	15.7656	57.94	6.37012	57.94	2.0083
58.04	3.05664	58.04	2.49219	58.04	4.48193	58.04	6.85352	58.04	9.12012	58.04	15.7695	58.04	6.37988	58.04	2.01416
58.14	3.06641	58.14	2.50293	58.14	4.48779	58.14	6.84766	58.14	9.11035	58.14	15.7793	58.14	6.37988	58.14	2.01416
58.24	3.07227	58.24	2.50391	58.24	4.48779	58.24	6.85352	58.24	9.11426	58.24	15.7754	58.24	6.38574	58.24	2.0083
58.34	3.07617	58.34	2.51367	58.34	4.48193	58.34	6.84375	58.34	9.11426	58.34	15.7793	58.34	6.37988	58.34	2.01416
58.44	3.08594	58.44	2.52344	58.44	4.4917	58.44	6.83789	58.44	9.12012	58.44	15.7852	58.44	6.38965	58.44	2.01416
58.54	3.0918	58.54	2.52344	58.54	4.48779	58.54	6.84375	58.54	9.1123	58.54	15.7891	58.54	6.38965	58.54	2.00928
58.64	3.0957	58.64	2.53906	58.64	4.4917	58.64	6.83789	58.64	9.12207	58.64	15.7871	58.64	6.39551	58.64	2.01611
58.74	3.10156	58.74	2.5332	58.74	4.48779	58.74	6.84375	58.74	9.11816	58.74	15.7979	58.74	6.3877	58.74	2.01611
58.84	3.09473	58.84	2.54297	58.84	4.4917	58.84	6.83594	58.84	9.12207	58.84	15.8047	58.84	6.39355	58.84	2.02002
58.94	3.11719	58.94	2.55273	58.94	4.48779	58.94	6.83203	58.94	9.12305	58.94	15.7988	58.94	6.39844	58.94	2.01611
59.04	3.11133	59.04	2.56348	59.04	4.48193	59.04	6.83594	59.04	9.12988	59.04	15.8086	59.04	6.39551	59.04	2.01611
59.14	3.11523	59.14	2.57422	59.14	4.4917	59.14	6.83203	59.14	9.12988	59.14	15.8184	59.14	6.39941	59.14	2.01025
59.24	3.12109	59.24	2.58398	59.24	4.48779	59.24	6.83594	59.24	9.12402	59.24	15.8145	59.24	6.39551	59.24	2.01611
59.34	3.125	59.34	2.58984	59.34	4.49268	59.34	6.83203	59.34	9.12988	59.34	15.8184	59.34	6.39551	59.34	2.02002
59.44	3.125	59.44	2.59375	59.44	4.49951	59.44	6.83203	59.44	9.12402	59.44	15.8242	59.44	6.39941	59.44	2.02588
59.54	3.13086	59.54	2.60352	59.54	4.50342	59.54	6.82715	59.54	9.13379	59.54	15.8281	59.54	6.39941	59.54	2.01807
59.64	3.13477	59.64	2.60352	59.64	4.49756	59.64	6.83398	59.64	9.12988	59.64	15.834	59.64	6.40527	59.64	2.02393
59.74	3.14453	59.74	2.61328	59.74	4.50146	59.74	6.82422	59.74	9.13379	59.74	15.8281	59.74	6.39941	59.74	2.02393
59.84	3.1543	59.84	2.62305	59.84	4.49756	59.84	6.82813	59.84	9.12988	59.84	15.8379	59.84	6.40527	59.84	2.02783
59.94	3.16406	59.94	2.62207	59.94	4.50146	59.94	6.82422	59.94	9.12988	59.94	15.8438	59.94	6.39941	59.94	2.02393
60.04	3.16992	60.04	2.62891	60.04	4.50732	60.04	6.82422	60.04	9.13379	60.04	15.8486	60.04	6.40527	60.04	2.02783
60.14	3.16016	60.14	2.62891	60.14	4.49756	60.14	6.82813	60.14	9.12988	60.14	15.8457	60.14	6.39941	60.14	2.02393
60.24	3.16504	60.24	2.63281	60.24	4.50146	60.24	6.83398	60.24	9.13379	60.24	15.8496	60.24	6.39551	60.24	2.02393
60.34	3.17188	60.34	2.63281	60.34	4.49756	60.34	6.83789	60.34	9.13379	60.34	15.8555	60.34	6.39941	60.34	2.02393
60.44	3.17578	60.44	2.63867	60.44	4.50146	60.44	6.83398	60.44	9.14453	60.44	15.8594	60.44	6.40527	60.44	2.01807
60.54	3.18555	60.54	2.63281	60.54	4.50732	60.54	6.83398	60.54	9.13965	60.54	15.8652	60.54	6.40039	60.54	2.02393
60.64	3.19531	60.64	2.64258	60.64	4.50146	60.64	6.83789	60.64	9.13965	60.64	15.8594	60.64	6.41113	60.64	2.02393
60.74	3.20117	60.74	2.64844	60.74	4.49756	60.74	6.84375	60.74	9.13379	60.74	15.8652	60.74	6.41699	60.74	2.01904
60.84	3.20508	60.84	2.64258	60.84	4.50146	60.84	6.84766	60.84	9.12988	60.84	15.8691	60.84	6.40918	60.84	2.02588
60.94	3.21484	60.94	2.64844	60.94	4.49756	60.94	6.8418	60.94	9.13379	60.94	15.8789	60.94	6.41504	60.94	2.01611
61.04	3.2207	61.04	2.65234	61.04	4.50732	61.04	6.8418	61.04	9.12988	61.04	15.875	61.04	6.40918	61.04	2.01611
61.14	3.22461	61.14	2.6582	61.14	4.50244	61.14	6.8457	61.14	9.13379	61.14	15.8789	61.14	6.41895	61.14	2.02002
61.24	3.23047	61.24	2.6582	61.24	4.50928	61.24	6.85156	61.24	9.13965	61.24	15.8848	61.24	6.4248	61.24	2.02588
61.34	3.23438	61.34	2.66211	61.34	4.51318	61.34	6.85156	61.34	9.14355	61.34	15.8887	61.34	6.41895	61.34	2.02002
61.44	3.23047	61.44	2.6582	61.44	4.50928	61.44	6.85547	61.44	9.13965	61.44	15.8945	61.44	6.42871	61.44	2.02588
61.54	3.23535	61.54	2.66211	61.54	4.50928	61.54	6.85156	61.54	9.13965	61.54	15.8984	61.54	6.4248	61.54	2.02979
61.64	3.24219	61.64	2.6582	61.64	4.51318	61.64	6.85645	61.64	9.14355	61.64	15.9043	61.64	6.42871	61.64	2.02588
61.74	3.24609	61.74	2.66309	61.74	4.50732	61.74	6.86328	61.74	9.14355	61.74	15.9092	61.74	6.43457	61.74	2.02588
61.84	3.25586	61.84	2.66992	61.84	4.50732	61.84	6.86328	61.84	9.14941	61.84	15.916	61.84	6.42871	61.84	2.01416
61.94	3.26172	61.94	2.66406	61.94	4.51123	61.94	6.86328	61.94	9.14941	61.94	15.9199	61.94	6.43457	61.94	2.01807
62.04	3.26563	62.04	2.66992	62.04	4.50732	62.04	6.85352	62.04	9.15332	62.04	15.9297	62.04	6.43945	62.04	2.02393
62.14	3.28125	62.14	2.67383	62.14	4.50732	62.14	6.85742	62.14	9.14941	62.14	15.9355	62.14	6.43652	62.14	2.01416
62.24	3.28516	62.24	2.67969	62.24	4.51123	62.24	6.86328	62.24	9.15332	62.24	15.9355	62.24	6.44043	62.24	2.01807
62.34	3.29102	62.34	2.67383	62.34	4.51709	62.34	6.86328	62.34	9.14941	62.34	15.9297	62.34	6.43652	62.34	2.01416
62.44	3.30469	62.44	2.67969	62.44	4.521	62.44	6.85742	62.44	9.14941	62.44	15.9453	62.44	6.44043	62.44	2.01416
62.54	3.31055	62.54	2.68359	62.54	4.52686	62.54	6.86328	62.54	9.1543	62.54	15.9355	62.54	6.4502	62.54	2.0083
62.64	3.31445	62.64	2.67969	62.64	4.51709	62.64	6.86328	62.64	9.14941	62.64	15.9395	62.64	6.45605	62.64	2.01807
62.74	3.32031	62.74	2.68359	62.74	4.521	62.74	6.86328	62.74	9.15332	62.74	15.9492	62.74	6.4502	62.74	2.02393
62.84	3.32031	62.84	2.68945	62.84	4.51709	62.84	6.85742	62.84	9.15918	62.84	15.9551	62.84	6.45605	62.84	2.02393
62.94	3.32422	62.94	2.68945	62.94	4.521	62.94	6.86328	62.94	9.15918	62.94	15.959	62.94	6.44824	62.94	2.01807
63.04	3.33008	63.04	2.68164	63.04	4.51709	63.04	6.86328	63.04	9.15332	63.04	15.9648	63.04	6.4541	63.04	2.02393
63.14	3.33496	63.14	2.6875	63.14	4.51709	63.14	6.86719	63.14	9.15918	63.14	15.9648	63.14	6.45801	63.14	2.01904
63.24	3.35156	63.24	2.68164	63.24	4.52197	63.24	6.87695	63.24	9.15332	63.24	15.957	63.24	6.46387	63.24	2.02588
63.34	3.35156	63.34	2.6875	63.34	4.52881	63.34	6.87305	63.34	9.15918	63.34	15.9629	63.34	6.46387	63.34	2.02979
63.44	3.35547	63.44	2.6875	63.44	4.51904	63.44	6.87695	63.44	9.15918	63.44	15.9629	63.44	6.4541	63.44	2.02588
63.54	3.36133	63.54	2.69238	63.54	4.51904	63.54	6.88281	63.54	9.16309	63.54	15.9678	63.54	6.45801	63.54	2.02588
63.64	3.36523	63.64	2.69922	63.64	4.51318	63.64	6.88281	63.64	9.16895	63.64	15.9746	63.64	6.46387	63.64	2.02002
63.74	3.37109	63.74	2.68945	63.74	4.51904	63.74	6.88672	63.74	9.15918	63.74	15.9785	63.74	6.45898	63.74	2.02588
63.84	3.375	63.84	2.69336	63.84	4.52295	63.84	6.89258	63.84	9.16309	63.84	15.9844	63.84	6.46582	63.84	2.02979
63.94	3.38086	63.94	2.69922	63.94	4.51904	63.94	6.8877	63.94	9.15918	63.94	15.9883	63.94	6.46582	63.94	2.03564
64.04	3.38477	64.04	2.69922	64.04	4.52295	64.04	6.89453	64.04	9.15918	64.04	15.998	64.04	6.46973	64.04	2.02588
64.14	3.39063	64.14	2.70313	64.14	4.52881	64.14	6.89453	64.14	9.16309	64.14	16.0039	64.14	6.46582	64.14	2.02979
64.24	3.40625	64.24	2.70898	64.24	4.52881	64.24	6.89844	64.24	9.16895	64.24	15.998	64.24	6.46973	64.24	2.03564
64.34	3.41211	64.34	2.69922	64.34	4.53271	64.34	6.9043	64.34	9.15918	64.34	16.0039	64.34	6.47559	64.34	2.02393
64.44	3.41211	64.44	2.70313	64.44	4.53857	64.44	6.9082	64.44	9.16309	64.44	16.0039	64.44	6.47949	64.44	2.02783
64.54	3.41602	64.54	2.70898	64.54	4.53857	64.54	6.9043	64.54	9.16895	64.54	16.0078	64.54	6.47949	64.54	2.03369
64.64	3.43164	64.64	2.69922	64.64	4.54248	64.64	6.9082	64.64	9.16895	64.64	16.0137	64.64	6.48535	64.64	2.02783
64.74	3.43555	64.74	2.69922	64.74	4.54834	64.74	6.91406	64.74	9.15918	64.74	16.0176	64.74	6.48926	64.74	2.03369
64.84	3.44141	64.84	2.70313	64.84	4.53857	64.84	6.91406	64.84	9.16406	64.84	16.0234	64.84	6.48535	64.84	2.0376
64.94	3.44531	64.94	2.70898	64.94	4.53857	64.94	6.91406	64.94	9.16504	64.94	16.0234	64.94	6.48926	64.94	2.03369
65.04	3.45117	65.04	2.69922	65.04	4.54248	65.04	6.91406	65.04	9.1709	65.04	16.0273	65.04	6.49512	65.04	2.03857
65.14	3.46582	65.14	2.69922	65.14	4.54834	65.14	6.9082	65.14	9.16309	65.14	16.0234	65.14	6.48926	65.14	2.04541
65.24	3.47266	65.24	2.69336	65.24	4.54834	65.24	6.91406	65.24	9.16895	65.24	16.0381	65.24	6.49512	65.24	2.04541
65.34	3.47266	65.34	2.69922	65.34	4.55225	65.34	6.91797	65.34	9.16895	65.34	16.0352	65.34	6.5	65.34	2.03955
65.44	3.47656	65.44	2.69922	65.44	4.54639	65.44	6.91211	65.44	9.17285	65.44	16.0391	65.44	6.50098	65.44	2.04541
65.54	3.48633	65.54	2.68945	65.54	4.55811	65.54	6.91602	65.54	9.17871	65.54	16.0449	65.54	6.50684	65.54	2.03955
65.64	3.49219	65.64	2.69336	65.64	4.55811	65.64	6.92188	65.64	9.17285	65.64	16.0488	65.64	6.51074	65.64	2.04541
65.74	3.50586	65.74	2.6875	65.74	4.55029	65.74	6.91602	65.74	9.17871	65.74	16.0547	65.74	6.50488	65.74	2.04932
65.84	3.51563	65.84	2.69141	65.84	4.55615	65.84	6.92188	65.84	9.18262	65.84	16.0547	65.84	6.50879	65.84	2.04541
65.94	3.52148	65.94	2.69727	65.94	4.56104	65.94	6.92578	65.94	9.18848	65.94	16.0586	65.94	6.51465	65.94	2.04541
66.04	3.52148	66.04	2.69727	66.04	4.56787	66.04	6.92188	66.04	9.18848	66.04	16.0684	66.04	6.50879	66.04	2.04541
66.14	3.52539	66.14	2.69238	66.14	4.57178	66.14	6.92188	66.14	9.17871	66.14	16.0645	66.14	6.51465	66.14	2.03955
66.24	3.54102	66.24	2.69922	66.24	4.56787	66.24	6.91699	66.24	9.18262	66.24	16.0645	66.24	6.50879	66.24	2.04541
66.34	3.54492	66.34	2.69922	66.34	4.56787	66.34	6.92773	66.34	9.18848	66.34	16.0684	66.34	6.51465	66.34	2.04541
66.44	3.55078	66.44	2.69336	66.44	4.57178	66.44	6.93359	66.44	9.19238	66.44	16.0781	66.44	6.50879	66.44	2.04932
66.54	3.55469	66.54	2.69922	66.54	4.57764	66.54	6.93359	66.54	9.19824	66.54	16.084	66.54	6.51465	66.54	2.04541
66.64	3.56055	66.64	2.69922	66.64	4.56787	66.64	6.92773	66.64	9.20313	66.64	16.0879	66.64	6.51855	66.64	2.04932
66.74	3.56543	66.74	2.69336	66.74	4.57178	66.74	6.93359	66.74	9.20996	66.74	16.0938	66.74	6.52441	66.74	2.04346
66.84	3.57227	66.84	2.69922	66.84	4.56787	66.84	6.92773	66.84	9.21387	66.84	16.0977	66.84	6.51855	66.84	2.04736
66.94	3.58594	66.94	2.69336	66.94	4.57178	66.94	6.9375	66.94	9.20996	66.94	16.1035	66.94	6.52441	66.94	2.05322
67.04	3.5918	67.04	2.69922	67.04	4.57764	67.04	6.93359	67.04	9.20996	67.04	16.1035	67.04	6.51953	67.04	2.04834
67.14	3.5957	67.14	2.70313	67.14	4.57764	67.14	6.9375	67.14	9.21387	67.14	16.0986	67.14	6.52637	67.14	2.05518
67.24	3.60156	67.24	2.69922	67.24	4.57178	67.24	6.93359	67.24	9.21387	67.24	16.1055	67.24	6.53027	67.24	2.05518
67.34	3.60156	67.34	2.69922	67.34	4.57764	67.34	6.9375	67.34	9.21973	67.34	16.1094	67.34	6.53613	67.34	2.04932
67.44	3.60547	67.44	2.68945	67.44	4.58154	67.44	6.94336	67.44	9.20996	67.44	16.1094	67.44	6.53027	67.44	2.05518
67.54	3.61133	67.54	2.69336	67.54	4.5874	67.54	6.93555	67.54	9.21387	67.54	16.1152	67.54	6.54004	67.54	2.04932
67.64	3.625	67.64	2.69922	67.64	4.59131	67.64	6.94141	67.64	9.21973	67.64	16.1152	67.64	6.53613	67.64	2.05518
67.74	3.63086	67.74	2.68945	67.74	4.5874	67.74	6.94629	67.74	9.21387	67.74	16.1191	67.74	6.54004	67.74	2.05518
67.84	3.63086	67.84	2.69336	67.84	4.59229	67.84	6.94336	67.84	9.21973	67.84	16.125	67.84	6.5498	67.84	2.05518
67.94	3.63477	67.94	2.6875	67.94	4.59912	67.94	6.94336	67.94	9.21973	67.94	16.1289	67.94	6.55566	67.94	2.04932
68.04	3.64063	68.04	2.6875	68.04	4.58936	68.04	6.9375	68.04	9.21387	68.04	16.1289	68.04	6.5498	68.04	2.05518
68.14	3.64453	68.14	2.69141	68.14	4.59326	68.14	6.94336	68.14	9.21973	68.14	16.1387	68.14	6.55566	68.14	2.04541
68.24	3.65039	68.24	2.69727	68.24	4.58936	68.24	6.94727	68.24	9.22363	68.24	16.1445	68.24	6.54785	68.24	2.04541
68.34	3.6543	68.34	2.6875	68.34	4.59326	68.34	6.95703	68.34	9.22949	68.34	16.1484	68.34	6.55371	68.34	2.03955
68.44	3.66016	68.44	2.69141	68.44	4.59912	68.44	6.95313	68.44	9.22363	68.44	16.1543	68.44	6.55859	68.44	2.03564
68.54	3.66504	68.54	2.6875	68.54	4.59912	68.54	6.95703	68.54	9.22949	68.54	16.1494	68.54	6.55957	68.54	2.03955
68.64	3.67188	68.64	2.6875	68.64	4.60303	68.64	6.96289	68.64	9.22949	68.64	16.1563	68.64	6.56543	68.64	2.04541
68.74	3.67578	68.74	2.68262	68.74	4.60889	68.74	6.9668	68.74	9.22949	68.74	16.1602	68.74	6.55957	68.74	2.03369
68.84	3.69141	68.84	2.68945	68.84	4.60889	68.84	6.9668	68.84	9.23438	68.84	16.1699	68.84	6.56934	68.84	2.0376
68.94	3.69531	68.94	2.68359	68.94	4.60107	68.94	6.97266	68.94	9.22949	68.94	16.1758	68.94	6.5752	68.94	2.03369
69.04	3.70117	69.04	2.68945	69.04	4.60693	69.04	6.97266	69.04	9.2334	69.04	16.1699	69.04	6.5791	69.04	2.02783
69.14	3.70508	69.14	2.67969	69.14	4.60693	69.14	6.9668	69.14	9.23926	69.14	16.1758	69.14	6.5752	69.14	2.03369
69.24	3.71094	69.24	2.68359	69.24	4.60693	69.24	6.97266	69.24	9.2334	69.24	16.1758	69.24	6.5791	69.24	2.02783
69.34	3.71484	69.34	2.67969	69.34	4.60107	69.34	6.96777	69.34	9.23926	69.34	16.1797	69.34	6.5752	69.34	2.02393
69.44	3.73242	69.44	2.67383	69.44	4.60693	69.44	6.97461	69.44	9.2334	69.44	16.1895	69.44	6.5791	69.44	2.02393
69.54	3.73633	69.54	2.67969	69.54	4.61084	69.54	6.97852	69.54	9.23926	69.54	16.1953	69.54	6.58496	69.54	2.01904
69.64	3.74219	69.64	2.66992	69.64	4.62646	69.64	6.97461	69.64	9.24316	69.64	16.1875	69.64	6.58887	69.64	2.01611
69.74	3.74609	69.74	2.67383	69.74	4.62646	69.74	6.97852	69.74	9.23926	69.74	16.1934	69.74	6.58984	69.74	2.02002
69.84	3.75586	69.84	2.66797	69.84	4.62061	69.84	6.98438	69.84	9.24316	69.84	16.1934	69.84	6.59668	69.84	2.01611
69.94	3.75	69.94	2.67188	69.94	4.62646	69.94	6.97656	69.94	9.25293	69.94	16.1875	69.94	6.59668	69.94	2.01611
70.04	3.75391	70.04	2.66797	70.04	4.63135	70.04	6.98242	70.04	9.25879	70.04	16.1934	70.04	6.59082	70.04	2.01025
70.14	3.77148	70.14	2.67188	70.14	4.62842	70.14	6.98633	70.14	9.2627	70.14	16.1982	70.14	6.59668	70.14	2.01611
70.24	3.76465	70.24	2.66797	70.24	4.62842	70.24	6.99219	70.24	9.25879	70.24	16.2051	70.24	6.60059	70.24	2.00439
70.34	3.77148	70.34	2.67188	70.34	4.62256	70.34	6.98633	70.34	9.25879	70.34	16.2188	70.34	6.60645	70.34	2.00439
70.44	3.77539	70.44	2.66797	70.44	4.62842	70.44	6.99609	70.44	9.25391	70.44	16.2148	70.44	6.60059	70.44	2.00439
70.54	3.78125	70.54	2.66797	70.54	4.63232	70.54	7.00195	70.54	9.26074	70.54	16.2188	70.54	6.61035	70.54	1.99463
70.64	3.79688	70.64	2.67285	70.64	4.62842	70.64	7.00586	70.64	9.25488	70.64	16.2246	70.64	6.61621	70.64	1.98877
70.74	3.80273	70.74	2.66992	70.74	4.63232	70.74	7.01563	70.74	9.26074	70.74	16.2285	70.74	6.60449	70.74	1.99463
70.84	3.80664	70.84	2.66992	70.84	4.63818	70.84	7.01172	70.84	9.26074	70.84	16.2246	70.84	6.6084	70.84	1.99854
70.94	3.81641	70.94	2.66016	70.94	4.62842	70.94	7.01172	70.94	9.26465	70.94	16.2285	70.94	6.61816	70.94	1.99463
71.04	3.82227	71.04	2.66406	71.04	4.63232	71.04	7.0166	71.04	9.26074	71.04	16.2344	71.04	6.61426	71.04	1.99463
71.14	3.82227	71.14	2.66406	71.14	4.62842	71.14	7.01367	71.14	9.26074	71.14	16.2383	71.14	6.61816	71.14	1.98877
71.24	3.82617	71.24	2.66992	71.24	4.63232	71.24	7.01367	71.24	9.26465	71.24	16.2441	71.24	6.61426	71.24	1.99463
71.34	3.83203	71.34	2.67383	71.34	4.63818	71.34	7.01367	71.34	9.27051	71.34	16.248	71.34	6.61816	71.34	1.98486
71.44	3.83594	71.44	2.67969	71.44	4.63818	71.44	7.00781	71.44	9.27441	71.44	16.2539	71.44	6.61426	71.44	1.98486
71.54	3.8418	71.54	2.66992	71.54	4.63232	71.54	7.01367	71.54	9.28027	71.54	16.2578	71.54	6.61426	71.54	1.979
71.64	3.8457	71.64	2.66992	71.64	4.63818	71.64	7.01758	71.64	9.28027	71.64	16.2539	71.64	6.61914	71.64	1.979
71.74	3.85156	71.74	2.66211	71.74	4.63037	71.74	7.02344	71.74	9.27246	71.74	16.2578	71.74	6.62598	71.74	1.98486
71.84	3.85645	71.84	2.66797	71.84	4.63623	71.84	7.01367	71.84	9.27832	71.84	16.2637	71.84	6.62012	71.84	1.97314
71.94	3.86328	71.94	2.6582	71.94	4.64014	71.94	7.01758	71.94	9.27832	71.94	16.2539	71.94	6.62598	71.94	1.96826
72.04	3.86719	72.04	2.66211	72.04	4.646	72.04	7.02734	72.04	9.26855	72.04	16.2588	72.04	6.62988	72.04	1.9751
72.14	3.87305	72.14	2.66797	72.14	4.64111	72.14	7.02344	72.14	9.26855	72.14	16.2656	72.14	6.63574	72.14	1.96533
72.24	3.87695	72.24	2.66797	72.24	4.64795	72.24	7.02344	72.24	9.27246	72.24	16.2695	72.24	6.63965	72.24	1.96924
72.34	3.88281	72.34	2.6582	72.34	4.65186	72.34	7.02344	72.34	9.26855	72.34	16.2754	72.34	6.63965	72.34	1.96533
72.44	3.88281	72.44	2.6582	72.44	4.65771	72.44	7.02344	72.44	9.27246	72.44	16.2793	72.44	6.64551	72.44	1.96924
72.54	3.88672	72.54	2.6582	72.54	4.64795	72.54	7.01758	72.54	9.27832	72.54	16.2852	72.54	6.64941	72.54	1.96533
72.64	3.90234	72.64	2.66211	72.64	4.65186	72.64	7.02344	72.64	9.27832	72.64	16.2891	72.64	6.65527	72.64	1.96533
72.74	3.90625	72.74	2.66797	72.74	4.65771	72.74	7.02734	72.74	9.27344	72.74	16.2949	72.74	6.64941	72.74	1.96924
72.84	3.91211	72.84	2.66797	72.84	4.65771	72.84	7.0332	72.84	9.28027	72.84	16.2949	72.84	6.65918	72.84	1.96533
72.94	3.91602	72.94	2.66406	72.94	4.65186	72.94	7.02734	72.94	9.28027	72.94	16.2988	72.94	6.66504	72.94	1.96533
73.04	3.92578	73.04	2.66211	73.04	4.65771	73.04	7.0332	73.04	9.27051	73.04	16.3047	73.04	6.65527	73.04	1.95557
73.14	3.93164	73.14	2.66797	73.14	4.66162	73.14	7.0332	73.14	9.27441	73.14	16.3086	73.14	6.66016	73.14	1.95947
73.24	3.93555	73.24	2.67188	73.24	4.65771	73.24	7.03809	73.24	9.28027	73.24	16.3184	73.24	6.65527	73.24	1.95557
73.34	3.94629	73.34	2.66797	73.34	4.65771	73.34	7.04492	73.34	9.28418	73.34	16.3242	73.34	6.65918	73.34	1.94385
73.44	3.95313	73.44	2.67773	73.44	4.66162	73.44	7.0332	73.44	9.28027	73.44	16.3242	73.44	6.66504	73.44	1.94385
73.54	3.95703	73.54	2.66797	73.54	4.65771	73.54	7.03711	73.54	9.28027	73.54	16.3379	73.54	6.66895	73.54	1.94775
73.64	3.96289	73.64	2.67773	73.64	4.65771	73.64	7.04688	73.64	9.28418	73.64	16.334	73.64	6.66504	73.64	1.94385
73.74	3.9668	73.74	2.67773	73.74	4.66162	73.74	7.05273	73.74	9.29004	73.74	16.334	73.74	6.66895	73.74	1.94385
73.84	3.97656	73.84	2.66797	73.84	4.65771	73.84	7.04688	73.84	9.29395	73.84	16.334	73.84	6.6748	73.84	1.93799
73.94	3.98242	73.94	2.66797	73.94	4.65771	73.94	7.05273	73.94	9.29004	73.94	16.3438	73.94	6.67871	73.94	1.94385
74.04	3.98633	74.04	2.67285	74.04	4.66162	74.04	7.05273	74.04	9.29004	74.04	16.3438	74.04	6.6748	74.04	1.94775
74.14	3.99609	74.14	2.67969	74.14	4.66748	74.14	7.05664	74.14	9.29395	74.14	16.3389	74.14	6.67871	74.14	1.95361
74.24	4.01563	74.24	2.67969	74.24	4.66748	74.24	7.05273	74.24	9.2998	74.24	16.3457	74.24	6.68848	74.24	1.94385
74.34	4.02148	74.34	2.68945	74.34	4.6626	74.34	7.05664	74.34	9.29004	74.34	16.3457	74.34	6.69434	74.34	1.94385
74.44	4.01563	74.44	2.68945	74.44	4.66943	74.44	7.0625	74.44	9.29395	74.44	16.3457	74.44	6.69824	74.44	1.93896
74.54	4.02148	74.54	2.68945	74.54	4.66357	74.54	7.0625	74.54	9.2998	74.54	16.3398	74.54	6.70898	74.54	1.9458
74.64	4.02539	74.64	2.69922	74.64	4.66943	74.64	7.05273	74.64	9.30371	74.64	16.3457	74.64	6.70605	74.64	1.9458
74.74	4.03125	74.74	2.69922	74.74	4.67334	74.74	7.05664	74.74	9.29785	74.74	16.3457	74.74	6.70996	74.74	1.93604
74.84	4.03613	74.84	2.69922	74.84	4.6792	74.84	7.0625	74.84	9.29785	74.84	16.3496	74.84	6.70605	74.84	1.93604
74.94	4.04688	74.94	2.69922	74.94	4.68311	74.94	7.06641	74.94	9.30176	74.94	16.3555	74.94	6.70996	74.94	1.93994
75.04	4.05273	75.04	2.70898	75.04	4.67725	75.04	7.0625	75.04	9.30762	75.04	16.3555	75.04	6.70605	75.04	1.93604
75.14	4.05664	75.14	2.70898	75.14	4.67725	75.14	7.0625	75.14	9.30762	75.14	16.3594	75.14	6.70996	75.14	1.93604
75.24	4.0625	75.24	2.70898	75.24	4.67725	75.24	7.0625	75.24	9.30762	75.24	16.3652	75.24	6.71973	75.24	1.93018
75.34	4.06641	75.34	2.70898	75.34	4.67139	75.34	7.06738	75.34	9.3125	75.34	16.3691	75.34	6.71582	75.34	1.93604
75.44	4.07617	75.44	2.7207	75.44	4.67725	75.44	7.07422	75.44	9.31934	75.44	16.375	75.44	6.71973	75.44	1.93018
75.54	4.08203	75.54	2.7207	75.54	4.67139	75.54	7.07422	75.54	9.31934	75.54	16.375	75.54	6.71582	75.54	1.93604
75.64	4.08594	75.64	2.7207	75.64	4.67725	75.64	7.07422	75.64	9.32324	75.64	16.375	75.64	6.71973	75.64	1.93604
75.74	4.0918	75.74	2.73047	75.74	4.66748	75.74	7.06836	75.74	9.3291	75.74	16.3789	75.74	6.71582	75.74	1.92432
75.84	4.0957	75.84	2.73047	75.84	4.66162	75.84	7.07422	75.84	9.3291	75.84	16.3848	75.84	6.71973	75.84	1.92432
75.94	4.11523	75.94	2.72559	75.94	4.66748	75.94	7.07422	75.94	9.32324	75.94	16.3848	75.94	6.71387	75.94	1.91846
76.04	4.12109	76.04	2.71875	76.04	4.66748	76.04	7.07422	76.04	9.3291	76.04	16.3887	76.04	6.71777	76.04	1.92432
76.14	4.12109	76.14	2.72852	76.14	4.67139	76.14	7.06836	76.14	9.3291	76.14	16.3945	76.14	6.72363	76.14	1.91455
76.24	4.12598	76.24	2.72852	76.24	4.66748	76.24	7.07422	76.24	9.33301	76.24	16.3945	76.24	6.71875	76.24	1.91846
76.34	4.14258	76.34	2.72852	76.34	4.67236	76.34	7.07422	76.34	9.33887	76.34	16.3887	76.34	6.72949	76.34	1.91455
76.44	4.14258	76.44	2.72852	76.44	4.6792	76.44	7.07813	76.44	9.34277	76.44	16.3945	76.44	6.72559	76.44	1.90869
76.54	4.14648	76.54	2.72852	76.54	4.6792	76.54	7.07422	76.54	9.34863	76.54	16.3945	76.54	6.72949	76.54	1.90479
76.64	4.15625	76.64	2.72852	76.64	4.67334	76.64	7.07422	76.64	9.34863	76.64	16.3994	76.64	6.73926	76.64	1.90479
76.74	4.16211	76.74	2.73828	76.74	4.6792	76.74	7.07813	76.74	9.34277	76.74	16.4063	76.74	6.73535	76.74	1.90869
76.84	4.16602	76.84	2.73828	76.84	4.6792	76.84	7.08398	76.84	9.34863	76.84	16.4063	76.84	6.73926	76.84	1.90479
76.94	4.17578	76.94	2.73828	76.94	4.68311	76.94	7.07617	76.94	9.34863	76.94	16.4063	76.94	6.73535	76.94	1.90479
77.04	4.17188	77.04	2.73438	77.04	4.6792	77.04	7.08594	77.04	9.34277	77.04	16.3965	77.04	6.73926	77.04	1.89893
77.14	4.17578	77.14	2.73242	77.14	4.68311	77.14	7.0918	77.14	9.34863	77.14	16.4004	77.14	6.74902	77.14	1.90479
77.24	4.18164	77.24	2.74805	77.24	4.67725	77.24	7.08594	77.24	9.35254	77.24	16.4063	77.24	6.75879	77.24	1.90479
77.34	4.18555	77.34	2.74805	77.34	4.67725	77.34	7.0957	77.34	9.34863	77.34	16.4063	77.34	6.75488	77.34	1.89795
77.44	4.19531	77.44	2.74805	77.44	4.67725	77.44	7.10156	77.44	9.34863	77.44	16.3984	77.44	6.75977	77.44	1.90479
77.54	4.20117	77.54	2.75781	77.54	4.67139	77.54	7.10156	77.54	9.34375	77.54	16.416	77.54	6.7666	77.54	1.89502
77.64	4.20605	77.64	2.75781	77.64	4.67725	77.64	7.10645	77.64	9.35449	77.64	16.4043	77.64	6.76074	77.64	1.89893
77.74	4.21289	77.74	2.75781	77.74	4.68115	77.74	7.10352	77.74	9.36035	77.74	16.4199	77.74	6.7666	77.74	1.89502
77.84	4.2168	77.84	2.76758	77.84	4.67725	77.84	7.10742	77.84	9.36426	77.84	16.4141	77.84	6.76074	77.84	1.89502
77.94	4.2168	77.94	2.76758	77.94	4.67725	77.94	7.10352	77.94	9.37012	77.94	16.418	77.94	6.77051	77.94	1.88916
78.04	4.23242	78.04	2.76758	78.04	4.66748	78.04	7.10742	78.04	9.37402	78.04	16.4355	78.04	6.76465	78.04	1.89502
78.14	4.22656	78.14	2.77734	78.14	4.67139	78.14	7.11328	78.14	9.37988	78.14	16.4355	78.14	6.78027	78.14	1.89502
78.24	4.23633	78.24	2.78223	78.24	4.66748	78.24	7.10742	78.24	9.37988	78.24	16.4355	78.24	6.77441	78.24	1.88525
78.34	4.24219	78.34	2.78906	78.34	4.67139	78.34	7.11328	78.34	9.37988	78.34	16.4277	78.34	6.77441	78.34	1.88916
78.44	4.24609	78.44	2.78906	78.44	4.67725	78.44	7.10742	78.44	9.37402	78.44	16.4336	78.44	6.76855	78.44	1.88916
78.54	4.24219	78.54	2.78906	78.54	4.67139	78.54	7.11328	78.54	9.37988	78.54	16.4375	78.54	6.77832	78.54	1.89502
78.64	4.24609	78.64	2.79297	78.64	4.67725	78.64	7.10352	78.64	9.38379	78.64	16.4434	78.64	6.78418	78.64	1.89502
78.74	4.25195	78.74	2.79883	78.74	4.67725	78.74	7.10742	78.74	9.37988	78.74	16.4473	78.74	6.78809	78.74	1.88916
78.84	4.25586	78.84	2.79883	78.84	4.67236	78.84	7.11719	78.84	9.37988	78.84	16.4434	78.84	6.79395	78.84	1.88525
78.94	4.26172	78.94	2.79883	78.94	4.6792	78.94	7.12305	78.94	9.38379	78.94	16.4434	78.94	6.78418	78.94	1.88525
79.04	4.26563	79.04	2.81055	79.04	4.6792	79.04	7.11328	79.04	9.37988	79.04	16.4375	79.04	6.78906	79.04	1.87744
79.14	4.27148	79.14	2.81055	79.14	4.67334	79.14	7.11719	79.14	9.38379	79.14	16.4434	79.14	6.7959	79.14	1.8833
79.24	4.27637	79.24	2.81445	79.24	4.6792	79.24	7.11133	79.24	9.38965	79.24	16.4434	79.24	6.79004	79.24	1.8833
79.34	4.2832	79.34	2.82031	79.34	4.6792	79.34	7.11621	79.34	9.39453	79.34	16.4434	79.34	6.7959	79.34	1.87744
79.44	4.2832	79.44	2.82031	79.44	4.68311	79.44	7.12305	79.44	9.40137	79.44	16.4385	79.44	6.7998	79.44	1.8833
79.54	4.28711	79.54	2.83008	79.54	4.67725	79.54	7.12305	79.54	9.40137	79.54	16.4492	79.54	6.80957	79.54	1.87842
79.64	4.28516	79.64	2.83008	79.64	4.68115	79.64	7.11719	79.64	9.38965	79.64	16.4551	79.64	6.80566	79.64	1.88525
79.74	4.29102	79.74	2.83398	79.74	4.68701	79.74	7.12695	79.74	9.39355	79.74	16.459	79.74	6.80957	79.74	1.88525
79.84	4.28125	79.84	2.83984	79.84	4.68115	79.84	7.13281	79.84	9.40332	79.84	16.4648	79.84	6.80566	79.84	1.87549
79.94	4.28516	79.94	2.84961	79.94	4.67725	79.94	7.12305	79.94	9.40918	79.94	16.4551	79.94	6.80566	79.94	1.87939
80.04	4.29492	80.04	2.85938	80.04	4.67725	80.04	7.12695	80.04	9.39941	80.04	16.459	80.04	6.80566	80.04	1.88525
80.14	4.30078	80.14	2.85352	80.14	4.67139	80.14	7.13281	80.14	9.40332	80.14	16.4648	80.14	6.7998	80.14	1.88916
80.24	4.30469	80.24	2.86914	80.24	4.67725	80.24	7.12695	80.24	9.40918	80.24	16.4688	80.24	6.80957	80.24	1.89502
80.34	4.30078	80.34	2.87305	80.34	4.67139	80.34	7.14258	80.34	9.41309	80.34	16.4746	80.34	6.80566	80.34	1.88525
80.44	4.30469	80.44	2.87891	80.44	4.66748	80.44	7.13281	80.44	9.40918	80.44	16.4746	80.44	6.80957	80.44	1.88525
80.54	4.31055	80.54	2.88281	80.54	4.66748	80.54	7.13281	80.54	9.41309	80.54	16.4785	80.54	6.80371	80.54	1.87939
80.64	4.31445	80.64	2.88867	80.64	4.67139	80.64	7.12695	80.64	9.40918	80.64	16.4844	80.64	6.80762	80.64	1.88525
80.74	4.32031	80.74	2.89258	80.74	4.66748	80.74	7.13672	80.74	9.41309	80.74	16.4883	80.74	6.81348	80.74	1.87549
80.84	4.31543	80.84	2.9082	80.84	4.67725	80.84	7.14258	80.84	9.41895	80.84	16.4941	80.84	6.81348	80.84	1.87939
80.94	4.32227	80.94	2.9082	80.94	4.67236	80.94	7.13281	80.94	9.41309	80.94	16.4941	80.94	6.81836	80.94	1.87549
81.04	4.32227	81.04	2.91211	81.04	4.66943	81.04	7.13672	81.04	9.42285	81.04	16.498	81.04	6.81543	81.04	1.87939
81.14	4.31641	81.14	2.91797	81.14	4.67334	81.14	7.1377	81.14	9.41895	81.14	16.5039	81.14	6.81934	81.14	1.88525
81.24	4.32617	81.24	2.92773	81.24	4.6792	81.24	7.14453	81.24	9.41895	81.24	16.5088	81.24	6.8252	81.24	1.87549
81.34	4.32617	81.34	2.93262	81.34	4.66943	81.34	7.13867	81.34	9.42383	81.34	16.5156	81.34	6.8291	81.34	1.87939
81.44	4.33203	81.44	2.93945	81.44	4.67334	81.44	7.14453	81.44	9.4209	81.44	16.5195	81.44	6.83887	81.44	1.87354
81.54	4.32617	81.54	2.94336	81.54	4.6792	81.54	7.14844	81.54	9.41504	81.54	16.5254	81.54	6.83496	81.54	1.87744
81.64	4.33203	81.64	2.94922	81.64	4.67139	81.64	7.1543	81.64	9.4209	81.64	16.5156	81.64	6.83887	81.64	1.87354
81.74	4.32617	81.74	2.96289	81.74	4.67725	81.74	7.14844	81.74	9.4209	81.74	16.5195	81.74	6.84473	81.74	1.87842
81.84	4.33594	81.84	2.98242	81.84	4.68115	81.84	7.1543	81.84	9.41309	81.84	16.5254	81.84	6.84863	81.84	1.88525
81.94	4.33008	81.94	2.98828	81.94	4.67725	81.94	7.1543	81.94	9.41895	81.94	16.5156	81.94	6.84473	81.94	1.87939
82.04	4.33398	82.04	2.99219	82.04	4.66748	82.04	7.14648	82.04	9.41895	82.04	16.5195	82.04	6.84863	82.04	1.88525
82.14	4.33496	82.14	3.01172	82.14	4.67139	82.14	7.15234	82.14	9.42285	82.14	16.5254	82.14	6.85449	82.14	1.88525
82.24	4.3418	82.24	3.01758	82.24	4.67725	82.24	7.15625	82.24	9.41895	82.24	16.5293	82.24	6.8584	82.24	1.88916
82.34	4.33203	82.34	3.02148	82.34	4.68115	82.34	7.16211	82.34	9.41895	82.34	16.5352	82.34	6.85449	82.34	1.88525
82.44	4.33594	82.44	3.04297	82.44	4.67725	82.44	7.15625	82.44	9.42285	82.44	16.5391	82.44	6.85449	82.44	1.87549
82.54	4.33203	82.54	3.05371	82.54	4.68115	82.54	7.16211	82.54	9.41895	82.54	16.5352	82.54	6.85938	82.54	1.87549
82.64	4.32617	82.64	3.06055	82.64	4.67725	82.64	7.16602	82.64	9.42285	82.64	16.5352	82.64	6.85645	82.64	1.86963
82.74	4.33203	82.74	3.07422	82.74	4.68213	82.74	7.16211	82.74	9.42871	82.74	16.5391	82.74	6.86035	82.74	1.87549
82.84	4.33594	82.84	3.08398	82.84	4.68896	82.84	7.16211	82.84	9.43262	82.84	16.5547	82.84	6.85645	82.84	1.87939
82.94	4.33594	82.94	3.08984	82.94	4.6792	82.94	7.16602	82.94	9.42871	82.94	16.5449	82.94	6.85645	82.94	1.88525
83.04	4.3457	83.04	3.09375	83.04	4.68311	83.04	7.17188	83.04	9.42871	83.04	16.5488	83.04	6.86035	83.04	1.87549
83.14	4.35547	83.14	3.10938	83.14	4.68896	83.14	7.16699	83.14	9.43262	83.14	16.5547	83.14	6.85645	83.14	1.87549
83.24	4.35156	83.24	3.11328	83.24	4.68896	83.24	7.17383	83.24	9.43848	83.24	16.5547	83.24	6.85645	83.24	1.87939
83.34	4.35547	83.34	3.11914	83.34	4.69287	83.34	7.17383	83.34	9.42871	83.34	16.5596	83.34	6.86035	83.34	1.87549
83.44	4.35547	83.44	3.13281	83.44	4.68896	83.44	7.17773	83.44	9.43359	83.44	16.5664	83.44	6.87012	83.44	1.87549
83.54	4.36133	83.54	3.13867	83.54	4.69287	83.54	7.17383	83.54	9.44043	83.54	16.5664	83.54	6.86621	83.54	1.86377
83.64	4.36621	83.64	3.14258	83.64	4.69873	83.64	7.17773	83.64	9.44434	83.64	16.5664	83.64	6.86621	83.64	1.86768
83.74	4.37305	83.74	3.15234	83.74	4.69873	83.74	7.18359	83.74	9.44043	83.74	16.5703	83.74	6.87012	83.74	1.87354
83.84	4.36523	83.84	3.16797	83.84	4.69287	83.84	7.18359	83.84	9.44434	83.84	16.5762	83.84	6.86426	83.84	1.86377
83.94	4.375	83.94	3.16797	83.94	4.69873	83.94	7.1875	83.94	9.4541	83.94	16.5762	83.94	6.86816	83.94	1.854
84.04	4.38477	84.04	3.18262	84.04	4.70264	84.04	7.19336	84.04	9.45996	84.04	16.5762	84.04	6.86426	84.04	1.85791
84.14	4.39063	84.14	3.19336	84.14	4.7085	84.14	7.1875	84.14	9.4541	84.14	16.5684	84.14	6.86816	84.14	1.86377
84.24	4.38086	84.24	3.20898	84.24	4.7085	84.24	7.19336	84.24	9.45996	84.24	16.5859	84.24	6.86426	84.24	1.854
84.34	4.38477	84.34	3.22266	84.34	4.7085	84.34	7.19336	84.34	9.45996	84.34	16.5859	84.34	6.86426	84.34	1.854
84.44	4.38477	84.44	3.23242	84.44	4.70068	84.44	7.19336	84.44	9.46387	84.44	16.5859	84.44	6.86914	84.44	1.85791
84.54	4.39063	84.54	3.23828	84.54	4.70654	84.54	7.19727	84.54	9.45996	84.54	16.5859	84.54	6.86621	84.54	1.854
84.64	4.38477	84.64	3.24219	84.64	4.70068	84.64	7.20313	84.64	9.45996	84.64	16.5898	84.64	6.87012	84.64	1.854
84.74	4.39453	84.74	3.25195	84.74	4.70654	84.74	7.20703	84.74	9.45996	84.74	16.5957	84.74	6.87598	84.74	1.85889
84.84	4.39551	84.84	3.26172	84.84	4.70654	84.84	7.21289	84.84	9.46387	84.84	16.5957	84.84	6.87598	84.84	1.85596
84.94	4.40234	84.94	3.26758	84.94	4.69678	84.94	7.21289	84.94	9.46973	84.94	16.5996	84.94	6.87012	84.94	1.85596
85.04	4.39648	85.04	3.2832	85.04	4.70068	85.04	7.20313	85.04	9.47363	85.04	16.6055	85.04	6.87598	85.04	1.84619
85.14	4.40234	85.14	3.29297	85.14	4.70654	85.14	7.20703	85.14	9.47949	85.14	16.6055	85.14	6.87012	85.14	1.8501
85.24	4.40625	85.24	3.29883	85.24	4.70654	85.24	7.21289	85.24	9.47266	85.24	16.6094	85.24	6.87598	85.24	1.84619
85.34	4.40234	85.34	3.30371	85.34	4.70166	85.34	7.21289	85.34	9.47949	85.34	16.6152	85.34	6.87598	85.34	1.84619
85.44	4.40625	85.44	3.31055	85.44	4.7085	85.44	7.21289	85.44	9.47949	85.44	16.6152	85.44	6.87012	85.44	1.83838
85.54	4.41602	85.54	3.32422	85.54	4.7124	85.54	7.21289	85.54	9.47949	85.54	16.6152	85.54	6.87598	85.54	1.83447
85.64	4.41211	85.64	3.33398	85.64	4.71826	85.64	7.21777	85.64	9.4834	85.64	16.6152	85.64	6.87012	85.64	1.83838
85.74	4.41602	85.74	3.34375	85.74	4.71826	85.74	7.21484	85.74	9.48926	85.74	16.6191	85.74	6.87598	85.74	1.83447
85.84	4.41211	85.84	3.34961	85.84	4.71826	85.84	7.21875	85.84	9.48926	85.84	16.625	85.84	6.87988	85.84	1.83447
85.94	4.41602	85.94	3.35352	85.94	4.72217	85.94	7.22461	85.94	9.49316	85.94	16.6289	85.94	6.88574	85.94	1.82471
86.04	4.41406	86.04	3.36328	86.04	4.71826	86.04	7.22852	86.04	9.48926	86.04	16.6348	86.04	6.87793	86.04	1.81885
86.14	4.41992	86.14	3.38281	86.14	4.71826	86.14	7.23438	86.14	9.48926	86.14	16.6348	86.14	6.88379	86.14	1.82471
86.24	4.41504	86.24	3.39258	86.24	4.71826	86.24	7.22656	86.24	9.49316	86.24	16.6387	86.24	6.8877	86.24	1.82471
86.34	4.42188	86.34	3.39844	86.34	4.71826	86.34	7.23242	86.34	9.49902	86.34	16.6328	86.34	6.89355	86.34	1.81494
86.44	4.42578	86.44	3.41699	86.44	4.72217	86.44	7.23242	86.44	9.49902	86.44	16.6328	86.44	6.89355	86.44	1.81494
86.54	4.42188	86.54	3.43359	86.54	4.72803	86.54	7.23633	86.54	9.49316	86.54	16.6328	86.54	6.88867	86.54	1.80908
86.64	4.42578	86.64	3.44336	86.64	4.71826	86.64	7.24219	86.64	9.49902	86.64	16.6377	86.64	6.88965	86.64	1.80518
86.74	4.42188	86.74	3.45313	86.74	4.72217	86.74	7.24219	86.74	9.49902	86.74	16.6563	86.74	6.89551	86.74	1.80518
86.84	4.42188	86.84	3.45313	86.84	4.72803	86.84	7.24609	86.84	9.49902	86.84	16.6563	86.84	6.89551	86.84	1.79932
86.94	4.41602	86.94	3.46875	86.94	4.73193	86.94	7.24219	86.94	9.49902	86.94	16.6484	86.94	6.88965	86.94	1.80518
87.04	4.42188	87.04	3.47656	87.04	4.72803	87.04	7.24609	87.04	9.50293	87.04	16.6543	87.04	6.89551	87.04	1.79736
87.14	4.42578	87.14	3.49316	87.14	4.72803	87.14	7.25195	87.14	9.50879	87.14	16.6543	87.14	6.88965	87.14	1.80322
87.24	4.42188	87.24	3.49414	87.24	4.73193	87.24	7.25195	87.24	9.49902	87.24	16.6543	87.24	6.89551	87.24	1.80322
87.34	4.42578	87.34	3.51367	87.34	4.73779	87.34	7.24609	87.34	9.50293	87.34	16.6582	87.34	6.88574	87.34	1.79346
87.44	4.43164	87.44	3.52344	87.44	4.73779	87.44	7.25195	87.44	9.50879	87.44	16.6641	87.44	6.88574	87.44	1.79346
87.54	4.42578	87.54	3.5332	87.54	4.7417	87.54	7.25195	87.54	9.5127	87.54	16.6797	87.54	6.88965	87.54	1.79834
87.64	4.42188	87.64	3.54297	87.64	4.74756	87.64	7.25684	87.64	9.51855	87.64	16.6855	87.64	6.88574	87.64	1.79541
87.74	4.42578	87.74	3.55273	87.74	4.73779	87.74	7.25391	87.74	9.52246	87.74	16.6738	87.74	6.88965	87.74	1.79541
87.84	4.41992	87.84	3.56641	87.84	4.73779	87.84	7.25781	87.84	9.52832	87.84	16.6777	87.84	6.88574	87.84	1.78955
87.94	4.41406	87.94	3.57813	87.94	4.74268	87.94	7.26367	87.94	9.51855	87.94	16.6836	87.94	6.88574	87.94	1.78564
88.04	4.41016	88.04	3.59668	88.04	4.74951	88.04	7.26758	88.04	9.52344	88.04	16.6836	88.04	6.88965	88.04	1.78955
88.14	4.41504	88.14	3.61328	88.14	4.7417	88.14	7.27344	88.14	9.52051	88.14	16.6953	88.14	6.8877	88.14	1.78564
88.24	4.41211	88.24	3.62695	88.24	4.74756	88.24	7.27344	88.24	9.52051	88.24	16.6953	88.24	6.89355	88.24	1.77588
88.34	4.40234	88.34	3.64258	88.34	4.74756	88.34	7.26758	88.34	9.52441	88.34	16.6992	88.34	6.89355	88.34	1.77979
88.44	4.39648	88.44	3.65234	88.44	4.74756	88.44	7.27344	88.44	9.53027	88.44	16.6934	88.44	6.89844	88.44	1.77588
88.54	4.39258	88.54	3.66211	88.54	4.7417	88.54	7.27344	88.54	9.52051	88.54	16.6934	88.54	6.89551	88.54	1.77588
88.64	4.38672	88.64	3.67285	88.64	4.74756	88.64	7.26367	88.64	9.52441	88.64	16.6973	88.64	6.89941	88.64	1.76807
88.74	4.38086	88.74	3.6875	88.74	4.75146	88.74	7.26758	88.74	9.53027	88.74	16.7031	88.74	6.90527	88.74	1.77393
88.84	4.375	88.84	3.70313	88.84	4.74756	88.84	7.26367	88.84	9.52051	88.84	16.7031	88.84	6.90918	88.84	1.76807
88.94	4.37109	88.94	3.71289	88.94	4.75146	88.94	7.26758	88.94	9.52441	88.94	16.707	88.94	6.90527	88.94	1.77393
89.04	4.36523	89.04	3.72266	89.04	4.75732	89.04	7.27344	89.04	9.53027	89.04	16.7129	89.04	6.90918	89.04	1.76807
89.14	4.36133	89.14	3.74219	89.14	4.75146	89.14	7.26367	89.14	9.52051	89.14	16.7178	89.14	6.90527	89.14	1.76807
89.24	4.35547	89.24	3.75195	89.24	4.75732	89.24	7.26758	89.24	9.52051	89.24	16.7246	89.24	6.90918	89.24	1.77393
89.34	4.3418	89.34	3.7666	89.34	4.76123	89.34	7.27344	89.34	9.52441	89.34	16.7246	89.34	6.90527	89.34	1.76416
89.44	4.33594	89.44	3.79297	89.44	4.75732	89.44	7.26563	89.44	9.53027	89.44	16.7285	89.44	6.90918	89.44	1.75928
89.54	4.33398	89.54	3.80273	89.54	4.75732	89.54	7.27539	89.54	9.53027	89.54	16.7285	89.54	6.90527	89.54	1.76611
89.64	4.33008	89.64	3.8125	89.64	4.76123	89.64	7.28125	89.64	9.51855	89.64	16.7344	89.64	6.90527	89.64	1.76025
89.74	4.31543	89.74	3.82227	89.74	4.75732	89.74	7.28613	89.74	9.50879	89.74	16.7344	89.74	6.90918	89.74	1.75635
89.84	4.3125	89.84	3.83594	89.84	4.75732	89.84	7.2832	89.84	9.5127	89.84	16.7383	89.84	6.90918	89.84	1.76025
89.94	4.29297	89.94	3.85156	89.94	4.75244	89.94	7.2832	89.94	9.51855	89.94	16.748	89.94	6.91504	89.94	1.75439
90.04	4.28711	90.04	3.8623	90.04	4.74951	90.04	7.2832	90.04	9.5127	90.04	16.7539	90.04	6.91016	90.04	1.7583
90.14	4.27148	90.14	3.87305	90.14	4.75342	90.14	7.27734	90.14	9.51855	90.14	16.7441	90.14	6.91699	90.14	1.75439
90.24	4.26563	90.24	3.88672	90.24	4.75928	90.24	7.28711	90.24	9.5127	90.24	16.748	90.24	6.9209	90.24	1.74854
90.34	4.25586	90.34	3.90234	90.34	4.76318	90.34	7.29297	90.34	9.51855	90.34	16.7539	90.34	6.9209	90.34	1.74854
90.44	4.25195	90.44	3.91211	90.44	4.76318	90.44	7.28711	90.44	9.51855	90.44	16.748	90.44	6.92676	90.44	1.74463
90.54	4.23633	90.54	3.92188	90.54	4.77295	90.54	7.2832	90.54	9.51855	90.54	16.7539	90.54	6.91895	90.54	1.73877
90.64	4.23438	90.64	3.93164	90.64	4.77881	90.64	7.28711	90.64	9.51367	90.64	16.748	90.64	6.9248	90.64	1.73877
90.74	4.2207	90.74	3.94238	90.74	4.771	90.74	7.2832	90.74	9.52051	90.74	16.7588	90.74	6.91895	90.74	1.74463
90.84	4.21484	90.84	3.94922	90.84	4.77686	90.84	7.28711	90.84	9.51074	90.84	16.7559	90.84	6.9248	90.84	1.73877
90.94	4.21094	90.94	3.95313	90.94	4.771	90.94	7.28711	90.94	9.50488	90.94	16.7559	90.94	6.91895	90.94	1.73486
91.04	4.19531	91.04	3.97656	91.04	4.76709	91.04	7.29297	91.04	9.51074	91.04	16.7598	91.04	6.92871	91.04	1.73975
91.14	4.18652	91.14	3.99219	91.14	4.771	91.14	7.29297	91.14	9.50488	91.14	16.7598	91.14	6.9248	91.14	1.73486
91.24	4.17188	91.24	4.00195	91.24	4.77686	91.24	7.28711	91.24	9.51074	91.24	16.7695	91.24	6.92871	91.24	1.729
91.34	4.16602	91.34	4.01172	91.34	4.771	91.34	7.29785	91.34	9.49902	91.34	16.7754	91.34	6.93848	91.34	1.729
91.44	4.15234	91.44	4.01172	91.44	4.77197	91.44	7.29492	91.44	9.50293	91.44	16.7695	91.44	6.93457	91.44	1.7251
91.54	4.14648	91.54	4.02246	91.54	4.78271	91.54	7.29883	91.54	9.49902	91.54	16.7754	91.54	6.93945	91.54	1.71924
91.64	4.13672	91.64	4.04297	91.64	4.77881	91.64	7.30469	91.64	9.50293	91.64	16.7695	91.64	6.93652	91.64	1.729
91.74	4.12109	91.74	4.05273	91.74	4.78271	91.74	7.29688	91.74	9.49902	91.74	16.7754	91.74	6.93652	91.74	1.7251
91.84	4.11523	91.84	4.05273	91.84	4.78857	91.84	7.29297	91.84	9.50293	91.84	16.7793	91.84	6.94043	91.84	1.729
91.94	4.10156	91.94	4.0625	91.94	4.78271	91.94	7.29688	91.94	9.50293	91.94	16.7852	91.94	6.93652	91.94	1.729
92.04	4.0957	92.04	4.08594	92.04	4.79248	92.04	7.30664	92.04	9.50879	92.04	16.7891	92.04	6.94043	92.04	1.729
92.14	4.08594	92.14	4.09766	92.14	4.79834	92.14	7.3125	92.14	9.49902	92.14	16.7832	92.14	6.93652	92.14	1.73486
92.24	4.08008	92.24	4.10156	92.24	4.78857	92.24	7.30273	92.24	9.50293	92.24	16.7871	92.24	6.94043	92.24	1.73975
92.34	4.06445	92.34	4.11133	92.34	4.79248	92.34	7.30664	92.34	9.50879	92.34	16.7979	92.34	6.93457	92.34	1.73877
92.44	4.05469	92.44	4.11719	92.44	4.79053	92.44	7.3125	92.44	9.50391	92.44	16.7949	92.44	6.93848	92.44	1.73877
92.54	4.05078	92.54	4.12207	92.54	4.79639	92.54	7.30664	92.54	9.51074	92.54	16.7949	92.54	6.93848	92.54	1.74463
92.64	4.03613	92.64	4.13281	92.64	4.78662	92.64	7.3125	92.64	9.50488	92.64	16.7988	92.64	6.94434	92.64	1.73877
92.74	4.03711	92.74	4.14258	92.74	4.79053	92.74	7.30664	92.74	9.51074	92.74	16.8047	92.74	6.94824	92.74	1.73486
92.84	4.03516	92.84	4.15234	92.84	4.7915	92.84	7.3125	92.84	9.50488	92.84	16.7988	92.84	6.94824	92.84	1.729
92.94	4.03516	92.94	4.17383	92.94	4.79834	92.94	7.3125	92.94	9.51074	92.94	16.8047	92.94	6.9541	92.94	1.729
93.04	4.02148	93.04	4.1875	93.04	4.79834	93.04	7.31738	93.04	9.51465	93.04	16.8086	93.04	6.94922	93.04	1.7251
93.14	4.01563	93.14	4.19922	93.14	4.79248	93.14	7.31445	93.14	9.50879	93.14	16.8047	93.14	6.95605	93.14	1.71924
93.24	4.01563	93.24	4.20313	93.24	4.79834	93.24	7.31836	93.24	9.5127	93.24	16.8086	93.24	6.95605	93.24	1.7251
93.34	4.00195	93.34	4.21387	93.34	4.79248	93.34	7.32422	93.34	9.50879	93.34	16.8184	93.34	6.9502	93.34	1.71729
93.44	3.99414	93.44	4.23438	93.44	4.80225	93.44	7.31445	93.44	9.50879	93.44	16.8281	93.44	6.95605	93.44	1.72314
93.54	3.99023	93.54	4.24414	93.54	4.80811	93.54	7.31445	93.54	9.5127	93.54	16.834	93.54	6.9502	93.54	1.72803
93.64	3.97461	93.64	4.25391	93.64	4.79834	93.64	7.30859	93.64	9.50879	93.64	16.8242	93.64	6.9502	93.64	1.7251
93.74	3.9707	93.74	4.26367	93.74	4.80225	93.74	7.31445	93.74	9.49902	93.74	16.8281	93.74	6.95605	93.74	1.729
93.84	3.96582	93.84	4.2832	93.84	4.79834	93.84	7.31836	93.84	9.50293	93.84	16.834	93.84	6.95605	93.84	1.7251
93.94	3.9668	93.94	4.29688	93.94	4.80225	93.94	7.32422	93.94	9.5127	93.94	16.8389	93.94	6.9502	93.94	1.71924
94.04	3.96289	94.04	4.31348	94.04	4.80811	94.04	7.31641	94.04	9.50879	94.04	16.8496	94.04	6.95996	94.04	1.729
94.14	3.95508	94.14	4.33398	94.14	4.80811	94.14	7.32227	94.14	9.50879	94.14	16.8457	94.14	6.96582	94.14	1.7251
94.24	3.95117	94.24	4.34375	94.24	4.80225	94.24	7.3125	94.24	9.50879	94.24	16.8457	94.24	6.95801	94.24	1.729
94.34	3.93555	94.34	4.35352	94.34	4.80811	94.34	7.31641	94.34	9.50293	94.34	16.8496	94.34	6.96387	94.34	1.73486
94.44	3.93164	94.44	4.36328	94.44	4.81201	94.44	7.32227	94.44	9.50879	94.44	16.8555	94.44	6.95801	94.44	1.73486
94.54	3.92578	94.54	4.37891	94.54	4.81787	94.54	7.32617	94.54	9.50879	94.54	16.8496	94.54	6.96387	94.54	1.729
94.64	3.92578	94.64	4.38281	94.64	4.81787	94.64	7.32227	94.64	9.50391	94.64	16.8555	94.64	6.96387	94.64	1.73486
94.74	3.92578	94.74	4.39258	94.74	4.80615	94.74	7.32227	94.74	9.51074	94.74	16.8594	94.74	6.95898	94.74	1.73486
94.84	3.92188	94.84	4.41211	94.84	4.81104	94.84	7.31641	94.84	9.51465	94.84	16.8652	94.84	6.96582	94.84	1.729
94.94	3.91406	94.94	4.41797	94.94	4.81787	94.94	7.32227	94.94	9.51074	94.94	16.8691	94.94	6.95996	94.94	1.73486
95.04	3.91016	95.04	4.42188	95.04	4.80811	95.04	7.32227	95.04	9.51465	95.04	16.875	95.04	6.96582	95.04	1.729
95.14	3.90527	95.14	4.43262	95.14	4.80811	95.14	7.31641	95.14	9.51074	95.14	16.8789	95.14	6.96582	95.14	1.73486
95.24	3.90234	95.24	4.44336	95.24	4.81201	95.24	7.32227	95.24	9.52441	95.24	16.875	95.24	6.95996	95.24	1.729
95.34	3.89648	95.34	4.45313	95.34	4.80811	95.34	7.3125	95.34	9.53027	95.34	16.8789	95.34	6.96582	95.34	1.73486
95.44	3.89258	95.44	4.46289	95.44	4.81201	95.44	7.31738	95.44	9.52441	95.44	16.8848	95.44	6.95996	95.44	1.72803
95.54	3.88672	95.54	4.48242	95.54	4.80811	95.54	7.32422	95.54	9.53027	95.54	16.8896	95.54	6.96582	95.54	1.73486
95.64	3.88672	95.64	4.48828	95.64	4.82178	95.64	7.31445	95.64	9.53418	95.64	16.8965	95.64	6.96973	95.64	1.729
95.74	3.88086	95.74	4.49219	95.74	4.81787	95.74	7.31836	95.74	9.54004	95.74	16.8848	95.74	6.96582	95.74	1.73486
95.84	3.88477	95.84	4.50195	95.84	4.81787	95.84	7.32422	95.84	9.53223	95.84	16.8887	95.84	6.96582	95.84	1.73486
95.94	3.88086	95.94	4.52148	95.94	4.82178	95.94	7.32422	95.94	9.53809	95.94	16.8984	95.94	6.95996	95.94	1.73877
96.04	3.87109	96.04	4.52734	96.04	4.81787	96.04	7.31836	96.04	9.53809	96.04	16.9043	96.04	6.96582	96.04	1.73486
96.14	3.86523	96.14	4.53223	96.14	4.81787	96.14	7.32422	96.14	9.54199	96.14	16.9043	96.14	6.96973	96.14	1.729
96.24	3.86133	96.24	4.54297	96.24	4.81787	96.24	7.32422	96.24	9.53809	96.24	16.9082	96.24	6.97559	96.24	1.73486
96.34	3.86523	96.34	4.55273	96.34	4.82178	96.34	7.32813	96.34	9.54297	96.34	16.9043	96.34	6.96973	96.34	1.73877
96.44	3.86133	96.44	4.57227	96.44	4.81787	96.44	7.33398	96.44	9.54004	96.44	16.9082	96.44	6.97559	96.44	1.74463
96.54	3.85156	96.54	4.58203	96.54	4.81787	96.54	7.32227	96.54	9.54395	96.54	16.9238	96.54	6.97949	96.54	1.73877
96.64	3.8457	96.64	4.58789	96.64	4.81787	96.64	7.32227	96.64	9.55957	96.64	16.9141	96.64	6.97363	96.64	1.74463
96.74	3.84375	96.74	4.60352	96.74	4.81201	96.74	7.32617	96.74	9.5498	96.74	16.918	96.74	6.97363	96.74	1.73486
96.84	3.83984	96.84	4.61328	96.84	4.81787	96.84	7.33203	96.84	9.55371	96.84	16.9238	96.84	6.96875	96.84	1.73877
96.94	3.83984	96.94	4.62305	96.94	4.81787	96.94	7.32617	96.94	9.55957	96.94	16.9238	96.94	6.97559	96.94	1.73486
97.04	3.83496	97.04	4.62891	97.04	4.82178	97.04	7.33203	97.04	9.56348	97.04	16.9238	97.04	6.97559	97.04	1.73486
97.14	3.83203	97.14	4.64355	97.14	4.82764	97.14	7.33203	97.14	9.55957	97.14	16.9277	97.14	6.96973	97.14	1.729
97.24	3.82617	97.24	4.6543	97.24	4.81787	97.24	7.32617	97.24	9.56348	97.24	16.9375	97.24	6.97559	97.24	1.73486
97.34	3.82617	97.34	4.66406	97.34	4.82178	97.34	7.33203	97.34	9.56934	97.34	16.9434	97.34	6.96973	97.34	1.72803
97.44	3.82227	97.44	4.68359	97.44	4.82764	97.44	7.32227	97.44	9.57324	97.44	16.9434	97.44	6.97949	97.44	1.73486
97.54	3.82617	97.54	4.68945	97.54	4.82764	97.54	7.32617	97.54	9.5791	97.54	16.9473	97.54	6.98535	97.54	1.729
97.64	3.82227	97.64	4.69336	97.64	4.82275	97.64	7.33203	97.64	9.57324	97.64	16.9531	97.64	6.97559	97.64	1.7251
97.74	3.81641	97.74	4.70313	97.74	4.82959	97.74	7.33203	97.74	9.5791	97.74	16.958	97.74	6.97949	97.74	1.7251
97.84	3.82227	97.84	4.72266	97.84	4.82959	97.84	7.32715	97.84	9.5791	97.84	16.9551	97.84	6.98535	97.84	1.71924
97.94	3.81445	97.94	4.73242	97.94	4.8335	97.94	7.33398	97.94	9.58301	97.94	16.9551	97.94	6.98926	97.94	1.7251
98.04	3.81055	98.04	4.74805	98.04	4.83936	98.04	7.32422	98.04	9.58887	98.04	16.9648	98.04	6.98535	98.04	1.71533
98.14	3.80469	98.14	4.75195	98.14	4.83154	98.14	7.32813	98.14	9.59375	98.14	16.959	98.14	6.98926	98.14	1.71924
98.24	3.81055	98.24	4.75781	98.24	4.8335	98.24	7.33398	98.24	9.60059	98.24	16.9648	98.24	6.99512	98.24	1.7251
98.34	3.80469	98.34	4.77246	98.34	4.82764	98.34	7.32813	98.34	9.59082	98.34	16.9688	98.34	6.98535	98.34	1.71533
98.44	3.81055	98.44	4.7832	98.44	4.82764	98.44	7.33398	98.44	9.59473	98.44	16.9746	98.44	6.98926	98.44	1.71924
98.54	3.80078	98.54	4.80273	98.54	4.83154	98.54	7.33789	98.54	9.60059	98.54	16.9648	98.54	6.99512	98.54	1.71533
98.64	3.7959	98.64	4.80859	98.64	4.8374	98.64	7.34375	98.64	9.60449	98.64	16.9688	98.64	6.99512	98.64	1.71533
98.74	3.80273	98.74	4.8125	98.74	4.83154	98.74	7.33398	98.74	9.61035	98.74	16.9746	98.74	6.99023	98.74	1.70947
98.84	3.79688	98.84	4.81836	98.84	4.8374	98.84	7.33789	98.84	9.60449	98.84	16.9746	98.84	6.99707	98.84	1.70361
98.94	3.80273	98.94	4.83203	98.94	4.8374	98.94	7.34375	98.94	9.60645	98.94	16.9746	98.94	6.99707	98.94	1.70361
99.04	3.79688	99.04	4.8418	99.04	4.84131	99.04	7.33398	99.04	9.60449	99.04	16.9785	99.04	7.00098	99.04	1.69775
99.14	3.79102	99.14	4.85156	99.14	4.8374	99.14	7.33789	99.14	9.61035	99.14	16.9844	99.14	7.00684	99.14	1.70752
99.24	3.79492	99.24	4.86133	99.24	4.8374	99.24	7.34766	99.24	9.60449	99.24	16.9785	99.24	6.99902	99.24	1.70361
99.34	3.79102	99.34	4.86719	99.34	4.84131	99.34	7.3418	99.34	9.61035	99.34	16.9844	99.34	7.00488	99.34	1.70361
99.44	3.79492	99.44	4.87891	99.44	4.84717	99.44	7.3418	99.44	9.61426	99.44	16.9844	99.44	7.00488	99.44	1.69385
99.54	3.79102	99.54	4.88379	99.54	4.8374	99.54	7.3457	99.54	9.6084	99.54	16.9844	99.54	6.99902	99.54	1.68896
99.64	3.78516	99.64	4.9043	99.64	4.84131	99.64	7.35156	99.64	9.6084	99.64	16.9883	99.64	7.00488	99.64	1.6958
99.74	3.79102	99.74	4.91016	99.74	4.85693	99.74	7.3418	99.74	9.6123	99.74	16.9941	99.74	7.00488	99.74	1.68604
99.84	3.78516	99.84	4.91406	99.84	4.84717	99.84	7.34668	99.84	9.6084	99.84	16.9941	99.84	6.99902	99.84	1.67627
99.94	3.78125	99.94	4.91992	99.94	4.85107	99.94	7.35352	99.94	9.6123	99.94	16.998	99.94	7.00488	99.94	1.68018
100.04	3.78516	100.04	4.93359	100.04	4.85693	100.04	7.35742	100.04	9.61816	100.04	16.9941	100.04	7.00879	100.04	1.67627
100.14	3.78125	100.14	4.93945	100.14	4.85693	100.14	7.35352	100.14	9.6084	100.14	16.9941	100.14	7.00488	100.14	1.67041
100.24	3.78613	100.24	4.94336	100.24	4.85693	100.24	7.35352	100.24	9.6123	100.24	16.9941	100.24	7.00488	100.24	1.66455
100.34	3.7832	100.34	4.95313	100.34	4.86182	100.34	7.35352	100.34	9.61816	100.34	16.999	100.34	7.00879	100.34	1.66846
100.44	3.77539	100.44	4.96875	100.44	4.85889	100.44	7.35742	100.44	9.6084	100.44	17.0059	100.44	7.00488	100.44	1.67432
100.54	3.78125	100.54	4.96875	100.54	4.86279	100.54	7.36328	100.54	9.6084	100.54	17.0098	100.54	7.00879	100.54	1.66455
100.64	3.77539	100.64	4.97266	100.64	4.86865	100.64	7.36328	100.64	9.6084	100.64	17.0059	100.64	7.01465	100.64	1.65869
100.74	3.77148	100.74	4.98828	100.74	4.86865	100.74	7.36719	100.74	9.60352	100.74	17.0059	100.74	7.00488	100.74	1.66455
100.84	3.77539	100.84	4.99219	100.84	4.86279	100.84	7.36328	100.84	9.61426	100.84	17.0098	100.84	7.00977	100.84	1.65869
100.94	3.77148	100.94	5.00781	100.94	4.87842	100.94	7.36328	100.94	9.62012	100.94	17.0156	100.94	7.0166	100.94	1.66455
101.04	3.77148	101.04	5.0127	101.04	4.88232	101.04	7.36719	101.04	9.62012	101.04	17.0156	101.04	7.0166	101.04	1.66455
101.14	3.76563	101.14	5.0293	101.14	4.88818	101.14	7.37305	101.14	9.61426	101.14	17.0156	101.14	7.0166	101.14	1.65869
101.24	3.77539	101.24	5.0332	101.24	4.88818	101.24	7.37305	101.24	9.62012	101.24	17.0195	101.24	7.01074	101.24	1.65479
101.34	3.77148	101.34	5.03906	101.34	4.89209	101.34	7.37695	101.34	9.62402	101.34	17.0254	101.34	7.0166	101.34	1.64893
101.44	3.77539	101.44	5.04883	101.44	4.89795	101.44	7.38281	101.44	9.62012	101.44	17.0254	101.44	7.0166	101.44	1.65479
101.54	3.77148	101.54	5.05273	101.54	4.89795	101.54	7.38281	101.54	9.62402	101.54	17.0195	101.54	7.0166	101.54	1.64502
101.64	3.77539	101.64	5.07031	101.64	4.89209	101.64	7.38672	101.64	9.62988	101.64	17.0254	101.64	7.02051	101.64	1.64502
101.74	3.78125	101.74	5.07031	101.74	4.89795	101.74	7.39258	101.74	9.62988	101.74	17.0254	101.74	7.02637	101.74	1.64893
101.84	3.77539	101.84	5.07422	101.84	4.89795	101.84	7.38672	101.84	9.63379	101.84	17.0254	101.84	7.03027	101.84	1.64307
101.94	3.78125	101.94	5.08984	101.94	4.90771	101.94	7.39258	101.94	9.62988	101.94	17.0293	101.94	7.03613	101.94	1.64307
102.04	3.78125	102.04	5.09375	102.04	4.90771	102.04	7.39258	102.04	9.63379	102.04	17.0352	102.04	7.02637	102.04	1.6333
102.14	3.77637	102.14	5.10938	102.14	4.91162	102.14	7.39648	102.14	9.63965	102.14	17.0352	102.14	7.03027	102.14	1.62842
102.24	3.78711	102.24	5.11914	102.24	4.90771	102.24	7.40234	102.24	9.63184	102.24	17.0234	102.24	7.02441	102.24	1.62549
102.34	3.78125	102.34	5.11914	102.34	4.91162	102.34	7.40234	102.34	9.6377	102.34	17.0273	102.34	7.02441	102.34	1.62549
102.44	3.78516	102.44	5.13281	102.44	4.91748	102.44	7.40723	102.44	9.6377	102.44	17.0332	102.44	7.02441	102.44	1.61572
102.54	3.78516	102.54	5.13867	102.54	4.92725	102.54	7.41406	102.54	9.6377	102.54	17.0332	102.54	7.02441	102.54	1.61963
102.64	3.79102	102.64	5.15234	102.64	4.91748	102.64	7.4043	102.64	9.64258	102.64	17.0332	102.64	7.02441	102.64	1.61572
102.74	3.79492	102.74	5.1582	102.74	4.92725	102.74	7.4082	102.74	9.64941	102.74	17.0273	102.74	7.02832	102.74	1.61572
102.84	3.79102	102.84	5.1582	102.84	4.92725	102.84	7.41406	102.84	9.63965	102.84	17.043	102.84	7.03418	102.84	1.60596
102.94	3.78516	102.94	5.16797	102.94	4.92725	102.94	7.41406	102.94	9.63965	102.94	17.0381	102.94	7.02441	102.94	1.59619
103.04	3.79102	103.04	5.17188	103.04	4.91748	103.04	7.41406	103.04	9.63965	103.04	17.0449	103.04	7.02441	103.04	1.6001
103.14	3.79492	103.14	5.1875	103.14	4.91748	103.14	7.41797	103.14	9.64355	103.14	17.0449	103.14	7.02832	103.14	1.60596
103.24	3.79102	103.24	5.1875	103.24	4.92236	103.24	7.42383	103.24	9.64941	103.24	17.0449	103.24	7.03418	103.24	1.60596
103.34	3.79492	103.34	5.20117	103.34	4.9292	103.34	7.42383	103.34	9.64941	103.34	17.0488	103.34	7.03418	103.34	1.59424
103.44	3.80078	103.44	5.20703	103.44	4.93896	103.44	7.41406	103.44	9.64355	103.44	17.0547	103.44	7.03418	103.44	1.59814
103.54	3.79102	103.54	5.20703	103.54	4.93896	103.54	7.41406	103.54	9.64941	103.54	17.0547	103.54	7.03418	103.54	1.604
103.64	3.7959	103.64	5.22363	103.64	4.93311	103.64	7.41797	103.64	9.65332	103.64	17.0547	103.64	7.02441	103.64	1.59424
103.74	3.79297	103.74	5.23438	103.74	4.93896	103.74	7.42383	103.74	9.64941	103.74	17.0547	103.74	7.02832	103.74	1.58447
103.84	3.79688	103.84	5.24023	103.84	4.93896	103.84	7.42383	103.84	9.64941	103.84	17.0586	103.84	7.03418	103.84	1.58447
103.94	3.80273	103.94	5.24023	103.94	4.94287	103.94	7.41406	103.94	9.65332	103.94	17.0645	103.94	7.03418	103.94	1.57861
104.04	3.79688	104.04	5.24023	104.04	4.94873	104.04	7.41406	104.04	9.65918	104.04	17.0684	104.04	7.03418	104.04	1.58447
104.14	3.80273	104.14	5.25391	104.14	4.95264	104.14	7.41797	104.14	9.64941	104.14	17.0645	104.14	7.02441	104.14	1.57471
104.24	3.80273	104.24	5.25977	104.24	4.9585	104.24	7.42383	104.24	9.64941	104.24	17.0742	104.24	7.02832	104.24	1.57471
104.34	3.79492	104.34	5.25	104.34	4.9624	104.34	7.41211	104.34	9.64941	104.34	17.0742	104.34	7.03418	104.34	1.56494
104.44	3.80469	104.44	5.25391	104.44	4.96826	104.44	7.41602	104.44	9.65332	104.44	17.0684	104.44	7.03418	104.44	1.56885
104.54	3.80078	104.54	5.26953	104.54	4.9624	104.54	7.42188	104.54	9.65918	104.54	17.0742	104.54	7.02441	104.54	1.56494
104.64	3.80078	104.64	5.27344	104.64	4.96826	104.64	7.42188	104.64	9.64941	104.64	17.0742	104.64	7.0293	104.64	1.56494
104.74	3.79492	104.74	5.2793	104.74	4.96826	104.74	7.42578	104.74	9.64941	104.74	17.0781	104.74	7.03613	104.74	1.55908
104.84	3.80078	104.84	5.2832	104.84	4.96826	104.84	7.42188	104.84	9.65332	104.84	17.084	104.84	7.03613	104.84	1.56494
104.94	3.80469	104.94	5.28906	104.94	4.97217	104.94	7.42188	104.94	9.65918	104.94	17.0742	104.94	7.03027	104.94	1.55518
105.04	3.81445	105.04	5.29297	105.04	4.97803	105.04	7.42578	105.04	9.64941	105.04	17.0781	105.04	7.03613	105.04	1.55518
105.14	3.81055	105.14	5.29883	105.14	4.97803	105.14	7.42188	105.14	9.65332	105.14	17.084	105.14	7.03613	105.14	1.55518
105.24	3.81543	105.24	5.30273	105.24	4.97803	105.24	7.42188	105.24	9.65918	105.24	17.084	105.24	7.04004	105.24	1.54736
105.34	3.82227	105.34	5.30859	105.34	4.97803	105.34	7.42188	105.34	9.65918	105.34	17.0879	105.34	7.0459	105.34	1.54346
105.44	3.81641	105.44	5.31348	105.44	4.97803	105.44	7.42676	105.44	9.66406	105.44	17.0938	105.44	7.0459	105.44	1.54346
105.54	3.82227	105.54	5.32031	105.54	4.98193	105.54	7.42383	105.54	9.6709	105.54	17.084	105.54	7.0459	105.54	1.53369
105.64	3.82227	105.64	5.32031	105.64	4.98779	105.64	7.42383	105.64	9.6709	105.64	17.0879	105.64	7.0498	105.64	1.53369
105.74	3.82617	105.74	5.32422	105.74	4.97803	105.74	7.42383	105.74	9.6748	105.74	17.084	105.74	7.05566	105.74	1.52881
105.84	3.82617	105.84	5.33008	105.84	4.98193	105.84	7.42773	105.84	9.6709	105.84	17.0938	105.84	7.05566	105.84	1.53564
105.94	3.83203	105.94	5.33398	105.94	4.98779	105.94	7.42383	105.94	9.6709	105.94	17.0889	105.94	7.05566	105.94	1.52588
106.04	3.83203	106.04	5.33984	106.04	4.99268	106.04	7.42773	106.04	9.68457	106.04	17.0957	106.04	7.05566	106.04	1.52588
106.14	3.83203	106.14	5.33984	106.14	4.99951	106.14	7.43359	106.14	9.69043	106.14	17.0957	106.14	7.05566	106.14	1.51611
106.24	3.82617	106.24	5.34375	106.24	4.98779	106.24	7.42773	106.24	9.69043	106.24	17.0957	106.24	7.0459	106.24	1.50635
106.34	3.8418	106.34	5.34961	106.34	4.98779	106.34	7.43359	106.34	9.69434	106.34	17.0996	106.34	7.0498	106.34	1.51025
106.44	3.83203	106.44	5.34961	106.44	4.9917	106.44	7.43359	106.44	9.7002	106.44	17.1055	106.44	7.05566	106.44	1.50635
106.54	3.8418	106.54	5.35352	106.54	4.99756	106.54	7.42773	106.54	9.7002	106.54	17.1055	106.54	7.05566	106.54	1.50635
106.64	3.83594	106.64	5.35938	106.64	4.99756	106.64	7.43359	106.64	9.69043	106.64	17.1094	106.64	7.05957	106.64	1.49854
106.74	3.8418	106.74	5.35938	106.74	4.99756	106.74	7.43359	106.74	9.69043	106.74	17.1152	106.74	7.06543	106.74	1.50439
106.84	3.8457	106.84	5.35938	106.84	4.9917	106.84	7.42773	106.84	9.69434	106.84	17.1055	106.84	7.05566	106.84	1.50439
106.94	3.85156	106.94	5.35938	106.94	4.99756	106.94	7.43359	106.94	9.7002	106.94	17.1055	106.94	7.05566	106.94	1.50439
107.04	3.85547	107.04	5.36328	107.04	4.99756	107.04	7.42578	107.04	9.69043	107.04	17.1055	107.04	7.05957	107.04	1.49854
107.14	3.85156	107.14	5.36914	107.14	4.99756	107.14	7.43164	107.14	9.69434	107.14	17.1094	107.14	7.06543	107.14	1.50439
107.24	3.85547	107.24	5.37305	107.24	4.99756	107.24	7.43164	107.24	9.7002	107.24	17.1152	107.24	7.06543	107.24	1.49072
107.34	3.86133	107.34	5.36914	107.34	4.98779	107.34	7.42578	107.34	9.7002	107.34	17.1152	107.34	7.06934	107.34	1.48486
107.44	3.86133	107.44	5.36914	107.44	4.9917	107.44	7.43652	107.44	9.69238	107.44	17.1094	107.44	7.06543	107.44	1.479
107.54	3.86621	107.54	5.36914	107.54	4.99756	107.54	7.44336	107.54	9.69824	107.54	17.1152	107.54	7.06543	107.54	1.48486
107.64	3.86133	107.64	5.36914	107.64	5.00146	107.64	7.4375	107.64	9.69824	107.64	17.1152	107.64	7.07031	107.64	1.48486
107.74	3.86523	107.74	5.35742	107.74	5.01123	107.74	7.44336	107.74	9.68848	107.74	17.1191	107.74	7.06543	107.74	1.48486
107.84	3.87109	107.84	5.36133	107.84	5.00732	107.84	7.44336	107.84	9.68848	107.84	17.1152	107.84	7.06543	107.84	1.48486
107.94	3.875	107.94	5.35742	107.94	5.00732	107.94	7.43359	107.94	9.69238	107.94	17.1152	107.94	7.06934	107.94	1.48486
108.04	3.88086	108.04	5.35742	108.04	5.00732	108.04	7.4375	108.04	9.69824	108.04	17.1191	108.04	7.06543	108.04	1.479
108.14	3.88477	108.14	5.3623	108.14	4.99756	108.14	7.44336	108.14	9.69824	108.14	17.125	108.14	7.06543	108.14	1.48486
108.24	3.90234	108.24	5.35938	108.24	5.00146	108.24	7.44727	108.24	9.69238	108.24	17.1289	108.24	7.06543	108.24	1.4751
108.34	3.89063	108.34	5.35938	108.34	5.00732	108.34	7.45313	108.34	9.69824	108.34	17.123	108.34	7.06934	108.34	1.4751
108.44	3.89453	108.44	5.34961	108.44	5.00732	108.44	7.44727	108.44	9.69824	108.44	17.123	108.44	7.0752	108.44	1.4751
108.54	3.90039	108.54	5.35352	108.54	5.01123	108.54	7.45313	108.54	9.68848	108.54	17.1279	108.54	7.06543	108.54	1.46533
108.64	3.9043	108.64	5.34961	108.64	5.01709	108.64	7.45313	108.64	9.69336	108.64	17.1348	108.64	7.06934	108.64	1.46533
108.74	3.91016	108.74	5.34961	108.74	5.00732	108.74	7.45313	108.74	9.69043	108.74	17.125	108.74	7.0791	108.74	1.45947
108.84	3.91406	108.84	5.34961	108.84	5.01221	108.84	7.44336	108.84	9.69434	108.84	17.125	108.84	7.08496	108.84	1.45361
108.94	3.92383	108.94	5.34375	108.94	5.01904	108.94	7.44727	108.94	9.7002	108.94	17.1289	108.94	7.08496	108.94	1.45361
109.04	3.92969	109.04	5.33984	109.04	5.01904	109.04	7.45313	109.04	9.69043	109.04	17.125	109.04	7.0752	109.04	1.44775
109.14	3.91992	109.14	5.33984	109.14	5.01904	109.14	7.45703	109.14	9.69434	109.14	17.125	109.14	7.0791	109.14	1.45361
109.24	3.9248	109.24	5.34375	109.24	5.02295	109.24	7.46289	109.24	9.69043	109.24	17.1191	109.24	7.0752	109.24	1.45361
109.34	3.93164	109.34	5.34961	109.34	5.02881	109.34	7.45313	109.34	9.69434	109.34	17.125	109.34	7.0791	109.34	1.44385
109.44	3.93164	109.44	5.33984	109.44	5.02881	109.44	7.45703	109.44	9.7002	109.44	17.1191	109.44	7.08496	109.44	1.44775
109.54	3.93555	109.54	5.33984	109.54	5.01904	109.54	7.46289	109.54	9.69043	109.54	17.125	109.54	7.0752	109.54	1.44385
109.64	3.93555	109.64	5.33398	109.64	5.02295	109.64	7.4668	109.64	9.69434	109.64	17.1289	109.64	7.0791	109.64	1.43408
109.74	3.94141	109.74	5.33984	109.74	5.02881	109.74	7.46289	109.74	9.7002	109.74	17.125	109.74	7.08496	109.74	1.43408
109.84	3.94531	109.84	5.33594	109.84	5.02881	109.84	7.46289	109.84	9.69238	109.84	17.1289	109.84	7.08984	109.84	1.43896
109.94	3.95117	109.94	5.32227	109.94	5.01904	109.94	7.46777	109.94	9.69824	109.94	17.1387	109.94	7.09668	109.94	1.43604
110.04	3.95508	110.04	5.32813	110.04	5.02295	110.04	7.46484	110.04	9.68848	110.04	17.1348	110.04	7.10059	110.04	1.42627
110.14	3.96484	110.14	5.31836	110.14	5.02881	110.14	7.46484	110.14	9.69238	110.14	17.1348	110.14	7.10645	110.14	1.43018
110.24	3.97461	110.24	5.31836	110.24	5.03271	110.24	7.46875	110.24	9.69238	110.24	17.1387	110.24	7.10059	110.24	1.42627
110.34	3.98047	110.34	5.3125	110.34	5.03857	110.34	7.47461	110.34	9.69824	110.34	17.1348	110.34	7.10645	110.34	1.42627
110.44	3.98438	110.44	5.30859	110.44	5.02686	110.44	7.47461	110.44	9.68848	110.44	17.1396	110.44	7.10645	110.44	1.43018
110.54	3.99512	110.54	5.30859	110.54	5.02686	110.54	7.47852	110.54	9.69336	110.54	17.1563	110.54	7.10645	110.54	1.42627
110.64	4.00195	110.64	5.30859	110.64	5.03076	110.64	7.47266	110.64	9.69043	110.64	17.1465	110.64	7.11035	110.64	1.41455
110.74	4.00195	110.74	5.29883	110.74	5.03662	110.74	7.47266	110.74	9.69434	110.74	17.1465	110.74	7.10645	110.74	1.40479
110.84	4.00586	110.84	5.28906	110.84	5.04053	110.84	7.47656	110.84	9.69043	110.84	17.1504	110.84	7.11035	110.84	1.40869
110.94	4.01563	110.94	5.28906	110.94	5.04053	110.94	7.47266	110.94	9.69434	110.94	17.1563	110.94	7.11621	110.94	1.40479
111.04	4.01563	111.04	5.2832	111.04	5.04639	111.04	7.47266	111.04	9.7002	111.04	17.1445	111.04	7.11621	111.04	1.40479
111.14	4.02539	111.14	5.2793	111.14	5.03662	111.14	7.47656	111.14	9.69434	111.14	17.1484	111.14	7.1084	111.14	1.39502
111.24	4.04492	111.24	5.2793	111.24	5.0415	111.24	7.48242	111.24	9.7002	111.24	17.1543	111.24	7.11426	111.24	1.39893
111.34	4.04102	111.34	5.2793	111.34	5.04834	111.34	7.48242	111.34	9.69434	111.34	17.1582	111.34	7.1084	111.34	1.39502
111.44	4.04492	111.44	5.26758	111.44	5.04834	111.44	7.47266	111.44	9.68848	111.44	17.1641	111.44	7.11426	111.44	1.38525
111.54	4.05469	111.54	5.27148	111.54	5.03857	111.54	7.47656	111.54	9.69238	111.54	17.1543	111.54	7.11816	111.54	1.38916
111.64	4.06055	111.64	5.26758	111.64	5.04834	111.64	7.47266	111.64	9.68848	111.64	17.1582	111.64	7.11426	111.64	1.38525
111.74	4.06445	111.74	5.25781	111.74	5.05225	111.74	7.47266	111.74	9.68262	111.74	17.1641	111.74	7.11816	111.74	1.37549
111.84	4.08496	111.84	5.24805	111.84	5.04834	111.84	7.47656	111.84	9.68848	111.84	17.1582	111.84	7.12402	111.84	1.36768
111.94	4.0957	111.94	5.25195	111.94	5.04834	111.94	7.48242	111.94	9.68262	111.94	17.1641	111.94	7.11426	111.94	1.36377
112.04	4.10547	112.04	5.24805	112.04	5.03857	112.04	7.48242	112.04	9.68848	112.04	17.168	112.04	7.11914	112.04	1.36768
112.14	4.11523	112.14	5.24316	112.14	5.04834	112.14	7.47656	112.14	9.69336	112.14	17.1738	112.14	7.11621	112.14	1.36377
112.24	4.125	112.24	5.25	112.24	5.04248	112.24	7.48242	112.24	9.69043	112.24	17.1777	112.24	7.12012	112.24	1.354
112.34	4.13086	112.34	5.24023	112.34	5.04834	112.34	7.48242	112.34	9.68457	112.34	17.1738	112.34	7.12598	112.34	1.34814
112.44	4.13477	112.44	5.23047	112.44	5.04248	112.44	7.4873	112.44	9.7002	112.44	17.1738	112.44	7.12988	112.44	1.34424
112.54	4.14453	112.54	5.21875	112.54	5.04834	112.54	7.49414	112.54	9.69434	112.54	17.1777	112.54	7.12598	112.54	1.32471
112.64	4.1543	112.64	5.21289	112.64	5.04834	112.64	7.48438	112.64	9.7002	112.64	17.1738	112.64	7.12598	112.64	1.32471
112.74	4.15039	112.74	5.20898	112.74	5.05225	112.74	7.47852	112.74	9.69434	112.74	17.1787	112.74	7.12988	112.74	1.30811
112.84	4.15527	112.84	5.19922	112.84	5.04834	112.84	7.48438	112.84	9.7002	112.84	17.1855	112.84	7.13965	112.84	1.30518
112.94	4.16602	112.94	5.19336	112.94	5.04834	112.94	7.48438	112.94	9.7002	112.94	17.1895	112.94	7.13574	112.94	1.29932
113.04	4.17578	113.04	5.18945	113.04	5.05225	113.04	7.47852	113.04	9.69434	113.04	17.1855	113.04	7.13965	113.04	1.28564
113.14	4.18555	113.14	5.19336	113.14	5.04834	113.14	7.48438	113.14	9.7002	113.14	17.1895	113.14	7.14551	113.14	1.28564
113.24	4.19141	113.24	5.18945	113.24	5.04834	113.24	7.48438	113.24	9.7002	113.24	17.1953	113.24	7.13574	113.24	1.27979
113.34	4.19922	113.34	5.18359	113.34	5.05225	113.34	7.47266	113.34	9.69434	113.34	17.1992	113.34	7.13965	113.34	1.26611
113.44	4.21484	113.44	5.18945	113.44	5.05811	113.44	7.47266	113.44	9.7002	113.44	17.1953	113.44	7.14551	113.44	1.2583
113.54	4.2207	113.54	5.17188	113.54	5.05811	113.54	7.46289	113.54	9.7041	113.54	17.1992	113.54	7.14941	113.54	1.26416
113.64	4.22461	113.64	5.17773	113.64	5.05225	113.64	7.46289	113.64	9.70215	113.64	17.2051	113.64	7.15527	113.64	1.2583
113.74	4.23535	113.74	5.16797	113.74	5.05811	113.74	7.4668	113.74	9.70801	113.74	17.2051	113.74	7.14355	113.74	1.25439
113.84	4.25586	113.84	5.1582	113.84	5.06201	113.84	7.4668	113.84	9.69824	113.84	17.1953	113.84	7.14844	113.84	1.24463
113.94	4.26563	113.94	5.13867	113.94	5.06787	113.94	7.47266	113.94	9.70215	113.94	17.1992	113.94	7.15527	113.94	1.24854
114.04	4.27148	114.04	5.13281	114.04	5.07275	114.04	7.4668	114.04	9.70801	114.04	17.2051	114.04	7.15527	114.04	1.24463
114.14	4.27539	114.14	5.12891	114.14	5.06787	114.14	7.47266	114.14	9.70313	114.14	17.209	114.14	7.15918	114.14	1.23877
114.24	4.28516	114.24	5.11914	114.24	5.07178	114.24	7.47266	114.24	9.70996	114.24	17.2148	114.24	7.15527	114.24	1.23486
114.34	4.29492	114.34	5.11133	114.34	5.07764	114.34	7.4668	114.34	9.71387	114.34	17.2031	114.34	7.15918	114.34	1.2251
114.44	4.30469	114.44	5.10742	114.44	5.07764	114.44	7.47266	114.44	9.70996	114.44	17.2031	114.44	7.16504	114.44	1.21729
114.54	4.31445	114.54	5.09766	114.54	5.07178	114.54	7.4668	114.54	9.71387	114.54	17.207	114.54	7.16504	114.54	1.21338
114.64	4.33008	114.64	5.08789	114.64	5.07764	114.64	7.47266	114.64	9.70996	114.64	17.2031	114.64	7.16895	114.64	1.2085
114.74	4.32422	114.74	5.08301	114.74	5.07764	114.74	7.47266	114.74	9.70996	114.74	17.208	114.74	7.1748	114.74	1.20557
114.84	4.34473	114.84	5.08008	114.84	5.08154	114.84	7.46289	114.84	9.71387	114.84	17.2148	114.84	7.16504	114.84	1.1958
114.94	4.35156	114.94	5.07031	114.94	5.07764	114.94	7.46289	114.94	9.71973	114.94	17.2188	114.94	7.16895	114.94	1.1958
115.04	4.35547	115.04	5.06445	115.04	5.07764	115.04	7.46777	115.04	9.70996	115.04	17.2246	115.04	7.1748	115.04	1.18604
115.14	4.36914	115.14	5.05859	115.14	5.07178	115.14	7.46484	115.14	9.71387	115.14	17.2285	115.14	7.17871	115.14	1.18018
115.24	4.38086	115.24	5.05273	115.24	5.07764	115.24	7.46484	115.24	9.71973	115.24	17.2246	115.24	7.1748	115.24	1.17627
115.34	4.38477	115.34	5.04883	115.34	5.07764	115.34	7.46875	115.34	9.70996	115.34	17.2246	115.34	7.1748	115.34	1.17627
115.44	4.39063	115.44	5.04297	115.44	5.07764	115.44	7.47461	115.44	9.71387	115.44	17.2285	115.44	7.17871	115.44	1.16455
115.54	4.39453	115.54	5.03906	115.54	5.08154	115.54	7.46289	115.54	9.70996	115.54	17.2344	115.54	7.1748	115.54	1.16846
115.64	4.4043	115.64	5.01953	115.64	5.0874	115.64	7.46289	115.64	9.70996	115.64	17.2383	115.64	7.1748	115.64	1.16455
115.74	4.41016	115.74	5.02344	115.74	5.09131	115.74	7.46289	115.74	9.71387	115.74	17.2344	115.74	7.16895	115.74	1.15869
115.84	4.42383	115.84	5.01953	115.84	5.09717	115.84	7.4668	115.84	9.71973	115.84	17.2344	115.84	7.1748	115.84	1.15479
115.94	4.42969	115.94	5.00977	115.94	5.0874	115.94	7.47266	115.94	9.71973	115.94	17.2344	115.94	7.16992	115.94	1.15479
116.04	4.43457	116.04	4.99805	116.04	5.0874	116.04	7.47266	116.04	9.71191	116.04	17.2383	116.04	7.17676	116.04	1.14502
116.14	4.44141	116.14	4.98828	116.14	5.0874	116.14	7.47656	116.14	9.71777	116.14	17.2441	116.14	7.17676	116.14	1.13916
116.24	4.44531	116.24	4.98242	116.24	5.09131	116.24	7.48242	116.24	9.71777	116.24	17.2441	116.24	7.16699	116.24	1.14502
116.34	4.45508	116.34	4.96875	116.34	5.09326	116.34	7.48242	116.34	9.71289	116.34	17.2441	116.34	7.1709	116.34	1.13916
116.44	4.47266	116.44	4.95898	116.44	5.09131	116.44	7.48633	116.44	9.71973	116.44	17.248	116.44	7.16699	116.44	1.13525
116.54	4.47656	116.54	4.95313	116.54	5.09717	116.54	7.48242	116.54	9.71973	116.54	17.2539	116.54	7.1709	116.54	1.12549
116.64	4.48242	116.64	4.95313	116.64	5.09717	116.64	7.48633	116.64	9.71973	116.64	17.248	116.64	7.17676	116.64	1.12939
116.74	4.48633	116.74	4.94727	116.74	5.09717	116.74	7.49219	116.74	9.71387	116.74	17.2539	116.74	7.18066	116.74	1.12354
116.84	4.49219	116.84	4.9375	116.84	5.0874	116.84	7.49219	116.84	9.71973	116.84	17.2588	116.84	7.18652	116.84	1.12354
116.94	4.49609	116.94	4.93262	116.94	5.10205	116.94	7.49609	116.94	9.71973	116.94	17.2656	116.94	7.1748	116.94	1.11377
117.04	4.50195	117.04	4.92969	117.04	5.09912	117.04	7.50195	117.04	9.71973	117.04	17.2656	117.04	7.17871	117.04	1.11768
117.14	4.50586	117.14	4.91992	117.14	5.09912	117.14	7.50195	117.14	9.71387	117.14	17.2598	117.14	7.18457	117.14	1.11377
117.24	4.51172	117.24	4.91406	117.24	5.09912	117.24	7.50195	117.24	9.71973	117.24	17.2656	117.24	7.18848	117.24	1.104
117.34	4.51563	117.34	4.91016	117.34	5.09912	117.34	7.50586	117.34	9.71973	117.34	17.2598	117.34	7.18457	117.34	1.104
117.44	4.53125	117.44	4.90039	117.44	5.10303	117.44	7.51172	117.44	9.72363	117.44	17.2656	117.44	7.18457	117.44	1.09912
117.54	4.53613	117.54	4.89258	117.54	5.10889	117.54	7.51172	117.54	9.72949	117.54	17.2695	117.54	7.18848	117.54	1.10596
117.64	4.54297	117.64	4.88867	117.64	5.10889	117.64	7.50195	117.64	9.71973	117.64	17.2754	117.64	7.18457	117.64	1.09619
117.74	4.54688	117.74	4.87891	117.74	5.11279	117.74	7.50195	117.74	9.72363	117.74	17.2695	117.74	7.18848	117.74	1.08643
117.84	4.55664	117.84	4.86914	117.84	5.11865	117.84	7.50586	117.84	9.71973	117.84	17.2754	117.84	7.19434	117.84	1.08643
117.94	4.5625	117.94	4.86328	117.94	5.11865	117.94	7.51172	117.94	9.72363	117.94	17.2793	117.94	7.19824	117.94	1.08643
118.04	4.55664	118.04	4.85938	118.04	5.11279	118.04	7.51172	118.04	9.72949	118.04	17.2754	118.04	7.19434	118.04	1.07666
118.14	4.5625	118.14	4.85352	118.14	5.11865	118.14	7.50195	118.14	9.7334	118.14	17.2754	118.14	7.19434	118.14	1.08057
118.24	4.56641	118.24	4.83984	118.24	5.11865	118.24	7.50684	118.24	9.72949	118.24	17.2793	118.24	7.19922	118.24	1.07471
118.34	4.58203	118.34	4.83203	118.34	5.11865	118.34	7.51367	118.34	9.72363	118.34	17.2852	118.34	7.20605	118.34	1.06494
118.44	4.58594	118.44	4.82813	118.44	5.11865	118.44	7.51367	118.44	9.72949	118.44	17.2852	118.44	7.2002	118.44	1.06885
118.54	4.5918	118.54	4.82813	118.54	5.12256	118.54	7.51758	118.54	9.72949	118.54	17.2773	118.54	7.20605	118.54	1.06494
118.64	4.5918	118.64	4.8125	118.64	5.12842	118.64	7.52344	118.64	9.72266	118.64	17.2871	118.64	7.20996	118.64	1.06494
118.74	4.5957	118.74	4.80859	118.74	5.12842	118.74	7.52344	118.74	9.72949	118.74	17.293	118.74	7.21582	118.74	1.05518
118.84	4.60156	118.84	4.80273	118.84	5.12842	118.84	7.52734	118.84	9.71973	118.84	17.2832	118.84	7.21582	118.84	1.05908
118.94	4.60547	118.94	4.79883	118.94	5.12842	118.94	7.5332	118.94	9.72363	118.94	17.2881	118.94	7.21582	118.94	1.05518
119.04	4.61133	119.04	4.78906	119.04	5.12256	119.04	7.53711	119.04	9.72363	119.04	17.2852	119.04	7.20996	119.04	1.05518
119.14	4.60547	119.14	4.78125	119.14	5.12842	119.14	7.54297	119.14	9.72949	119.14	17.2891	119.14	7.21582	119.14	1.04932
119.24	4.61133	119.24	4.77734	119.24	5.12842	119.24	7.54297	119.24	9.72949	119.24	17.2949	119.24	7.21582	119.24	1.04541
119.34	4.61133	119.34	4.76758	119.34	5.12842	119.34	7.54688	119.34	9.71973	119.34	17.2988	119.34	7.20996	119.34	1.04541
119.44	4.61621	119.44	4.7627	119.44	5.12842	119.44	7.55273	119.44	9.72363	119.44	17.2988	119.44	7.21582	119.44	1.03564
119.54	4.62695	119.54	4.75	119.54	5.12842	119.54	7.54297	119.54	9.71973	119.54	17.3086	119.54	7.20996	119.54	1.03955
119.64	4.63281	119.64	4.75391	119.64	5.13232	119.64	7.54688	119.64	9.72363	119.64	17.3145	119.64	7.21582	119.64	1.03369
119.74	4.63281	119.74	4.75	119.74	5.13818	119.74	7.54883	119.74	9.72949	119.74	17.3145	119.74	7.21582	119.74	1.0376
119.84	4.63672	119.84	4.74023	119.84	5.13818	119.84	7.54688	119.84	9.71973	119.84	17.3086	119.84	7.20801	119.84	1.04346
119.94	4.63086	119.94	4.73242	119.94	5.13818	119.94	7.55273	119.94	9.72363	119.94	17.3145	119.94	7.21387	119.94	1.03369
120.04	4.63477	120.04	4.72852	120.04	5.13818	120.04	7.55664	120.04	9.72949	120.04	17.3184	120.04	7.20801	120.04	1.03369
120.14	4.64063	120.14	4.71289	120.14	5.12646	120.14	7.5625	120.14	9.71973	120.14	17.3281	120.14	7.21387	120.14	1.02783
120.24	4.63477	120.24	4.69922	120.24	5.12646	120.24	7.55273	120.24	9.72363	120.24	17.3242	120.24	7.21387	120.24	1.03369
120.34	4.64063	120.34	4.68945	120.34	5.13037	120.34	7.55273	120.34	9.71973	120.34	17.3242	120.34	7.20898	120.34	1.02393
120.44	4.64453	120.44	4.68359	120.44	5.13232	120.44	7.55664	120.44	9.71973	120.44	17.3242	120.44	7.21973	120.44	1.01416
120.54	4.65039	120.54	4.67969	120.54	5.13037	120.54	7.5625	120.54	9.71387	120.54	17.3193	120.54	7.22559	120.54	1.01807
120.64	4.6543	120.64	4.67969	120.64	5.12646	120.64	7.5625	120.64	9.71973	120.64	17.3262	120.64	7.21582	120.64	1.01416
120.74	4.66016	120.74	4.66211	120.74	5.12646	120.74	7.56738	120.74	9.72363	120.74	17.3301	120.74	7.21973	120.74	1.01416
120.84	4.6543	120.84	4.6582	120.84	5.13135	120.84	7.56445	120.84	9.71777	120.84	17.3359	120.84	7.21582	120.84	1.00928
120.94	4.66016	120.94	4.6582	120.94	5.13818	120.94	7.56445	120.94	9.71289	120.94	17.3301	120.94	7.21973	120.94	1.00635
121.04	4.66016	121.04	4.63867	121.04	5.13818	121.04	7.56445	121.04	9.71973	121.04	17.3359	121.04	7.22949	121.04	0.996582
121.14	4.66504	121.14	4.62891	121.14	5.13818	121.14	7.56836	121.14	9.71973	121.14	17.3398	121.14	7.22559	121.14	0.996582
121.24	4.67188	121.24	4.60938	121.24	5.14209	121.24	7.56445	121.24	9.72363	121.24	17.334	121.24	7.22559	121.24	1.00049
121.34	4.67578	121.34	4.60156	121.34	5.14795	121.34	7.56836	121.34	9.71973	121.34	17.3379	121.34	7.22949	121.34	0.994629
121.44	4.68164	121.44	4.58789	121.44	5.14795	121.44	7.57422	121.44	9.71973	121.44	17.3438	121.44	7.22559	121.44	0.98877
121.54	4.68555	121.54	4.57813	121.54	5.14795	121.54	7.56836	121.54	9.71387	121.54	17.3477	121.54	7.22559	121.54	0.994629
121.64	4.69141	121.64	4.56836	121.64	5.14795	121.64	7.57422	121.64	9.72363	121.64	17.3438	121.64	7.22949	121.64	0.984863
121.74	4.69141	121.74	4.5625	121.74	5.15186	121.74	7.57813	121.74	9.71973	121.74	17.3477	121.74	7.23535	121.74	0.984863
121.84	4.69141	121.84	4.54883	121.84	5.15771	121.84	7.57227	121.84	9.72363	121.84	17.3535	121.84	7.23926	121.84	0.975098
121.94	4.68555	121.94	4.54199	121.94	5.14795	121.94	7.57617	121.94	9.71973	121.94	17.3477	121.94	7.24023	121.94	0.975098
122.04	4.69141	122.04	4.53906	122.04	5.14795	122.04	7.58203	122.04	9.72363	122.04	17.3584	122.04	7.24707	122.04	0.969238
122.14	4.69141	122.14	4.5332	122.14	5.15186	122.14	7.57617	122.14	9.72949	122.14	17.3652	122.14	7.24707	122.14	0.975098
122.24	4.68164	122.24	4.5293	122.24	5.14795	122.24	7.58203	122.24	9.7334	122.24	17.3594	122.24	7.23926	122.24	0.965332
122.34	4.68555	122.34	4.51953	122.34	5.14795	122.34	7.57227	122.34	9.72949	122.34	17.3652	122.34	7.24512	122.34	0.955566
122.44	4.69141	122.44	4.51367	122.44	5.15186	122.44	7.57617	122.44	9.72949	122.44	17.3594	122.44	7.24902	122.44	0.955566
122.54	4.68555	122.54	4.50977	122.54	5.15771	122.54	7.57227	122.54	9.7334	122.54	17.3652	122.54	7.24512	122.54	0.959473
122.64	4.69141	122.64	4.5	122.64	5.15771	122.64	7.57227	122.64	9.73926	122.64	17.3691	122.64	7.24512	122.64	0.955566
122.74	4.69141	122.74	4.49414	122.74	5.14795	122.74	7.57715	122.74	9.72949	122.74	17.375	122.74	7.24902	122.74	0.955566
122.84	4.69141	122.84	4.5	122.84	5.14795	122.84	7.57422	122.84	9.73438	122.84	17.3691	122.84	7.25488	122.84	0.943848
122.94	4.69531	122.94	4.49219	122.94	5.15186	122.94	7.57422	122.94	9.74512	122.94	17.3789	122.94	7.24512	122.94	0.934082
123.04	4.70117	123.04	4.48828	123.04	5.15771	123.04	7.56836	123.04	9.75098	123.04	17.3848	123.04	7.24902	123.04	0.934082
123.14	4.70508	123.14	4.48242	123.14	5.15771	123.14	7.57422	123.14	9.74316	123.14	17.3848	123.14	7.24512	123.14	0.924316
123.24	4.70117	123.24	4.46875	123.24	5.15186	123.24	7.57422	123.24	9.74902	123.24	17.3789	123.24	7.24902	123.24	0.928223
123.34	4.70605	123.34	4.46289	123.34	5.15771	123.34	7.57813	123.34	9.74902	123.34	17.3848	123.34	7.25488	123.34	0.934082
123.44	4.71289	123.44	4.46875	123.44	5.15771	123.44	7.57422	123.44	9.74316	123.44	17.3887	123.44	7.24512	123.44	0.924316
123.54	4.71289	123.54	4.45313	123.54	5.15186	123.54	7.57813	123.54	9.74316	123.54	17.3848	123.54	7.24902	123.54	0.924316
123.64	4.7168	123.64	4.44727	123.64	5.15771	123.64	7.58398	123.64	9.74902	123.64	17.3887	123.64	7.24512	123.64	0.918457
123.74	4.72266	123.74	4.45215	123.74	5.15771	123.74	7.58398	123.74	9.73926	123.74	17.3945	123.74	7.24902	123.74	0.924316
123.84	4.72266	123.84	4.44922	123.84	5.15186	123.84	7.57813	123.84	9.74316	123.84	17.3945	123.84	7.25488	123.84	0.914551
123.94	4.72266	123.94	4.44336	123.94	5.15771	123.94	7.58398	123.94	9.74902	123.94	17.3877	123.94	7.25879	123.94	0.918457
124.04	4.7168	124.04	4.44336	124.04	5.15771	124.04	7.58398	124.04	9.74316	124.04	17.3945	124.04	7.25488	124.04	0.914551
124.14	4.72266	124.14	4.43945	124.14	5.15771	124.14	7.58789	124.14	9.74902	124.14	17.3945	124.14	7.25488	124.14	0.904785
124.24	4.72656	124.24	4.42969	124.24	5.146	124.24	7.59375	124.24	9.74902	124.24	17.3984	124.24	7.24512	124.24	0.904785
124.34	4.73242	124.34	4.42383	124.34	5.146	124.34	7.59375	124.34	9.75293	124.34	17.4043	124.34	7.25	124.34	0.904785
124.44	4.72266	124.44	4.42383	124.44	5.146	124.44	7.59766	124.44	9.75879	124.44	17.3984	124.44	7.24707	124.44	0.893066
124.54	4.72266	124.54	4.41797	124.54	5.146	124.54	7.5918	124.54	9.74902	124.54	17.4043	124.54	7.24707	124.54	0.893066
124.64	4.71484	124.64	4.41211	124.64	5.146	124.64	7.5918	124.64	9.75391	124.64	17.4082	124.64	7.25098	124.64	0.888184
124.74	4.7207	124.74	4.4082	124.74	5.15088	124.74	7.5918	124.74	9.76074	124.74	17.4141	124.74	7.24512	124.74	0.885254
124.84	4.7207	124.84	4.4082	124.84	5.15771	124.84	7.5918	124.84	9.76074	124.84	17.4043	124.84	7.24512	124.84	0.885254
124.94	4.7207	124.94	4.39844	124.94	5.15771	124.94	7.58594	124.94	9.76074	124.94	17.4082	124.94	7.24902	124.94	0.879395
125.04	4.7207	125.04	4.38281	125.04	5.16162	125.04	7.5918	125.04	9.75488	125.04	17.4141	125.04	7.24902	125.04	0.885254
125.14	4.72461	125.14	4.38867	125.14	5.16748	125.14	7.5918	125.14	9.76074	125.14	17.4082	125.14	7.25488	125.14	0.875488
125.24	4.73047	125.24	4.37305	125.24	5.16748	125.24	7.58594	125.24	9.76074	125.24	17.4141	125.24	7.25879	125.24	0.865723
125.34	4.73047	125.34	4.37891	125.34	5.17139	125.34	7.5918	125.34	9.75488	125.34	17.418	125.34	7.26465	125.34	0.869629
125.44	4.73438	125.44	4.37305	125.44	5.16748	125.44	7.5918	125.44	9.76074	125.44	17.4141	125.44	7.25879	125.44	0.865723
125.54	4.74023	125.54	4.36719	125.54	5.16162	125.54	7.58691	125.54	9.76465	125.54	17.418	125.54	7.26465	125.54	0.865723
125.64	4.74023	125.64	4.35742	125.64	5.16748	125.64	7.59375	125.64	9.77051	125.64	17.4238	125.64	7.25488	125.64	0.859863
125.74	4.74023	125.74	4.35254	125.74	5.16748	125.74	7.59375	125.74	9.77051	125.74	17.4287	125.74	7.25488	125.74	0.865723
125.84	4.74023	125.84	4.34961	125.84	5.17139	125.84	7.59375	125.84	9.77441	125.84	17.4258	125.84	7.25879	125.84	0.855957
125.94	4.74023	125.94	4.34375	125.94	5.17725	125.94	7.59766	125.94	9.76855	125.94	17.4297	125.94	7.25488	125.94	0.855957
126.04	4.74414	126.04	4.33984	126.04	5.16748	126.04	7.59375	126.04	9.77246	126.04	17.4258	126.04	7.25879	126.04	0.844238
126.14	4.75	126.14	4.34375	126.14	5.16748	126.14	7.59766	126.14	9.77832	126.14	17.4297	126.14	7.26465	126.14	0.848145
126.24	4.74023	126.24	4.34375	126.24	5.17139	126.24	7.60352	126.24	9.77832	126.24	17.4355	126.24	7.26465	126.24	0.844238
126.34	4.74023	126.34	4.33984	126.34	5.17725	126.34	7.60352	126.34	9.78223	126.34	17.4395	126.34	7.25977	126.34	0.844238
126.44	4.74023	126.44	4.33203	126.44	5.18115	126.44	7.60352	126.44	9.77832	126.44	17.4355	126.44	7.2666	126.44	0.838379
126.54	4.74023	126.54	4.32813	126.54	5.18701	126.54	7.60742	126.54	9.77832	126.54	17.4355	126.54	7.26074	126.54	0.844238
126.64	4.74023	126.64	4.32227	126.64	5.18701	126.64	7.60352	126.64	9.78223	126.64	17.4395	126.64	7.2666	126.64	0.844238
126.74	4.74414	126.74	4.32227	126.74	5.17725	126.74	7.60742	126.74	9.78809	126.74	17.4355	126.74	7.27051	126.74	0.838379
126.84	4.75	126.84	4.32813	126.84	5.18115	126.84	7.61328	126.84	9.78809	126.84	17.4395	126.84	7.27637	126.84	0.844238
126.94	4.75	126.94	4.3125	126.94	5.18701	126.94	7.60742	126.94	9.78809	126.94	17.4453	126.94	7.27637	126.94	0.834473
127.04	4.75	127.04	4.30859	127.04	5.18701	127.04	7.62305	127.04	9.77832	127.04	17.4492	127.04	7.2666	127.04	0.824707
127.14	4.75488	127.14	4.30371	127.14	5.19189	127.14	7.61328	127.14	9.78223	127.14	17.4473	127.14	7.27051	127.14	0.828613
127.24	4.76172	127.24	4.31055	127.24	5.18896	127.24	7.61328	127.24	9.77832	127.24	17.4531	127.24	7.27637	127.24	0.824707
127.34	4.75195	127.34	4.29883	127.34	5.18896	127.34	7.60352	127.34	9.77832	127.34	17.458	127.34	7.28027	127.34	0.824707
127.44	4.75586	127.44	4.29297	127.44	5.18896	127.44	7.60742	127.44	9.77832	127.44	17.4551	127.44	7.28223	127.44	0.814941
127.54	4.76172	127.54	4.28906	127.54	5.18896	127.54	7.61328	127.54	9.76855	127.54	17.4551	127.54	7.28027	127.54	0.814941
127.64	4.76172	127.64	4.2832	127.64	5.19287	127.64	7.61328	127.64	9.76855	127.64	17.459	127.64	7.27441	127.64	0.814941
127.74	4.75195	127.74	4.2793	127.74	5.18896	127.74	7.61719	127.74	9.77344	127.74	17.4551	127.74	7.27441	127.74	0.803223
127.84	4.75586	127.84	4.27344	127.84	5.18896	127.84	7.62305	127.84	9.78027	127.84	17.459	127.84	7.27832	127.84	0.79834
127.94	4.77148	127.94	4.26953	127.94	5.1792	127.94	7.61133	127.94	9.78027	127.94	17.4648	127.94	7.28418	127.94	0.805176
128.04	4.77148	128.04	4.25977	128.04	5.18311	128.04	7.62305	128.04	9.78027	128.04	17.4648	128.04	7.27441	128.04	0.79541
128.14	4.76563	128.14	4.25391	128.14	5.19873	128.14	7.61133	128.14	9.78418	128.14	17.4551	128.14	7.28418	128.14	0.79541
128.24	4.77539	128.24	4.25977	128.24	5.18896	128.24	7.61621	128.24	9.79004	128.24	17.459	128.24	7.27832	128.24	0.79541
128.34	4.78125	128.34	4.25195	128.34	5.18896	128.34	7.62305	128.34	9.78027	128.34	17.4648	128.34	7.28418	128.34	0.785645
128.44	4.78125	128.44	4.24805	128.44	5.19287	128.44	7.62305	128.44	9.78418	128.44	17.4551	128.44	7.28418	128.44	0.775879
128.54	4.78125	128.54	4.23828	128.54	5.19873	128.54	7.62305	128.54	9.79004	128.54	17.459	128.54	7.28418	128.54	0.779785
128.64	4.78516	128.64	4.23242	128.64	5.19873	128.64	7.62695	128.64	9.78027	128.64	17.4551	128.64	7.28418	128.64	0.785645
128.74	4.79102	128.74	4.22852	128.74	5.19287	128.74	7.63281	128.74	9.78418	128.74	17.459	128.74	7.28418	128.74	0.779785
128.84	4.78125	128.84	4.22266	128.84	5.19873	128.84	7.63281	128.84	9.79004	128.84	17.4648	128.84	7.28418	128.84	0.775879
128.94	4.78516	128.94	4.22852	128.94	5.19873	128.94	7.62305	128.94	9.79004	128.94	17.4648	128.94	7.27832	128.94	0.775879
129.04	4.79102	129.04	4.22363	129.04	5.19873	129.04	7.62305	129.04	9.78418	129.04	17.459	129.04	7.28418	129.04	0.77002
129.14	4.79102	129.14	4.2207	129.14	5.20264	129.14	7.62695	129.14	9.79004	129.14	17.4648	129.14	7.28418	129.14	0.76416
129.24	4.78125	129.24	4.20898	129.24	5.2085	129.24	7.63281	129.24	9.79004	129.24	17.4688	129.24	7.28906	129.24	0.768066
129.34	4.78516	129.34	4.21289	129.34	5.2085	129.34	7.62695	129.34	9.79004	129.34	17.4648	129.34	7.2959	129.34	0.76416
129.44	4.79102	129.44	4.20898	129.44	5.2085	129.44	7.63281	129.44	9.79004	129.44	17.4688	129.44	7.2959	129.44	0.768066
129.54	4.79102	129.54	4.19922	129.54	5.2085	129.54	7.63281	129.54	9.79004	129.54	17.4629	129.54	7.2959	129.54	0.76416
129.64	4.79102	129.64	4.19336	129.64	5.2124	129.64	7.63281	129.64	9.79395	129.64	17.4629	129.64	7.2959	129.64	0.76416
129.74	4.78613	129.74	4.18945	129.74	5.21826	129.74	7.63672	129.74	9.7998	129.74	17.4629	129.74	7.28613	129.74	0.758301
129.84	4.79297	129.84	4.18359	129.84	5.21826	129.84	7.63281	129.84	9.7998	129.84	17.4678	129.84	7.29004	129.84	0.76416
129.94	4.79688	129.94	4.18945	129.94	5.22217	129.94	7.63281	129.94	9.80371	129.94	17.4746	129.94	7.2959	129.94	0.76416
130.04	4.80273	130.04	4.17969	130.04	5.22803	130.04	7.63281	130.04	9.7998	130.04	17.4688	130.04	7.2959	130.04	0.754395
130.14	4.80664	130.14	4.17383	130.14	5.23291	130.14	7.62305	130.14	9.7998	130.14	17.4746	130.14	7.2959	130.14	0.744629
130.24	4.80273	130.24	4.16797	130.24	5.23975	130.24	7.62305	130.24	9.80371	130.24	17.4746	130.24	7.29004	130.24	0.748535
130.34	4.80664	130.34	4.16211	130.34	5.22803	130.34	7.62695	130.34	9.80957	130.34	17.4688	130.34	7.2959	130.34	0.744629
130.44	4.8125	130.44	4.16797	130.44	5.22803	130.44	7.62305	130.44	9.80273	130.44	17.4746	130.44	7.2998	130.44	0.744629
130.54	4.81641	130.54	4.16211	130.54	5.23193	130.54	7.62695	130.54	9.80957	130.54	17.4785	130.54	7.30566	130.54	0.734863
130.64	4.82227	130.64	4.1582	130.64	5.23779	130.64	7.63281	130.64	9.81348	130.64	17.4844	130.64	7.30566	130.64	0.73877
130.74	4.81055	130.74	4.15234	130.74	5.23193	130.74	7.63672	130.74	9.80957	130.74	17.4785	130.74	7.30957	130.74	0.734863
130.84	4.81445	130.84	4.1582	130.84	5.23779	130.84	7.63281	130.84	9.81348	130.84	17.4844	130.84	7.30566	130.84	0.734863
130.94	4.82422	130.94	4.15234	130.94	5.23779	130.94	7.63281	130.94	9.81934	130.94	17.4844	130.94	7.30566	130.94	0.739746
131.04	4.83008	131.04	4.14844	131.04	5.22803	131.04	7.62793	131.04	9.80957	131.04	17.4883	131.04	7.30566	131.04	0.734863
131.14	4.82422	131.14	4.14355	131.14	5.23193	131.14	7.63477	131.14	9.81348	131.14	17.4844	131.14	7.30566	131.14	0.725098
131.24	4.83008	131.24	4.14063	131.24	5.23779	131.24	7.63477	131.24	9.81934	131.24	17.4844	131.24	7.30957	131.24	0.725098
131.34	4.82031	131.34	4.13281	131.34	5.23779	131.34	7.625	131.34	9.80957	131.34	17.4883	131.34	7.31543	131.34	0.729004
131.44	4.8252	131.44	4.13867	131.44	5.23779	131.44	7.62891	131.44	9.81348	131.44	17.4844	131.44	7.30566	131.44	0.725098
131.54	4.82227	131.54	4.13281	131.54	5.2417	131.54	7.63477	131.54	9.80957	131.54	17.4844	131.54	7.30957	131.54	0.725098
131.64	4.82617	131.64	4.13281	131.64	5.24756	131.64	7.63477	131.64	9.81348	131.64	17.4844	131.64	7.3252	131.64	0.719238
131.74	4.83203	131.74	4.12891	131.74	5.25146	131.74	7.63477	131.74	9.81934	131.74	17.4785	131.74	7.3291	131.74	0.725098
131.84	4.83203	131.84	4.11914	131.84	5.25732	131.84	7.62695	131.84	9.80957	131.84	17.4844	131.84	7.3252	131.84	0.715332
131.94	4.83594	131.94	4.11328	131.94	5.26123	131.94	7.63281	131.94	9.81348	131.94	17.4893	131.94	7.3252	131.94	0.705566
132.04	4.83594	132.04	4.10938	132.04	5.26709	132.04	7.62305	132.04	9.81934	132.04	17.4961	132.04	7.3291	132.04	0.705566
132.14	4.83203	132.14	4.10352	132.14	5.26709	132.14	7.62695	132.14	9.81934	132.14	17.4961	132.14	7.33496	132.14	0.695801
132.24	4.82617	132.24	4.11328	132.24	5.26709	132.24	7.62695	132.24	9.80957	132.24	17.4961	132.24	7.3252	132.24	0.689941
132.34	4.82227	132.34	4.10742	132.34	5.271	132.34	7.63281	132.34	9.80957	132.34	17.5	132.34	7.3252	132.34	0.695801
132.44	4.82617	132.44	4.10156	132.44	5.26709	132.44	7.63672	132.44	9.81348	132.44	17.5059	132.44	7.3252	132.44	0.684082
132.54	4.82031	132.54	4.10742	132.54	5.26709	132.54	7.63281	132.54	9.80957	132.54	17.5	132.54	7.3252	132.54	0.687988
132.64	4.81445	132.64	4.09277	132.64	5.26709	132.64	7.63281	132.64	9.81445	132.64	17.5059	132.64	7.31348	132.64	0.684082
132.74	4.82031	132.74	4.09375	132.74	5.271	132.74	7.63281	132.74	9.8252	132.74	17.5059	132.74	7.31836	132.74	0.674316
132.84	4.81445	132.84	4.09961	132.84	5.26709	132.84	7.62305	132.84	9.81934	132.84	17.5098	132.84	7.3252	132.84	0.678223
132.94	4.81445	132.94	4.09375	132.94	5.26709	132.94	7.62695	132.94	9.81934	132.94	17.5039	132.94	7.31543	132.94	0.684082
133.04	4.82031	133.04	4.08984	133.04	5.26709	133.04	7.63281	133.04	9.82324	133.04	17.5039	133.04	7.31543	133.04	0.678223
133.14	4.81543	133.14	4.08008	133.14	5.27197	133.14	7.63281	133.14	9.8291	133.14	17.5039	133.14	7.31543	133.14	0.674316
133.24	4.8125	133.24	4.07227	133.24	5.27881	133.24	7.63672	133.24	9.83301	133.24	17.5078	133.24	7.30957	133.24	0.678223
133.34	4.80664	133.34	4.06836	133.34	5.28271	133.34	7.63281	133.34	9.83301	133.34	17.5039	133.34	7.31543	133.34	0.684082
133.44	4.8125	133.44	4.0625	133.44	5.28857	133.44	7.63281	133.44	9.83887	133.44	17.5039	133.44	7.30957	133.44	0.679199
133.54	4.80273	133.54	4.05859	133.54	5.28857	133.54	7.63281	133.54	9.84277	133.54	17.5039	133.54	7.31543	133.54	0.67627
133.64	4.79688	133.64	4.0625	133.64	5.27881	133.64	7.63672	133.64	9.83887	133.64	17.5039	133.64	7.31543	133.64	0.666504
133.74	4.79102	133.74	4.05859	133.74	5.27881	133.74	7.64258	133.74	9.83301	133.74	17.498	133.74	7.31934	133.74	0.666504
133.84	4.78125	133.84	4.04883	133.84	5.28271	133.84	7.63281	133.84	9.83887	133.84	17.5039	133.84	7.31543	133.84	0.658691
133.94	4.77539	133.94	4.04297	133.94	5.28857	133.94	7.63281	133.94	9.83301	133.94	17.5078	133.94	7.31543	133.94	0.654785
134.04	4.78125	134.04	4.04297	134.04	5.28857	134.04	7.63281	134.04	9.83887	134.04	17.5078	134.04	7.30566	134.04	0.658691
134.14	4.77539	134.14	4.03906	134.14	5.29248	134.14	7.62793	134.14	9.83301	134.14	17.5137	134.14	7.30957	134.14	0.658691
134.24	4.77148	134.24	4.03906	134.24	5.28857	134.24	7.63477	134.24	9.83887	134.24	17.5137	134.24	7.31543	134.24	0.664551
134.34	4.76172	134.34	4.03223	134.34	5.28857	134.34	7.62305	134.34	9.84375	134.34	17.5186	134.34	7.30957	134.34	0.654785
134.44	4.75586	134.44	4.0293	134.44	5.28857	134.44	7.62695	134.44	9.84082	134.44	17.5254	134.44	7.31543	134.44	0.654785
134.54	4.75195	134.54	4.01953	134.54	5.29248	134.54	7.63281	134.54	9.84473	134.54	17.5254	134.54	7.31934	134.54	0.648926
134.64	4.75195	134.64	4.01367	134.64	5.29834	134.64	7.63281	134.64	9.85059	134.64	17.5195	134.64	7.3252	134.64	0.654785
134.74	4.73438	134.74	4.01953	134.74	5.29834	134.74	7.63672	134.74	9.84082	134.74	17.5254	134.74	7.31934	134.74	0.648926
134.84	4.74023	134.84	4.00391	134.84	5.29834	134.84	7.64258	134.84	9.84082	134.84	17.5293	134.84	7.3252	134.84	0.654785
134.94	4.7207	134.94	4.00977	134.94	5.29834	134.94	7.64258	134.94	9.8291	134.94	17.5352	134.94	7.3252	134.94	0.64502
135.04	4.71484	135.04	4.00391	135.04	5.29248	135.04	7.63281	135.04	9.83301	135.04	17.5254	135.04	7.33008	135.04	0.64502
135.14	4.71094	135.14	4	135.14	5.29834	135.14	7.63672	135.14	9.84277	135.14	17.5254	135.14	7.32715	135.14	0.635254
135.24	4.70117	135.24	3.99219	135.24	5.29834	135.24	7.64258	135.24	9.84863	135.24	17.5254	135.24	7.33105	135.24	0.635254
135.34	4.69141	135.34	3.99805	135.34	5.30225	135.34	7.64258	135.34	9.83887	135.34	17.5293	135.34	7.33691	135.34	0.625488
135.44	4.68457	135.44	3.99219	135.44	5.30811	135.44	7.64648	135.44	9.84277	135.44	17.5254	135.44	7.33691	135.44	0.629395
135.54	4.68164	135.54	3.99805	135.54	5.30811	135.54	7.64258	135.54	9.84863	135.54	17.5293	135.54	7.33691	135.54	0.635254
135.64	4.67188	135.64	3.99219	135.64	5.30811	135.64	7.64258	135.64	9.84863	135.64	17.5352	135.64	7.34082	135.64	0.623535
135.74	4.67578	135.74	3.98828	135.74	5.31201	135.74	7.64258	135.74	9.84863	135.74	17.5254	135.74	7.34668	135.74	0.627441
135.84	4.67188	135.84	3.97852	135.84	5.31787	135.84	7.63672	135.84	9.84277	135.84	17.5293	135.84	7.33887	135.84	0.623535
135.94	4.66211	135.94	3.97266	135.94	5.31787	135.94	7.64258	135.94	9.84863	135.94	17.5352	135.94	7.34473	135.94	0.61377
136.04	4.65234	136.04	3.96875	136.04	5.31787	136.04	7.64258	136.04	9.83887	136.04	17.5293	136.04	7.34863	136.04	0.618652
136.14	4.64648	136.14	3.95898	136.14	5.31787	136.14	7.64258	136.14	9.84277	136.14	17.5352	136.14	7.35449	136.14	0.615723
136.24	4.65234	136.24	3.95117	136.24	5.31787	136.24	7.64648	136.24	9.84863	136.24	17.5352	136.24	7.35449	136.24	0.615723
136.34	4.64258	136.34	3.95703	136.34	5.31787	136.34	7.64258	136.34	9.83887	136.34	17.5352	136.34	7.34863	136.34	0.605957
136.44	4.625	136.44	3.95215	136.44	5.31104	136.44	7.64648	136.44	9.83887	136.44	17.5273	136.44	7.35449	136.44	0.605957
136.54	4.62109	136.54	3.95898	136.54	5.32959	136.54	7.65234	136.54	9.84277	136.54	17.5332	136.54	7.35449	136.54	0.605957
136.64	4.62109	136.64	3.94336	136.64	5.31787	136.64	7.64258	136.64	9.84863	136.64	17.5371	136.64	7.3584	136.64	0.596191
136.74	4.61133	136.74	3.94922	136.74	5.31787	136.74	7.64258	136.74	9.85352	136.74	17.543	136.74	7.35449	136.74	0.596191
136.84	4.60547	136.84	3.93945	136.84	5.32959	136.84	7.64746	136.84	9.86035	136.84	17.543	136.84	7.3584	136.84	0.600098
136.94	4.61133	136.94	3.94336	136.94	5.31787	136.94	7.6543	136.94	9.85059	136.94	17.5332	136.94	7.36426	136.94	0.596191
137.04	4.60156	137.04	3.93945	137.04	5.32959	137.04	7.6543	137.04	9.85059	137.04	17.5381	137.04	7.36426	137.04	0.596191
137.14	4.5918	137.14	3.93359	137.14	5.32959	137.14	7.6543	137.14	9.85059	137.14	17.5352	137.14	7.36914	137.14	0.596191
137.24	4.5957	137.24	3.92969	137.24	5.3335	137.24	7.6582	137.24	9.85449	137.24	17.5391	137.24	7.37598	137.24	0.586426
137.34	4.5918	137.34	3.92969	137.34	5.33936	137.34	7.66406	137.34	9.86035	137.34	17.5449	137.34	7.37598	137.34	0.590332
137.44	4.58203	137.44	3.92383	137.44	5.33936	137.44	7.6543	137.44	9.86035	137.44	17.5352	137.44	7.37598	137.44	0.596191
137.54	4.57031	137.54	3.92969	137.54	5.32764	137.54	7.6582	137.54	9.85449	137.54	17.5391	137.54	7.37012	137.54	0.584473
137.64	4.57422	137.64	3.91797	137.64	5.32764	137.64	7.66406	137.64	9.86035	137.64	17.5449	137.64	7.37598	137.64	0.584473
137.74	4.57031	137.74	3.91211	137.74	5.32764	137.74	7.66406	137.74	9.86035	137.74	17.5391	137.74	7.37988	137.74	0.574707
137.84	4.55078	137.84	3.9082	137.84	5.33154	137.84	7.6543	137.84	9.86035	137.84	17.5449	137.84	7.38574	137.84	0.578613
137.94	4.54102	137.94	3.89844	137.94	5.3374	137.94	7.6543	137.94	9.85449	137.94	17.5449	137.94	7.38574	137.94	0.584473
138.04	4.53516	138.04	3.89844	138.04	5.3374	138.04	7.6582	138.04	9.86035	138.04	17.5488	138.04	7.37988	138.04	0.584473
138.14	4.54102	138.14	3.88867	138.14	5.3374	138.14	7.66406	138.14	9.86035	138.14	17.5449	138.14	7.38574	138.14	0.574707
138.24	4.53613	138.24	3.88281	138.24	5.33154	138.24	7.67383	138.24	9.86426	138.24	17.5449	138.24	7.38574	138.24	0.578613
138.34	4.5332	138.34	3.88867	138.34	5.3374	138.34	7.66406	138.34	9.87012	138.34	17.5449	138.34	7.38965	138.34	0.574707
138.44	4.52148	138.44	3.87891	138.44	5.3374	138.44	7.66797	138.44	9.87012	138.44	17.5391	138.44	7.39551	138.44	0.574707
138.54	4.51172	138.54	3.87891	138.54	5.3374	138.54	7.67383	138.54	9.86035	138.54	17.5449	138.54	7.39941	138.54	0.564941
138.64	4.51172	138.64	3.87305	138.64	5.3374	138.64	7.67383	138.64	9.86426	138.64	17.5449	138.64	7.40527	138.64	0.555176
138.74	4.50586	138.74	3.86719	138.74	5.3374	138.74	7.67383	138.74	9.87012	138.74	17.5488	138.74	7.40527	138.74	0.555176
138.84	4.50195	138.84	3.8623	138.84	5.3374	138.84	7.67773	138.84	9.87012	138.84	17.5449	138.84	7.40918	138.84	0.559082
138.94	4.49219	138.94	3.86914	138.94	5.34131	138.94	7.67188	138.94	9.87012	138.94	17.5449	138.94	7.41504	138.94	0.555176
139.04	4.48242	139.04	3.86328	139.04	5.34717	139.04	7.67188	139.04	9.87012	139.04	17.5488	139.04	7.41895	139.04	0.555176
139.14	4.47656	139.14	3.85938	139.14	5.3374	139.14	7.67188	139.14	9.8623	139.14	17.5547	139.14	7.4248	139.14	0.555176
139.24	4.47266	139.24	3.84961	139.24	5.3374	139.24	7.67188	139.24	9.86816	139.24	17.5479	139.24	7.4248	139.24	0.549316
139.34	4.46289	139.34	3.85352	139.34	5.3374	139.34	7.66211	139.34	9.86816	139.34	17.5586	139.34	7.4248	139.34	0.555176
139.44	4.4668	139.44	3.84961	139.44	5.34131	139.44	7.66602	139.44	9.87207	139.44	17.5645	139.44	7.4248	139.44	0.555176
139.54	4.46094	139.54	3.85352	139.54	5.34717	139.54	7.67188	139.54	9.87793	139.54	17.5684	139.54	7.4248	139.54	0.543457
139.64	4.45508	139.64	3.83984	139.64	5.34717	139.64	7.67578	139.64	9.87793	139.64	17.5645	139.64	7.42871	139.64	0.543457
139.74	4.45117	139.74	3.84375	139.74	5.35107	139.74	7.67188	139.74	9.87402	139.74	17.5645	139.74	7.43457	139.74	0.547363
[truncated: 6,405 more rows]
