# Supplementary material for: A recombinant protein containing influenza viral conserved epitopes and superantigen induces broad-spectrum protection
Source: eLife. 2021 Nov 16;10:e71725. doi: 10.7554/eLife.71725 (PMC8635977; doi:10.7554/eLife.71725)
Supplement: Figure 6—figure supplement 1—source data 1. — This folder contains the original files of the full raw unedited gel (individual files are named ‘original gel (Line1-6)’, ‘original gel (Line7-15)’, ‘original gel (Line16-20)’), and the relevant bands clearly labeled gel (individual files are named ‘labelled gel (Line1-6)’, ‘labelled gel (Line7-15)’, ‘labelled gel (Line16-20)’). The information can be found in Figure 6—figure supplement 1 legends, as well as in Methods. [file elife-71725-fig6-figsupp1-data1.zip]

Archive with 6 entries (6 files):
- Labelled gel(Line1-6).tif
- Labelled gel(Line7-15).tif
- Labelled gel(Line16-20).tif
- Original gel(Line1-6).jpg
- Original gel(Line7-15).jpg
- Original gel(Line16-20).jpg
